# Supplementary material for: Pathogenic impact of transcript isoform switching in 1,209 cancer samples covering 27 cancer types using an isoform-specific interaction network
Source: Sci Rep. 2020 Sep 2;10:14453. doi: 10.1038/s41598-020-71221-5 (PMC7468103; doi:10.1038/s41598-020-71221-5)
Supplement: Supplementary file 2 — Supplementary Table S2. [file 41598_2020_71221_MOESM2_ESM.csv]

# Columns ExistInt and MissInt give information on interactions that persist or are lost for the alternatively spliced protein isoform.
# Interactions in both columns are comma seperated. Each interaction is desribed according to the following colon (:) seperated format:
# PFAMid1:DomainName1:DomainStart1-End1:PFAMid2:DomainName2:ENSP2:STRINGscore:DimaScore
# where 1 denotes the protein in column ENSP and 2 denotes its interaction partner named in field ENSP2.
# The DimaScore is a legacy score from earlier developments and can be ignored.
#ENSG	ENSP	ENST	STRINGensp	STRINGintN	ExistIntN	MissIntN	RelMissIntN	ExistInts	MissInts
ENSG00000000003	ENSP00000362111	ENST00000373020	ENSP00000362111	0	0	0	-	-	-
ENSG00000000005	ENSP00000362122	ENST00000373031	ENSP00000362122	1	0	0	-	-	-
ENSG00000000419	ENSP00000360638	ENST00000371582	ENSP00000360644	11	0	1	1.000	-	PF00535:Glycos_transf_2:28-199:PF00535:Glycos_transf_2:ENSP00000239891:931:1
ENSG00000000419	ENSP00000360639	ENST00000371583	ENSP00000360644	11	0	1	1.000	-	PF00535:Glycos_transf_2:28-199:PF00535:Glycos_transf_2:ENSP00000239891:931:1
ENSG00000000419	ENSP00000360640	ENST00000371584	ENSP00000360644	11	0	1	1.000	-	PF00535:Glycos_transf_2:28-199:PF00535:Glycos_transf_2:ENSP00000239891:931:1
ENSG00000000419	ENSP00000360644	ENST00000371588	ENSP00000360644	11	1	0	0.000	PF00535:Glycos_transf_2:28-198:PF00535:Glycos_transf_2:ENSP00000239891:931:1	-
ENSG00000000419	ENSP00000394921	ENST00000413082	ENSP00000360644	11	0	1	1.000	-	PF00535:Glycos_transf_2:28-199:PF00535:Glycos_transf_2:ENSP00000239891:931:1
ENSG00000000457	ENSP00000356744	ENST00000367770	ENSP00000356744	0	0	0	-	-	-
ENSG00000000457	ENSP00000356745	ENST00000367771	ENSP00000356744	0	0	0	-	-	-
ENSG00000000457	ENSP00000356746	ENST00000367772	ENSP00000356744	0	0	0	-	-	-
ENSG00000000457	ENSP00000407993	ENST00000423670	ENSP00000356744	0	0	0	-	-	-
ENSG00000000460	ENSP00000286031	ENST00000286031	ENSP00000286031	0	0	0	-	-	-
ENSG00000000460	ENSP00000352276	ENST00000359326	ENSP00000286031	0	0	0	-	-	-
ENSG00000000460	ENSP00000389257	ENST00000413811	ENSP00000286031	0	0	0	-	-	-
ENSG00000000460	ENSP00000415583	ENST00000456684	ENSP00000286031	0	0	0	-	-	-
ENSG00000000938	ENSP00000363115	ENST00000374003	ENSP00000363115	77	48	0	0.000	PF00017:SH2:144-226:PF00017:SH2:ENSP00000220003:960:1,PF07714:Pkinase_Tyr:263-512:PF00069:Pkinase:ENSP00000229794:931:1,PF00017:SH2:144-226:PF00017:SH2:ENSP00000244007:913:1,PF00017:SH2:144-226:PF07653:SH3_2:ENSP00000256935:917:1,PF00017:SH2:144-226:PF00017:SH2:ENSP00000259089:900:1,PF00017:SH2:144-226:PF07714:Pkinase_Tyr:ENSP00000261799:919:1,PF00017:SH2:144-226:PF00454:PI3_PI4_kinase:ENSP000002…	-
ENSG00000000938	ENSP00000363116	ENST00000374004	ENSP00000363115	77	48	0	0.000	PF00017:SH2:144-226:PF00017:SH2:ENSP00000220003:960:1,PF07714:Pkinase_Tyr:263-512:PF00069:Pkinase:ENSP00000229794:931:1,PF00017:SH2:144-226:PF00017:SH2:ENSP00000244007:913:1,PF00017:SH2:144-226:PF07653:SH3_2:ENSP00000256935:917:1,PF00017:SH2:144-226:PF00017:SH2:ENSP00000259089:900:1,PF00017:SH2:144-226:PF07714:Pkinase_Tyr:ENSP00000261799:919:1,PF00017:SH2:144-226:PF00454:PI3_PI4_kinase:ENSP000002…	-
ENSG00000000938	ENSP00000363117	ENST00000374005	ENSP00000363115	77	48	0	0.000	PF00017:SH2:144-226:PF00017:SH2:ENSP00000220003:960:1,PF07714:Pkinase_Tyr:263-512:PF00069:Pkinase:ENSP00000229794:931:1,PF00017:SH2:144-226:PF00017:SH2:ENSP00000244007:913:1,PF00017:SH2:144-226:PF07653:SH3_2:ENSP00000256935:917:1,PF00017:SH2:144-226:PF00017:SH2:ENSP00000259089:900:1,PF00017:SH2:144-226:PF07714:Pkinase_Tyr:ENSP00000261799:919:1,PF00017:SH2:144-226:PF00454:PI3_PI4_kinase:ENSP000002…	-
ENSG00000000938	ENSP00000382126	ENST00000399173	ENSP00000363115	77	48	0	0.000	PF00017:SH2:144-226:PF00017:SH2:ENSP00000220003:960:1,PF07714:Pkinase_Tyr:263-512:PF00069:Pkinase:ENSP00000229794:931:1,PF00017:SH2:144-226:PF00017:SH2:ENSP00000244007:913:1,PF00017:SH2:144-226:PF07653:SH3_2:ENSP00000256935:917:1,PF00017:SH2:144-226:PF00017:SH2:ENSP00000259089:900:1,PF00017:SH2:144-226:PF07714:Pkinase_Tyr:ENSP00000261799:919:1,PF00017:SH2:144-226:PF00454:PI3_PI4_kinase:ENSP000002…	-
ENSG00000000938	ENSP00000407670	ENST00000457296	ENSP00000363115	77	46	2	0.042	PF00017:SH2:144-226:PF00017:SH2:ENSP00000220003:960:1,PF00017:SH2:144-226:PF00017:SH2:ENSP00000244007:913:1,PF00017:SH2:144-226:PF07653:SH3_2:ENSP00000256935:917:1,PF00017:SH2:144-226:PF00017:SH2:ENSP00000259089:900:1,PF00017:SH2:144-226:PF07714:Pkinase_Tyr:ENSP00000261799:919:1,PF00017:SH2:144-226:PF00454:PI3_PI4_kinase:ENSP00000263967:947:1,PF00017:SH2:144-226:PF00018:SH3_1:ENSP00000264051:960:…	PF07714:Pkinase_Tyr:263-512:PF00069:Pkinase:ENSP00000229794:931:1,PF07714:Pkinase_Tyr:263-512:PF00069:Pkinase:ENSP00000333685:928:1
ENSG00000000938	ENSP00000445302	ENST00000545953	ENSP00000363115	77	2	46	0.958	PF07714:Pkinase_Tyr:263-512:PF00069:Pkinase:ENSP00000229794:931:1,PF07714:Pkinase_Tyr:263-512:PF00069:Pkinase:ENSP00000333685:928:1	PF00017:SH2:144-226:PF00017:SH2:ENSP00000220003:960:1,PF00017:SH2:144-226:PF00017:SH2:ENSP00000244007:913:1,PF00017:SH2:144-226:PF07653:SH3_2:ENSP00000256935:917:1,PF00017:SH2:144-226:PF00017:SH2:ENSP00000259089:900:1,PF00017:SH2:144-226:PF07714:Pkinase_Tyr:ENSP00000261799:919:1,PF00017:SH2:144-226:PF00454:PI3_PI4_kinase:ENSP00000263967:947:1,PF00017:SH2:144-226:PF00018:SH3_1:ENSP00000264051:960:…
ENSG00000000971	ENSP00000352658	ENST00000359637	ENSP00000356399	3	2	0	0.000	PF00084:Sushi:210-262:PF00207:A2M:ENSP00000245907:999:1,PF00084:Sushi:210-262:PF00057:Ldl_recept_a:ENSP00000378130:984:1	-
ENSG00000000971	ENSP00000356399	ENST00000367429	ENSP00000356399	3	2	0	0.000	PF00084:Sushi:1048-1102:PF00207:A2M:ENSP00000245907:999:1,PF00084:Sushi:1048-1102:PF00057:Ldl_recept_a:ENSP00000378130:984:1	-
ENSG00000000971	ENSP00000402656	ENST00000439155	ENSP00000356399	3	2	0	0.000	PF00084:Sushi:154-205:PF00207:A2M:ENSP00000245907:999:1,PF00084:Sushi:154-205:PF00057:Ldl_recept_a:ENSP00000378130:984:1	-
ENSG00000001036	ENSP00000002165	ENST00000002165	ENSP00000002165	0	0	0	-	-	-
ENSG00000001036	ENSP00000394151	ENST00000438118	ENSP00000002165	0	0	0	-	-	-
ENSG00000001036	ENSP00000398119	ENST00000451668	ENSP00000002165	0	0	0	-	-	-
ENSG00000001084	ENSP00000229416	ENST00000229416	ENSP00000229416	10	0	0	-	-	-
ENSG00000001084	ENSP00000421228	ENST00000504525	ENSP00000229416	10	0	0	-	-	-
ENSG00000001084	ENSP00000421629	ENST00000505294	ENSP00000229416	10	0	0	-	-	-
ENSG00000001084	ENSP00000421908	ENST00000514004	ENSP00000229416	10	0	0	-	-	-
ENSG00000001084	ENSP00000423615	ENST00000514933	ENSP00000229416	10	0	0	-	-	-
ENSG00000001084	ENSP00000424211	ENST00000513939	ENSP00000229416	10	0	0	-	-	-
ENSG00000001084	ENSP00000426578	ENST00000514373	ENSP00000229416	10	0	0	-	-	-
ENSG00000001084	ENSP00000427403	ENST00000505197	ENSP00000229416	10	0	0	-	-	-
ENSG00000001167	ENSP00000229418	ENST00000353205	ENSP00000345702	49	3	0	0.000	PF02045:CBFB_NFYA:262-318:PF00808:CBFD_NFYB_HMF:ENSP00000220913:932:1,PF02045:CBFB_NFYA:262-318:PF00808:CBFD_NFYB_HMF:ENSP00000240055:999:1,PF02045:CBFB_NFYA:262-318:PF00808:CBFD_NFYB_HMF:ENSP00000396620:999:1	-
ENSG00000001167	ENSP00000345702	ENST00000341376	ENSP00000345702	49	3	0	0.000	PF02045:CBFB_NFYA:262-318:PF00808:CBFD_NFYB_HMF:ENSP00000220913:932:1,PF02045:CBFB_NFYA:262-318:PF00808:CBFD_NFYB_HMF:ENSP00000240055:999:1,PF02045:CBFB_NFYA:262-318:PF00808:CBFD_NFYB_HMF:ENSP00000396620:999:1	-
ENSG00000001460	ENSP00000003583	ENST00000003583	ENSP00000337461	0	0	0	-	-	-
ENSG00000001460	ENSP00000337461	ENST00000337248	ENSP00000337461	0	0	0	-	-	-
ENSG00000001460	ENSP00000363530	ENST00000374409	ENSP00000337461	0	0	0	-	-	-
ENSG00000001460	ENSP00000392225	ENST00000435187	ENSP00000337461	0	0	0	-	-	-
ENSG00000001460	ENSP00000408712	ENST00000440416	ENSP00000337461	0	0	0	-	-	-
ENSG00000001460	ENSP00000416176	ENST00000438866	ENSP00000337461	0	0	0	-	-	-
ENSG00000001461	ENSP00000003912	ENST00000003912	ENSP00000363520	0	0	0	-	-	-
ENSG00000001461	ENSP00000343549	ENST00000339255	ENSP00000363520	0	0	0	-	-	-
ENSG00000001461	ENSP00000350722	ENST00000358028	ENSP00000363520	0	0	0	-	-	-
ENSG00000001461	ENSP00000363520	ENST00000374399	ENSP00000363520	0	0	0	-	-	-
ENSG00000001461	ENSP00000392170	ENST00000432012	ENSP00000363520	0	0	0	-	-	-
ENSG00000001461	ENSP00000406509	ENST00000428131	ENSP00000363520	0	0	0	-	-	-
ENSG00000001497	ENSP00000308649	ENST00000312391	ENSP00000363944	28	0	0	-	-	-
ENSG00000001497	ENSP00000363937	ENST00000374804	ENSP00000363944	28	0	0	-	-	-
ENSG00000001497	ENSP00000363940	ENST00000374807	ENSP00000363944	28	0	0	-	-	-
ENSG00000001497	ENSP00000363944	ENST00000374811	ENSP00000363944	28	0	0	-	-	-
ENSG00000001497	ENSP00000473471	ENST00000484069	ENSP00000363944	28	0	0	-	-	-
ENSG00000001497	ENSP00000473630	ENST00000469091	ENSP00000363944	28	0	0	-	-	-
ENSG00000001561	ENSP00000318066	ENST00000321037	ENSP00000318066	0	0	0	-	-	-
ENSG00000001617	ENSP00000002829	ENST00000002829	ENSP00000002829	3	3	0	0.000	PF01403:Sema:57-529:PF00431:CUB:ENSP00000265371:984:1,PF01403:Sema:57-529:PF00431:CUB:ENSP00000353582:983:1,PF01403:Sema:57-529:PF01403:Sema:ENSP00000377061:959:1	-
ENSG00000001617	ENSP00000388931	ENST00000413852	ENSP00000002829	3	0	3	1.000	-	PF01403:Sema:57-529:PF00431:CUB:ENSP00000265371:984:1,PF01403:Sema:57-529:PF00431:CUB:ENSP00000353582:983:1,PF01403:Sema:57-529:PF01403:Sema:ENSP00000377061:959:1
ENSG00000001617	ENSP00000392588	ENST00000414301	ENSP00000002829	3	0	3	1.000	-	PF01403:Sema:57-529:PF00431:CUB:ENSP00000265371:984:1,PF01403:Sema:57-529:PF00431:CUB:ENSP00000353582:983:1,PF01403:Sema:57-529:PF01403:Sema:ENSP00000377061:959:1
ENSG00000001617	ENSP00000398399	ENST00000450338	ENSP00000002829	3	0	3	1.000	-	PF01403:Sema:57-529:PF00431:CUB:ENSP00000265371:984:1,PF01403:Sema:57-529:PF00431:CUB:ENSP00000353582:983:1,PF01403:Sema:57-529:PF01403:Sema:ENSP00000377061:959:1
ENSG00000001617	ENSP00000400549	ENST00000426511	ENSP00000002829	3	0	3	1.000	-	PF01403:Sema:57-529:PF00431:CUB:ENSP00000265371:984:1,PF01403:Sema:57-529:PF00431:CUB:ENSP00000353582:983:1,PF01403:Sema:57-529:PF01403:Sema:ENSP00000377061:959:1
ENSG00000001617	ENSP00000409859	ENST00000434342	ENSP00000002829	3	0	3	1.000	-	PF01403:Sema:57-529:PF00431:CUB:ENSP00000265371:984:1,PF01403:Sema:57-529:PF00431:CUB:ENSP00000353582:983:1,PF01403:Sema:57-529:PF01403:Sema:ENSP00000377061:959:1
ENSG00000001617	ENSP00000416356	ENST00000420831	ENSP00000002829	3	0	3	1.000	-	PF01403:Sema:57-529:PF00431:CUB:ENSP00000265371:984:1,PF01403:Sema:57-529:PF00431:CUB:ENSP00000353582:983:1,PF01403:Sema:57-529:PF01403:Sema:ENSP00000377061:959:1
ENSG00000001626	ENSP00000003084	ENST00000003084	ENSP00000003084	43	0	0	-	-	-
ENSG00000001626	ENSP00000389119	ENST00000426809	ENSP00000003084	43	0	0	-	-	-
ENSG00000001626	ENSP00000403677	ENST00000454343	ENSP00000003084	43	0	0	-	-	-
ENSG00000001626	ENSP00000417012	ENST00000446805	ENSP00000003084	43	0	0	-	-	-
ENSG00000001626	ENSP00000419254	ENST00000468795	ENSP00000003084	43	0	0	-	-	-
ENSG00000001626	ENSP00000470177	ENST00000600166	ENSP00000003084	43	0	0	-	-	-
ENSG00000001629	ENSP00000265742	ENST00000265742	ENSP00000265742	0	0	0	-	-	-
ENSG00000001629	ENSP00000396406	ENST00000422095	ENSP00000265742	0	0	0	-	-	-
ENSG00000001629	ENSP00000406644	ENST00000413588	ENSP00000265742	0	0	0	-	-	-
ENSG00000001629	ENSP00000407002	ENST00000442183	ENSP00000265742	0	0	0	-	-	-
ENSG00000001629	ENSP00000407913	ENST00000439883	ENSP00000265742	0	0	0	-	-	-
ENSG00000001630	ENSP00000003100	ENST00000003100	ENSP00000003100	18	0	0	-	-	-
ENSG00000001630	ENSP00000394268	ENST00000422867	ENSP00000003100	18	0	0	-	-	-
ENSG00000001630	ENSP00000406757	ENST00000450723	ENSP00000003100	18	0	0	-	-	-
ENSG00000001630	ENSP00000412536	ENST00000435873	ENSP00000003100	18	0	0	-	-	-
ENSG00000001631	ENSP00000344668	ENST00000340022	ENSP00000344668	5	2	0	0.000	PF00373:FERM_M:520-640:PF00071:Ras:ENSP00000250559:996:1,PF00373:FERM_M:520-640:PF00071:Ras:ENSP00000348786:992:1	-
ENSG00000001631	ENSP00000378011	ENST00000394503	ENSP00000344668	5	2	0	0.000	PF00373:FERM_M:520-640:PF00071:Ras:ENSP00000250559:996:1,PF00373:FERM_M:520-640:PF00071:Ras:ENSP00000348786:992:1	-
ENSG00000001631	ENSP00000378013	ENST00000394505	ENSP00000344668	5	2	0	0.000	PF00373:FERM_M:520-640:PF00071:Ras:ENSP00000250559:996:1,PF00373:FERM_M:520-640:PF00071:Ras:ENSP00000348786:992:1	-
ENSG00000001631	ENSP00000378015	ENST00000394507	ENSP00000344668	5	2	0	0.000	PF00373:FERM_M:520-640:PF00071:Ras:ENSP00000250559:996:1,PF00373:FERM_M:520-640:PF00071:Ras:ENSP00000348786:992:1	-
ENSG00000001631	ENSP00000388076	ENST00000444960	ENSP00000344668	5	0	2	1.000	-	PF00373:FERM_M:520-640:PF00071:Ras:ENSP00000250559:996:1,PF00373:FERM_M:520-640:PF00071:Ras:ENSP00000348786:992:1
ENSG00000001631	ENSP00000391540	ENST00000430102	ENSP00000344668	5	0	2	1.000	-	PF00373:FERM_M:520-640:PF00071:Ras:ENSP00000250559:996:1,PF00373:FERM_M:520-640:PF00071:Ras:ENSP00000348786:992:1
ENSG00000001631	ENSP00000391675	ENST00000458177	ENSP00000344668	5	0	2	1.000	-	PF00373:FERM_M:520-640:PF00071:Ras:ENSP00000250559:996:1,PF00373:FERM_M:520-640:PF00071:Ras:ENSP00000348786:992:1
ENSG00000001631	ENSP00000395346	ENST00000452773	ENSP00000344668	5	0	2	1.000	-	PF00373:FERM_M:520-640:PF00071:Ras:ENSP00000250559:996:1,PF00373:FERM_M:520-640:PF00071:Ras:ENSP00000348786:992:1
ENSG00000001631	ENSP00000395604	ENST00000422347	ENSP00000344668	5	0	2	1.000	-	PF00373:FERM_M:520-640:PF00071:Ras:ENSP00000250559:996:1,PF00373:FERM_M:520-640:PF00071:Ras:ENSP00000348786:992:1
ENSG00000001631	ENSP00000396042	ENST00000440209	ENSP00000344668	5	0	2	1.000	-	PF00373:FERM_M:520-640:PF00071:Ras:ENSP00000250559:996:1,PF00373:FERM_M:520-640:PF00071:Ras:ENSP00000348786:992:1
ENSG00000001631	ENSP00000396352	ENST00000458493	ENSP00000344668	5	0	2	1.000	-	PF00373:FERM_M:520-640:PF00071:Ras:ENSP00000250559:996:1,PF00373:FERM_M:520-640:PF00071:Ras:ENSP00000348786:992:1
ENSG00000001631	ENSP00000404084	ENST00000445516	ENSP00000344668	5	0	2	1.000	-	PF00373:FERM_M:520-640:PF00071:Ras:ENSP00000250559:996:1,PF00373:FERM_M:520-640:PF00071:Ras:ENSP00000348786:992:1
ENSG00000001631	ENSP00000404790	ENST00000425073	ENSP00000344668	5	0	2	1.000	-	PF00373:FERM_M:520-640:PF00071:Ras:ENSP00000250559:996:1,PF00373:FERM_M:520-640:PF00071:Ras:ENSP00000348786:992:1
ENSG00000001631	ENSP00000405835	ENST00000454017	ENSP00000344668	5	0	2	1.000	-	PF00373:FERM_M:520-640:PF00071:Ras:ENSP00000250559:996:1,PF00373:FERM_M:520-640:PF00071:Ras:ENSP00000348786:992:1
ENSG00000001631	ENSP00000410104	ENST00000433016	ENSP00000344668	5	0	2	1.000	-	PF00373:FERM_M:520-640:PF00071:Ras:ENSP00000250559:996:1,PF00373:FERM_M:520-640:PF00071:Ras:ENSP00000348786:992:1
ENSG00000001631	ENSP00000410467	ENST00000413688	ENSP00000344668	5	0	2	1.000	-	PF00373:FERM_M:520-640:PF00071:Ras:ENSP00000250559:996:1,PF00373:FERM_M:520-640:PF00071:Ras:ENSP00000348786:992:1
ENSG00000001631	ENSP00000410909	ENST00000412043	ENSP00000344668	5	2	0	0.000	PF00373:FERM_M:520-640:PF00071:Ras:ENSP00000250559:996:1,PF00373:FERM_M:520-640:PF00071:Ras:ENSP00000348786:992:1	-
ENSG00000001631	ENSP00000414694	ENST00000425919	ENSP00000344668	5	0	2	1.000	-	PF00373:FERM_M:520-640:PF00071:Ras:ENSP00000250559:996:1,PF00373:FERM_M:520-640:PF00071:Ras:ENSP00000348786:992:1
ENSG00000002016	ENSP00000351284	ENST00000358495	ENSP00000351284	52	0	0	-	-	-
ENSG00000002016	ENSP00000380407	ENST00000397230	ENSP00000351284	52	0	0	-	-	-
ENSG00000002016	ENSP00000387901	ENST00000430095	ENSP00000351284	52	0	0	-	-	-
ENSG00000002016	ENSP00000434703	ENST00000468231	ENSP00000351284	52	0	0	-	-	-
ENSG00000002016	ENSP00000436008	ENST00000461568	ENSP00000351284	52	0	0	-	-	-
ENSG00000002016	ENSP00000438965	ENST00000541619	ENSP00000351284	52	0	0	-	-	-
ENSG00000002016	ENSP00000439583	ENST00000543912	ENSP00000351284	52	0	0	-	-	-
ENSG00000002016	ENSP00000440268	ENST00000545564	ENSP00000351284	52	0	0	-	-	-
ENSG00000002016	ENSP00000440486	ENST00000536177	ENSP00000351284	52	0	0	-	-	-
ENSG00000002016	ENSP00000441073	ENST00000542785	ENSP00000351284	52	0	0	-	-	-
ENSG00000002016	ENSP00000443254	ENST00000544742	ENSP00000351284	52	0	0	-	-	-
ENSG00000002016	ENSP00000445245	ENST00000539046	ENSP00000351284	52	0	0	-	-	-
ENSG00000002330	ENSP00000309103	ENST00000309032	ENSP00000309103	43	4	0	0.000	PF10514:Bcl-2_BAD:1-168:PF00452:Bcl-2:ENSP00000250405:952:1,PF10514:Bcl-2_BAD:1-168:PF00452:Bcl-2:ENSP00000302564:999:1,PF10514:Bcl-2_BAD:1-168:PF00452:Bcl-2:ENSP00000329623:999:1,PF10514:Bcl-2_BAD:1-168:PF00452:Bcl-2:ENSP00000358022:906:1	-
ENSG00000002330	ENSP00000378039	ENST00000394531	ENSP00000309103	43	0	4	1.000	-	PF10514:Bcl-2_BAD:1-168:PF00452:Bcl-2:ENSP00000250405:952:1,PF10514:Bcl-2_BAD:1-168:PF00452:Bcl-2:ENSP00000302564:999:1,PF10514:Bcl-2_BAD:1-168:PF00452:Bcl-2:ENSP00000329623:999:1,PF10514:Bcl-2_BAD:1-168:PF00452:Bcl-2:ENSP00000358022:906:1
ENSG00000002330	ENSP00000378040	ENST00000394532	ENSP00000309103	43	4	0	0.000	PF10514:Bcl-2_BAD:1-168:PF00452:Bcl-2:ENSP00000250405:952:1,PF10514:Bcl-2_BAD:1-168:PF00452:Bcl-2:ENSP00000302564:999:1,PF10514:Bcl-2_BAD:1-168:PF00452:Bcl-2:ENSP00000329623:999:1,PF10514:Bcl-2_BAD:1-168:PF00452:Bcl-2:ENSP00000358022:906:1	-
ENSG00000002330	ENSP00000438975	ENST00000493798	ENSP00000309103	43	0	4	1.000	-	PF10514:Bcl-2_BAD:1-168:PF00452:Bcl-2:ENSP00000250405:952:1,PF10514:Bcl-2_BAD:1-168:PF00452:Bcl-2:ENSP00000302564:999:1,PF10514:Bcl-2_BAD:1-168:PF00452:Bcl-2:ENSP00000329623:999:1,PF10514:Bcl-2_BAD:1-168:PF00452:Bcl-2:ENSP00000358022:906:1
ENSG00000002330	ENSP00000439202	ENST00000492141	ENSP00000309103	43	0	4	1.000	-	PF10514:Bcl-2_BAD:1-168:PF00452:Bcl-2:ENSP00000250405:952:1,PF10514:Bcl-2_BAD:1-168:PF00452:Bcl-2:ENSP00000302564:999:1,PF10514:Bcl-2_BAD:1-168:PF00452:Bcl-2:ENSP00000329623:999:1,PF10514:Bcl-2_BAD:1-168:PF00452:Bcl-2:ENSP00000358022:906:1
ENSG00000002330	ENSP00000440575	ENST00000544785	ENSP00000309103	43	0	4	1.000	-	PF10514:Bcl-2_BAD:1-168:PF00452:Bcl-2:ENSP00000250405:952:1,PF10514:Bcl-2_BAD:1-168:PF00452:Bcl-2:ENSP00000302564:999:1,PF10514:Bcl-2_BAD:1-168:PF00452:Bcl-2:ENSP00000329623:999:1,PF10514:Bcl-2_BAD:1-168:PF00452:Bcl-2:ENSP00000358022:906:1
ENSG00000002549	ENSP00000226299	ENST00000226299	ENSP00000226299	15	0	0	-	-	-
ENSG00000002549	ENSP00000423350	ENST00000509583	ENSP00000226299	15	0	0	-	-	-
ENSG00000002549	ENSP00000424724	ENST00000513105	ENSP00000226299	15	0	0	-	-	-
ENSG00000002549	ENSP00000476028	ENST00000606142	ENSP00000226299	15	0	0	-	-	-
ENSG00000002586	ENSP00000370570	ENST00000381177	ENSP00000370588	0	0	0	-	-	-
ENSG00000002586	ENSP00000370573	ENST00000381180	ENSP00000370588	0	0	0	-	-	-
ENSG00000002586	ENSP00000370579	ENST00000381184	ENSP00000370588	0	0	0	-	-	-
ENSG00000002586	ENSP00000370582	ENST00000381187	ENSP00000370588	0	0	0	-	-	-
ENSG00000002586	ENSP00000370588	ENST00000381192	ENSP00000370588	0	0	0	-	-	-
ENSG00000002586	ENSP00000405544	ENST00000449611	ENSP00000370588	0	0	0	-	-	-
ENSG00000002587	ENSP00000002596	ENST00000002596	ENSP00000002596	13	0	0	-	-	-
ENSG00000002587	ENSP00000422629	ENST00000510712	ENSP00000002596	13	0	0	-	-	-
ENSG00000002587	ENSP00000425673	ENST00000514690	ENSP00000002596	13	0	0	-	-	-
ENSG00000002726	ENSP00000354193	ENST00000360937	ENSP00000354193	14	0	0	-	-	-
ENSG00000002726	ENSP00000411613	ENST00000416793	ENSP00000354193	14	0	0	-	-	-
ENSG00000002726	ENSP00000417392	ENST00000483043	ENSP00000354193	14	0	0	-	-	-
ENSG00000002726	ENSP00000418328	ENST00000467291	ENSP00000354193	14	0	0	-	-	-
ENSG00000002726	ENSP00000418557	ENST00000460213	ENSP00000354193	14	0	0	-	-	-
ENSG00000002726	ENSP00000418614	ENST00000493429	ENSP00000354193	14	0	0	-	-	-
ENSG00000002745	ENSP00000222462	ENST00000222462	ENSP00000222462	33	31	0	0.000	PF00110:wnt:51-365:PF01392:Fz:ENSP00000220772:919:1,PF00110:wnt:51-365:PF00110:wnt:ENSP00000225512:906:1,PF00110:wnt:51-365:PF01392:Fz:ENSP00000229030:952:1,PF00110:wnt:51-365:PF00110:wnt:ENSP00000233948:918:1,PF00110:wnt:51-365:PF01392:Fz:ENSP00000240093:952:1,PF00110:wnt:51-365:PF00110:wnt:ENSP00000258411:909:1,PF00110:wnt:51-365:PF00110:wnt:ENSP00000264634:907:1,PF00110:wnt:51-365:PF00110:wnt:…	-
ENSG00000002745	ENSP00000355065	ENST00000361301	ENSP00000222462	33	31	0	0.000	PF00110:wnt:51-365:PF01392:Fz:ENSP00000220772:919:1,PF00110:wnt:51-365:PF00110:wnt:ENSP00000225512:906:1,PF00110:wnt:51-365:PF01392:Fz:ENSP00000229030:952:1,PF00110:wnt:51-365:PF00110:wnt:ENSP00000233948:918:1,PF00110:wnt:51-365:PF01392:Fz:ENSP00000240093:952:1,PF00110:wnt:51-365:PF00110:wnt:ENSP00000258411:909:1,PF00110:wnt:51-365:PF00110:wnt:ENSP00000264634:907:1,PF00110:wnt:51-365:PF00110:wnt:…	-
ENSG00000002746	ENSP00000379228	ENST00000395891	ENSP00000379228	46	4	0	0.000	PF00632:HECT:1302-1605:PF00240:ubiquitin:ENSP00000272317:922:1,PF00632:HECT:1302-1605:PF00240:ubiquitin:ENSP00000304697:945:1,PF00632:HECT:1302-1605:PF00240:ubiquitin:ENSP00000344818:981:1,PF00632:HECT:1302-1605:PF00240:ubiquitin:ENSP00000388107:944:1	-
ENSG00000002746	ENSP00000407774	ENST00000453890	ENSP00000379228	46	4	0	0.000	PF00632:HECT:1302-1605:PF00240:ubiquitin:ENSP00000272317:922:1,PF00632:HECT:1302-1605:PF00240:ubiquitin:ENSP00000304697:945:1,PF00632:HECT:1302-1605:PF00240:ubiquitin:ENSP00000344818:981:1,PF00632:HECT:1302-1605:PF00240:ubiquitin:ENSP00000388107:944:1	-
ENSG00000002746	ENSP00000413336	ENST00000429529	ENSP00000379228	46	0	4	1.000	-	PF00632:HECT:1302-1605:PF00240:ubiquitin:ENSP00000272317:922:1,PF00632:HECT:1302-1605:PF00240:ubiquitin:ENSP00000304697:945:1,PF00632:HECT:1302-1605:PF00240:ubiquitin:ENSP00000344818:981:1,PF00632:HECT:1302-1605:PF00240:ubiquitin:ENSP00000388107:944:1
ENSG00000002822	ENSP00000265854	ENST00000265854	ENSP00000265854	87	1	0	0.000	PF05557:MAD:2-716:PF02301:HORMA:ENSP00000296509:999:1	-
ENSG00000002822	ENSP00000382562	ENST00000399654	ENSP00000265854	87	1	0	0.000	PF05557:MAD:2-716:PF02301:HORMA:ENSP00000296509:999:1	-
ENSG00000002822	ENSP00000384155	ENST00000402746	ENSP00000265854	87	0	1	1.000	-	PF05557:MAD:3-716:PF02301:HORMA:ENSP00000296509:999:1
ENSG00000002822	ENSP00000385334	ENST00000406869	ENSP00000265854	87	1	0	0.000	PF05557:MAD:2-716:PF02301:HORMA:ENSP00000296509:999:1	-
ENSG00000002822	ENSP00000390099	ENST00000455998	ENSP00000265854	87	0	1	1.000	-	PF05557:MAD:3-716:PF02301:HORMA:ENSP00000296509:999:1
ENSG00000002822	ENSP00000393037	ENST00000444373	ENSP00000265854	87	0	1	1.000	-	PF05557:MAD:3-716:PF02301:HORMA:ENSP00000296509:999:1
ENSG00000002822	ENSP00000394069	ENST00000437877	ENSP00000265854	87	0	1	1.000	-	PF05557:MAD:3-716:PF02301:HORMA:ENSP00000296509:999:1
ENSG00000002822	ENSP00000394886	ENST00000450235	ENSP00000265854	87	0	1	1.000	-	PF05557:MAD:3-716:PF02301:HORMA:ENSP00000296509:999:1
ENSG00000002822	ENSP00000395457	ENST00000429779	ENSP00000265854	87	0	1	1.000	-	PF05557:MAD:3-716:PF02301:HORMA:ENSP00000296509:999:1
ENSG00000002822	ENSP00000397417	ENST00000421113	ENSP00000265854	87	0	1	1.000	-	PF05557:MAD:3-716:PF02301:HORMA:ENSP00000296509:999:1
ENSG00000002822	ENSP00000401901	ENST00000445959	ENSP00000265854	87	0	1	1.000	-	PF05557:MAD:3-716:PF02301:HORMA:ENSP00000296509:999:1
ENSG00000002822	ENSP00000413139	ENST00000429625	ENSP00000265854	87	0	1	1.000	-	PF05557:MAD:3-716:PF02301:HORMA:ENSP00000296509:999:1
ENSG00000002822	ENSP00000414877	ENST00000438959	ENSP00000265854	87	0	1	1.000	-	PF05557:MAD:3-716:PF02301:HORMA:ENSP00000296509:999:1
ENSG00000002834	ENSP00000325240	ENST00000318008	ENSP00000325240	1	1	0	0.000	PF00412:LIM:5-59:PF00412:LIM:ENSP00000324422:981:1	-
ENSG00000002834	ENSP00000391897	ENST00000419929	ENSP00000325240	1	0	1	1.000	-	PF00412:LIM:5-59:PF00412:LIM:ENSP00000324422:981:1
ENSG00000002834	ENSP00000392853	ENST00000435347	ENSP00000325240	1	1	0	0.000	PF00412:LIM:5-59:PF00412:LIM:ENSP00000324422:981:1	-
ENSG00000002834	ENSP00000401048	ENST00000433206	ENSP00000325240	1	0	1	1.000	-	PF00412:LIM:5-59:PF00412:LIM:ENSP00000324422:981:1
ENSG00000002834	ENSP00000414803	ENST00000443937	ENSP00000325240	1	1	0	0.000	PF00412:LIM:5-59:PF00412:LIM:ENSP00000324422:981:1	-
ENSG00000002834	ENSP00000462564	ENST00000579123	ENSP00000325240	1	0	1	1.000	-	PF00412:LIM:5-59:PF00412:LIM:ENSP00000324422:981:1
ENSG00000002834	ENSP00000468664	ENST00000585841	ENSP00000325240	1	0	1	1.000	-	PF00412:LIM:5-59:PF00412:LIM:ENSP00000324422:981:1
ENSG00000002919	ENSP00000352175	ENST00000359238	ENSP00000352175	0	0	0	-	-	-
ENSG00000002919	ENSP00000377059	ENST00000393405	ENSP00000352175	0	0	0	-	-	-
ENSG00000002919	ENSP00000396790	ENST00000452859	ENSP00000352175	0	0	0	-	-	-
ENSG00000002919	ENSP00000407369	ENST00000439357	ENSP00000352175	0	0	0	-	-	-
ENSG00000002919	ENSP00000462188	ENST00000580219	ENSP00000352175	0	0	0	-	-	-
ENSG00000002919	ENSP00000463076	ENST00000582481	ENSP00000352175	0	0	0	-	-	-
ENSG00000002919	ENSP00000463250	ENST00000583320	ENSP00000352175	0	0	0	-	-	-
ENSG00000002919	ENSP00000463726	ENST00000584335	ENSP00000352175	0	0	0	-	-	-
ENSG00000002919	ENSP00000463948	ENST00000582104	ENSP00000352175	0	0	0	-	-	-
ENSG00000002919	ENSP00000464136	ENST00000581298	ENSP00000352175	0	0	0	-	-	-
ENSG00000002919	ENSP00000464410	ENST00000581705	ENSP00000352175	0	0	0	-	-	-
ENSG00000002933	ENSP00000004103	ENST00000004103	ENSP00000004103	0	0	0	-	-	-
ENSG00000002933	ENSP00000417626	ENST00000484928	ENSP00000004103	0	0	0	-	-	-
ENSG00000002933	ENSP00000417834	ENST00000475536	ENSP00000004103	0	0	0	-	-	-
ENSG00000002933	ENSP00000420081	ENST00000468689	ENSP00000004103	0	0	0	-	-	-
ENSG00000002933	ENSP00000420818	ENST00000461345	ENSP00000004103	0	0	0	-	-	-
ENSG00000003056	ENSP00000000412	ENST00000000412	ENSP00000000412	5	1	0	0.000	PF02157:Man-6-P_recep:1-277:PF02157:Man-6-P_recep:ENSP00000349437:961:1	-
ENSG00000003056	ENSP00000437595	ENST00000543704	ENSP00000000412	5	0	1	1.000	-	PF02157:Man-6-P_recep:1-277:PF02157:Man-6-P_recep:ENSP00000349437:961:1
ENSG00000003056	ENSP00000439070	ENST00000539143	ENSP00000000412	5	0	1	1.000	-	PF02157:Man-6-P_recep:1-277:PF02157:Man-6-P_recep:ENSP00000349437:961:1
ENSG00000003056	ENSP00000439968	ENST00000544245	ENSP00000000412	5	0	1	1.000	-	PF02157:Man-6-P_recep:1-277:PF02157:Man-6-P_recep:ENSP00000349437:961:1
ENSG00000003056	ENSP00000440962	ENST00000543845	ENSP00000000412	5	0	1	1.000	-	PF02157:Man-6-P_recep:1-277:PF02157:Man-6-P_recep:ENSP00000349437:961:1
ENSG00000003056	ENSP00000441030	ENST00000543159	ENSP00000000412	5	0	1	1.000	-	PF02157:Man-6-P_recep:1-277:PF02157:Man-6-P_recep:ENSP00000349437:961:1
ENSG00000003056	ENSP00000441040	ENST00000544193	ENSP00000000412	5	0	1	1.000	-	PF02157:Man-6-P_recep:1-277:PF02157:Man-6-P_recep:ENSP00000349437:961:1
ENSG00000003056	ENSP00000442100	ENST00000541507	ENSP00000000412	5	0	1	1.000	-	PF02157:Man-6-P_recep:1-277:PF02157:Man-6-P_recep:ENSP00000349437:961:1
ENSG00000003056	ENSP00000442983	ENST00000543258	ENSP00000000412	5	0	1	1.000	-	PF02157:Man-6-P_recep:1-277:PF02157:Man-6-P_recep:ENSP00000349437:961:1
ENSG00000003056	ENSP00000444684	ENST00000537621	ENSP00000000412	5	0	1	1.000	-	PF02157:Man-6-P_recep:1-277:PF02157:Man-6-P_recep:ENSP00000349437:961:1
ENSG00000003096	ENSP00000262820	ENST00000262820	ENSP00000443191	28	18	0	0.000	PF00651:BTB:85-191:PF00651:BTB:ENSP00000171111:904:1,PF00651:BTB:85-191:PF00651:BTB:ENSP00000209884:900:1,PF01344:Kelch_1:381-431:PF02214:BTB_2:ENSP00000226225:917:1,PF00651:BTB:85-191:PF00651:BTB:ENSP00000240327:909:1,PF00651:BTB:85-191:PF00888:Cullin:ENSP00000264414:998:1,PF00651:BTB:85-191:PF00651:BTB:ENSP00000273963:900:1,PF00651:BTB:85-191:PF00651:BTB:ENSP00000280098:905:1,PF00651:BTB:85-191…	-
ENSG00000003096	ENSP00000360943	ENST00000371876	ENSP00000443191	28	18	0	0.000	PF00651:BTB:85-191:PF00651:BTB:ENSP00000171111:904:1,PF00651:BTB:85-191:PF00651:BTB:ENSP00000209884:900:1,PF01344:Kelch_1:381-431:PF02214:BTB_2:ENSP00000226225:917:1,PF00651:BTB:85-191:PF00651:BTB:ENSP00000240327:909:1,PF00651:BTB:85-191:PF00888:Cullin:ENSP00000264414:998:1,PF00651:BTB:85-191:PF00651:BTB:ENSP00000273963:900:1,PF00651:BTB:85-191:PF00651:BTB:ENSP00000280098:905:1,PF00651:BTB:85-191…	-
ENSG00000003096	ENSP00000360945	ENST00000371878	ENSP00000443191	28	18	0	0.000	PF00651:BTB:85-191:PF00651:BTB:ENSP00000171111:904:1,PF00651:BTB:85-191:PF00651:BTB:ENSP00000209884:900:1,PF01344:Kelch_1:381-431:PF02214:BTB_2:ENSP00000226225:917:1,PF00651:BTB:85-191:PF00651:BTB:ENSP00000240327:909:1,PF00651:BTB:85-191:PF00888:Cullin:ENSP00000264414:998:1,PF00651:BTB:85-191:PF00651:BTB:ENSP00000273963:900:1,PF00651:BTB:85-191:PF00651:BTB:ENSP00000280098:905:1,PF00651:BTB:85-191…	-
ENSG00000003096	ENSP00000360949	ENST00000371882	ENSP00000443191	28	18	0	0.000	PF00651:BTB:85-191:PF00651:BTB:ENSP00000171111:904:1,PF00651:BTB:85-191:PF00651:BTB:ENSP00000209884:900:1,PF01344:Kelch_1:381-431:PF02214:BTB_2:ENSP00000226225:917:1,PF00651:BTB:85-191:PF00651:BTB:ENSP00000240327:909:1,PF00651:BTB:85-191:PF00888:Cullin:ENSP00000264414:998:1,PF00651:BTB:85-191:PF00651:BTB:ENSP00000273963:900:1,PF00651:BTB:85-191:PF00651:BTB:ENSP00000280098:905:1,PF00651:BTB:85-191…	-
ENSG00000003096	ENSP00000393807	ENST00000453826	ENSP00000443191	28	0	18	1.000	-	PF00651:BTB:85-191:PF00651:BTB:ENSP00000171111:904:1,PF00651:BTB:85-191:PF00651:BTB:ENSP00000209884:900:1,PF01344:Kelch_1:581-622:PF02214:BTB_2:ENSP00000226225:917:1,PF00651:BTB:85-191:PF00651:BTB:ENSP00000240327:909:1,PF00651:BTB:85-191:PF00888:Cullin:ENSP00000264414:998:1,PF00651:BTB:85-191:PF00651:BTB:ENSP00000273963:900:1,PF00651:BTB:85-191:PF00651:BTB:ENSP00000280098:905:1,PF00651:BTB:85-191…
ENSG00000003096	ENSP00000412640	ENST00000447671	ENSP00000443191	28	18	0	0.000	PF00651:BTB:85-191:PF00651:BTB:ENSP00000171111:904:1,PF00651:BTB:85-191:PF00651:BTB:ENSP00000209884:900:1,PF01344:Kelch_1:381-431:PF02214:BTB_2:ENSP00000226225:917:1,PF00651:BTB:85-191:PF00651:BTB:ENSP00000240327:909:1,PF00651:BTB:85-191:PF00888:Cullin:ENSP00000264414:998:1,PF00651:BTB:85-191:PF00651:BTB:ENSP00000273963:900:1,PF00651:BTB:85-191:PF00651:BTB:ENSP00000280098:905:1,PF00651:BTB:85-191…	-
ENSG00000003096	ENSP00000419803	ENST00000469946	ENSP00000443191	28	18	0	0.000	PF00651:BTB:85-191:PF00651:BTB:ENSP00000171111:904:1,PF00651:BTB:85-191:PF00651:BTB:ENSP00000209884:900:1,PF01344:Kelch_1:381-431:PF02214:BTB_2:ENSP00000226225:917:1,PF00651:BTB:85-191:PF00651:BTB:ENSP00000240327:909:1,PF00651:BTB:85-191:PF00888:Cullin:ENSP00000264414:998:1,PF00651:BTB:85-191:PF00651:BTB:ENSP00000273963:900:1,PF00651:BTB:85-191:PF00651:BTB:ENSP00000280098:905:1,PF00651:BTB:85-191…	-
ENSG00000003096	ENSP00000440707	ENST00000545703	ENSP00000443191	28	18	0	0.000	PF00651:BTB:85-191:PF00651:BTB:ENSP00000171111:904:1,PF00651:BTB:85-191:PF00651:BTB:ENSP00000209884:900:1,PF01344:Kelch_1:381-431:PF02214:BTB_2:ENSP00000226225:917:1,PF00651:BTB:85-191:PF00651:BTB:ENSP00000240327:909:1,PF00651:BTB:85-191:PF00888:Cullin:ENSP00000264414:998:1,PF00651:BTB:85-191:PF00651:BTB:ENSP00000273963:900:1,PF00651:BTB:85-191:PF00651:BTB:ENSP00000280098:905:1,PF00651:BTB:85-191…	-
ENSG00000003096	ENSP00000441029	ENST00000540167	ENSP00000443191	28	18	0	0.000	PF00651:BTB:85-191:PF00651:BTB:ENSP00000171111:904:1,PF00651:BTB:85-191:PF00651:BTB:ENSP00000209884:900:1,PF01344:Kelch_1:381-431:PF02214:BTB_2:ENSP00000226225:917:1,PF00651:BTB:85-191:PF00651:BTB:ENSP00000240327:909:1,PF00651:BTB:85-191:PF00888:Cullin:ENSP00000264414:998:1,PF00651:BTB:85-191:PF00651:BTB:ENSP00000273963:900:1,PF00651:BTB:85-191:PF00651:BTB:ENSP00000280098:905:1,PF00651:BTB:85-191…	-
ENSG00000003096	ENSP00000443191	ENST00000539496	ENSP00000443191	28	18	0	0.000	PF00651:BTB:85-191:PF00651:BTB:ENSP00000171111:904:1,PF00651:BTB:85-191:PF00651:BTB:ENSP00000209884:900:1,PF01344:Kelch_1:381-431:PF02214:BTB_2:ENSP00000226225:917:1,PF00651:BTB:85-191:PF00651:BTB:ENSP00000240327:909:1,PF00651:BTB:85-191:PF00888:Cullin:ENSP00000264414:998:1,PF00651:BTB:85-191:PF00651:BTB:ENSP00000273963:900:1,PF00651:BTB:85-191:PF00651:BTB:ENSP00000280098:905:1,PF00651:BTB:85-191…	-
ENSG00000003096	ENSP00000444450	ENST00000541812	ENSP00000443191	28	18	0	0.000	PF00651:BTB:85-191:PF00651:BTB:ENSP00000171111:904:1,PF00651:BTB:85-191:PF00651:BTB:ENSP00000209884:900:1,PF01344:Kelch_1:381-431:PF02214:BTB_2:ENSP00000226225:917:1,PF00651:BTB:85-191:PF00651:BTB:ENSP00000240327:909:1,PF00651:BTB:85-191:PF00888:Cullin:ENSP00000264414:998:1,PF00651:BTB:85-191:PF00651:BTB:ENSP00000273963:900:1,PF00651:BTB:85-191:PF00651:BTB:ENSP00000280098:905:1,PF00651:BTB:85-191…	-
ENSG00000003137	ENSP00000001146	ENST00000001146	ENSP00000001146	30	13	0	0.000	PF00067:p450:50-490:PF00067:p450:ENSP00000222982:928:1,PF00067:p450:50-490:PF00067:p450:ENSP00000260682:922:1,PF00067:p450:50-490:PF00067:p450:ENSP00000285979:922:1,PF00067:p450:50-490:PF00067:p450:ENSP00000301141:922:1,PF00067:p450:50-490:PF00067:p450:ENSP00000308032:929:1,PF00067:p450:50-490:PF00067:p450:ENSP00000311095:920:1,PF00067:p450:50-490:PF00067:p450:ENSP00000324648:924:1,PF00067:p450:5…	-
ENSG00000003137	ENSP00000401465	ENST00000412253	ENSP00000001146	30	0	13	1.000	-	PF00067:p450:73-466:PF00067:p450:ENSP00000222982:928:1,PF00067:p450:73-466:PF00067:p450:ENSP00000260682:922:1,PF00067:p450:73-466:PF00067:p450:ENSP00000285979:922:1,PF00067:p450:73-466:PF00067:p450:ENSP00000301141:922:1,PF00067:p450:73-466:PF00067:p450:ENSP00000308032:929:1,PF00067:p450:73-466:PF00067:p450:ENSP00000311095:920:1,PF00067:p450:73-466:PF00067:p450:ENSP00000324648:924:1,PF00067:p450:7…
ENSG00000003137	ENSP00000430871	ENST00000461519	ENSP00000001146	30	0	13	1.000	-	PF00067:p450:73-466:PF00067:p450:ENSP00000222982:928:1,PF00067:p450:73-466:PF00067:p450:ENSP00000260682:922:1,PF00067:p450:73-466:PF00067:p450:ENSP00000285979:922:1,PF00067:p450:73-466:PF00067:p450:ENSP00000301141:922:1,PF00067:p450:73-466:PF00067:p450:ENSP00000308032:929:1,PF00067:p450:73-466:PF00067:p450:ENSP00000311095:920:1,PF00067:p450:73-466:PF00067:p450:ENSP00000324648:924:1,PF00067:p450:7…
ENSG00000003137	ENSP00000430888	ENST00000474509	ENSP00000001146	30	0	13	1.000	-	PF00067:p450:73-466:PF00067:p450:ENSP00000222982:928:1,PF00067:p450:73-466:PF00067:p450:ENSP00000260682:922:1,PF00067:p450:73-466:PF00067:p450:ENSP00000285979:922:1,PF00067:p450:73-466:PF00067:p450:ENSP00000301141:922:1,PF00067:p450:73-466:PF00067:p450:ENSP00000308032:929:1,PF00067:p450:73-466:PF00067:p450:ENSP00000311095:920:1,PF00067:p450:73-466:PF00067:p450:ENSP00000324648:924:1,PF00067:p450:7…
ENSG00000003137	ENSP00000443304	ENST00000546307	ENSP00000001146	30	0	13	1.000	-	PF00067:p450:73-466:PF00067:p450:ENSP00000222982:928:1,PF00067:p450:73-466:PF00067:p450:ENSP00000260682:922:1,PF00067:p450:73-466:PF00067:p450:ENSP00000285979:922:1,PF00067:p450:73-466:PF00067:p450:ENSP00000301141:922:1,PF00067:p450:73-466:PF00067:p450:ENSP00000308032:929:1,PF00067:p450:73-466:PF00067:p450:ENSP00000311095:920:1,PF00067:p450:73-466:PF00067:p450:ENSP00000324648:924:1,PF00067:p450:7…
ENSG00000003147	ENSP00000265577	ENST00000265577	ENSP00000379908	0	0	0	-	-	-
ENSG00000003147	ENSP00000316074	ENST00000317367	ENSP00000379908	0	0	0	-	-	-
ENSG00000003147	ENSP00000341603	ENST00000339809	ENSP00000379908	0	0	0	-	-	-
ENSG00000003147	ENSP00000379908	ENST00000396675	ENSP00000379908	0	0	0	-	-	-
ENSG00000003147	ENSP00000385305	ENST00000401396	ENSP00000379908	0	0	0	-	-	-
ENSG00000003147	ENSP00000385570	ENST00000402384	ENSP00000379908	0	0	0	-	-	-
ENSG00000003147	ENSP00000385651	ENST00000406470	ENSP00000379908	0	0	0	-	-	-
ENSG00000003147	ENSP00000386021	ENST00000407906	ENSP00000379908	0	0	0	-	-	-
ENSG00000003147	ENSP00000393314	ENST00000457755	ENSP00000379908	0	0	0	-	-	-
ENSG00000003147	ENSP00000397496	ENST00000430867	ENSP00000379908	0	0	0	-	-	-
ENSG00000003147	ENSP00000398435	ENST00000447326	ENSP00000379908	0	0	0	-	-	-
ENSG00000003147	ENSP00000403982	ENST00000422063	ENSP00000379908	0	0	0	-	-	-
ENSG00000003147	ENSP00000406722	ENST00000446305	ENSP00000379908	0	0	0	-	-	-
ENSG00000003147	ENSP00000410341	ENST00000455539	ENSP00000379908	0	0	0	-	-	-
ENSG00000003249	ENSP00000002501	ENST00000002501	ENSP00000306407	0	0	0	-	-	-
ENSG00000003249	ENSP00000306407	ENST00000304733	ENSP00000306407	0	0	0	-	-	-
ENSG00000003249	ENSP00000376699	ENST00000392973	ENSP00000306407	0	0	0	-	-	-
ENSG00000003249	ENSP00000456573	ENST00000568330	ENSP00000306407	0	0	0	-	-	-
ENSG00000003249	ENSP00000457625	ENST00000568838	ENSP00000306407	0	0	0	-	-	-
ENSG00000003393	ENSP00000264276	ENST00000264276	ENSP00000264276	2	2	0	0.000	PF00415:RCC1:109-165:PF00071:Ras:ENSP00000273047:992:1,PF00415:RCC1:109-165:PF00071:Ras:ENSP00000348461:988:1	-
ENSG00000003393	ENSP00000386384	ENST00000409632	ENSP00000264276	2	0	2	1.000	-	PF00415:RCC1:579-625:PF00071:Ras:ENSP00000273047:992:1,PF00415:RCC1:579-625:PF00071:Ras:ENSP00000348461:988:1
ENSG00000003393	ENSP00000386948	ENST00000410052	ENSP00000264276	2	0	2	1.000	-	PF00415:RCC1:579-625:PF00071:Ras:ENSP00000273047:992:1,PF00415:RCC1:579-625:PF00071:Ras:ENSP00000348461:988:1
ENSG00000003393	ENSP00000394823	ENST00000457679	ENSP00000264276	2	0	2	1.000	-	PF00415:RCC1:579-625:PF00071:Ras:ENSP00000273047:992:1,PF00415:RCC1:579-625:PF00071:Ras:ENSP00000348461:988:1
ENSG00000003393	ENSP00000403832	ENST00000439495	ENSP00000264276	2	0	2	1.000	-	PF00415:RCC1:579-625:PF00071:Ras:ENSP00000273047:992:1,PF00415:RCC1:579-625:PF00071:Ras:ENSP00000348461:988:1
ENSG00000003393	ENSP00000429223	ENST00000467448	ENSP00000264276	2	2	0	0.000	PF00415:RCC1:109-165:PF00071:Ras:ENSP00000273047:992:1,PF00415:RCC1:109-165:PF00071:Ras:ENSP00000348461:988:1	-
ENSG00000003400	ENSP00000237865	ENST00000346817	ENSP00000286186	37	10	0	0.000	PF01335:DED:115-192:PF00069:Pkinase:ENSP00000220751:920:1,PF01335:DED:115-192:PF00069:Pkinase:ENSP00000259808:986:1,PF01335:DED:115-192:PF00069:Pkinase:ENSP00000262445:910:1,PF01335:DED:115-192:PF01335:DED:ENSP00000301838:999:1,PF00656:Peptidase_C14:284-512:PF00656:Peptidase_C14:ENSP00000311032:983:1,PF00656:Peptidase_C14:284-512:PF00656:Peptidase_C14:ENSP00000312455:999:1,PF00656:Peptidase_C14:2…	-
ENSG00000003400	ENSP00000272879	ENST00000272879	ENSP00000286186	37	6	4	0.400	PF01335:DED:115-192:PF00069:Pkinase:ENSP00000220751:920:1,PF01335:DED:115-192:PF00069:Pkinase:ENSP00000259808:986:1,PF01335:DED:115-192:PF00069:Pkinase:ENSP00000262445:910:1,PF01335:DED:115-192:PF01335:DED:ENSP00000301838:999:1,PF01335:DED:115-192:PF00069:Pkinase:ENSP00000359424:918:1,PF01335:DED:115-192:PF00069:Pkinase:ENSP00000430684:906:1	PF00656:Peptidase_C14:284-512:PF00656:Peptidase_C14:ENSP00000311032:983:1,PF00656:Peptidase_C14:284-512:PF00656:Peptidase_C14:ENSP00000312455:999:1,PF00656:Peptidase_C14:284-512:PF00656:Peptidase_C14:ENSP00000351273:999:1,PF00656:Peptidase_C14:284-512:PF00656:Peptidase_C14:ENSP00000358327:962:1
ENSG00000003400	ENSP00000286186	ENST00000286186	ENSP00000286186	37	10	0	0.000	PF01335:DED:115-192:PF00069:Pkinase:ENSP00000220751:920:1,PF01335:DED:115-192:PF00069:Pkinase:ENSP00000259808:986:1,PF01335:DED:115-192:PF00069:Pkinase:ENSP00000262445:910:1,PF01335:DED:115-192:PF01335:DED:ENSP00000301838:999:1,PF00656:Peptidase_C14:284-512:PF00656:Peptidase_C14:ENSP00000311032:983:1,PF00656:Peptidase_C14:284-512:PF00656:Peptidase_C14:ENSP00000312455:999:1,PF00656:Peptidase_C14:2…	-
ENSG00000003400	ENSP00000314599	ENST00000313728	ENSP00000286186	37	6	4	0.400	PF01335:DED:115-192:PF00069:Pkinase:ENSP00000220751:920:1,PF01335:DED:115-192:PF00069:Pkinase:ENSP00000259808:986:1,PF01335:DED:115-192:PF00069:Pkinase:ENSP00000262445:910:1,PF01335:DED:115-192:PF01335:DED:ENSP00000301838:999:1,PF01335:DED:115-192:PF00069:Pkinase:ENSP00000359424:918:1,PF01335:DED:115-192:PF00069:Pkinase:ENSP00000430684:906:1	PF00656:Peptidase_C14:284-512:PF00656:Peptidase_C14:ENSP00000311032:983:1,PF00656:Peptidase_C14:284-512:PF00656:Peptidase_C14:ENSP00000312455:999:1,PF00656:Peptidase_C14:284-512:PF00656:Peptidase_C14:ENSP00000351273:999:1,PF00656:Peptidase_C14:284-512:PF00656:Peptidase_C14:ENSP00000358327:962:1
ENSG00000003400	ENSP00000353250	ENST00000360132	ENSP00000286186	37	6	4	0.400	PF01335:DED:115-192:PF00069:Pkinase:ENSP00000220751:920:1,PF01335:DED:115-192:PF00069:Pkinase:ENSP00000259808:986:1,PF01335:DED:115-192:PF00069:Pkinase:ENSP00000262445:910:1,PF01335:DED:115-192:PF01335:DED:ENSP00000301838:999:1,PF01335:DED:115-192:PF00069:Pkinase:ENSP00000359424:918:1,PF01335:DED:115-192:PF00069:Pkinase:ENSP00000430684:906:1	PF00656:Peptidase_C14:284-512:PF00656:Peptidase_C14:ENSP00000311032:983:1,PF00656:Peptidase_C14:284-512:PF00656:Peptidase_C14:ENSP00000312455:999:1,PF00656:Peptidase_C14:284-512:PF00656:Peptidase_C14:ENSP00000351273:999:1,PF00656:Peptidase_C14:284-512:PF00656:Peptidase_C14:ENSP00000358327:962:1
ENSG00000003400	ENSP00000363781	ENST00000374650	ENSP00000286186	37	6	4	0.400	PF01335:DED:115-192:PF00069:Pkinase:ENSP00000220751:920:1,PF01335:DED:115-192:PF00069:Pkinase:ENSP00000259808:986:1,PF01335:DED:115-192:PF00069:Pkinase:ENSP00000262445:910:1,PF01335:DED:115-192:PF01335:DED:ENSP00000301838:999:1,PF01335:DED:115-192:PF00069:Pkinase:ENSP00000359424:918:1,PF01335:DED:115-192:PF00069:Pkinase:ENSP00000430684:906:1	PF00656:Peptidase_C14:284-512:PF00656:Peptidase_C14:ENSP00000311032:983:1,PF00656:Peptidase_C14:284-512:PF00656:Peptidase_C14:ENSP00000312455:999:1,PF00656:Peptidase_C14:284-512:PF00656:Peptidase_C14:ENSP00000351273:999:1,PF00656:Peptidase_C14:284-512:PF00656:Peptidase_C14:ENSP00000358327:962:1
ENSG00000003400	ENSP00000396835	ENST00000448480	ENSP00000286186	37	6	4	0.400	PF01335:DED:115-192:PF00069:Pkinase:ENSP00000220751:920:1,PF01335:DED:115-192:PF00069:Pkinase:ENSP00000259808:986:1,PF01335:DED:115-192:PF00069:Pkinase:ENSP00000262445:910:1,PF01335:DED:115-192:PF01335:DED:ENSP00000301838:999:1,PF01335:DED:115-192:PF00069:Pkinase:ENSP00000359424:918:1,PF01335:DED:115-192:PF00069:Pkinase:ENSP00000430684:906:1	PF00656:Peptidase_C14:284-512:PF00656:Peptidase_C14:ENSP00000311032:983:1,PF00656:Peptidase_C14:284-512:PF00656:Peptidase_C14:ENSP00000312455:999:1,PF00656:Peptidase_C14:284-512:PF00656:Peptidase_C14:ENSP00000351273:999:1,PF00656:Peptidase_C14:284-512:PF00656:Peptidase_C14:ENSP00000358327:962:1
ENSG00000003400	ENSP00000401914	ENST00000438843	ENSP00000286186	37	6	4	0.400	PF01335:DED:20-101:PF00069:Pkinase:ENSP00000220751:920:1,PF01335:DED:20-101:PF00069:Pkinase:ENSP00000259808:986:1,PF01335:DED:20-101:PF00069:Pkinase:ENSP00000262445:910:1,PF01335:DED:20-101:PF01335:DED:ENSP00000301838:999:1,PF01335:DED:20-101:PF00069:Pkinase:ENSP00000359424:918:1,PF01335:DED:20-101:PF00069:Pkinase:ENSP00000430684:906:1	PF00656:Peptidase_C14:284-512:PF00656:Peptidase_C14:ENSP00000311032:983:1,PF00656:Peptidase_C14:284-512:PF00656:Peptidase_C14:ENSP00000312455:999:1,PF00656:Peptidase_C14:284-512:PF00656:Peptidase_C14:ENSP00000351273:999:1,PF00656:Peptidase_C14:284-512:PF00656:Peptidase_C14:ENSP00000358327:962:1
ENSG00000003402	ENSP00000312455	ENST00000309955	ENSP00000312455	32	11	0	0.000	PF01335:DED:4-79:PF00069:Pkinase:ENSP00000220751:995:1,PF00656:Peptidase_C14:262-461:PF00023:Ank:ENSP00000226574:973:1,PF00656:Peptidase_C14:262-461:PF00653:BIR:ENSP00000227758:980:1,PF01335:DED:4-79:PF00069:Pkinase:ENSP00000259808:995:1,PF00656:Peptidase_C14:262-461:PF00653:BIR:ENSP00000263464:978:1,PF01335:DED:4-79:PF00069:Pkinase:ENSP00000270202:941:1,PF00656:Peptidase_C14:262-461:PF00656:Pept…	-
ENSG00000003402	ENSP00000339326	ENST00000340870	ENSP00000312455	32	6	5	0.455	PF01335:DED:4-79:PF00069:Pkinase:ENSP00000220751:995:1,PF01335:DED:4-79:PF00069:Pkinase:ENSP00000259808:995:1,PF01335:DED:4-79:PF00069:Pkinase:ENSP00000270202:941:1,PF01335:DED:4-79:PF01335:DED:ENSP00000301838:999:1,PF01335:DED:4-79:PF01335:DED:ENSP00000356985:925:1,PF01335:DED:4-79:PF00069:Pkinase:ENSP00000381066:923:1	PF00656:Peptidase_C14:262-461:PF00023:Ank:ENSP00000226574:973:1,PF00656:Peptidase_C14:262-461:PF00653:BIR:ENSP00000227758:980:1,PF00656:Peptidase_C14:262-461:PF00653:BIR:ENSP00000263464:978:1,PF00656:Peptidase_C14:262-461:PF00656:Peptidase_C14:ENSP00000286186:999:1,PF00656:Peptidase_C14:262-461:PF00656:Peptidase_C14:ENSP00000351273:999:1
ENSG00000003402	ENSP00000339335	ENST00000341222	ENSP00000312455	32	6	5	0.455	PF01335:DED:4-79:PF00069:Pkinase:ENSP00000220751:995:1,PF01335:DED:4-79:PF00069:Pkinase:ENSP00000259808:995:1,PF01335:DED:4-79:PF00069:Pkinase:ENSP00000270202:941:1,PF01335:DED:4-79:PF01335:DED:ENSP00000301838:999:1,PF01335:DED:4-79:PF01335:DED:ENSP00000356985:925:1,PF01335:DED:4-79:PF00069:Pkinase:ENSP00000381066:923:1	PF00656:Peptidase_C14:262-461:PF00023:Ank:ENSP00000226574:973:1,PF00656:Peptidase_C14:262-461:PF00653:BIR:ENSP00000227758:980:1,PF00656:Peptidase_C14:262-461:PF00653:BIR:ENSP00000263464:978:1,PF00656:Peptidase_C14:262-461:PF00656:Peptidase_C14:ENSP00000286186:999:1,PF00656:Peptidase_C14:262-461:PF00656:Peptidase_C14:ENSP00000351273:999:1
ENSG00000003402	ENSP00000342809	ENST00000342795	ENSP00000312455	32	6	5	0.455	PF01335:DED:4-79:PF00069:Pkinase:ENSP00000220751:995:1,PF01335:DED:4-79:PF00069:Pkinase:ENSP00000259808:995:1,PF01335:DED:4-79:PF00069:Pkinase:ENSP00000270202:941:1,PF01335:DED:4-79:PF01335:DED:ENSP00000301838:999:1,PF01335:DED:4-79:PF01335:DED:ENSP00000356985:925:1,PF01335:DED:4-79:PF00069:Pkinase:ENSP00000381066:923:1	PF00656:Peptidase_C14:262-461:PF00023:Ank:ENSP00000226574:973:1,PF00656:Peptidase_C14:262-461:PF00653:BIR:ENSP00000227758:980:1,PF00656:Peptidase_C14:262-461:PF00653:BIR:ENSP00000263464:978:1,PF00656:Peptidase_C14:262-461:PF00656:Peptidase_C14:ENSP00000286186:999:1,PF00656:Peptidase_C14:262-461:PF00656:Peptidase_C14:ENSP00000351273:999:1
ENSG00000003402	ENSP00000345807	ENST00000341582	ENSP00000312455	32	11	0	0.000	PF01335:DED:4-79:PF00069:Pkinase:ENSP00000220751:995:1,PF00656:Peptidase_C14:262-461:PF00023:Ank:ENSP00000226574:973:1,PF00656:Peptidase_C14:262-461:PF00653:BIR:ENSP00000227758:980:1,PF01335:DED:4-79:PF00069:Pkinase:ENSP00000259808:995:1,PF00656:Peptidase_C14:262-461:PF00653:BIR:ENSP00000263464:978:1,PF01335:DED:4-79:PF00069:Pkinase:ENSP00000270202:941:1,PF00656:Peptidase_C14:262-461:PF00656:Pept…	-
ENSG00000003402	ENSP00000347757	ENST00000355558	ENSP00000312455	32	6	5	0.455	PF01335:DED:4-79:PF00069:Pkinase:ENSP00000220751:995:1,PF01335:DED:4-79:PF00069:Pkinase:ENSP00000259808:995:1,PF01335:DED:4-79:PF00069:Pkinase:ENSP00000270202:941:1,PF01335:DED:4-79:PF01335:DED:ENSP00000301838:999:1,PF01335:DED:4-79:PF01335:DED:ENSP00000356985:925:1,PF01335:DED:4-79:PF00069:Pkinase:ENSP00000381066:923:1	PF00656:Peptidase_C14:262-461:PF00023:Ank:ENSP00000226574:973:1,PF00656:Peptidase_C14:262-461:PF00653:BIR:ENSP00000227758:980:1,PF00656:Peptidase_C14:262-461:PF00653:BIR:ENSP00000263464:978:1,PF00656:Peptidase_C14:262-461:PF00656:Peptidase_C14:ENSP00000286186:999:1,PF00656:Peptidase_C14:262-461:PF00656:Peptidase_C14:ENSP00000351273:999:1
ENSG00000003402	ENSP00000378580	ENST00000395148	ENSP00000312455	32	6	5	0.455	PF01335:DED:4-79:PF00069:Pkinase:ENSP00000220751:995:1,PF01335:DED:4-79:PF00069:Pkinase:ENSP00000259808:995:1,PF01335:DED:4-79:PF00069:Pkinase:ENSP00000270202:941:1,PF01335:DED:4-79:PF01335:DED:ENSP00000301838:999:1,PF01335:DED:4-79:PF01335:DED:ENSP00000356985:925:1,PF01335:DED:4-79:PF00069:Pkinase:ENSP00000381066:923:1	PF00656:Peptidase_C14:262-461:PF00023:Ank:ENSP00000226574:973:1,PF00656:Peptidase_C14:262-461:PF00653:BIR:ENSP00000227758:980:1,PF00656:Peptidase_C14:262-461:PF00653:BIR:ENSP00000263464:978:1,PF00656:Peptidase_C14:262-461:PF00656:Peptidase_C14:ENSP00000286186:999:1,PF00656:Peptidase_C14:262-461:PF00656:Peptidase_C14:ENSP00000351273:999:1
ENSG00000003402	ENSP00000391029	ENST00000433445	ENSP00000312455	32	0	11	1.000	-	PF01335:DED:93-175:PF00069:Pkinase:ENSP00000220751:995:1,PF00656:Peptidase_C14:262-461:PF00023:Ank:ENSP00000226574:973:1,PF00656:Peptidase_C14:262-461:PF00653:BIR:ENSP00000227758:980:1,PF01335:DED:93-175:PF00069:Pkinase:ENSP00000259808:995:1,PF00656:Peptidase_C14:262-461:PF00653:BIR:ENSP00000263464:978:1,PF01335:DED:93-175:PF00069:Pkinase:ENSP00000270202:941:1,PF00656:Peptidase_C14:262-461:PF0065…
ENSG00000003402	ENSP00000398551	ENST00000439154	ENSP00000312455	32	6	5	0.455	PF01335:DED:4-79:PF00069:Pkinase:ENSP00000220751:995:1,PF01335:DED:4-79:PF00069:Pkinase:ENSP00000259808:995:1,PF01335:DED:4-79:PF00069:Pkinase:ENSP00000270202:941:1,PF01335:DED:4-79:PF01335:DED:ENSP00000301838:999:1,PF01335:DED:4-79:PF01335:DED:ENSP00000356985:925:1,PF01335:DED:4-79:PF00069:Pkinase:ENSP00000381066:923:1	PF00656:Peptidase_C14:262-461:PF00023:Ank:ENSP00000226574:973:1,PF00656:Peptidase_C14:262-461:PF00653:BIR:ENSP00000227758:980:1,PF00656:Peptidase_C14:262-461:PF00653:BIR:ENSP00000263464:978:1,PF00656:Peptidase_C14:262-461:PF00656:Peptidase_C14:ENSP00000286186:999:1,PF00656:Peptidase_C14:262-461:PF00656:Peptidase_C14:ENSP00000351273:999:1
ENSG00000003402	ENSP00000399420	ENST00000423241	ENSP00000312455	32	11	0	0.000	PF01335:DED:4-79:PF00069:Pkinase:ENSP00000220751:995:1,PF00656:Peptidase_C14:262-461:PF00023:Ank:ENSP00000226574:973:1,PF00656:Peptidase_C14:262-461:PF00653:BIR:ENSP00000227758:980:1,PF01335:DED:4-79:PF00069:Pkinase:ENSP00000259808:995:1,PF00656:Peptidase_C14:262-461:PF00653:BIR:ENSP00000263464:978:1,PF01335:DED:4-79:PF00069:Pkinase:ENSP00000270202:941:1,PF00656:Peptidase_C14:262-461:PF00656:Pept…	-
ENSG00000003402	ENSP00000406775	ENST00000440180	ENSP00000312455	32	6	5	0.455	PF01335:DED:4-79:PF00069:Pkinase:ENSP00000220751:995:1,PF01335:DED:4-79:PF00069:Pkinase:ENSP00000259808:995:1,PF01335:DED:4-79:PF00069:Pkinase:ENSP00000270202:941:1,PF01335:DED:4-79:PF01335:DED:ENSP00000301838:999:1,PF01335:DED:4-79:PF01335:DED:ENSP00000356985:925:1,PF01335:DED:4-79:PF00069:Pkinase:ENSP00000381066:923:1	PF00656:Peptidase_C14:262-461:PF00023:Ank:ENSP00000226574:973:1,PF00656:Peptidase_C14:262-461:PF00653:BIR:ENSP00000227758:980:1,PF00656:Peptidase_C14:262-461:PF00653:BIR:ENSP00000263464:978:1,PF00656:Peptidase_C14:262-461:PF00656:Peptidase_C14:ENSP00000286186:999:1,PF00656:Peptidase_C14:262-461:PF00656:Peptidase_C14:ENSP00000351273:999:1
ENSG00000003402	ENSP00000409570	ENST00000425030	ENSP00000312455	32	0	11	1.000	-	PF01335:DED:93-175:PF00069:Pkinase:ENSP00000220751:995:1,PF00656:Peptidase_C14:262-461:PF00023:Ank:ENSP00000226574:973:1,PF00656:Peptidase_C14:262-461:PF00653:BIR:ENSP00000227758:980:1,PF01335:DED:93-175:PF00069:Pkinase:ENSP00000259808:995:1,PF00656:Peptidase_C14:262-461:PF00653:BIR:ENSP00000263464:978:1,PF01335:DED:93-175:PF00069:Pkinase:ENSP00000270202:941:1,PF00656:Peptidase_C14:262-461:PF0065…
ENSG00000003402	ENSP00000411535	ENST00000457277	ENSP00000312455	32	6	5	0.455	PF01335:DED:4-79:PF00069:Pkinase:ENSP00000220751:995:1,PF01335:DED:4-79:PF00069:Pkinase:ENSP00000259808:995:1,PF01335:DED:4-79:PF00069:Pkinase:ENSP00000270202:941:1,PF01335:DED:4-79:PF01335:DED:ENSP00000301838:999:1,PF01335:DED:4-79:PF01335:DED:ENSP00000356985:925:1,PF01335:DED:4-79:PF00069:Pkinase:ENSP00000381066:923:1	PF00656:Peptidase_C14:262-461:PF00023:Ank:ENSP00000226574:973:1,PF00656:Peptidase_C14:262-461:PF00653:BIR:ENSP00000227758:980:1,PF00656:Peptidase_C14:262-461:PF00653:BIR:ENSP00000263464:978:1,PF00656:Peptidase_C14:262-461:PF00656:Peptidase_C14:ENSP00000286186:999:1,PF00656:Peptidase_C14:262-461:PF00656:Peptidase_C14:ENSP00000351273:999:1
ENSG00000003402	ENSP00000411897	ENST00000441224	ENSP00000312455	32	6	5	0.455	PF01335:DED:4-79:PF00069:Pkinase:ENSP00000220751:995:1,PF01335:DED:4-79:PF00069:Pkinase:ENSP00000259808:995:1,PF01335:DED:4-79:PF00069:Pkinase:ENSP00000270202:941:1,PF01335:DED:4-79:PF01335:DED:ENSP00000301838:999:1,PF01335:DED:4-79:PF01335:DED:ENSP00000356985:925:1,PF01335:DED:4-79:PF00069:Pkinase:ENSP00000381066:923:1	PF00656:Peptidase_C14:262-461:PF00023:Ank:ENSP00000226574:973:1,PF00656:Peptidase_C14:262-461:PF00653:BIR:ENSP00000227758:980:1,PF00656:Peptidase_C14:262-461:PF00653:BIR:ENSP00000263464:978:1,PF00656:Peptidase_C14:262-461:PF00656:Peptidase_C14:ENSP00000286186:999:1,PF00656:Peptidase_C14:262-461:PF00656:Peptidase_C14:ENSP00000351273:999:1
ENSG00000003402	ENSP00000412882	ENST00000417748	ENSP00000312455	32	6	5	0.455	PF01335:DED:4-79:PF00069:Pkinase:ENSP00000220751:995:1,PF01335:DED:4-79:PF00069:Pkinase:ENSP00000259808:995:1,PF01335:DED:4-79:PF00069:Pkinase:ENSP00000270202:941:1,PF01335:DED:4-79:PF01335:DED:ENSP00000301838:999:1,PF01335:DED:4-79:PF01335:DED:ENSP00000356985:925:1,PF01335:DED:4-79:PF00069:Pkinase:ENSP00000381066:923:1	PF00656:Peptidase_C14:262-461:PF00023:Ank:ENSP00000226574:973:1,PF00656:Peptidase_C14:262-461:PF00653:BIR:ENSP00000227758:980:1,PF00656:Peptidase_C14:262-461:PF00653:BIR:ENSP00000263464:978:1,PF00656:Peptidase_C14:262-461:PF00656:Peptidase_C14:ENSP00000286186:999:1,PF00656:Peptidase_C14:262-461:PF00656:Peptidase_C14:ENSP00000351273:999:1
ENSG00000003402	ENSP00000413270	ENST00000443227	ENSP00000312455	32	5	6	0.545	PF00656:Peptidase_C14:262-461:PF00023:Ank:ENSP00000226574:973:1,PF00656:Peptidase_C14:262-461:PF00653:BIR:ENSP00000227758:980:1,PF00656:Peptidase_C14:262-461:PF00653:BIR:ENSP00000263464:978:1,PF00656:Peptidase_C14:262-461:PF00656:Peptidase_C14:ENSP00000286186:999:1,PF00656:Peptidase_C14:262-461:PF00656:Peptidase_C14:ENSP00000351273:999:1	PF01335:DED:93-175:PF00069:Pkinase:ENSP00000220751:995:1,PF01335:DED:93-175:PF00069:Pkinase:ENSP00000259808:995:1,PF01335:DED:93-175:PF00069:Pkinase:ENSP00000270202:941:1,PF01335:DED:93-175:PF01335:DED:ENSP00000301838:999:1,PF01335:DED:93-175:PF01335:DED:ENSP00000356985:925:1,PF01335:DED:93-175:PF00069:Pkinase:ENSP00000381066:923:1
ENSG00000003402	ENSP00000469608	ENST00000494258	ENSP00000312455	32	0	11	1.000	-	PF01335:DED:93-175:PF00069:Pkinase:ENSP00000220751:995:1,PF00656:Peptidase_C14:262-461:PF00023:Ank:ENSP00000226574:973:1,PF00656:Peptidase_C14:262-461:PF00653:BIR:ENSP00000227758:980:1,PF01335:DED:93-175:PF00069:Pkinase:ENSP00000259808:995:1,PF00656:Peptidase_C14:262-461:PF00653:BIR:ENSP00000263464:978:1,PF01335:DED:93-175:PF00069:Pkinase:ENSP00000270202:941:1,PF00656:Peptidase_C14:262-461:PF0065…
ENSG00000003402	ENSP00000469917	ENST00000462763	ENSP00000312455	32	0	11	1.000	-	PF01335:DED:93-175:PF00069:Pkinase:ENSP00000220751:995:1,PF00656:Peptidase_C14:262-461:PF00023:Ank:ENSP00000226574:973:1,PF00656:Peptidase_C14:262-461:PF00653:BIR:ENSP00000227758:980:1,PF01335:DED:93-175:PF00069:Pkinase:ENSP00000259808:995:1,PF00656:Peptidase_C14:262-461:PF00653:BIR:ENSP00000263464:978:1,PF01335:DED:93-175:PF00069:Pkinase:ENSP00000270202:941:1,PF00656:Peptidase_C14:262-461:PF0065…
ENSG00000003402	ENSP00000471749	ENST00000470178	ENSP00000312455	32	0	11	1.000	-	PF01335:DED:93-175:PF00069:Pkinase:ENSP00000220751:995:1,PF00656:Peptidase_C14:262-461:PF00023:Ank:ENSP00000226574:973:1,PF00656:Peptidase_C14:262-461:PF00653:BIR:ENSP00000227758:980:1,PF01335:DED:93-175:PF00069:Pkinase:ENSP00000259808:995:1,PF00656:Peptidase_C14:262-461:PF00653:BIR:ENSP00000263464:978:1,PF01335:DED:93-175:PF00069:Pkinase:ENSP00000270202:941:1,PF00656:Peptidase_C14:262-461:PF0065…
ENSG00000003402	ENSP00000471805	ENST00000479953	ENSP00000312455	32	0	11	1.000	-	PF01335:DED:93-175:PF00069:Pkinase:ENSP00000220751:995:1,PF00656:Peptidase_C14:262-461:PF00023:Ank:ENSP00000226574:973:1,PF00656:Peptidase_C14:262-461:PF00653:BIR:ENSP00000227758:980:1,PF01335:DED:93-175:PF00069:Pkinase:ENSP00000259808:995:1,PF00656:Peptidase_C14:262-461:PF00653:BIR:ENSP00000263464:978:1,PF01335:DED:93-175:PF00069:Pkinase:ENSP00000270202:941:1,PF00656:Peptidase_C14:262-461:PF0065…
ENSG00000003436	ENSP00000233156	ENST00000233156	ENSP00000233156	8	3	0	0.000	PF00014:Kunitz_BPTI:124-175:PF00089:Trypsin:ENSP00000290122:992:1,PF00014:Kunitz_BPTI:124-175:PF00089:Trypsin:ENSP00000364709:996:1,PF00014:Kunitz_BPTI:124-175:PF00089:Trypsin:ENSP00000364731:981:1	-
ENSG00000003436	ENSP00000342306	ENST00000339091	ENSP00000233156	8	3	0	0.000	PF00014:Kunitz_BPTI:124-175:PF00089:Trypsin:ENSP00000290122:992:1,PF00014:Kunitz_BPTI:124-175:PF00089:Trypsin:ENSP00000364709:996:1,PF00014:Kunitz_BPTI:124-175:PF00089:Trypsin:ENSP00000364731:981:1	-
ENSG00000003436	ENSP00000376172	ENST00000392365	ENSP00000233156	8	3	0	0.000	PF00014:Kunitz_BPTI:124-175:PF00089:Trypsin:ENSP00000290122:992:1,PF00014:Kunitz_BPTI:124-175:PF00089:Trypsin:ENSP00000364709:996:1,PF00014:Kunitz_BPTI:124-175:PF00089:Trypsin:ENSP00000364731:981:1	-
ENSG00000003436	ENSP00000386344	ENST00000409676	ENSP00000233156	8	3	0	0.000	PF00014:Kunitz_BPTI:124-175:PF00089:Trypsin:ENSP00000290122:992:1,PF00014:Kunitz_BPTI:124-175:PF00089:Trypsin:ENSP00000364709:996:1,PF00014:Kunitz_BPTI:124-175:PF00089:Trypsin:ENSP00000364731:981:1	-
ENSG00000003436	ENSP00000388159	ENST00000437725	ENSP00000233156	8	3	0	0.000	PF00014:Kunitz_BPTI:53-104:PF00089:Trypsin:ENSP00000290122:992:1,PF00014:Kunitz_BPTI:53-104:PF00089:Trypsin:ENSP00000364709:996:1,PF00014:Kunitz_BPTI:53-104:PF00089:Trypsin:ENSP00000364731:981:1	-
ENSG00000003436	ENSP00000394185	ENST00000453013	ENSP00000233156	8	3	0	0.000	PF00014:Kunitz_BPTI:53-104:PF00089:Trypsin:ENSP00000290122:992:1,PF00014:Kunitz_BPTI:53-104:PF00089:Trypsin:ENSP00000364709:996:1,PF00014:Kunitz_BPTI:53-104:PF00089:Trypsin:ENSP00000364731:981:1	-
ENSG00000003436	ENSP00000397248	ENST00000426055	ENSP00000233156	8	3	0	0.000	PF00014:Kunitz_BPTI:124-175:PF00089:Trypsin:ENSP00000290122:992:1,PF00014:Kunitz_BPTI:124-175:PF00089:Trypsin:ENSP00000364709:996:1,PF00014:Kunitz_BPTI:124-175:PF00089:Trypsin:ENSP00000364731:981:1	-
ENSG00000003436	ENSP00000400179	ENST00000417013	ENSP00000233156	8	0	3	1.000	-	PF00014:Kunitz_BPTI:53-104:PF00089:Trypsin:ENSP00000290122:992:1,PF00014:Kunitz_BPTI:53-104:PF00089:Trypsin:ENSP00000364709:996:1,PF00014:Kunitz_BPTI:53-104:PF00089:Trypsin:ENSP00000364731:981:1
ENSG00000003436	ENSP00000402954	ENST00000420747	ENSP00000233156	8	0	3	1.000	-	PF00014:Kunitz_BPTI:53-104:PF00089:Trypsin:ENSP00000290122:992:1,PF00014:Kunitz_BPTI:53-104:PF00089:Trypsin:ENSP00000364709:996:1,PF00014:Kunitz_BPTI:53-104:PF00089:Trypsin:ENSP00000364731:981:1
ENSG00000003436	ENSP00000408170	ENST00000421427	ENSP00000233156	8	3	0	0.000	PF00014:Kunitz_BPTI:53-104:PF00089:Trypsin:ENSP00000290122:992:1,PF00014:Kunitz_BPTI:53-104:PF00089:Trypsin:ENSP00000364709:996:1,PF00014:Kunitz_BPTI:53-104:PF00089:Trypsin:ENSP00000364731:981:1	-
ENSG00000003436	ENSP00000409177	ENST00000435414	ENSP00000233156	8	3	0	0.000	PF00014:Kunitz_BPTI:124-175:PF00089:Trypsin:ENSP00000290122:992:1,PF00014:Kunitz_BPTI:124-175:PF00089:Trypsin:ENSP00000364709:996:1,PF00014:Kunitz_BPTI:124-175:PF00089:Trypsin:ENSP00000364731:981:1	-
ENSG00000003509	ENSP00000002125	ENST00000002125	ENSP00000002125	0	0	0	-	-	-
ENSG00000003509	ENSP00000337431	ENST00000336237	ENSP00000002125	0	0	0	-	-	-
ENSG00000003509	ENSP00000394436	ENST00000439218	ENSP00000002125	0	0	0	-	-	-
ENSG00000003509	ENSP00000399207	ENST00000431821	ENSP00000002125	0	0	0	-	-	-
ENSG00000003509	ENSP00000402959	ENST00000432075	ENSP00000002125	0	0	0	-	-	-
ENSG00000003509	ENSP00000410181	ENST00000416653	ENSP00000002125	0	0	0	-	-	-
ENSG00000003509	ENSP00000412942	ENST00000441905	ENSP00000002125	0	0	0	-	-	-
ENSG00000003509	ENSP00000416594	ENST00000455230	ENSP00000002125	0	0	0	-	-	-
ENSG00000003756	ENSP00000343054	ENST00000347869	ENSP00000343054	102	1	0	0.000	PF00641:zf-RanBP:181-209:PF00240:ubiquitin:ENSP00000215793:900:1	-
ENSG00000003756	ENSP00000378603	ENST00000395174	ENSP00000343054	102	0	1	1.000	-	PF00641:zf-RanBP:181-209:PF00240:ubiquitin:ENSP00000215793:900:1
ENSG00000003756	ENSP00000384872	ENST00000404526	ENSP00000343054	102	0	1	1.000	-	PF00641:zf-RanBP:181-209:PF00240:ubiquitin:ENSP00000215793:900:1
ENSG00000003756	ENSP00000390711	ENST00000441305	ENSP00000343054	102	0	1	1.000	-	PF00641:zf-RanBP:181-209:PF00240:ubiquitin:ENSP00000215793:900:1
ENSG00000003756	ENSP00000394622	ENST00000437500	ENSP00000343054	102	0	1	1.000	-	PF00641:zf-RanBP:181-209:PF00240:ubiquitin:ENSP00000215793:900:1
ENSG00000003756	ENSP00000406119	ENST00000417905	ENSP00000343054	102	0	1	1.000	-	PF00641:zf-RanBP:181-209:PF00240:ubiquitin:ENSP00000215793:900:1
ENSG00000003756	ENSP00000414218	ENST00000438369	ENSP00000343054	102	0	1	1.000	-	PF00641:zf-RanBP:181-209:PF00240:ubiquitin:ENSP00000215793:900:1
ENSG00000003756	ENSP00000419534	ENST00000469838	ENSP00000343054	102	0	1	1.000	-	PF00641:zf-RanBP:181-209:PF00240:ubiquitin:ENSP00000215793:900:1
ENSG00000003987	ENSP00000180173	ENST00000180173	ENSP00000180173	3	0	0	-	-	-
ENSG00000003987	ENSP00000381171	ENST00000398099	ENSP00000180173	3	0	0	-	-	-
ENSG00000003987	ENSP00000429733	ENST00000521857	ENSP00000180173	3	0	0	-	-	-
ENSG00000003987	ENSP00000431000	ENST00000517317	ENSP00000180173	3	0	0	-	-	-
ENSG00000003989	ENSP00000004531	ENST00000004531	ENSP00000004531	1	0	0	-	-	-
ENSG00000003989	ENSP00000381164	ENST00000398090	ENSP00000004531	1	0	0	-	-	-
ENSG00000003989	ENSP00000419140	ENST00000494857	ENSP00000004531	1	0	0	-	-	-
ENSG00000003989	ENSP00000419873	ENST00000470360	ENSP00000004531	1	0	0	-	-	-
ENSG00000003989	ENSP00000430464	ENST00000522656	ENSP00000004531	1	0	0	-	-	-
ENSG00000004059	ENSP00000000233	ENST00000000233	ENSP00000000233	7	3	0	0.000	PF00025:Arf:7-176:PF06456:Arfaptin:ENSP00000254584:906:1,PF00025:Arf:7-176:PF06456:Arfaptin:ENSP00000296557:971:1,PF00025:Arf:7-176:PF00169:PH:ENSP00000297044:952:1	-
ENSG00000004059	ENSP00000412701	ENST00000415666	ENSP00000000233	7	0	3	1.000	-	PF00025:Arf:7-176:PF06456:Arfaptin:ENSP00000254584:906:1,PF00025:Arf:7-176:PF06456:Arfaptin:ENSP00000296557:971:1,PF00025:Arf:7-176:PF00169:PH:ENSP00000297044:952:1
ENSG00000004139	ENSP00000406738	ENST00000457710	ENSP00000406738	0	0	0	-	-	-
ENSG00000004139	ENSP00000462228	ENST00000579593	ENSP00000406738	0	0	0	-	-	-
ENSG00000004139	ENSP00000462479	ENST00000578128	ENSP00000406738	0	0	0	-	-	-
ENSG00000004139	ENSP00000464166	ENST00000582323	ENSP00000406738	0	0	0	-	-	-
ENSG00000004399	ENSP00000317128	ENST00000324093	ENSP00000317128	7	6	0	0.000	PF01833:TIG:1069-1143:PF00071:Ras:ENSP00000246792:947:1,PF01403:Sema:279-521:PF01403:Sema:ENSP00000265361:982:1,PF01403:Sema:279-521:PF00431:CUB:ENSP00000265371:965:1,PF01403:Sema:279-521:PF01403:Sema:ENSP00000303212:999:1,PF01403:Sema:279-521:PF01403:Sema:ENSP00000347117:985:1,PF01833:TIG:1069-1143:PF00071:Ras:ENSP00000466680:922:1	-
ENSG00000004399	ENSP00000376931	ENST00000393239	ENSP00000317128	7	6	0	0.000	PF01833:TIG:1069-1143:PF00071:Ras:ENSP00000246792:947:1,PF01403:Sema:279-521:PF01403:Sema:ENSP00000265361:982:1,PF01403:Sema:279-521:PF00431:CUB:ENSP00000265371:965:1,PF01403:Sema:279-521:PF01403:Sema:ENSP00000303212:999:1,PF01403:Sema:279-521:PF01403:Sema:ENSP00000347117:985:1,PF01833:TIG:1069-1143:PF00071:Ras:ENSP00000466680:922:1	-
ENSG00000004399	ENSP00000423832	ENST00000505665	ENSP00000317128	7	0	6	1.000	-	PF01833:TIG:981-1063:PF00071:Ras:ENSP00000246792:947:1,PF01403:Sema:63-155:PF01403:Sema:ENSP00000265361:982:1,PF01403:Sema:63-155:PF00431:CUB:ENSP00000265371:965:1,PF01403:Sema:63-155:PF01403:Sema:ENSP00000303212:999:1,PF01403:Sema:63-155:PF01403:Sema:ENSP00000347117:985:1,PF01833:TIG:981-1063:PF00071:Ras:ENSP00000466680:922:1
ENSG00000004399	ENSP00000426162	ENST00000504689	ENSP00000317128	7	0	6	1.000	-	PF01833:TIG:981-1063:PF00071:Ras:ENSP00000246792:947:1,PF01403:Sema:63-155:PF01403:Sema:ENSP00000265361:982:1,PF01403:Sema:63-155:PF00431:CUB:ENSP00000265371:965:1,PF01403:Sema:63-155:PF01403:Sema:ENSP00000303212:999:1,PF01403:Sema:63-155:PF01403:Sema:ENSP00000347117:985:1,PF01833:TIG:981-1063:PF00071:Ras:ENSP00000466680:922:1
ENSG00000004399	ENSP00000426241	ENST00000505237	ENSP00000317128	7	0	6	1.000	-	PF01833:TIG:981-1063:PF00071:Ras:ENSP00000246792:947:1,PF01403:Sema:63-155:PF01403:Sema:ENSP00000265361:982:1,PF01403:Sema:63-155:PF00431:CUB:ENSP00000265371:965:1,PF01403:Sema:63-155:PF01403:Sema:ENSP00000303212:999:1,PF01403:Sema:63-155:PF01403:Sema:ENSP00000347117:985:1,PF01833:TIG:981-1063:PF00071:Ras:ENSP00000466680:922:1
ENSG00000004399	ENSP00000426540	ENST00000512744	ENSP00000317128	7	0	6	1.000	-	PF01833:TIG:981-1063:PF00071:Ras:ENSP00000246792:947:1,PF01403:Sema:63-155:PF01403:Sema:ENSP00000265361:982:1,PF01403:Sema:63-155:PF00431:CUB:ENSP00000265371:965:1,PF01403:Sema:63-155:PF01403:Sema:ENSP00000303212:999:1,PF01403:Sema:63-155:PF01403:Sema:ENSP00000347117:985:1,PF01833:TIG:981-1063:PF00071:Ras:ENSP00000466680:922:1
ENSG00000004399	ENSP00000427696	ENST00000506979	ENSP00000317128	7	0	6	1.000	-	PF01833:TIG:981-1063:PF00071:Ras:ENSP00000246792:947:1,PF01403:Sema:63-155:PF01403:Sema:ENSP00000265361:982:1,PF01403:Sema:63-155:PF00431:CUB:ENSP00000265371:965:1,PF01403:Sema:63-155:PF01403:Sema:ENSP00000303212:999:1,PF01403:Sema:63-155:PF01403:Sema:ENSP00000347117:985:1,PF01833:TIG:981-1063:PF00071:Ras:ENSP00000466680:922:1
ENSG00000004455	ENSP00000346921	ENST00000354858	ENSP00000346921	46	0	0	-	-	-
ENSG00000004455	ENSP00000362548	ENST00000373449	ENSP00000346921	46	0	0	-	-	-
ENSG00000004455	ENSP00000446849	ENST00000487289	ENSP00000346921	46	0	0	-	-	-
ENSG00000004455	ENSP00000447082	ENST00000467905	ENSP00000346921	46	0	0	-	-	-
ENSG00000004455	ENSP00000449003	ENST00000548033	ENSP00000346921	46	0	0	-	-	-
ENSG00000004455	ENSP00000450008	ENST00000550338	ENSP00000346921	46	0	0	-	-	-
ENSG00000004455	ENSP00000450109	ENST00000480134	ENSP00000346921	46	0	0	-	-	-
ENSG00000004468	ENSP00000226279	ENST00000226279	ENSP00000226279	17	3	0	0.000	PF02267:Rib_hydrolayse:56-296:PF07686:V-set:ENSP00000011653:983:1,PF02267:Rib_hydrolayse:56-296:PF02267:Rib_hydrolayse:ENSP00000265016:910:1,PF02267:Rib_hydrolayse:56-296:PF07686:V-set:ENSP00000283635:960:1	-
ENSG00000004468	ENSP00000423047	ENST00000510674	ENSP00000226279	17	0	3	1.000	-	PF02267:Rib_hydrolayse:56-296:PF07686:V-set:ENSP00000011653:983:1,PF02267:Rib_hydrolayse:56-296:PF02267:Rib_hydrolayse:ENSP00000265016:910:1,PF02267:Rib_hydrolayse:56-296:PF07686:V-set:ENSP00000283635:960:1
ENSG00000004468	ENSP00000427277	ENST00000502843	ENSP00000226279	17	0	3	1.000	-	PF02267:Rib_hydrolayse:56-296:PF07686:V-set:ENSP00000011653:983:1,PF02267:Rib_hydrolayse:56-296:PF02267:Rib_hydrolayse:ENSP00000265016:910:1,PF02267:Rib_hydrolayse:56-296:PF07686:V-set:ENSP00000283635:960:1
ENSG00000004478	ENSP00000001008	ENST00000001008	ENSP00000001008	42	1	0	0.000	PF00254:FKBP_C:160-250:PF08771:Rapamycin_bind:ENSP00000354558:942:1	-
ENSG00000004478	ENSP00000438491	ENST00000539181	ENSP00000001008	42	0	1	1.000	-	PF00254:FKBP_C:45-134:PF08771:Rapamycin_bind:ENSP00000354558:942:1
ENSG00000004478	ENSP00000439703	ENST00000543769	ENSP00000001008	42	0	1	1.000	-	PF00254:FKBP_C:45-134:PF08771:Rapamycin_bind:ENSP00000354558:942:1
ENSG00000004478	ENSP00000442193	ENST00000544366	ENSP00000001008	42	0	1	1.000	-	PF00254:FKBP_C:45-134:PF08771:Rapamycin_bind:ENSP00000354558:942:1
ENSG00000004478	ENSP00000446368	ENST00000538622	ENSP00000001008	42	0	1	1.000	-	PF00254:FKBP_C:45-134:PF08771:Rapamycin_bind:ENSP00000354558:942:1
ENSG00000004487	ENSP00000349049	ENST00000356634	ENSP00000383042	34	0	2	1.000	-	PF01593:Amino_oxidase:308-850:PF00249:Myb_DNA-binding:ENSP00000301459:948:1,PF01593:Amino_oxidase:308-850:PF00249:Myb_DNA-binding:ENSP00000413929:983:1
ENSG00000004487	ENSP00000383042	ENST00000400181	ENSP00000383042	34	2	0	0.000	PF01593:Amino_oxidase:308-850:PF00249:Myb_DNA-binding:ENSP00000301459:948:1,PF01593:Amino_oxidase:308-850:PF00249:Myb_DNA-binding:ENSP00000413929:983:1	-
ENSG00000004487	ENSP00000439072	ENST00000542151	ENSP00000383042	34	0	2	1.000	-	PF01593:Amino_oxidase:308-850:PF00249:Myb_DNA-binding:ENSP00000301459:948:1,PF01593:Amino_oxidase:308-850:PF00249:Myb_DNA-binding:ENSP00000413929:983:1
ENSG00000004487	ENSP00000473294	ENST00000494920	ENSP00000383042	34	0	2	1.000	-	PF01593:Amino_oxidase:308-850:PF00249:Myb_DNA-binding:ENSP00000301459:948:1,PF01593:Amino_oxidase:308-850:PF00249:Myb_DNA-binding:ENSP00000413929:983:1
ENSG00000004487	ENSP00000473297	ENST00000465864	ENSP00000383042	34	0	2	1.000	-	PF01593:Amino_oxidase:308-850:PF00249:Myb_DNA-binding:ENSP00000301459:948:1,PF01593:Amino_oxidase:308-850:PF00249:Myb_DNA-binding:ENSP00000413929:983:1
ENSG00000004534	ENSP00000266022	ENST00000266022	ENSP00000266022	0	0	0	-	-	-
ENSG00000004534	ENSP00000389763	ENST00000433811	ENSP00000266022	0	0	0	-	-	-
ENSG00000004534	ENSP00000392475	ENST00000421682	ENSP00000266022	0	0	0	-	-	-
ENSG00000004534	ENSP00000392939	ENST00000422955	ENSP00000266022	0	0	0	-	-	-
ENSG00000004534	ENSP00000393530	ENST00000442092	ENSP00000266022	0	0	0	-	-	-
ENSG00000004534	ENSP00000394336	ENST00000446471	ENSP00000266022	0	0	0	-	-	-
ENSG00000004534	ENSP00000396410	ENST00000419610	ENSP00000266022	0	0	0	-	-	-
ENSG00000004534	ENSP00000396466	ENST00000443081	ENSP00000266022	0	0	0	-	-	-
ENSG00000004534	ENSP00000399942	ENST00000434592	ENSP00000266022	0	0	0	-	-	-
ENSG00000004534	ENSP00000403865	ENST00000438912	ENSP00000266022	0	0	0	-	-	-
ENSG00000004534	ENSP00000406548	ENST00000454079	ENSP00000266022	0	0	0	-	-	-
ENSG00000004534	ENSP00000408665	ENST00000425608	ENSP00000266022	0	0	0	-	-	-
ENSG00000004534	ENSP00000443165	ENST00000539992	ENSP00000266022	0	0	0	-	-	-
ENSG00000004660	ENSP00000158166	ENST00000158166	ENSP00000158166	14	11	0	0.000	PF00069:Pkinase:128-447:PF04739:AMPKBI:ENSP00000229328:921:1,PF00069:Pkinase:128-447:PF02234:CDI:ENSP00000244741:973:1,PF00069:Pkinase:128-447:PF12796:Ank_2:ENSP00000263433:995:1,PF00069:Pkinase:128-447:PF00134:Cyclin_N:ENSP00000274026:999:1,PF00069:Pkinase:128-447:PF00069:Pkinase:ENSP00000282356:969:1,PF00069:Pkinase:128-447:PF03261:CDK5_activator:ENSP00000304250:917:1,PF00069:Pkinase:128-447:PF…	-
ENSG00000004660	ENSP00000323118	ENST00000348335	ENSP00000158166	14	0	11	1.000	-	PF00069:Pkinase:128-447:PF04739:AMPKBI:ENSP00000229328:921:1,PF00069:Pkinase:128-447:PF02234:CDI:ENSP00000244741:973:1,PF00069:Pkinase:128-447:PF12796:Ank_2:ENSP00000263433:995:1,PF00069:Pkinase:128-447:PF00134:Cyclin_N:ENSP00000274026:999:1,PF00069:Pkinase:128-447:PF00069:Pkinase:ENSP00000282356:969:1,PF00069:Pkinase:128-447:PF03261:CDK5_activator:ENSP00000304250:917:1,PF00069:Pkinase:128-447:PF…
ENSG00000004660	ENSP00000371188	ENST00000381769	ENSP00000158166	14	0	11	1.000	-	PF00069:Pkinase:128-447:PF04739:AMPKBI:ENSP00000229328:921:1,PF00069:Pkinase:128-447:PF02234:CDI:ENSP00000244741:973:1,PF00069:Pkinase:128-447:PF12796:Ank_2:ENSP00000263433:995:1,PF00069:Pkinase:128-447:PF00134:Cyclin_N:ENSP00000274026:999:1,PF00069:Pkinase:128-447:PF00069:Pkinase:ENSP00000282356:969:1,PF00069:Pkinase:128-447:PF03261:CDK5_activator:ENSP00000304250:917:1,PF00069:Pkinase:128-447:PF…
ENSG00000004660	ENSP00000371190	ENST00000381771	ENSP00000158166	14	11	0	0.000	PF00069:Pkinase:128-447:PF04739:AMPKBI:ENSP00000229328:921:1,PF00069:Pkinase:128-447:PF02234:CDI:ENSP00000244741:973:1,PF00069:Pkinase:128-447:PF12796:Ank_2:ENSP00000263433:995:1,PF00069:Pkinase:128-447:PF00134:Cyclin_N:ENSP00000274026:999:1,PF00069:Pkinase:128-447:PF00069:Pkinase:ENSP00000282356:969:1,PF00069:Pkinase:128-447:PF03261:CDK5_activator:ENSP00000304250:917:1,PF00069:Pkinase:128-447:PF…	-
ENSG00000004700	ENSP00000318727	ENST00000314748	ENSP00000395449	31	0	6	1.000	-	PF00270:DEAD:94-259:PF00270:DEAD:ENSP00000267430:983:1,PF00270:DEAD:94-259:PF01751:Toprim:ENSP00000321636:966:1,PF00270:DEAD:94-259:PF01751:Toprim:ENSP00000349705:944:1,PF00270:DEAD:94-259:PF00271:Helicase_C:ENSP00000361043:930:1,PF00270:DEAD:94-259:PF01751:Toprim:ENSP00000396704:982:1,PF00270:DEAD:94-259:PF01751:Toprim:ENSP00000411532:981:1
ENSG00000004700	ENSP00000379400	ENST00000396093	ENSP00000395449	31	0	6	1.000	-	PF00270:DEAD:94-259:PF00270:DEAD:ENSP00000267430:983:1,PF00270:DEAD:94-259:PF01751:Toprim:ENSP00000321636:966:1,PF00270:DEAD:94-259:PF01751:Toprim:ENSP00000349705:944:1,PF00270:DEAD:94-259:PF00271:Helicase_C:ENSP00000361043:930:1,PF00270:DEAD:94-259:PF01751:Toprim:ENSP00000396704:982:1,PF00270:DEAD:94-259:PF01751:Toprim:ENSP00000411532:981:1
ENSG00000004700	ENSP00000395449	ENST00000421138	ENSP00000395449	31	6	0	0.000	PF00270:DEAD:94-259:PF00270:DEAD:ENSP00000267430:983:1,PF00270:DEAD:94-259:PF01751:Toprim:ENSP00000321636:966:1,PF00270:DEAD:94-259:PF01751:Toprim:ENSP00000349705:944:1,PF00270:DEAD:94-259:PF00271:Helicase_C:ENSP00000361043:930:1,PF00270:DEAD:94-259:PF01751:Toprim:ENSP00000396704:982:1,PF00270:DEAD:94-259:PF01751:Toprim:ENSP00000411532:981:1	-
ENSG00000004700	ENSP00000416739	ENST00000444129	ENSP00000395449	31	6	0	0.000	PF00270:DEAD:94-259:PF00270:DEAD:ENSP00000267430:983:1,PF00270:DEAD:94-259:PF01751:Toprim:ENSP00000321636:966:1,PF00270:DEAD:94-259:PF01751:Toprim:ENSP00000349705:944:1,PF00270:DEAD:94-259:PF00271:Helicase_C:ENSP00000361043:930:1,PF00270:DEAD:94-259:PF01751:Toprim:ENSP00000396704:982:1,PF00270:DEAD:94-259:PF01751:Toprim:ENSP00000411532:981:1	-
ENSG00000004700	ENSP00000439069	ENST00000536240	ENSP00000395449	31	0	6	1.000	-	PF00270:DEAD:94-259:PF00270:DEAD:ENSP00000267430:983:1,PF00270:DEAD:94-259:PF01751:Toprim:ENSP00000321636:966:1,PF00270:DEAD:94-259:PF01751:Toprim:ENSP00000349705:944:1,PF00270:DEAD:94-259:PF00271:Helicase_C:ENSP00000361043:930:1,PF00270:DEAD:94-259:PF01751:Toprim:ENSP00000396704:982:1,PF00270:DEAD:94-259:PF01751:Toprim:ENSP00000411532:981:1
ENSG00000004700	ENSP00000440700	ENST00000539672	ENSP00000395449	31	0	6	1.000	-	PF00270:DEAD:94-259:PF00270:DEAD:ENSP00000267430:983:1,PF00270:DEAD:94-259:PF01751:Toprim:ENSP00000321636:966:1,PF00270:DEAD:94-259:PF01751:Toprim:ENSP00000349705:944:1,PF00270:DEAD:94-259:PF00271:Helicase_C:ENSP00000361043:930:1,PF00270:DEAD:94-259:PF01751:Toprim:ENSP00000396704:982:1,PF00270:DEAD:94-259:PF01751:Toprim:ENSP00000411532:981:1
ENSG00000004700	ENSP00000445555	ENST00000542432	ENSP00000395449	31	0	6	1.000	-	PF00270:DEAD:94-259:PF00270:DEAD:ENSP00000267430:983:1,PF00270:DEAD:94-259:PF01751:Toprim:ENSP00000321636:966:1,PF00270:DEAD:94-259:PF01751:Toprim:ENSP00000349705:944:1,PF00270:DEAD:94-259:PF00271:Helicase_C:ENSP00000361043:930:1,PF00270:DEAD:94-259:PF01751:Toprim:ENSP00000396704:982:1,PF00270:DEAD:94-259:PF01751:Toprim:ENSP00000411532:981:1
ENSG00000004700	ENSP00000446036	ENST00000536964	ENSP00000395449	31	0	6	1.000	-	PF00270:DEAD:94-259:PF00270:DEAD:ENSP00000267430:983:1,PF00270:DEAD:94-259:PF01751:Toprim:ENSP00000321636:966:1,PF00270:DEAD:94-259:PF01751:Toprim:ENSP00000349705:944:1,PF00270:DEAD:94-259:PF00271:Helicase_C:ENSP00000361043:930:1,PF00270:DEAD:94-259:PF01751:Toprim:ENSP00000396704:982:1,PF00270:DEAD:94-259:PF01751:Toprim:ENSP00000411532:981:1
ENSG00000004766	ENSP00000251739	ENST00000251739	ENSP00000307666	0	0	0	-	-	-
ENSG00000004766	ENSP00000307666	ENST00000305866	ENSP00000307666	0	0	0	-	-	-
ENSG00000004766	ENSP00000325582	ENST00000317751	ENSP00000307666	0	0	0	-	-	-
ENSG00000004766	ENSP00000390584	ENST00000443443	ENSP00000307666	0	0	0	-	-	-
ENSG00000004766	ENSP00000395433	ENST00000438395	ENSP00000307666	0	0	0	-	-	-
ENSG00000004766	ENSP00000405553	ENST00000458530	ENSP00000307666	0	0	0	-	-	-
ENSG00000004766	ENSP00000406787	ENST00000436177	ENSP00000307666	0	0	0	-	-	-
ENSG00000004766	ENSP00000414450	ENST00000458707	ENSP00000307666	0	0	0	-	-	-
ENSG00000004766	ENSP00000415809	ENST00000441602	ENSP00000307666	0	0	0	-	-	-
ENSG00000004766	ENSP00000443104	ENST00000544910	ENSP00000307666	0	0	0	-	-	-
ENSG00000004766	ENSP00000445766	ENST00000541136	ENSP00000307666	0	0	0	-	-	-
ENSG00000004766	ENSP00000446089	ENST00000535481	ENSP00000307666	0	0	0	-	-	-
ENSG00000004776	ENSP00000004982	ENST00000004982	ENSP00000004982	0	0	0	-	-	-
ENSG00000004776	ENSP00000467169	ENST00000587965	ENSP00000004982	0	0	0	-	-	-
ENSG00000004776	ENSP00000468057	ENST00000592984	ENSP00000004982	0	0	0	-	-	-
ENSG00000004777	ENSP00000007510	ENST00000007510	ENSP00000320038	57	52	0	0.000	PF14604:SH3_9:193-244:PF00621:RhoGEF:ENSP00000216373:900:1,PF00620:RhoGAP:329-475:PF00071:Ras:ENSP00000220507:900:1,PF14604:SH3_9:193-244:PF00621:RhoGEF:ENSP00000232458:900:1,PF00620:RhoGAP:329-475:PF00071:Ras:ENSP00000238738:945:1,PF14604:SH3_9:193-244:PF00621:RhoGEF:ENSP00000240874:910:1,PF00620:RhoGAP:329-475:PF00071:Ras:ENSP00000249071:900:1,PF14604:SH3_9:193-244:PF00621:RhoGEF:ENSP0000025061…	-
ENSG00000004777	ENSP00000320038	ENST00000314737	ENSP00000320038	57	52	0	0.000	PF14604:SH3_9:193-244:PF00621:RhoGEF:ENSP00000216373:900:1,PF00620:RhoGAP:329-475:PF00071:Ras:ENSP00000220507:900:1,PF14604:SH3_9:193-244:PF00621:RhoGEF:ENSP00000232458:900:1,PF00620:RhoGAP:329-475:PF00071:Ras:ENSP00000238738:945:1,PF14604:SH3_9:193-244:PF00621:RhoGEF:ENSP00000240874:910:1,PF00620:RhoGAP:329-475:PF00071:Ras:ENSP00000249071:900:1,PF14604:SH3_9:193-244:PF00621:RhoGEF:ENSP0000025061…	-
ENSG00000004777	ENSP00000368227	ENST00000378944	ENSP00000320038	57	52	0	0.000	PF14604:SH3_9:193-244:PF00621:RhoGEF:ENSP00000216373:900:1,PF00620:RhoGAP:329-475:PF00071:Ras:ENSP00000220507:900:1,PF14604:SH3_9:193-244:PF00621:RhoGEF:ENSP00000232458:900:1,PF00620:RhoGAP:329-475:PF00071:Ras:ENSP00000238738:945:1,PF14604:SH3_9:193-244:PF00621:RhoGEF:ENSP00000240874:910:1,PF00620:RhoGAP:329-475:PF00071:Ras:ENSP00000249071:900:1,PF14604:SH3_9:193-244:PF00621:RhoGEF:ENSP0000025061…	-
ENSG00000004777	ENSP00000465411	ENST00000590893	ENSP00000320038	57	0	52	1.000	-	PF14604:SH3_9:193-244:PF00621:RhoGEF:ENSP00000216373:900:1,PF00620:RhoGAP:329-475:PF00071:Ras:ENSP00000220507:900:1,PF14604:SH3_9:193-244:PF00621:RhoGEF:ENSP00000232458:900:1,PF00620:RhoGAP:329-475:PF00071:Ras:ENSP00000238738:945:1,PF14604:SH3_9:193-244:PF00621:RhoGEF:ENSP00000240874:910:1,PF00620:RhoGAP:329-475:PF00071:Ras:ENSP00000249071:900:1,PF14604:SH3_9:193-244:PF00621:RhoGEF:ENSP0000025061…
ENSG00000004777	ENSP00000466443	ENST00000587447	ENSP00000320038	57	0	52	1.000	-	PF14604:SH3_9:193-244:PF00621:RhoGEF:ENSP00000216373:900:1,PF00620:RhoGAP:329-475:PF00071:Ras:ENSP00000220507:900:1,PF14604:SH3_9:193-244:PF00621:RhoGEF:ENSP00000232458:900:1,PF00620:RhoGAP:329-475:PF00071:Ras:ENSP00000238738:945:1,PF14604:SH3_9:193-244:PF00621:RhoGEF:ENSP00000240874:910:1,PF00620:RhoGAP:329-475:PF00071:Ras:ENSP00000249071:900:1,PF14604:SH3_9:193-244:PF00621:RhoGEF:ENSP0000025061…
ENSG00000004777	ENSP00000467844	ENST00000588248	ENSP00000320038	57	0	52	1.000	-	PF14604:SH3_9:193-244:PF00621:RhoGEF:ENSP00000216373:900:1,PF00620:RhoGAP:329-475:PF00071:Ras:ENSP00000220507:900:1,PF14604:SH3_9:193-244:PF00621:RhoGEF:ENSP00000232458:900:1,PF00620:RhoGAP:329-475:PF00071:Ras:ENSP00000238738:945:1,PF14604:SH3_9:193-244:PF00621:RhoGEF:ENSP00000240874:910:1,PF00620:RhoGAP:329-475:PF00071:Ras:ENSP00000249071:900:1,PF14604:SH3_9:193-244:PF00621:RhoGEF:ENSP0000025061…
ENSG00000004779	ENSP00000007516	ENST00000007516	ENSP00000007516	59	6	0	0.000	PF00550:PP-binding:81-148:PF08122:NDUF_B12:ENSP00000237889:997:1,PF00550:PP-binding:81-148:PF05347:Complex1_LYR:ENSP00000276689:999:1,PF00550:PP-binding:81-148:PF00109:ketoacyl-synt:ENSP00000280701:988:1,PF00550:PP-binding:81-148:PF06455:NADH5_C:ENSP00000354813:996:1,PF00550:PP-binding:81-148:PF09782:NDUF_B6:ENSP00000369176:998:1,PF00550:PP-binding:81-148:PF05347:Complex1_LYR:ENSP00000418842:997:1	-
ENSG00000004779	ENSP00000454812	ENST00000484769	ENSP00000007516	59	0	6	1.000	-	PF00550:PP-binding:92-148:PF08122:NDUF_B12:ENSP00000237889:997:1,PF00550:PP-binding:92-148:PF05347:Complex1_LYR:ENSP00000276689:999:1,PF00550:PP-binding:92-148:PF00109:ketoacyl-synt:ENSP00000280701:988:1,PF00550:PP-binding:92-148:PF06455:NADH5_C:ENSP00000354813:996:1,PF00550:PP-binding:92-148:PF09782:NDUF_B6:ENSP00000369176:998:1,PF00550:PP-binding:92-148:PF05347:Complex1_LYR:ENSP00000418842:997:1
ENSG00000004779	ENSP00000454891	ENST00000562133	ENSP00000007516	59	0	6	1.000	-	PF00550:PP-binding:92-148:PF08122:NDUF_B12:ENSP00000237889:997:1,PF00550:PP-binding:92-148:PF05347:Complex1_LYR:ENSP00000276689:999:1,PF00550:PP-binding:92-148:PF00109:ketoacyl-synt:ENSP00000280701:988:1,PF00550:PP-binding:92-148:PF06455:NADH5_C:ENSP00000354813:996:1,PF00550:PP-binding:92-148:PF09782:NDUF_B6:ENSP00000369176:998:1,PF00550:PP-binding:92-148:PF05347:Complex1_LYR:ENSP00000418842:997:1
ENSG00000004779	ENSP00000458770	ENST00000570319	ENSP00000007516	59	6	0	0.000	PF00550:PP-binding:81-148:PF08122:NDUF_B12:ENSP00000237889:997:1,PF00550:PP-binding:81-148:PF05347:Complex1_LYR:ENSP00000276689:999:1,PF00550:PP-binding:81-148:PF00109:ketoacyl-synt:ENSP00000280701:988:1,PF00550:PP-binding:81-148:PF06455:NADH5_C:ENSP00000354813:996:1,PF00550:PP-binding:81-148:PF09782:NDUF_B6:ENSP00000369176:998:1,PF00550:PP-binding:81-148:PF05347:Complex1_LYR:ENSP00000418842:997:1	-
ENSG00000004779	ENSP00000461693	ENST00000567761	ENSP00000007516	59	0	6	1.000	-	PF00550:PP-binding:92-148:PF08122:NDUF_B12:ENSP00000237889:997:1,PF00550:PP-binding:92-148:PF05347:Complex1_LYR:ENSP00000276689:999:1,PF00550:PP-binding:92-148:PF00109:ketoacyl-synt:ENSP00000280701:988:1,PF00550:PP-binding:92-148:PF06455:NADH5_C:ENSP00000354813:996:1,PF00550:PP-binding:92-148:PF09782:NDUF_B6:ENSP00000369176:998:1,PF00550:PP-binding:92-148:PF05347:Complex1_LYR:ENSP00000418842:997:1
ENSG00000004799	ENSP00000005178	ENST00000005178	ENSP00000005178	4	0	0	-	-	-
ENSG00000004809	ENSP00000328583	ENST00000330550	ENSP00000357915	0	0	0	-	-	-
ENSG00000004809	ENSP00000357915	ENST00000368919	ENSP00000357915	0	0	0	-	-	-
ENSG00000004809	ENSP00000395642	ENST00000451557	ENSP00000357915	0	0	0	-	-	-
ENSG00000004809	ENSP00000401007	ENST00000424139	ENSP00000357915	0	0	0	-	-	-
ENSG00000004809	ENSP00000402111	ENST00000456137	ENSP00000357915	0	0	0	-	-	-
ENSG00000004809	ENSP00000408799	ENST00000439654	ENSP00000357915	0	0	0	-	-	-
ENSG00000004809	ENSP00000409306	ENST00000434949	ENSP00000357915	0	0	0	-	-	-
ENSG00000004809	ENSP00000416310	ENST00000437378	ENSP00000357915	0	0	0	-	-	-
ENSG00000004838	ENSP00000231749	ENST00000231749	ENSP00000231749	0	0	0	-	-	-
ENSG00000004838	ENSP00000353289	ENST00000360165	ENSP00000231749	0	0	0	-	-	-
ENSG00000004838	ENSP00000391545	ENST00000431869	ENSP00000231749	0	0	0	-	-	-
ENSG00000004838	ENSP00000393687	ENST00000442887	ENSP00000231749	0	0	0	-	-	-
ENSG00000004838	ENSP00000415661	ENST00000443080	ENSP00000231749	0	0	0	-	-	-
ENSG00000004846	ENSP00000258738	ENST00000258738	ENSP00000384881	0	0	0	-	-	-
ENSG00000004846	ENSP00000383899	ENST00000406935	ENSP00000384881	0	0	0	-	-	-
ENSG00000004846	ENSP00000384881	ENST00000404938	ENSP00000384881	0	0	0	-	-	-
ENSG00000004846	ENSP00000398692	ENST00000441315	ENSP00000384881	0	0	0	-	-	-
ENSG00000004846	ENSP00000406730	ENST00000443026	ENSP00000384881	0	0	0	-	-	-
ENSG00000004848	ENSP00000368332	ENST00000379044	ENSP00000368332	0	0	0	-	-	-
ENSG00000004864	ENSP00000265631	ENST00000265631	ENSP00000400101	3	0	0	-	-	-
ENSG00000004864	ENSP00000400101	ENST00000416240	ENSP00000400101	3	0	0	-	-	-
ENSG00000004864	ENSP00000440484	ENST00000542654	ENSP00000400101	3	0	0	-	-	-
ENSG00000004864	ENSP00000473505	ENST00000472162	ENSP00000400101	3	0	0	-	-	-
ENSG00000004866	ENSP00000265437	ENST00000265437	ENSP00000265437	0	0	0	-	-	-
ENSG00000004866	ENSP00000325673	ENST00000323984	ENSP00000265437	0	0	0	-	-	-
ENSG00000004866	ENSP00000377089	ENST00000393443	ENSP00000265437	0	0	0	-	-	-
ENSG00000004866	ENSP00000377090	ENST00000393444	ENSP00000265437	0	0	0	-	-	-
ENSG00000004866	ENSP00000377092	ENST00000393446	ENSP00000265437	0	0	0	-	-	-
ENSG00000004866	ENSP00000377093	ENST00000393447	ENSP00000265437	0	0	0	-	-	-
ENSG00000004866	ENSP00000377095	ENST00000393449	ENSP00000265437	0	0	0	-	-	-
ENSG00000004866	ENSP00000377097	ENST00000393451	ENSP00000265437	0	0	0	-	-	-
ENSG00000004866	ENSP00000388698	ENST00000420755	ENSP00000265437	0	0	0	-	-	-
ENSG00000004866	ENSP00000390830	ENST00000438863	ENSP00000265437	0	0	0	-	-	-
ENSG00000004866	ENSP00000391444	ENST00000417919	ENSP00000265437	0	0	0	-	-	-
ENSG00000004866	ENSP00000392876	ENST00000443979	ENSP00000265437	0	0	0	-	-	-
ENSG00000004866	ENSP00000393040	ENST00000434836	ENSP00000265437	0	0	0	-	-	-
ENSG00000004866	ENSP00000402934	ENST00000446490	ENSP00000265437	0	0	0	-	-	-
ENSG00000004866	ENSP00000411118	ENST00000432298	ENSP00000265437	0	0	0	-	-	-
ENSG00000004866	ENSP00000413601	ENST00000449366	ENSP00000265437	0	0	0	-	-	-
ENSG00000004866	ENSP00000414031	ENST00000422922	ENSP00000265437	0	0	0	-	-	-
ENSG00000004866	ENSP00000416858	ENST00000421345	ENSP00000265437	0	0	0	-	-	-
ENSG00000004866	ENSP00000419516	ENST00000490039	ENSP00000265437	0	0	0	-	-	-
ENSG00000004866	ENSP00000419715	ENST00000477742	ENSP00000265437	0	0	0	-	-	-
ENSG00000004866	ENSP00000420052	ENST00000465133	ENSP00000265437	0	0	0	-	-	-
ENSG00000004897	ENSP00000066544	ENST00000066544	ENSP00000434614	111	7	0	0.000	PF13414:TPR_11:606-672:PF15243:ANAPC15:ENSP00000227618:957:1,PF13414:TPR_11:606-672:PF12862:Apc5:ENSP00000261819:999:1,PF00515:TPR_1:118-146:PF03256:APC10:ENSP00000310071:999:1,PF00515:TPR_1:118-146:PF13181:TPR_8:ENSP00000348554:999:1,PF00515:TPR_1:118-146:PF00515:TPR_1:ENSP00000378350:999:1,PF00515:TPR_1:118-146:PF07719:TPR_2:ENSP00000394394:999:1,PF00515:TPR_1:118-146:PF03256:APC10:ENSP00000438…	-
ENSG00000004897	ENSP00000392802	ENST00000446365	ENSP00000434614	111	7	0	0.000	PF13414:TPR_11:606-672:PF15243:ANAPC15:ENSP00000227618:957:1,PF13414:TPR_11:606-672:PF12862:Apc5:ENSP00000261819:999:1,PF00515:TPR_1:118-146:PF03256:APC10:ENSP00000310071:999:1,PF00515:TPR_1:118-146:PF13181:TPR_8:ENSP00000348554:999:1,PF00515:TPR_1:118-146:PF00515:TPR_1:ENSP00000378350:999:1,PF00515:TPR_1:118-146:PF07719:TPR_2:ENSP00000394394:999:1,PF00515:TPR_1:118-146:PF03256:APC10:ENSP00000438…	-
ENSG00000004897	ENSP00000432105	ENST00000526866	ENSP00000434614	111	5	2	0.286	PF00515:TPR_1:118-146:PF03256:APC10:ENSP00000310071:999:1,PF00515:TPR_1:118-146:PF13181:TPR_8:ENSP00000348554:999:1,PF00515:TPR_1:118-146:PF00515:TPR_1:ENSP00000378350:999:1,PF00515:TPR_1:118-146:PF07719:TPR_2:ENSP00000394394:999:1,PF00515:TPR_1:118-146:PF03256:APC10:ENSP00000438788:921:1	PF13414:TPR_11:709-774:PF15243:ANAPC15:ENSP00000227618:957:1,PF13414:TPR_11:709-774:PF12862:Apc5:ENSP00000261819:999:1
ENSG00000004897	ENSP00000432211	ENST00000533415	ENSP00000434614	111	0	7	1.000	-	PF13414:TPR_11:709-774:PF15243:ANAPC15:ENSP00000227618:957:1,PF13414:TPR_11:709-774:PF12862:Apc5:ENSP00000261819:999:1,PF00515:TPR_1:677-708:PF03256:APC10:ENSP00000310071:999:1,PF00515:TPR_1:677-708:PF13181:TPR_8:ENSP00000348554:999:1,PF00515:TPR_1:677-708:PF00515:TPR_1:ENSP00000378350:999:1,PF00515:TPR_1:677-708:PF07719:TPR_2:ENSP00000394394:999:1,PF00515:TPR_1:677-708:PF03256:APC10:ENSP00000438…
ENSG00000004897	ENSP00000434614	ENST00000531206	ENSP00000434614	111	7	0	0.000	PF13414:TPR_11:606-672:PF15243:ANAPC15:ENSP00000227618:957:1,PF13414:TPR_11:606-672:PF12862:Apc5:ENSP00000261819:999:1,PF00515:TPR_1:118-146:PF03256:APC10:ENSP00000310071:999:1,PF00515:TPR_1:118-146:PF13181:TPR_8:ENSP00000348554:999:1,PF00515:TPR_1:118-146:PF00515:TPR_1:ENSP00000378350:999:1,PF00515:TPR_1:118-146:PF07719:TPR_2:ENSP00000394394:999:1,PF00515:TPR_1:118-146:PF03256:APC10:ENSP00000438…	-
ENSG00000004897	ENSP00000437339	ENST00000527547	ENSP00000434614	111	7	0	0.000	PF13414:TPR_11:606-672:PF15243:ANAPC15:ENSP00000227618:957:1,PF13414:TPR_11:606-672:PF12862:Apc5:ENSP00000261819:999:1,PF00515:TPR_1:118-146:PF03256:APC10:ENSP00000310071:999:1,PF00515:TPR_1:118-146:PF13181:TPR_8:ENSP00000348554:999:1,PF00515:TPR_1:118-146:PF00515:TPR_1:ENSP00000378350:999:1,PF00515:TPR_1:118-146:PF07719:TPR_2:ENSP00000394394:999:1,PF00515:TPR_1:118-146:PF03256:APC10:ENSP00000438…	-
ENSG00000004897	ENSP00000458904	ENST00000574304	ENSP00000434614	111	5	2	0.286	PF00515:TPR_1:118-146:PF03256:APC10:ENSP00000310071:999:1,PF00515:TPR_1:118-146:PF13181:TPR_8:ENSP00000348554:999:1,PF00515:TPR_1:118-146:PF00515:TPR_1:ENSP00000378350:999:1,PF00515:TPR_1:118-146:PF07719:TPR_2:ENSP00000394394:999:1,PF00515:TPR_1:118-146:PF03256:APC10:ENSP00000438788:921:1	PF13414:TPR_11:709-774:PF15243:ANAPC15:ENSP00000227618:957:1,PF13414:TPR_11:709-774:PF12862:Apc5:ENSP00000261819:999:1
ENSG00000004897	ENSP00000459307	ENST00000576484	ENSP00000434614	111	0	7	1.000	-	PF13414:TPR_11:709-774:PF15243:ANAPC15:ENSP00000227618:957:1,PF13414:TPR_11:709-774:PF12862:Apc5:ENSP00000261819:999:1,PF00515:TPR_1:677-708:PF03256:APC10:ENSP00000310071:999:1,PF00515:TPR_1:677-708:PF13181:TPR_8:ENSP00000348554:999:1,PF00515:TPR_1:677-708:PF00515:TPR_1:ENSP00000378350:999:1,PF00515:TPR_1:677-708:PF07719:TPR_2:ENSP00000394394:999:1,PF00515:TPR_1:677-708:PF03256:APC10:ENSP00000438…
ENSG00000004897	ENSP00000460061	ENST00000570818	ENSP00000434614	111	0	7	1.000	-	PF13414:TPR_11:709-774:PF15243:ANAPC15:ENSP00000227618:957:1,PF13414:TPR_11:709-774:PF12862:Apc5:ENSP00000261819:999:1,PF00515:TPR_1:677-708:PF03256:APC10:ENSP00000310071:999:1,PF00515:TPR_1:677-708:PF13181:TPR_8:ENSP00000348554:999:1,PF00515:TPR_1:677-708:PF00515:TPR_1:ENSP00000378350:999:1,PF00515:TPR_1:677-708:PF07719:TPR_2:ENSP00000394394:999:1,PF00515:TPR_1:677-708:PF03256:APC10:ENSP00000438…
ENSG00000004897	ENSP00000460132	ENST00000573502	ENSP00000434614	111	0	7	1.000	-	PF13414:TPR_11:709-774:PF15243:ANAPC15:ENSP00000227618:957:1,PF13414:TPR_11:709-774:PF12862:Apc5:ENSP00000261819:999:1,PF00515:TPR_1:677-708:PF03256:APC10:ENSP00000310071:999:1,PF00515:TPR_1:677-708:PF13181:TPR_8:ENSP00000348554:999:1,PF00515:TPR_1:677-708:PF00515:TPR_1:ENSP00000378350:999:1,PF00515:TPR_1:677-708:PF07719:TPR_2:ENSP00000394394:999:1,PF00515:TPR_1:677-708:PF03256:APC10:ENSP00000438…
ENSG00000004897	ENSP00000460279	ENST00000571643	ENSP00000434614	111	5	2	0.286	PF00515:TPR_1:677-708:PF03256:APC10:ENSP00000310071:999:1,PF00515:TPR_1:677-708:PF13181:TPR_8:ENSP00000348554:999:1,PF00515:TPR_1:677-708:PF00515:TPR_1:ENSP00000378350:999:1,PF00515:TPR_1:677-708:PF07719:TPR_2:ENSP00000394394:999:1,PF00515:TPR_1:677-708:PF03256:APC10:ENSP00000438788:921:1	PF13414:TPR_11:709-774:PF15243:ANAPC15:ENSP00000227618:957:1,PF13414:TPR_11:709-774:PF12862:Apc5:ENSP00000261819:999:1
ENSG00000004897	ENSP00000460424	ENST00000573550	ENSP00000434614	111	0	7	1.000	-	PF13414:TPR_11:709-774:PF15243:ANAPC15:ENSP00000227618:957:1,PF13414:TPR_11:709-774:PF12862:Apc5:ENSP00000261819:999:1,PF00515:TPR_1:677-708:PF03256:APC10:ENSP00000310071:999:1,PF00515:TPR_1:677-708:PF13181:TPR_8:ENSP00000348554:999:1,PF00515:TPR_1:677-708:PF00515:TPR_1:ENSP00000378350:999:1,PF00515:TPR_1:677-708:PF07719:TPR_2:ENSP00000394394:999:1,PF00515:TPR_1:677-708:PF03256:APC10:ENSP00000438…
ENSG00000004897	ENSP00000460454	ENST00000575483	ENSP00000434614	111	5	2	0.286	PF00515:TPR_1:118-146:PF03256:APC10:ENSP00000310071:999:1,PF00515:TPR_1:118-146:PF13181:TPR_8:ENSP00000348554:999:1,PF00515:TPR_1:118-146:PF00515:TPR_1:ENSP00000378350:999:1,PF00515:TPR_1:118-146:PF07719:TPR_2:ENSP00000394394:999:1,PF00515:TPR_1:118-146:PF03256:APC10:ENSP00000438788:921:1	PF13414:TPR_11:709-774:PF15243:ANAPC15:ENSP00000227618:957:1,PF13414:TPR_11:709-774:PF12862:Apc5:ENSP00000261819:999:1
ENSG00000004897	ENSP00000460830	ENST00000570740	ENSP00000434614	111	0	7	1.000	-	PF13414:TPR_11:709-774:PF15243:ANAPC15:ENSP00000227618:957:1,PF13414:TPR_11:709-774:PF12862:Apc5:ENSP00000261819:999:1,PF00515:TPR_1:677-708:PF03256:APC10:ENSP00000310071:999:1,PF00515:TPR_1:677-708:PF13181:TPR_8:ENSP00000348554:999:1,PF00515:TPR_1:677-708:PF00515:TPR_1:ENSP00000378350:999:1,PF00515:TPR_1:677-708:PF07719:TPR_2:ENSP00000394394:999:1,PF00515:TPR_1:677-708:PF03256:APC10:ENSP00000438…
ENSG00000004897	ENSP00000466424	ENST00000532893	ENSP00000434614	111	0	7	1.000	-	PF13414:TPR_11:709-774:PF15243:ANAPC15:ENSP00000227618:957:1,PF13414:TPR_11:709-774:PF12862:Apc5:ENSP00000261819:999:1,PF00515:TPR_1:677-708:PF03256:APC10:ENSP00000310071:999:1,PF00515:TPR_1:677-708:PF13181:TPR_8:ENSP00000348554:999:1,PF00515:TPR_1:677-708:PF00515:TPR_1:ENSP00000378350:999:1,PF00515:TPR_1:677-708:PF07719:TPR_2:ENSP00000394394:999:1,PF00515:TPR_1:677-708:PF03256:APC10:ENSP00000438…
ENSG00000004939	ENSP00000262418	ENST00000262418	ENSP00000262418	5	0	0	-	-	-
ENSG00000004948	ENSP00000352561	ENST00000359558	ENSP00000352561	69	23	0	0.000	PF00002:7tm_2:202-421:PF00002:7tm_2:ENSP00000019103:917:1,PF00002:7tm_2:202-421:PF00123:Hormone_2:ENSP00000176195:939:1,PF00002:7tm_2:202-421:PF00123:Hormone_2:ENSP00000237527:933:1,PF02793:HRM:87-153:PF04901:RAMP:ENSP00000254661:981:1,PF00002:7tm_2:202-421:PF00002:7tm_2:ENSP00000262178:910:1,PF00002:7tm_2:202-421:PF00002:7tm_2:ENSP00000262441:912:1,PF00002:7tm_2:202-421:PF00002:7tm_2:ENSP0000027…	-
ENSG00000004948	ENSP00000353385	ENST00000360249	ENSP00000352561	69	23	0	0.000	PF00002:7tm_2:202-421:PF00002:7tm_2:ENSP00000019103:917:1,PF00002:7tm_2:202-421:PF00123:Hormone_2:ENSP00000176195:939:1,PF00002:7tm_2:202-421:PF00123:Hormone_2:ENSP00000237527:933:1,PF02793:HRM:87-153:PF04901:RAMP:ENSP00000254661:981:1,PF00002:7tm_2:202-421:PF00002:7tm_2:ENSP00000262178:910:1,PF00002:7tm_2:202-421:PF00002:7tm_2:ENSP00000262441:912:1,PF00002:7tm_2:202-421:PF00002:7tm_2:ENSP0000027…	-
ENSG00000004948	ENSP00000377959	ENST00000394441	ENSP00000352561	69	23	0	0.000	PF00002:7tm_2:209-421:PF00002:7tm_2:ENSP00000019103:917:1,PF00002:7tm_2:209-421:PF00123:Hormone_2:ENSP00000176195:939:1,PF00002:7tm_2:209-421:PF00123:Hormone_2:ENSP00000237527:933:1,PF02793:HRM:87-153:PF04901:RAMP:ENSP00000254661:981:1,PF00002:7tm_2:209-421:PF00002:7tm_2:ENSP00000262178:910:1,PF00002:7tm_2:209-421:PF00002:7tm_2:ENSP00000262441:912:1,PF00002:7tm_2:209-421:PF00002:7tm_2:ENSP0000027…	-
ENSG00000004948	ENSP00000389295	ENST00000426151	ENSP00000352561	69	23	0	0.000	PF00002:7tm_2:209-421:PF00002:7tm_2:ENSP00000019103:917:1,PF00002:7tm_2:209-421:PF00123:Hormone_2:ENSP00000176195:939:1,PF00002:7tm_2:209-421:PF00123:Hormone_2:ENSP00000237527:933:1,PF02793:HRM:87-153:PF04901:RAMP:ENSP00000254661:981:1,PF00002:7tm_2:209-421:PF00002:7tm_2:ENSP00000262178:910:1,PF00002:7tm_2:209-421:PF00002:7tm_2:ENSP00000262441:912:1,PF00002:7tm_2:209-421:PF00002:7tm_2:ENSP0000027…	-
ENSG00000004948	ENSP00000391369	ENST00000423724	ENSP00000352561	69	4	19	0.826	PF02793:HRM:87-153:PF04901:RAMP:ENSP00000254661:981:1,PF02793:HRM:87-153:PF00473:CRF:ENSP00000276571:927:1,PF02793:HRM:87-153:PF01279:Parathyroid:ENSP00000282091:968:1,PF02793:HRM:87-153:PF01279:Parathyroid:ENSP00000379213:930:1	PF00002:7tm_2:209-421:PF00002:7tm_2:ENSP00000019103:917:1,PF00002:7tm_2:209-421:PF00123:Hormone_2:ENSP00000176195:939:1,PF00002:7tm_2:209-421:PF00123:Hormone_2:ENSP00000237527:933:1,PF00002:7tm_2:209-421:PF00002:7tm_2:ENSP00000262178:910:1,PF00002:7tm_2:209-421:PF00002:7tm_2:ENSP00000262441:912:1,PF00002:7tm_2:209-421:PF00002:7tm_2:ENSP00000272847:907:1,PF00002:7tm_2:209-421:PF00002:7tm_2:ENSP000…
ENSG00000004948	ENSP00000399552	ENST00000421592	ENSP00000352561	69	23	0	0.000	PF00002:7tm_2:202-421:PF00002:7tm_2:ENSP00000019103:917:1,PF00002:7tm_2:202-421:PF00123:Hormone_2:ENSP00000176195:939:1,PF00002:7tm_2:202-421:PF00123:Hormone_2:ENSP00000237527:933:1,PF02793:HRM:87-153:PF04901:RAMP:ENSP00000254661:981:1,PF00002:7tm_2:202-421:PF00002:7tm_2:ENSP00000262178:910:1,PF00002:7tm_2:202-421:PF00002:7tm_2:ENSP00000262441:912:1,PF00002:7tm_2:202-421:PF00002:7tm_2:ENSP0000027…	-
ENSG00000004948	ENSP00000413179	ENST00000415529	ENSP00000352561	69	4	19	0.826	PF02793:HRM:87-153:PF04901:RAMP:ENSP00000254661:981:1,PF02793:HRM:87-153:PF00473:CRF:ENSP00000276571:927:1,PF02793:HRM:87-153:PF01279:Parathyroid:ENSP00000282091:968:1,PF02793:HRM:87-153:PF01279:Parathyroid:ENSP00000379213:930:1	PF00002:7tm_2:209-421:PF00002:7tm_2:ENSP00000019103:917:1,PF00002:7tm_2:209-421:PF00123:Hormone_2:ENSP00000176195:939:1,PF00002:7tm_2:209-421:PF00123:Hormone_2:ENSP00000237527:933:1,PF00002:7tm_2:209-421:PF00002:7tm_2:ENSP00000262178:910:1,PF00002:7tm_2:209-421:PF00002:7tm_2:ENSP00000262441:912:1,PF00002:7tm_2:209-421:PF00002:7tm_2:ENSP00000272847:907:1,PF00002:7tm_2:209-421:PF00002:7tm_2:ENSP000…
ENSG00000004961	ENSP00000326579	ENST00000321143	ENSP00000326579	2	0	0	-	-	-
ENSG00000004961	ENSP00000370139	ENST00000380762	ENSP00000326579	2	0	0	-	-	-
ENSG00000004961	ENSP00000370140	ENST00000380763	ENSP00000326579	2	0	0	-	-	-
ENSG00000004975	ENSP00000005340	ENST00000005340	ENSP00000005340	126	9	0	0.000	PF00595:PDZ:268-351:PF00595:PDZ:ENSP00000219255:966:1,PF00778:DIX:13-93:PF00778:DIX:ENSP00000262320:996:1,PF00610:DEP:436-505:PF00928:Adap_comp_sub:ENSP00000292807:959:1,PF00778:DIX:13-93:PF00778:DIX:ENSP00000302625:930:1,PF00595:PDZ:268-351:PF00595:PDZ:ENSP00000316054:961:1,PF00595:PDZ:268-351:PF00071:Ras:ENSP00000348461:992:1,PF00595:PDZ:268-351:PF00595:PDZ:ENSP00000368169:988:1,PF00595:PDZ:268…	-
ENSG00000004975	ENSP00000458209	ENST00000574143	ENSP00000005340	126	6	3	0.333	PF00595:PDZ:268-351:PF00595:PDZ:ENSP00000219255:966:1,PF00595:PDZ:268-351:PF00595:PDZ:ENSP00000316054:961:1,PF00595:PDZ:268-351:PF00071:Ras:ENSP00000348461:992:1,PF00595:PDZ:268-351:PF00595:PDZ:ENSP00000368169:988:1,PF00595:PDZ:268-351:PF00071:Ras:ENSP00000400175:992:1,PF00595:PDZ:268-351:PF13180:PDZ_2:ENSP00000440485:909:1	PF00778:DIX:13-93:PF00778:DIX:ENSP00000262320:996:1,PF00610:DEP:436-505:PF00928:Adap_comp_sub:ENSP00000292807:959:1,PF00778:DIX:13-93:PF00778:DIX:ENSP00000302625:930:1
ENSG00000004975	ENSP00000458465	ENST00000575086	ENSP00000005340	126	1	8	0.889	PF00610:DEP:436-505:PF00928:Adap_comp_sub:ENSP00000292807:959:1	PF00595:PDZ:268-351:PF00595:PDZ:ENSP00000219255:966:1,PF00778:DIX:13-93:PF00778:DIX:ENSP00000262320:996:1,PF00778:DIX:13-93:PF00778:DIX:ENSP00000302625:930:1,PF00595:PDZ:268-351:PF00595:PDZ:ENSP00000316054:961:1,PF00595:PDZ:268-351:PF00071:Ras:ENSP00000348461:992:1,PF00595:PDZ:268-351:PF00595:PDZ:ENSP00000368169:988:1,PF00595:PDZ:268-351:PF00071:Ras:ENSP00000400175:992:1,PF00595:PDZ:268-351:PF131…
ENSG00000004975	ENSP00000459797	ENST00000575458	ENSP00000005340	126	9	0	0.000	PF00595:PDZ:268-351:PF00595:PDZ:ENSP00000219255:966:1,PF00778:DIX:13-93:PF00778:DIX:ENSP00000262320:996:1,PF00610:DEP:436-505:PF00928:Adap_comp_sub:ENSP00000292807:959:1,PF00778:DIX:13-93:PF00778:DIX:ENSP00000302625:930:1,PF00595:PDZ:268-351:PF00595:PDZ:ENSP00000316054:961:1,PF00595:PDZ:268-351:PF00071:Ras:ENSP00000348461:992:1,PF00595:PDZ:268-351:PF00595:PDZ:ENSP00000368169:988:1,PF00595:PDZ:268…	-
ENSG00000004975	ENSP00000459991	ENST00000575756	ENSP00000005340	126	8	1	0.111	PF00595:PDZ:268-351:PF00595:PDZ:ENSP00000219255:966:1,PF00778:DIX:13-93:PF00778:DIX:ENSP00000262320:996:1,PF00778:DIX:13-93:PF00778:DIX:ENSP00000302625:930:1,PF00595:PDZ:268-351:PF00595:PDZ:ENSP00000316054:961:1,PF00595:PDZ:268-351:PF00071:Ras:ENSP00000348461:992:1,PF00595:PDZ:268-351:PF00595:PDZ:ENSP00000368169:988:1,PF00595:PDZ:268-351:PF00071:Ras:ENSP00000400175:992:1,PF00595:PDZ:268-351:PF131…	PF00610:DEP:436-505:PF00928:Adap_comp_sub:ENSP00000292807:959:1
ENSG00000005001	ENSP00000161006	ENST00000161006	ENSP00000161006	0	0	0	-	-	-
ENSG00000005001	ENSP00000458506	ENST00000571228	ENSP00000161006	0	0	0	-	-	-
ENSG00000005001	ENSP00000458562	ENST00000576381	ENSP00000161006	0	0	0	-	-	-
ENSG00000005007	ENSP00000262803	ENST00000262803	ENSP00000262803	115	2	0	0.000	PF04851:ResIII:469-658:PF00271:Helicase_C:ENSP00000269349:999:1,PF09416:UPF1_Zn_bind:121-272:PF04050:Upf2:ENSP00000348708:999:1	-
ENSG00000005007	ENSP00000470142	ENST00000599848	ENSP00000262803	115	2	0	0.000	PF04851:ResIII:469-658:PF00271:Helicase_C:ENSP00000269349:999:1,PF09416:UPF1_Zn_bind:121-272:PF04050:Upf2:ENSP00000348708:999:1	-
ENSG00000005020	ENSP00000005587	ENST00000345317	ENSP00000005587	4	1	0	0.000	PF00169:PH:118-217:PF00018:SH3_1:ENSP00000346671:972:1	-
ENSG00000005020	ENSP00000408163	ENST00000432747	ENSP00000005587	4	0	1	1.000	-	PF00169:PH:118-217:PF00018:SH3_1:ENSP00000346671:972:1
ENSG00000005020	ENSP00000443593	ENST00000539623	ENSP00000005587	4	0	1	1.000	-	PF00169:PH:118-217:PF00018:SH3_1:ENSP00000346671:972:1
ENSG00000005022	ENSP00000360671	ENST00000317881	ENSP00000360671	20	0	0	-	-	-
ENSG00000005059	ENSP00000378145	ENST00000394650	ENSP00000378145	4	1	0	0.000	PF04678:DUF607:94-306:PF04678:DUF607:ENSP00000362144:911:1	-
ENSG00000005059	ENSP00000414591	ENST00000452915	ENSP00000378145	4	0	1	1.000	-	PF04678:DUF607:94-306:PF04678:DUF607:ENSP00000362144:911:1
ENSG00000005073	ENSP00000006015	ENST00000006015	ENSP00000006015	3	1	0	0.000	PF00046:Homeobox:242-298:PF05920:Homeobox_KN:ENSP00000272369:962:1	-
ENSG00000005073	ENSP00000448962	ENST00000517402	ENSP00000006015	3	1	0	0.000	PF00046:Homeobox:242-298:PF05920:Homeobox_KN:ENSP00000272369:962:1	-
ENSG00000005075	ENSP00000292614	ENST00000292614	ENSP00000292614	194	14	0	0.000	PF01193:RNA_pol_L:31-99:PF01193:RNA_pol_L:ENSP00000219252:999:1,PF01193:RNA_pol_L:31-99:PF00271:Helicase_C:ENSP00000268482:903:1,PF01193:RNA_pol_L:31-99:PF00271:Helicase_C:ENSP00000285398:900:1,PF01193:RNA_pol_L:31-99:PF00271:Helicase_C:ENSP00000310723:900:1,PF01193:RNA_pol_L:31-99:PF00562:RNA_pol_Rpb2_6:ENSP00000312735:999:1,PF01193:RNA_pol_L:31-99:PF04998:RNA_pol_Rpb1_5:ENSP00000314949:999:1,PF…	-
ENSG00000005075	ENSP00000377383	ENST00000393794	ENSP00000292614	194	14	0	0.000	PF01193:RNA_pol_L:31-99:PF01193:RNA_pol_L:ENSP00000219252:999:1,PF01193:RNA_pol_L:31-99:PF00271:Helicase_C:ENSP00000268482:903:1,PF01193:RNA_pol_L:31-99:PF00271:Helicase_C:ENSP00000285398:900:1,PF01193:RNA_pol_L:31-99:PF00271:Helicase_C:ENSP00000310723:900:1,PF01193:RNA_pol_L:31-99:PF00562:RNA_pol_Rpb2_6:ENSP00000312735:999:1,PF01193:RNA_pol_L:31-99:PF04998:RNA_pol_Rpb1_5:ENSP00000314949:999:1,PF…	-
ENSG00000005100	ENSP00000225296	ENST00000225296	ENSP00000225296	1	0	0	-	-	-
ENSG00000005100	ENSP00000413779	ENST00000433302	ENSP00000225296	1	0	0	-	-	-
ENSG00000005100	ENSP00000458203	ENST00000574023	ENSP00000225296	1	0	0	-	-	-
ENSG00000005100	ENSP00000458925	ENST00000572490	ENSP00000225296	1	0	0	-	-	-
ENSG00000005102	ENSP00000321684	ENST00000318579	ENSP00000321684	1	0	0	-	-	-
ENSG00000005102	ENSP00000328678	ENST00000329168	ENSP00000321684	1	0	0	-	-	-
ENSG00000005102	ENSP00000377271	ENST00000393661	ENSP00000321684	1	0	0	-	-	-
ENSG00000005102	ENSP00000449049	ENST00000549132	ENSP00000321684	1	0	0	-	-	-
ENSG00000005108	ENSP00000406482	ENST00000423059	ENSP00000406482	0	0	0	-	-	-
ENSG00000005156	ENSP00000262327	ENST00000262327	ENSP00000367787	2	0	0	-	-	-
ENSG00000005156	ENSP00000367787	ENST00000378526	ENSP00000367787	2	0	0	-	-	-
ENSG00000005156	ENSP00000465288	ENST00000585370	ENSP00000367787	2	0	0	-	-	-
ENSG00000005156	ENSP00000466278	ENST00000588109	ENSP00000367787	2	0	0	-	-	-
ENSG00000005156	ENSP00000467063	ENST00000592690	ENSP00000367787	2	0	0	-	-	-
ENSG00000005156	ENSP00000467757	ENST00000585740	ENSP00000367787	2	0	0	-	-	-
ENSG00000005156	ENSP00000468479	ENST00000585941	ENSP00000367787	2	0	0	-	-	-
ENSG00000005175	ENSP00000005386	ENST00000005386	ENSP00000005386	6	2	0	0.000	PF13877:RPAP3_C:543-637:PF06068:TIP49:ENSP00000318297:992:1,PF13877:RPAP3_C:543-637:PF06068:TIP49:ENSP00000473172:993:1	-
ENSG00000005175	ENSP00000370024	ENST00000380650	ENSP00000005386	6	2	0	0.000	PF13877:RPAP3_C:543-637:PF06068:TIP49:ENSP00000318297:992:1,PF13877:RPAP3_C:543-637:PF06068:TIP49:ENSP00000473172:993:1	-
ENSG00000005175	ENSP00000401823	ENST00000432584	ENSP00000005386	6	2	0	0.000	PF13877:RPAP3_C:543-637:PF06068:TIP49:ENSP00000318297:992:1,PF13877:RPAP3_C:543-637:PF06068:TIP49:ENSP00000473172:993:1	-
ENSG00000005187	ENSP00000289416	ENST00000289416	ENSP00000289416	3	0	0	-	-	-
ENSG00000005187	ENSP00000394565	ENST00000440284	ENSP00000289416	3	0	0	-	-	-
ENSG00000005187	ENSP00000395297	ENST00000450120	ENSP00000289416	3	0	0	-	-	-
ENSG00000005187	ENSP00000456055	ENST00000561584	ENSP00000289416	3	0	0	-	-	-
ENSG00000005187	ENSP00000456767	ENST00000562251	ENSP00000289416	3	0	0	-	-	-
ENSG00000005187	ENSP00000457003	ENST00000568235	ENSP00000289416	3	0	0	-	-	-
ENSG00000005187	ENSP00000457158	ENST00000564701	ENSP00000289416	3	0	0	-	-	-
ENSG00000005187	ENSP00000457608	ENST00000569141	ENSP00000289416	3	0	0	-	-	-
ENSG00000005187	ENSP00000457926	ENST00000563914	ENSP00000289416	3	0	0	-	-	-
ENSG00000005187	ENSP00000458068	ENST00000561795	ENSP00000289416	3	0	0	-	-	-
ENSG00000005189	ENSP00000261377	ENST00000261377	ENSP00000261377	0	0	0	-	-	-
ENSG00000005189	ENSP00000261378	ENST00000348433	ENSP00000261377	0	0	0	-	-	-
ENSG00000005189	ENSP00000454262	ENST00000566276	ENSP00000261377	0	0	0	-	-	-
ENSG00000005189	ENSP00000455233	ENST00000568046	ENSP00000261377	0	0	0	-	-	-
ENSG00000005189	ENSP00000455677	ENST00000565340	ENSP00000261377	0	0	0	-	-	-
ENSG00000005189	ENSP00000455867	ENST00000561474	ENSP00000261377	0	0	0	-	-	-
ENSG00000005189	ENSP00000456030	ENST00000568647	ENSP00000261377	0	0	0	-	-	-
ENSG00000005189	ENSP00000456182	ENST00000566518	ENSP00000261377	0	0	0	-	-	-
ENSG00000005189	ENSP00000456227	ENST00000566993	ENSP00000261377	0	0	0	-	-	-
ENSG00000005189	ENSP00000456643	ENST00000568501	ENSP00000261377	0	0	0	-	-	-
ENSG00000005189	ENSP00000456666	ENST00000563068	ENSP00000261377	0	0	0	-	-	-
ENSG00000005189	ENSP00000457616	ENST00000564274	ENSP00000261377	0	0	0	-	-	-
ENSG00000005189	ENSP00000457789	ENST00000568894	ENSP00000261377	0	0	0	-	-	-
ENSG00000005189	ENSP00000458004	ENST00000563617	ENSP00000261377	0	0	0	-	-	-
ENSG00000005194	ENSP00000377914	ENST00000394391	ENSP00000377914	14	0	0	-	-	-
ENSG00000005194	ENSP00000454480	ENST00000568940	ENSP00000377914	14	0	0	-	-	-
ENSG00000005194	ENSP00000455309	ENST00000565961	ENSP00000377914	14	0	0	-	-	-
ENSG00000005194	ENSP00000455572	ENST00000563341	ENSP00000377914	14	0	0	-	-	-
ENSG00000005194	ENSP00000456114	ENST00000567518	ENSP00000377914	14	0	0	-	-	-
ENSG00000005194	ENSP00000457042	ENST00000569370	ENSP00000377914	14	0	0	-	-	-
ENSG00000005194	ENSP00000457318	ENST00000565786	ENSP00000377914	14	0	0	-	-	-
ENSG00000005194	ENSP00000457400	ENST00000567751	ENSP00000377914	14	0	0	-	-	-
ENSG00000005194	ENSP00000457622	ENST00000570000	ENSP00000377914	14	0	0	-	-	-
ENSG00000005194	ENSP00000458000	ENST00000569979	ENSP00000377914	14	0	0	-	-	-
ENSG00000005238	ENSP00000319897	ENST00000322813	ENSP00000319897	0	0	0	-	-	-
ENSG00000005238	ENSP00000367816	ENST00000378554	ENSP00000319897	0	0	0	-	-	-
ENSG00000005238	ENSP00000367819	ENST00000378557	ENSP00000319897	0	0	0	-	-	-
ENSG00000005238	ENSP00000367823	ENST00000378561	ENSP00000319897	0	0	0	-	-	-
ENSG00000005238	ENSP00000367829	ENST00000378566	ENSP00000319897	0	0	0	-	-	-
ENSG00000005238	ENSP00000474335	ENST00000603301	ENSP00000319897	0	0	0	-	-	-
ENSG00000005238	ENSP00000474833	ENST00000605244	ENSP00000319897	0	0	0	-	-	-
ENSG00000005238	ENSP00000475120	ENST00000488109	ENSP00000319897	0	0	0	-	-	-
ENSG00000005243	ENSP00000006101	ENST00000006101	ENSP00000006101	22	9	0	0.000	PF01217:Clat_adaptor_s:43-183:PF01602:Adaptin_N:ENSP00000249923:980:1,PF01217:Clat_adaptor_s:43-183:PF01217:Clat_adaptor_s:ENSP00000262061:900:1,PF01217:Clat_adaptor_s:43-183:PF01217:Clat_adaptor_s:ENSP00000263270:927:1,PF01217:Clat_adaptor_s:43-183:PF00928:Adap_comp_sub:ENSP00000264028:983:1,PF01217:Clat_adaptor_s:43-183:PF00928:Adap_comp_sub:ENSP00000292807:908:1,PF01217:Clat_adaptor_s:43-183:P…	-
ENSG00000005243	ENSP00000462035	ENST00000581756	ENSP00000006101	22	0	9	1.000	-	PF01217:Clat_adaptor_s:43-183:PF01602:Adaptin_N:ENSP00000249923:980:1,PF01217:Clat_adaptor_s:43-183:PF01217:Clat_adaptor_s:ENSP00000262061:900:1,PF01217:Clat_adaptor_s:43-183:PF01217:Clat_adaptor_s:ENSP00000263270:927:1,PF01217:Clat_adaptor_s:43-183:PF00928:Adap_comp_sub:ENSP00000264028:983:1,PF01217:Clat_adaptor_s:43-183:PF00928:Adap_comp_sub:ENSP00000292807:908:1,PF01217:Clat_adaptor_s:43-183:P…
ENSG00000005243	ENSP00000463413	ENST00000583414	ENSP00000006101	22	0	9	1.000	-	PF01217:Clat_adaptor_s:43-183:PF01602:Adaptin_N:ENSP00000249923:980:1,PF01217:Clat_adaptor_s:43-183:PF01217:Clat_adaptor_s:ENSP00000262061:900:1,PF01217:Clat_adaptor_s:43-183:PF01217:Clat_adaptor_s:ENSP00000263270:927:1,PF01217:Clat_adaptor_s:43-183:PF00928:Adap_comp_sub:ENSP00000264028:983:1,PF01217:Clat_adaptor_s:43-183:PF00928:Adap_comp_sub:ENSP00000292807:908:1,PF01217:Clat_adaptor_s:43-183:P…
ENSG00000005243	ENSP00000463581	ENST00000580174	ENSP00000006101	22	0	9	1.000	-	PF01217:Clat_adaptor_s:43-183:PF01602:Adaptin_N:ENSP00000249923:980:1,PF01217:Clat_adaptor_s:43-183:PF01217:Clat_adaptor_s:ENSP00000262061:900:1,PF01217:Clat_adaptor_s:43-183:PF01217:Clat_adaptor_s:ENSP00000263270:927:1,PF01217:Clat_adaptor_s:43-183:PF00928:Adap_comp_sub:ENSP00000264028:983:1,PF01217:Clat_adaptor_s:43-183:PF00928:Adap_comp_sub:ENSP00000292807:908:1,PF01217:Clat_adaptor_s:43-183:P…
ENSG00000005243	ENSP00000463687	ENST00000581637	ENSP00000006101	22	0	9	1.000	-	PF01217:Clat_adaptor_s:43-183:PF01602:Adaptin_N:ENSP00000249923:980:1,PF01217:Clat_adaptor_s:43-183:PF01217:Clat_adaptor_s:ENSP00000262061:900:1,PF01217:Clat_adaptor_s:43-183:PF01217:Clat_adaptor_s:ENSP00000263270:927:1,PF01217:Clat_adaptor_s:43-183:PF00928:Adap_comp_sub:ENSP00000264028:983:1,PF01217:Clat_adaptor_s:43-183:PF00928:Adap_comp_sub:ENSP00000292807:908:1,PF01217:Clat_adaptor_s:43-183:P…
ENSG00000005243	ENSP00000463841	ENST00000579263	ENSP00000006101	22	0	9	1.000	-	PF01217:Clat_adaptor_s:43-183:PF01602:Adaptin_N:ENSP00000249923:980:1,PF01217:Clat_adaptor_s:43-183:PF01217:Clat_adaptor_s:ENSP00000262061:900:1,PF01217:Clat_adaptor_s:43-183:PF01217:Clat_adaptor_s:ENSP00000263270:927:1,PF01217:Clat_adaptor_s:43-183:PF00928:Adap_comp_sub:ENSP00000264028:983:1,PF01217:Clat_adaptor_s:43-183:PF00928:Adap_comp_sub:ENSP00000292807:908:1,PF01217:Clat_adaptor_s:43-183:P…
ENSG00000005243	ENSP00000464484	ENST00000584955	ENSP00000006101	22	0	9	1.000	-	PF01217:Clat_adaptor_s:43-183:PF01602:Adaptin_N:ENSP00000249923:980:1,PF01217:Clat_adaptor_s:43-183:PF01217:Clat_adaptor_s:ENSP00000262061:900:1,PF01217:Clat_adaptor_s:43-183:PF01217:Clat_adaptor_s:ENSP00000263270:927:1,PF01217:Clat_adaptor_s:43-183:PF00928:Adap_comp_sub:ENSP00000264028:983:1,PF01217:Clat_adaptor_s:43-183:PF00928:Adap_comp_sub:ENSP00000292807:908:1,PF01217:Clat_adaptor_s:43-183:P…
ENSG00000005249	ENSP00000265717	ENST00000265717	ENSP00000265717	134	23	0	0.000	PF00027:cNMP_binding:174-259:PF00069:Pkinase:ENSP00000215832:954:1,PF00027:cNMP_binding:174-259:PF00069:Pkinase:ENSP00000216911:930:1,PF02197:RIIa:8-44:PF00595:PDZ:ENSP00000262613:900:1,PF00027:cNMP_binding:174-259:PF00069:Pkinase:ENSP00000262848:947:1,PF00027:cNMP_binding:174-259:PF00027:cNMP_binding:ENSP00000265563:901:1,PF00027:cNMP_binding:174-259:PF00069:Pkinase:ENSP00000270861:900:1,PF00027…	-
ENSG00000005302	ENSP00000312244	ENST00000312196	ENSP00000312244	3	1	0	0.000	PF11717:Tudor-knot:13-71:PF11717:Tudor-knot:ENSP00000406037:999:1	-
ENSG00000005302	ENSP00000338078	ENST00000337339	ENSP00000312244	3	1	0	0.000	PF11717:Tudor-knot:13-71:PF11717:Tudor-knot:ENSP00000406037:999:1	-
ENSG00000005302	ENSP00000354562	ENST00000361672	ENSP00000312244	3	0	1	1.000	-	PF11717:Tudor-knot:13-71:PF11717:Tudor-knot:ENSP00000406037:999:1
ENSG00000005302	ENSP00000370067	ENST00000380691	ENSP00000312244	3	0	1	1.000	-	PF11717:Tudor-knot:13-71:PF11717:Tudor-knot:ENSP00000406037:999:1
ENSG00000005302	ENSP00000370068	ENST00000380692	ENSP00000312244	3	0	1	1.000	-	PF11717:Tudor-knot:13-71:PF11717:Tudor-knot:ENSP00000406037:999:1
ENSG00000005302	ENSP00000370069	ENST00000380693	ENSP00000312244	3	0	1	1.000	-	PF11717:Tudor-knot:13-71:PF11717:Tudor-knot:ENSP00000406037:999:1
ENSG00000005302	ENSP00000381538	ENST00000398527	ENSP00000312244	3	0	1	1.000	-	PF11717:Tudor-knot:13-71:PF11717:Tudor-knot:ENSP00000406037:999:1
ENSG00000005302	ENSP00000401809	ENST00000421368	ENSP00000312244	3	0	1	1.000	-	PF11717:Tudor-knot:13-71:PF11717:Tudor-knot:ENSP00000406037:999:1
ENSG00000005302	ENSP00000418673	ENST00000468149	ENSP00000312244	3	1	0	0.000	PF11717:Tudor-knot:13-71:PF11717:Tudor-knot:ENSP00000406037:999:1	-
ENSG00000005302	ENSP00000419976	ENST00000476743	ENSP00000312244	3	0	1	1.000	-	PF11717:Tudor-knot:13-71:PF11717:Tudor-knot:ENSP00000406037:999:1
ENSG00000005339	ENSP00000262367	ENST00000262367	ENSP00000262367	362	28	0	0.000	PF00439:Bromodomain:1104-1178:PF00439:Bromodomain:ENSP00000225916:947:1,PF02172:KIX:587-667:PF02173:pKID:ENSP00000262053:946:1,PF00439:Bromodomain:1104-1178:PF00439:Bromodomain:ENSP00000263253:992:1,PF02135:zf-TAZ:1771-1843:PF08778:HIF-1a_CTAD:ENSP00000263734:988:1,PF00439:Bromodomain:1104-1178:PF00439:Bromodomain:ENSP00000263754:999:1,PF02172:KIX:587-667:PF02173:pKID:ENSP00000265372:953:1,PF0043…	-
ENSG00000005339	ENSP00000371502	ENST00000382070	ENSP00000262367	362	28	0	0.000	PF00439:Bromodomain:1104-1178:PF00439:Bromodomain:ENSP00000225916:947:1,PF02172:KIX:587-667:PF02173:pKID:ENSP00000262053:946:1,PF00439:Bromodomain:1104-1178:PF00439:Bromodomain:ENSP00000263253:992:1,PF02135:zf-TAZ:1771-1843:PF08778:HIF-1a_CTAD:ENSP00000263734:988:1,PF00439:Bromodomain:1104-1178:PF00439:Bromodomain:ENSP00000263754:999:1,PF02172:KIX:587-667:PF02173:pKID:ENSP00000265372:953:1,PF0043…	-
ENSG00000005339	ENSP00000458254	ENST00000572134	ENSP00000262367	362	5	23	0.821	PF02172:KIX:587-667:PF02173:pKID:ENSP00000262053:946:1,PF02172:KIX:587-667:PF02173:pKID:ENSP00000265372:953:1,PF02172:KIX:587-667:PF07988:LMSTEN:ENSP00000339992:999:1,PF02172:KIX:587-667:PF02173:pKID:ENSP00000387699:999:1,PF02172:KIX:587-667:PF07988:LMSTEN:ENSP00000429633:976:1	PF00439:Bromodomain:1104-1178:PF00439:Bromodomain:ENSP00000225916:947:1,PF00439:Bromodomain:1104-1178:PF00439:Bromodomain:ENSP00000263253:992:1,PF02135:zf-TAZ:353-432:PF08778:HIF-1a_CTAD:ENSP00000263734:988:1,PF00439:Bromodomain:1104-1178:PF00439:Bromodomain:ENSP00000263754:999:1,PF00439:Bromodomain:1104-1178:PF00628:PHD:ENSP00000265713:955:1,PF02135:zf-TAZ:353-432:PF08563:P53_TAD:ENSP00000269305…
ENSG00000005339	ENSP00000459490	ENST00000571826	ENSP00000262367	362	0	28	1.000	-	PF00439:Bromodomain:1104-1178:PF00439:Bromodomain:ENSP00000225916:947:1,PF02172:KIX:588-667:PF02173:pKID:ENSP00000262053:946:1,PF00439:Bromodomain:1104-1178:PF00439:Bromodomain:ENSP00000263253:992:1,PF02135:zf-TAZ:353-432:PF08778:HIF-1a_CTAD:ENSP00000263734:988:1,PF00439:Bromodomain:1104-1178:PF00439:Bromodomain:ENSP00000263754:999:1,PF02172:KIX:588-667:PF02173:pKID:ENSP00000265372:953:1,PF00439:…
ENSG00000005339	ENSP00000460474	ENST00000573517	ENSP00000262367	362	0	28	1.000	-	PF00439:Bromodomain:1104-1178:PF00439:Bromodomain:ENSP00000225916:947:1,PF02172:KIX:588-667:PF02173:pKID:ENSP00000262053:946:1,PF00439:Bromodomain:1104-1178:PF00439:Bromodomain:ENSP00000263253:992:1,PF02135:zf-TAZ:353-432:PF08778:HIF-1a_CTAD:ENSP00000263734:988:1,PF00439:Bromodomain:1104-1178:PF00439:Bromodomain:ENSP00000263754:999:1,PF02172:KIX:588-667:PF02173:pKID:ENSP00000265372:953:1,PF00439:…
ENSG00000005339	ENSP00000461002	ENST00000570939	ENSP00000262367	362	6	22	0.786	PF00439:Bromodomain:1104-1178:PF00439:Bromodomain:ENSP00000225916:947:1,PF00439:Bromodomain:1104-1178:PF00439:Bromodomain:ENSP00000263253:992:1,PF00439:Bromodomain:1104-1178:PF00439:Bromodomain:ENSP00000263754:999:1,PF00439:Bromodomain:1104-1178:PF00628:PHD:ENSP00000265713:955:1,PF00439:Bromodomain:1104-1178:PF00628:PHD:ENSP00000291582:975:1,PF00439:Bromodomain:1104-1178:PF00439:Bromodomain:ENSP0…	PF02172:KIX:588-667:PF02173:pKID:ENSP00000262053:946:1,PF02135:zf-TAZ:353-432:PF08778:HIF-1a_CTAD:ENSP00000263734:988:1,PF02172:KIX:588-667:PF02173:pKID:ENSP00000265372:953:1,PF02135:zf-TAZ:353-432:PF08563:P53_TAD:ENSP00000269305:999:1,PF09030:Creb_binding:2016-2115:PF10401:IRF-3:ENSP00000310127:999:1,PF02135:zf-TAZ:353-432:PF12188:STAT2_C:ENSP00000315768:995:1,PF09030:Creb_binding:2016-2115:PF08…
ENSG00000005379	ENSP00000268893	ENST00000268893	ENSP00000345824	1	1	0	0.000	PF07653:SH3_2:1630-1691:PF00595:PDZ:ENSP00000384892:971:1	-
ENSG00000005379	ENSP00000345824	ENST00000343736	ENSP00000345824	1	1	0	0.000	PF07653:SH3_2:1630-1691:PF00595:PDZ:ENSP00000384892:971:1	-
ENSG00000005379	ENSP00000347929	ENST00000355701	ENSP00000345824	1	1	0	0.000	PF07653:SH3_2:1630-1691:PF00595:PDZ:ENSP00000384892:971:1	-
ENSG00000005379	ENSP00000462518	ENST00000581675	ENSP00000345824	1	1	0	0.000	PF07653:SH3_2:1769-1827:PF00595:PDZ:ENSP00000384892:971:1	-
ENSG00000005379	ENSP00000462710	ENST00000582679	ENSP00000345824	1	1	0	0.000	PF07653:SH3_2:1630-1691:PF00595:PDZ:ENSP00000384892:971:1	-
ENSG00000005379	ENSP00000462822	ENST00000580669	ENSP00000345824	1	1	0	0.000	PF07653:SH3_2:1630-1691:PF00595:PDZ:ENSP00000384892:971:1	-
ENSG00000005381	ENSP00000225275	ENST00000225275	ENSP00000225275	9	2	0	0.000	PF03098:An_peroxidase:173-717:PF07731:Cu-oxidase_2:ENSP00000264613:955:1,PF03098:An_peroxidase:173-717:PF03098:An_peroxidase:ENSP00000354612:930:1	-
ENSG00000005381	ENSP00000344419	ENST00000340482	ENSP00000225275	9	0	2	1.000	-	PF03098:An_peroxidase:173-718:PF07731:Cu-oxidase_2:ENSP00000264613:955:1,PF03098:An_peroxidase:173-718:PF03098:An_peroxidase:ENSP00000354612:930:1
ENSG00000005381	ENSP00000464668	ENST00000577220	ENSP00000225275	9	0	2	1.000	-	PF03098:An_peroxidase:173-718:PF07731:Cu-oxidase_2:ENSP00000264613:955:1,PF03098:An_peroxidase:173-718:PF03098:An_peroxidase:ENSP00000354612:930:1
ENSG00000005421	ENSP00000222381	ENST00000222381	ENSP00000222381	2	0	0	-	-	-
ENSG00000005421	ENSP00000407359	ENST00000433729	ENSP00000222381	2	0	0	-	-	-
ENSG00000005421	ENSP00000444854	ENST00000542556	ENSP00000222381	2	0	0	-	-	-
ENSG00000005436	ENSP00000318690	ENST00000321027	ENSP00000318690	0	0	0	-	-	-
ENSG00000005436	ENSP00000386552	ENST00000409857	ENSP00000318690	0	0	0	-	-	-
ENSG00000005436	ENSP00000409340	ENST00000427862	ENSP00000318690	0	0	0	-	-	-
ENSG00000005436	ENSP00000415831	ENST00000442309	ENSP00000318690	0	0	0	-	-	-
ENSG00000005436	ENSP00000437767	ENST00000541687	ENSP00000318690	0	0	0	-	-	-
ENSG00000005436	ENSP00000474136	ENST00000472230	ENSP00000318690	0	0	0	-	-	-
ENSG00000005436	ENSP00000474481	ENST00000470503	ENSP00000318690	0	0	0	-	-	-
ENSG00000005436	ENSP00000475108	ENST00000492826	ENSP00000318690	0	0	0	-	-	-
ENSG00000005436	ENSP00000475130	ENST00000470285	ENSP00000318690	0	0	0	-	-	-
ENSG00000005448	ENSP00000006526	ENST00000348227	ENSP00000006526	0	0	0	-	-	-
ENSG00000005448	ENSP00000387236	ENST00000409791	ENSP00000006526	0	0	0	-	-	-
ENSG00000005448	ENSP00000406606	ENST00000426787	ENSP00000006526	0	0	0	-	-	-
ENSG00000005469	ENSP00000331981	ENST00000331536	ENSP00000413575	0	0	0	-	-	-
ENSG00000005469	ENSP00000404867	ENST00000412227	ENSP00000413575	0	0	0	-	-	-
ENSG00000005469	ENSP00000411983	ENST00000442291	ENSP00000413575	0	0	0	-	-	-
ENSG00000005469	ENSP00000413575	ENST00000419147	ENSP00000413575	0	0	0	-	-	-
ENSG00000005471	ENSP00000265723	ENST00000265723	ENSP00000265723	14	0	0	-	-	-
ENSG00000005471	ENSP00000351172	ENST00000358400	ENSP00000265723	14	0	0	-	-	-
ENSG00000005471	ENSP00000352135	ENST00000359206	ENSP00000265723	14	0	0	-	-	-
ENSG00000005471	ENSP00000392983	ENST00000453593	ENSP00000265723	14	0	0	-	-	-
ENSG00000005471	ENSP00000394511	ENST00000417608	ENSP00000265723	14	0	0	-	-	-
ENSG00000005471	ENSP00000395716	ENST00000440025	ENSP00000265723	14	0	0	-	-	-
ENSG00000005471	ENSP00000437465	ENST00000545634	ENSP00000265723	14	0	0	-	-	-
ENSG00000005483	ENSP00000257745	ENST00000257745	ENSP00000257745	11	0	0	-	-	-
ENSG00000005483	ENSP00000312379	ENST00000311117	ENSP00000257745	11	0	0	-	-	-
ENSG00000005483	ENSP00000333986	ENST00000334914	ENSP00000257745	11	0	0	-	-	-
ENSG00000005483	ENSP00000335398	ENST00000334884	ENSP00000257745	11	0	0	-	-	-
ENSG00000005483	ENSP00000335599	ENST00000334877	ENSP00000257745	11	0	0	-	-	-
ENSG00000005483	ENSP00000417156	ENST00000473063	ENSP00000257745	11	0	0	-	-	-
ENSG00000005483	ENSP00000417193	ENST00000482560	ENSP00000257745	11	0	0	-	-	-
ENSG00000005483	ENSP00000417888	ENST00000476671	ENSP00000257745	11	0	0	-	-	-
ENSG00000005483	ENSP00000419525	ENST00000478079	ENSP00000257745	11	0	0	-	-	-
ENSG00000005483	ENSP00000419883	ENST00000478990	ENSP00000257745	11	0	0	-	-	-
ENSG00000005483	ENSP00000420206	ENST00000474203	ENSP00000257745	11	0	0	-	-	-
ENSG00000005483	ENSP00000420415	ENST00000495267	ENSP00000257745	11	0	0	-	-	-
ENSG00000005483	ENSP00000473963	ENST00000479838	ENSP00000257745	11	0	0	-	-	-
ENSG00000005486	ENSP00000006777	ENST00000006777	ENSP00000006777	0	0	0	-	-	-
ENSG00000005486	ENSP00000314144	ENST00000318622	ENSP00000006777	0	0	0	-	-	-
ENSG00000005486	ENSP00000391232	ENST00000428119	ENSP00000006777	0	0	0	-	-	-
ENSG00000005486	ENSP00000403507	ENST00000454791	ENSP00000006777	0	0	0	-	-	-
ENSG00000005513	ENSP00000293894	ENST00000293894	ENSP00000293894	0	0	0	-	-	-
ENSG00000005700	ENSP00000305721	ENST00000306270	ENSP00000305721	5	4	0	0.000	PF12796:Ank_2:25-115:PF07686:V-set:ENSP00000221972:900:1,PF12796:Ank_2:25-115:PF00018:SH3_1:ENSP00000352336:900:1,PF12796:Ank_2:25-115:PF07686:V-set:ENSP00000376544:900:1,PF12796:Ank_2:25-115:PF00018:SH3_1:ENSP00000428924:917:1	-
ENSG00000005700	ENSP00000422136	ENST00000503400	ENSP00000305721	5	4	0	0.000	PF12796:Ank_2:25-115:PF07686:V-set:ENSP00000221972:900:1,PF12796:Ank_2:25-115:PF00018:SH3_1:ENSP00000352336:900:1,PF12796:Ank_2:25-115:PF07686:V-set:ENSP00000376544:900:1,PF12796:Ank_2:25-115:PF00018:SH3_1:ENSP00000428924:917:1	-
ENSG00000005700	ENSP00000422762	ENST00000503631	ENSP00000305721	5	4	0	0.000	PF12796:Ank_2:25-115:PF07686:V-set:ENSP00000221972:900:1,PF12796:Ank_2:25-115:PF00018:SH3_1:ENSP00000352336:900:1,PF12796:Ank_2:25-115:PF07686:V-set:ENSP00000376544:900:1,PF12796:Ank_2:25-115:PF00018:SH3_1:ENSP00000428924:917:1	-
ENSG00000005700	ENSP00000424634	ENST00000471036	ENSP00000305721	5	0	4	1.000	-	PF12796:Ank_2:25-115:PF07686:V-set:ENSP00000221972:900:1,PF12796:Ank_2:25-115:PF00018:SH3_1:ENSP00000352336:900:1,PF12796:Ank_2:25-115:PF07686:V-set:ENSP00000376544:900:1,PF12796:Ank_2:25-115:PF00018:SH3_1:ENSP00000428924:917:1
ENSG00000005700	ENSP00000426405	ENST00000510291	ENSP00000305721	5	4	0	0.000	PF12796:Ank_2:25-115:PF07686:V-set:ENSP00000221972:900:1,PF12796:Ank_2:25-115:PF00018:SH3_1:ENSP00000352336:900:1,PF12796:Ank_2:25-115:PF07686:V-set:ENSP00000376544:900:1,PF12796:Ank_2:25-115:PF00018:SH3_1:ENSP00000428924:917:1	-
ENSG00000005801	ENSP00000005082	ENST00000005082	ENSP00000382511	1	0	0	-	-	-
ENSG00000005801	ENSP00000344483	ENST00000343338	ENSP00000382511	1	0	0	-	-	-
ENSG00000005801	ENSP00000346613	ENST00000354599	ENSP00000382511	1	0	0	-	-	-
ENSG00000005801	ENSP00000382511	ENST00000399602	ENSP00000382511	1	0	0	-	-	-
ENSG00000005801	ENSP00000387998	ENST00000429541	ENSP00000382511	1	0	0	-	-	-
ENSG00000005801	ENSP00000390663	ENST00000427810	ENSP00000382511	1	0	0	-	-	-
ENSG00000005801	ENSP00000414353	ENST00000438262	ENSP00000382511	1	0	0	-	-	-
ENSG00000005801	ENSP00000431937	ENST00000528410	ENSP00000382511	1	0	0	-	-	-
ENSG00000005801	ENSP00000432552	ENST00000526501	ENSP00000382511	1	0	0	-	-	-
ENSG00000005801	ENSP00000432720	ENST00000528796	ENSP00000382511	1	0	0	-	-	-
ENSG00000005801	ENSP00000433911	ENST00000533036	ENSP00000382511	1	0	0	-	-	-
ENSG00000005801	ENSP00000434006	ENST00000525502	ENSP00000382511	1	0	0	-	-	-
ENSG00000005801	ENSP00000434361	ENST00000529228	ENSP00000382511	1	0	0	-	-	-
ENSG00000005801	ENSP00000434715	ENST00000529678	ENSP00000382511	1	0	0	-	-	-
ENSG00000005801	ENSP00000435093	ENST00000530643	ENSP00000382511	1	0	0	-	-	-
ENSG00000005801	ENSP00000435153	ENST00000532539	ENSP00000382511	1	0	0	-	-	-
ENSG00000005801	ENSP00000435741	ENST00000525313	ENSP00000382511	1	0	0	-	-	-
ENSG00000005801	ENSP00000435828	ENST00000526601	ENSP00000382511	1	0	0	-	-	-
ENSG00000005801	ENSP00000436384	ENST00000528218	ENSP00000382511	1	0	0	-	-	-
ENSG00000005801	ENSP00000437265	ENST00000534569	ENSP00000382511	1	0	0	-	-	-
ENSG00000005810	ENSP00000349892	ENST00000357337	ENSP00000384288	2	0	0	-	-	-
ENSG00000005810	ENSP00000353197	ENST00000360084	ENSP00000384288	2	0	0	-	-	-
ENSG00000005810	ENSP00000384288	ENST00000407578	ENSP00000384288	2	0	0	-	-	-
ENSG00000005810	ENSP00000413907	ENST00000429715	ENSP00000384288	2	0	0	-	-	-
ENSG00000005810	ENSP00000444596	ENST00000544440	ENSP00000384288	2	0	0	-	-	-
ENSG00000005812	ENSP00000347834	ENST00000355619	ENSP00000347834	32	18	0	0.000	PF12937:F-box-like:42-77:PF01466:Skp1:ENSP00000231487:999:1,PF12937:F-box-like:42-77:PF12937:F-box-like:ENSP00000244426:901:1,PF12937:F-box-like:42-77:PF04300:FBA:ENSP00000251547:900:1,PF12937:F-box-like:42-77:PF12937:F-box-like:ENSP00000265094:916:1,PF12937:F-box-like:42-77:PF00240:ubiquitin:ENSP00000272317:900:1,PF12937:F-box-like:42-77:PF12937:F-box-like:ENSP00000274255:941:1,PF12937:F-box-lik…	-
ENSG00000005812	ENSP00000412183	ENST00000417323	ENSP00000347834	32	0	18	1.000	-	PF12937:F-box-like:42-77:PF01466:Skp1:ENSP00000231487:999:1,PF12937:F-box-like:42-77:PF12937:F-box-like:ENSP00000244426:901:1,PF12937:F-box-like:42-77:PF04300:FBA:ENSP00000251547:900:1,PF12937:F-box-like:42-77:PF12937:F-box-like:ENSP00000265094:916:1,PF12937:F-box-like:42-77:PF00240:ubiquitin:ENSP00000272317:900:1,PF12937:F-box-like:42-77:PF12937:F-box-like:ENSP00000274255:941:1,PF12937:F-box-lik…
ENSG00000005844	ENSP00000349252	ENST00000356798	ENSP00000349252	15	15	0	0.000	PF00092:VWA:156-326:PF03921:ICAM_N:ENSP00000160262:999:1,PF01839:FG-GAP:524-554:PF00362:Integrin_beta:ENSP00000200181:914:1,PF00092:VWA:156-326:PF03921:ICAM_N:ENSP00000221980:975:1,PF01839:FG-GAP:524-554:PF01839:FG-GAP:ENSP00000261023:918:1,PF00092:VWA:156-326:PF03921:ICAM_N:ENSP00000264832:999:1,PF00357:Integrin_alpha:1113-1127:PF08725:Integrin_b_cyt:ENSP00000267082:915:1,PF00092:VWA:156-326:PF0…	-
ENSG00000005844	ENSP00000350886	ENST00000358164	ENSP00000349252	15	6	9	0.600	PF01839:FG-GAP:524-554:PF00362:Integrin_beta:ENSP00000200181:914:1,PF01839:FG-GAP:524-554:PF01839:FG-GAP:ENSP00000261023:918:1,PF00357:Integrin_alpha:1113-1127:PF08725:Integrin_b_cyt:ENSP00000267082:915:1,PF00357:Integrin_alpha:1113-1127:PF08725:Integrin_b_cyt:ENSP00000303242:997:1,PF00357:Integrin_alpha:1113-1127:PF08725:Integrin_b_cyt:ENSP00000303351:996:1,PF01839:FG-GAP:524-554:PF01839:FG-GAP:…	PF00092:VWA:156-326:PF03921:ICAM_N:ENSP00000160262:999:1,PF00092:VWA:156-326:PF03921:ICAM_N:ENSP00000221980:975:1,PF00092:VWA:156-326:PF03921:ICAM_N:ENSP00000264832:999:1,PF00092:VWA:156-326:PF07686:V-set:ENSP00000280200:970:1,PF00092:VWA:156-326:PF00092:VWA:ENSP00000282588:915:1,PF00092:VWA:156-326:PF07686:V-set:ENSP00000283635:960:1,PF00092:VWA:156-326:PF03921:ICAM_N:ENSP00000342114:918:1,PF000…
ENSG00000005844	ENSP00000408615	ENST00000454514	ENSP00000349252	15	0	15	1.000	-	PF00092:VWA:156-326:PF03921:ICAM_N:ENSP00000160262:999:1,PF01839:FG-GAP:524-554:PF00362:Integrin_beta:ENSP00000200181:914:1,PF00092:VWA:156-326:PF03921:ICAM_N:ENSP00000221980:975:1,PF01839:FG-GAP:524-554:PF01839:FG-GAP:ENSP00000261023:918:1,PF00092:VWA:156-326:PF03921:ICAM_N:ENSP00000264832:999:1,PF00357:Integrin_alpha:1113-1127:PF08725:Integrin_b_cyt:ENSP00000267082:915:1,PF00092:VWA:156-326:PF0…
ENSG00000005844	ENSP00000409377	ENST00000433423	ENSP00000349252	15	3	12	0.800	PF00357:Integrin_alpha:1113-1127:PF08725:Integrin_b_cyt:ENSP00000267082:915:1,PF00357:Integrin_alpha:1113-1127:PF08725:Integrin_b_cyt:ENSP00000303242:997:1,PF00357:Integrin_alpha:1113-1127:PF08725:Integrin_b_cyt:ENSP00000303351:996:1	PF00092:VWA:156-326:PF03921:ICAM_N:ENSP00000160262:999:1,PF01839:FG-GAP:524-554:PF00362:Integrin_beta:ENSP00000200181:914:1,PF00092:VWA:156-326:PF03921:ICAM_N:ENSP00000221980:975:1,PF01839:FG-GAP:524-554:PF01839:FG-GAP:ENSP00000261023:918:1,PF00092:VWA:156-326:PF03921:ICAM_N:ENSP00000264832:999:1,PF00092:VWA:156-326:PF07686:V-set:ENSP00000280200:970:1,PF00092:VWA:156-326:PF00092:VWA:ENSP000002825…
ENSG00000005844	ENSP00000454342	ENST00000562857	ENSP00000349252	15	0	15	1.000	-	PF00092:VWA:156-326:PF03921:ICAM_N:ENSP00000160262:999:1,PF01839:FG-GAP:524-554:PF00362:Integrin_beta:ENSP00000200181:914:1,PF00092:VWA:156-326:PF03921:ICAM_N:ENSP00000221980:975:1,PF01839:FG-GAP:524-554:PF01839:FG-GAP:ENSP00000261023:918:1,PF00092:VWA:156-326:PF03921:ICAM_N:ENSP00000264832:999:1,PF00357:Integrin_alpha:1113-1127:PF08725:Integrin_b_cyt:ENSP00000267082:915:1,PF00092:VWA:156-326:PF0…
ENSG00000005844	ENSP00000454908	ENST00000565864	ENSP00000349252	15	0	15	1.000	-	PF00092:VWA:156-326:PF03921:ICAM_N:ENSP00000160262:999:1,PF01839:FG-GAP:524-554:PF00362:Integrin_beta:ENSP00000200181:914:1,PF00092:VWA:156-326:PF03921:ICAM_N:ENSP00000221980:975:1,PF01839:FG-GAP:524-554:PF01839:FG-GAP:ENSP00000261023:918:1,PF00092:VWA:156-326:PF03921:ICAM_N:ENSP00000264832:999:1,PF00357:Integrin_alpha:1113-1127:PF08725:Integrin_b_cyt:ENSP00000267082:915:1,PF00092:VWA:156-326:PF0…
ENSG00000005844	ENSP00000456521	ENST00000562652	ENSP00000349252	15	0	15	1.000	-	PF00092:VWA:156-326:PF03921:ICAM_N:ENSP00000160262:999:1,PF01839:FG-GAP:524-554:PF00362:Integrin_beta:ENSP00000200181:914:1,PF00092:VWA:156-326:PF03921:ICAM_N:ENSP00000221980:975:1,PF01839:FG-GAP:524-554:PF01839:FG-GAP:ENSP00000261023:918:1,PF00092:VWA:156-326:PF03921:ICAM_N:ENSP00000264832:999:1,PF00357:Integrin_alpha:1113-1127:PF08725:Integrin_b_cyt:ENSP00000267082:915:1,PF00092:VWA:156-326:PF0…
ENSG00000005844	ENSP00000456888	ENST00000564118	ENSP00000349252	15	0	15	1.000	-	PF00092:VWA:156-326:PF03921:ICAM_N:ENSP00000160262:999:1,PF01839:FG-GAP:524-554:PF00362:Integrin_beta:ENSP00000200181:914:1,PF00092:VWA:156-326:PF03921:ICAM_N:ENSP00000221980:975:1,PF01839:FG-GAP:524-554:PF01839:FG-GAP:ENSP00000261023:918:1,PF00092:VWA:156-326:PF03921:ICAM_N:ENSP00000264832:999:1,PF00357:Integrin_alpha:1113-1127:PF08725:Integrin_b_cyt:ENSP00000267082:915:1,PF00092:VWA:156-326:PF0…
ENSG00000005844	ENSP00000457785	ENST00000568926	ENSP00000349252	15	0	15	1.000	-	PF00092:VWA:156-326:PF03921:ICAM_N:ENSP00000160262:999:1,PF01839:FG-GAP:524-554:PF00362:Integrin_beta:ENSP00000200181:914:1,PF00092:VWA:156-326:PF03921:ICAM_N:ENSP00000221980:975:1,PF01839:FG-GAP:524-554:PF01839:FG-GAP:ENSP00000261023:918:1,PF00092:VWA:156-326:PF03921:ICAM_N:ENSP00000264832:999:1,PF00357:Integrin_alpha:1113-1127:PF08725:Integrin_b_cyt:ENSP00000267082:915:1,PF00092:VWA:156-326:PF0…
ENSG00000005844	ENSP00000458739	ENST00000563615	ENSP00000349252	15	0	15	1.000	-	PF00092:VWA:156-326:PF03921:ICAM_N:ENSP00000160262:999:1,PF01839:FG-GAP:524-554:PF00362:Integrin_beta:ENSP00000200181:914:1,PF00092:VWA:156-326:PF03921:ICAM_N:ENSP00000221980:975:1,PF01839:FG-GAP:524-554:PF01839:FG-GAP:ENSP00000261023:918:1,PF00092:VWA:156-326:PF03921:ICAM_N:ENSP00000264832:999:1,PF00357:Integrin_alpha:1113-1127:PF08725:Integrin_b_cyt:ENSP00000267082:915:1,PF00092:VWA:156-326:PF0…
ENSG00000005844	ENSP00000461006	ENST00000569725	ENSP00000349252	15	0	15	1.000	-	PF00092:VWA:156-326:PF03921:ICAM_N:ENSP00000160262:999:1,PF01839:FG-GAP:524-554:PF00362:Integrin_beta:ENSP00000200181:914:1,PF00092:VWA:156-326:PF03921:ICAM_N:ENSP00000221980:975:1,PF01839:FG-GAP:524-554:PF01839:FG-GAP:ENSP00000261023:918:1,PF00092:VWA:156-326:PF03921:ICAM_N:ENSP00000264832:999:1,PF00357:Integrin_alpha:1113-1127:PF08725:Integrin_b_cyt:ENSP00000267082:915:1,PF00092:VWA:156-326:PF0…
ENSG00000005882	ENSP00000007708	ENST00000007708	ENSP00000420927	9	0	0	-	-	-
ENSG00000005882	ENSP00000420927	ENST00000503176	ENSP00000420927	9	0	0	-	-	-
ENSG00000005882	ENSP00000421178	ENST00000512238	ENSP00000420927	9	0	0	-	-	-
ENSG00000005882	ENSP00000423310	ENST00000510219	ENSP00000420927	9	0	0	-	-	-
ENSG00000005882	ENSP00000425265	ENST00000503614	ENSP00000420927	9	0	0	-	-	-
ENSG00000005882	ENSP00000425615	ENST00000505440	ENSP00000420927	9	0	0	-	-	-
ENSG00000005882	ENSP00000427682	ENST00000508030	ENSP00000420927	9	0	0	-	-	-
ENSG00000005884	ENSP00000007722	ENST00000007722	ENSP00000007722	31	4	0	0.000	PF08441:Integrin_alpha2:462-916:PF00362:Integrin_beta:ENSP00000200181:972:1,PF08441:Integrin_alpha2:462-916:PF00362:Integrin_beta:ENSP00000267082:908:1,PF08441:Integrin_alpha2:462-916:PF00362:Integrin_beta:ENSP00000296181:949:1,PF08441:Integrin_alpha2:462-916:PF00362:Integrin_beta:ENSP00000303351:994:1	-
ENSG00000005884	ENSP00000315190	ENST00000320031	ENSP00000007722	31	4	0	0.000	PF08441:Integrin_alpha2:462-916:PF00362:Integrin_beta:ENSP00000200181:972:1,PF08441:Integrin_alpha2:462-916:PF00362:Integrin_beta:ENSP00000267082:908:1,PF08441:Integrin_alpha2:462-916:PF00362:Integrin_beta:ENSP00000296181:949:1,PF08441:Integrin_alpha2:462-916:PF00362:Integrin_beta:ENSP00000303351:994:1	-
ENSG00000005884	ENSP00000422826	ENST00000506401	ENSP00000007722	31	0	4	1.000	-	PF08441:Integrin_alpha2:462-916:PF00362:Integrin_beta:ENSP00000200181:972:1,PF08441:Integrin_alpha2:462-916:PF00362:Integrin_beta:ENSP00000267082:908:1,PF08441:Integrin_alpha2:462-916:PF00362:Integrin_beta:ENSP00000296181:949:1,PF08441:Integrin_alpha2:462-916:PF00362:Integrin_beta:ENSP00000303351:994:1
ENSG00000005884	ENSP00000425980	ENST00000510809	ENSP00000007722	31	0	4	1.000	-	PF08441:Integrin_alpha2:462-916:PF00362:Integrin_beta:ENSP00000200181:972:1,PF08441:Integrin_alpha2:462-916:PF00362:Integrin_beta:ENSP00000267082:908:1,PF08441:Integrin_alpha2:462-916:PF00362:Integrin_beta:ENSP00000296181:949:1,PF08441:Integrin_alpha2:462-916:PF00362:Integrin_beta:ENSP00000303351:994:1
ENSG00000005884	ENSP00000426142	ENST00000506827	ENSP00000007722	31	0	4	1.000	-	PF08441:Integrin_alpha2:462-916:PF00362:Integrin_beta:ENSP00000200181:972:1,PF08441:Integrin_alpha2:462-916:PF00362:Integrin_beta:ENSP00000267082:908:1,PF08441:Integrin_alpha2:462-916:PF00362:Integrin_beta:ENSP00000296181:949:1,PF08441:Integrin_alpha2:462-916:PF00362:Integrin_beta:ENSP00000303351:994:1
ENSG00000005884	ENSP00000446133	ENST00000544892	ENSP00000007722	31	0	4	1.000	-	PF08441:Integrin_alpha2:462-916:PF00362:Integrin_beta:ENSP00000200181:972:1,PF08441:Integrin_alpha2:462-916:PF00362:Integrin_beta:ENSP00000267082:908:1,PF08441:Integrin_alpha2:462-916:PF00362:Integrin_beta:ENSP00000296181:949:1,PF08441:Integrin_alpha2:462-916:PF00362:Integrin_beta:ENSP00000303351:994:1
ENSG00000005884	ENSP00000466652	ENST00000512553	ENSP00000007722	31	0	4	1.000	-	PF08441:Integrin_alpha2:462-916:PF00362:Integrin_beta:ENSP00000200181:972:1,PF08441:Integrin_alpha2:462-916:PF00362:Integrin_beta:ENSP00000267082:908:1,PF08441:Integrin_alpha2:462-916:PF00362:Integrin_beta:ENSP00000296181:949:1,PF08441:Integrin_alpha2:462-916:PF00362:Integrin_beta:ENSP00000303351:994:1
ENSG00000005884	ENSP00000467851	ENST00000504417	ENSP00000007722	31	0	4	1.000	-	PF08441:Integrin_alpha2:462-916:PF00362:Integrin_beta:ENSP00000200181:972:1,PF08441:Integrin_alpha2:462-916:PF00362:Integrin_beta:ENSP00000267082:908:1,PF08441:Integrin_alpha2:462-916:PF00362:Integrin_beta:ENSP00000296181:949:1,PF08441:Integrin_alpha2:462-916:PF00362:Integrin_beta:ENSP00000303351:994:1
ENSG00000005889	ENSP00000304985	ENST00000304543	ENSP00000304985	0	0	0	-	-	-
ENSG00000005889	ENSP00000343384	ENST00000338565	ENSP00000304985	0	0	0	-	-	-
ENSG00000005889	ENSP00000368475	ENST00000379177	ENSP00000304985	0	0	0	-	-	-
ENSG00000005889	ENSP00000368486	ENST00000379188	ENSP00000304985	0	0	0	-	-	-
ENSG00000005889	ENSP00000411637	ENST00000428571	ENSP00000304985	0	0	0	-	-	-
ENSG00000005889	ENSP00000416298	ENST00000419690	ENSP00000304985	0	0	0	-	-	-
ENSG00000005889	ENSP00000438233	ENST00000539115	ENSP00000304985	0	0	0	-	-	-
ENSG00000005889	ENSP00000441382	ENST00000540034	ENSP00000304985	0	0	0	-	-	-
ENSG00000005893	ENSP00000200639	ENST00000200639	ENSP00000408411	0	0	0	-	-	-
ENSG00000005893	ENSP00000360386	ENST00000371335	ENSP00000408411	0	0	0	-	-	-
ENSG00000005893	ENSP00000408411	ENST00000434600	ENSP00000408411	0	0	0	-	-	-
ENSG00000005893	ENSP00000431526	ENST00000486593	ENSP00000408411	0	0	0	-	-	-
ENSG00000005893	ENSP00000440479	ENST00000540603	ENSP00000408411	0	0	0	-	-	-
ENSG00000005893	ENSP00000440506	ENST00000538785	ENSP00000408411	0	0	0	-	-	-
ENSG00000005955	ENSP00000307617	ENST00000304718	ENSP00000307617	0	0	0	-	-	-
ENSG00000005955	ENSP00000465502	ENST00000485685	ENSP00000307617	0	0	0	-	-	-
ENSG00000005955	ENSP00000465989	ENST00000593016	ENSP00000307617	0	0	0	-	-	-
ENSG00000005955	ENSP00000467114	ENST00000588222	ENSP00000307617	0	0	0	-	-	-
ENSG00000005961	ENSP00000262407	ENST00000262407	ENSP00000262407	47	7	0	0.000	PF01839:FG-GAP:320-362:PF00362:Integrin_beta:ENSP00000200181:924:1,PF01839:FG-GAP:320-362:PF00362:Integrin_beta:ENSP00000222573:921:1,PF00357:Integrin_alpha:1020-1033:PF08725:Integrin_b_cyt:ENSP00000267082:964:1,PF00357:Integrin_alpha:1020-1033:PF08725:Integrin_b_cyt:ENSP00000283249:967:1,PF00357:Integrin_alpha:1020-1033:PF08725:Integrin_b_cyt:ENSP00000296181:963:1,PF00357:Integrin_alpha:1020-103…	-
ENSG00000005961	ENSP00000340536	ENST00000353281	ENSP00000262407	47	7	0	0.000	PF01839:FG-GAP:320-362:PF00362:Integrin_beta:ENSP00000200181:924:1,PF01839:FG-GAP:320-362:PF00362:Integrin_beta:ENSP00000222573:921:1,PF00357:Integrin_alpha:1020-1033:PF08725:Integrin_b_cyt:ENSP00000267082:964:1,PF00357:Integrin_alpha:1020-1033:PF08725:Integrin_b_cyt:ENSP00000283249:967:1,PF00357:Integrin_alpha:1020-1033:PF08725:Integrin_b_cyt:ENSP00000296181:963:1,PF00357:Integrin_alpha:1020-103…	-
ENSG00000005961	ENSP00000366268	ENST00000377068	ENSP00000262407	47	2	5	0.714	PF01839:FG-GAP:320-362:PF00362:Integrin_beta:ENSP00000200181:924:1,PF01839:FG-GAP:320-362:PF00362:Integrin_beta:ENSP00000222573:921:1	PF00357:Integrin_alpha:1020-1034:PF08725:Integrin_b_cyt:ENSP00000267082:964:1,PF00357:Integrin_alpha:1020-1034:PF08725:Integrin_b_cyt:ENSP00000283249:967:1,PF00357:Integrin_alpha:1020-1034:PF08725:Integrin_b_cyt:ENSP00000296181:963:1,PF00357:Integrin_alpha:1020-1034:PF08725:Integrin_b_cyt:ENSP00000303242:922:1,PF00357:Integrin_alpha:1020-1034:PF08725:Integrin_b_cyt:ENSP00000303351:978:1
ENSG00000005961	ENSP00000465534	ENST00000588098	ENSP00000262407	47	0	7	1.000	-	PF01839:FG-GAP:320-362:PF00362:Integrin_beta:ENSP00000200181:924:1,PF01839:FG-GAP:320-362:PF00362:Integrin_beta:ENSP00000222573:921:1,PF00357:Integrin_alpha:1020-1034:PF08725:Integrin_b_cyt:ENSP00000267082:964:1,PF00357:Integrin_alpha:1020-1034:PF08725:Integrin_b_cyt:ENSP00000283249:967:1,PF00357:Integrin_alpha:1020-1034:PF08725:Integrin_b_cyt:ENSP00000296181:963:1,PF00357:Integrin_alpha:1020-103…
ENSG00000005961	ENSP00000467269	ENST00000587295	ENSP00000262407	47	5	2	0.286	PF00357:Integrin_alpha:1020-1033:PF08725:Integrin_b_cyt:ENSP00000267082:964:1,PF00357:Integrin_alpha:1020-1033:PF08725:Integrin_b_cyt:ENSP00000283249:967:1,PF00357:Integrin_alpha:1020-1033:PF08725:Integrin_b_cyt:ENSP00000296181:963:1,PF00357:Integrin_alpha:1020-1033:PF08725:Integrin_b_cyt:ENSP00000303242:922:1,PF00357:Integrin_alpha:1020-1033:PF08725:Integrin_b_cyt:ENSP00000303351:978:1	PF01839:FG-GAP:320-362:PF00362:Integrin_beta:ENSP00000200181:924:1,PF01839:FG-GAP:320-362:PF00362:Integrin_beta:ENSP00000222573:921:1
ENSG00000005981	ENSP00000321388	ENST00000325885	ENSP00000321388	8	2	0	0.000	PF07525:SOCS_box:381-419:PF00888:Cullin:ENSP00000376808:981:1,PF07525:SOCS_box:381-419:PF00888:Cullin:ENSP00000444856:972:1	-
ENSG00000005981	ENSP00000397070	ENST00000428113	ENSP00000321388	8	0	2	1.000	-	PF07525:SOCS_box:381-419:PF00888:Cullin:ENSP00000376808:981:1,PF07525:SOCS_box:381-419:PF00888:Cullin:ENSP00000444856:972:1
ENSG00000006007	ENSP00000261386	ENST00000353258	ENSP00000261386	1	0	0	-	-	-
ENSG00000006007	ENSP00000454755	ENST00000569773	ENSP00000261386	1	0	0	-	-	-
ENSG00000006007	ENSP00000456295	ENST00000569899	ENSP00000261386	1	0	0	-	-	-
ENSG00000006007	ENSP00000457431	ENST00000564172	ENSP00000261386	1	0	0	-	-	-
ENSG00000006015	ENSP00000351422	ENST00000358607	ENSP00000351422	0	0	0	-	-	-
ENSG00000006015	ENSP00000398467	ENST00000450195	ENSP00000351422	0	0	0	-	-	-
ENSG00000006015	ENSP00000469859	ENST00000595490	ENSP00000351422	0	0	0	-	-	-
ENSG00000006015	ENSP00000471429	ENST00000601736	ENSP00000351422	0	0	0	-	-	-
ENSG00000006016	ENSP00000376188	ENST00000392386	ENSP00000376188	1	0	0	-	-	-
ENSG00000006016	ENSP00000470625	ENST00000597131	ENSP00000376188	1	0	0	-	-	-
ENSG00000006025	ENSP00000007414	ENST00000007414	ENSP00000007414	0	0	0	-	-	-
ENSG00000006025	ENSP00000376295	ENST00000392507	ENSP00000007414	0	0	0	-	-	-
ENSG00000006025	ENSP00000463599	ENST00000579728	ENSP00000007414	0	0	0	-	-	-
ENSG00000006025	ENSP00000464624	ENST00000578461	ENSP00000007414	0	0	0	-	-	-
ENSG00000006042	ENSP00000261713	ENST00000261713	ENSP00000378138	0	0	0	-	-	-
ENSG00000006042	ENSP00000378138	ENST00000394642	ENSP00000378138	0	0	0	-	-	-
ENSG00000006042	ENSP00000398446	ENST00000395149	ENSP00000378138	0	0	0	-	-	-
ENSG00000006042	ENSP00000406394	ENST00000439138	ENSP00000378138	0	0	0	-	-	-
ENSG00000006042	ENSP00000463245	ENST00000579849	ENSP00000378138	0	0	0	-	-	-
ENSG00000006042	ENSP00000463539	ENST00000583437	ENSP00000378138	0	0	0	-	-	-
ENSG00000006042	ENSP00000464537	ENST00000578289	ENSP00000378138	0	0	0	-	-	-
ENSG00000006047	ENSP00000007699	ENST00000007699	ENSP00000007699	0	0	0	-	-	-
ENSG00000006047	ENSP00000459587	ENST00000571464	ENSP00000007699	0	0	0	-	-	-
ENSG00000006059	ENSP00000007735	ENST00000007735	ENSP00000007735	0	0	0	-	-	-
ENSG00000006071	ENSP00000303960	ENST00000302539	ENSP00000374467	8	0	0	-	-	-
ENSG00000006071	ENSP00000374467	ENST00000389817	ENSP00000374467	8	0	0	-	-	-
ENSG00000006071	ENSP00000431653	ENST00000527905	ENSP00000374467	8	0	0	-	-	-
ENSG00000006071	ENSP00000433638	ENST00000528374	ENSP00000374467	8	0	0	-	-	-
ENSG00000006071	ENSP00000434893	ENST00000531891	ENSP00000374467	8	0	0	-	-	-
ENSG00000006071	ENSP00000435378	ENST00000531642	ENSP00000374467	8	0	0	-	-	-
ENSG00000006071	ENSP00000437233	ENST00000526168	ENSP00000374467	8	0	0	-	-	-
ENSG00000006074	ENSP00000004921	ENST00000004921	ENSP00000004921	2	0	0	-	-	-
ENSG00000006075	ENSP00000225245	ENST00000225245	ENSP00000225245	23	0	0	-	-	-
ENSG00000006114	ENSP00000005279	ENST00000346661	ENSP00000343610	5	0	0	-	-	-
ENSG00000006114	ENSP00000315722	ENST00000345615	ENSP00000343610	5	0	0	-	-	-
ENSG00000006114	ENSP00000343610	ENST00000339208	ENSP00000343610	5	0	0	-	-	-
ENSG00000006114	ENSP00000377903	ENST00000394378	ENSP00000343610	5	0	0	-	-	-
ENSG00000006114	ENSP00000424893	ENST00000502449	ENSP00000343610	5	0	0	-	-	-
ENSG00000006114	ENSP00000466456	ENST00000585689	ENSP00000343610	5	0	0	-	-	-
ENSG00000006114	ENSP00000466741	ENST00000585472	ENSP00000343610	5	0	0	-	-	-
ENSG00000006114	ENSP00000467193	ENST00000427923	ENSP00000343610	5	0	0	-	-	-
ENSG00000006114	ENSP00000468227	ENST00000591427	ENSP00000343610	5	0	0	-	-	-
ENSG00000006114	ENSP00000468371	ENST00000591288	ENSP00000343610	5	0	0	-	-	-
ENSG00000006116	ENSP00000005284	ENST00000005284	ENSP00000005284	23	9	0	0.000	PF00822:PMP22_Claudin:6-196:PF00822:PMP22_Claudin:ENSP00000222212:918:1,PF00822:PMP22_Claudin:6-196:PF00822:PMP22_Claudin:ENSP00000226021:959:1,PF00822:PMP22_Claudin:6-196:PF00822:PMP22_Claudin:ENSP00000262138:903:1,PF13903:Claudin_2:18-197:PF00520:Ion_trans:ENSP00000266376:900:1,PF00822:PMP22_Claudin:6-196:PF00822:PMP22_Claudin:ENSP00000270458:903:1,PF13903:Claudin_2:18-197:PF00520:Ion_trans:ENS…	-
ENSG00000006118	ENSP00000005286	ENST00000005286	ENSP00000005286	0	0	0	-	-	-
ENSG00000006118	ENSP00000405823	ENST00000453848	ENSP00000005286	0	0	0	-	-	-
ENSG00000006118	ENSP00000437848	ENST00000540112	ENSP00000005286	0	0	0	-	-	-
ENSG00000006118	ENSP00000439716	ENST00000535480	ENSP00000005286	0	0	0	-	-	-
ENSG00000006118	ENSP00000439717	ENST00000536409	ENSP00000005286	0	0	0	-	-	-
ENSG00000006118	ENSP00000442754	ENST00000544065	ENSP00000005286	0	0	0	-	-	-
ENSG00000006125	ENSP00000262325	ENST00000262325	ENSP00000314414	49	11	0	0.000	PF01602:Adaptin_N:10-534:PF00928:Adap_comp_sub:ENSP00000250244:985:1,PF01602:Adaptin_N:10-534:PF00928:Adap_comp_sub:ENSP00000261558:929:1,PF01602:Adaptin_N:10-534:PF01217:Clat_adaptor_s:ENSP00000263270:994:1,PF01602:Adaptin_N:10-534:PF00928:Adap_comp_sub:ENSP00000292807:999:1,PF01602:Adaptin_N:10-534:PF01602:Adaptin_N:ENSP00000312442:941:1,PF01602:Adaptin_N:10-534:PF01217:Clat_adaptor_s:ENSP00000…	-
ENSG00000006125	ENSP00000314414	ENST00000312678	ENSP00000314414	49	11	0	0.000	PF01602:Adaptin_N:10-534:PF00928:Adap_comp_sub:ENSP00000250244:985:1,PF01602:Adaptin_N:10-534:PF00928:Adap_comp_sub:ENSP00000261558:929:1,PF01602:Adaptin_N:10-534:PF01217:Clat_adaptor_s:ENSP00000263270:994:1,PF01602:Adaptin_N:10-534:PF00928:Adap_comp_sub:ENSP00000292807:999:1,PF01602:Adaptin_N:10-534:PF01602:Adaptin_N:ENSP00000312442:941:1,PF01602:Adaptin_N:10-534:PF01217:Clat_adaptor_s:ENSP00000…	-
ENSG00000006125	ENSP00000437413	ENST00000537622	ENSP00000314414	49	11	0	0.000	PF01602:Adaptin_N:10-534:PF00928:Adap_comp_sub:ENSP00000250244:985:1,PF01602:Adaptin_N:10-534:PF00928:Adap_comp_sub:ENSP00000261558:929:1,PF01602:Adaptin_N:10-534:PF01217:Clat_adaptor_s:ENSP00000263270:994:1,PF01602:Adaptin_N:10-534:PF00928:Adap_comp_sub:ENSP00000292807:999:1,PF01602:Adaptin_N:10-534:PF01602:Adaptin_N:ENSP00000312442:941:1,PF01602:Adaptin_N:10-534:PF01217:Clat_adaptor_s:ENSP00000…	-
ENSG00000006125	ENSP00000440563	ENST00000538556	ENSP00000314414	49	0	11	1.000	-	PF01602:Adaptin_N:10-534:PF00928:Adap_comp_sub:ENSP00000250244:985:1,PF01602:Adaptin_N:10-534:PF00928:Adap_comp_sub:ENSP00000261558:929:1,PF01602:Adaptin_N:10-534:PF01217:Clat_adaptor_s:ENSP00000263270:994:1,PF01602:Adaptin_N:10-534:PF00928:Adap_comp_sub:ENSP00000292807:999:1,PF01602:Adaptin_N:10-534:PF01602:Adaptin_N:ENSP00000312442:941:1,PF01602:Adaptin_N:10-534:PF01217:Clat_adaptor_s:ENSP00000…
ENSG00000006125	ENSP00000464966	ENST00000588116	ENSP00000314414	49	0	11	1.000	-	PF01602:Adaptin_N:10-534:PF00928:Adap_comp_sub:ENSP00000250244:985:1,PF01602:Adaptin_N:10-534:PF00928:Adap_comp_sub:ENSP00000261558:929:1,PF01602:Adaptin_N:10-534:PF01217:Clat_adaptor_s:ENSP00000263270:994:1,PF01602:Adaptin_N:10-534:PF00928:Adap_comp_sub:ENSP00000292807:999:1,PF01602:Adaptin_N:10-534:PF01602:Adaptin_N:ENSP00000312442:941:1,PF01602:Adaptin_N:10-534:PF01217:Clat_adaptor_s:ENSP00000…
ENSG00000006125	ENSP00000465316	ENST00000592545	ENSP00000314414	49	0	11	1.000	-	PF01602:Adaptin_N:10-534:PF00928:Adap_comp_sub:ENSP00000250244:985:1,PF01602:Adaptin_N:10-534:PF00928:Adap_comp_sub:ENSP00000261558:929:1,PF01602:Adaptin_N:10-534:PF01217:Clat_adaptor_s:ENSP00000263270:994:1,PF01602:Adaptin_N:10-534:PF00928:Adap_comp_sub:ENSP00000292807:999:1,PF01602:Adaptin_N:10-534:PF01602:Adaptin_N:ENSP00000312442:941:1,PF01602:Adaptin_N:10-534:PF01217:Clat_adaptor_s:ENSP00000…
ENSG00000006125	ENSP00000465357	ENST00000590432	ENSP00000314414	49	0	11	1.000	-	PF01602:Adaptin_N:10-534:PF00928:Adap_comp_sub:ENSP00000250244:985:1,PF01602:Adaptin_N:10-534:PF00928:Adap_comp_sub:ENSP00000261558:929:1,PF01602:Adaptin_N:10-534:PF01217:Clat_adaptor_s:ENSP00000263270:994:1,PF01602:Adaptin_N:10-534:PF00928:Adap_comp_sub:ENSP00000292807:999:1,PF01602:Adaptin_N:10-534:PF01602:Adaptin_N:ENSP00000312442:941:1,PF01602:Adaptin_N:10-534:PF01217:Clat_adaptor_s:ENSP00000…
ENSG00000006125	ENSP00000465848	ENST00000591610	ENSP00000314414	49	0	11	1.000	-	PF01602:Adaptin_N:10-534:PF00928:Adap_comp_sub:ENSP00000250244:985:1,PF01602:Adaptin_N:10-534:PF00928:Adap_comp_sub:ENSP00000261558:929:1,PF01602:Adaptin_N:10-534:PF01217:Clat_adaptor_s:ENSP00000263270:994:1,PF01602:Adaptin_N:10-534:PF00928:Adap_comp_sub:ENSP00000292807:999:1,PF01602:Adaptin_N:10-534:PF01602:Adaptin_N:ENSP00000312442:941:1,PF01602:Adaptin_N:10-534:PF01217:Clat_adaptor_s:ENSP00000…
ENSG00000006125	ENSP00000466580	ENST00000587805	ENSP00000314414	49	0	11	1.000	-	PF01602:Adaptin_N:10-534:PF00928:Adap_comp_sub:ENSP00000250244:985:1,PF01602:Adaptin_N:10-534:PF00928:Adap_comp_sub:ENSP00000261558:929:1,PF01602:Adaptin_N:10-534:PF01217:Clat_adaptor_s:ENSP00000263270:994:1,PF01602:Adaptin_N:10-534:PF00928:Adap_comp_sub:ENSP00000292807:999:1,PF01602:Adaptin_N:10-534:PF01602:Adaptin_N:ENSP00000312442:941:1,PF01602:Adaptin_N:10-534:PF01217:Clat_adaptor_s:ENSP00000…
ENSG00000006125	ENSP00000466812	ENST00000593014	ENSP00000314414	49	0	11	1.000	-	PF01602:Adaptin_N:10-534:PF00928:Adap_comp_sub:ENSP00000250244:985:1,PF01602:Adaptin_N:10-534:PF00928:Adap_comp_sub:ENSP00000261558:929:1,PF01602:Adaptin_N:10-534:PF01217:Clat_adaptor_s:ENSP00000263270:994:1,PF01602:Adaptin_N:10-534:PF00928:Adap_comp_sub:ENSP00000292807:999:1,PF01602:Adaptin_N:10-534:PF01602:Adaptin_N:ENSP00000312442:941:1,PF01602:Adaptin_N:10-534:PF01217:Clat_adaptor_s:ENSP00000…
ENSG00000006125	ENSP00000467382	ENST00000592167	ENSP00000314414	49	0	11	1.000	-	PF01602:Adaptin_N:10-534:PF00928:Adap_comp_sub:ENSP00000250244:985:1,PF01602:Adaptin_N:10-534:PF00928:Adap_comp_sub:ENSP00000261558:929:1,PF01602:Adaptin_N:10-534:PF01217:Clat_adaptor_s:ENSP00000263270:994:1,PF01602:Adaptin_N:10-534:PF00928:Adap_comp_sub:ENSP00000292807:999:1,PF01602:Adaptin_N:10-534:PF01602:Adaptin_N:ENSP00000312442:941:1,PF01602:Adaptin_N:10-534:PF01217:Clat_adaptor_s:ENSP00000…
ENSG00000006125	ENSP00000467883	ENST00000589344	ENSP00000314414	49	11	0	0.000	PF01602:Adaptin_N:10-534:PF00928:Adap_comp_sub:ENSP00000250244:985:1,PF01602:Adaptin_N:10-534:PF00928:Adap_comp_sub:ENSP00000261558:929:1,PF01602:Adaptin_N:10-534:PF01217:Clat_adaptor_s:ENSP00000263270:994:1,PF01602:Adaptin_N:10-534:PF00928:Adap_comp_sub:ENSP00000292807:999:1,PF01602:Adaptin_N:10-534:PF01602:Adaptin_N:ENSP00000312442:941:1,PF01602:Adaptin_N:10-534:PF01217:Clat_adaptor_s:ENSP00000…	-
ENSG00000006125	ENSP00000468183	ENST00000589774	ENSP00000314414	49	0	11	1.000	-	PF01602:Adaptin_N:10-534:PF00928:Adap_comp_sub:ENSP00000250244:985:1,PF01602:Adaptin_N:10-534:PF00928:Adap_comp_sub:ENSP00000261558:929:1,PF01602:Adaptin_N:10-534:PF01217:Clat_adaptor_s:ENSP00000263270:994:1,PF01602:Adaptin_N:10-534:PF00928:Adap_comp_sub:ENSP00000292807:999:1,PF01602:Adaptin_N:10-534:PF01602:Adaptin_N:ENSP00000312442:941:1,PF01602:Adaptin_N:10-534:PF01217:Clat_adaptor_s:ENSP00000…
ENSG00000006125	ENSP00000468222	ENST00000592191	ENSP00000314414	49	0	11	1.000	-	PF01602:Adaptin_N:10-534:PF00928:Adap_comp_sub:ENSP00000250244:985:1,PF01602:Adaptin_N:10-534:PF00928:Adap_comp_sub:ENSP00000261558:929:1,PF01602:Adaptin_N:10-534:PF01217:Clat_adaptor_s:ENSP00000263270:994:1,PF01602:Adaptin_N:10-534:PF00928:Adap_comp_sub:ENSP00000292807:999:1,PF01602:Adaptin_N:10-534:PF01602:Adaptin_N:ENSP00000312442:941:1,PF01602:Adaptin_N:10-534:PF01217:Clat_adaptor_s:ENSP00000…
ENSG00000006125	ENSP00000468813	ENST00000590538	ENSP00000314414	49	0	11	1.000	-	PF01602:Adaptin_N:10-534:PF00928:Adap_comp_sub:ENSP00000250244:985:1,PF01602:Adaptin_N:10-534:PF00928:Adap_comp_sub:ENSP00000261558:929:1,PF01602:Adaptin_N:10-534:PF01217:Clat_adaptor_s:ENSP00000263270:994:1,PF01602:Adaptin_N:10-534:PF00928:Adap_comp_sub:ENSP00000292807:999:1,PF01602:Adaptin_N:10-534:PF01602:Adaptin_N:ENSP00000312442:941:1,PF01602:Adaptin_N:10-534:PF01217:Clat_adaptor_s:ENSP00000…
ENSG00000006128	ENSP00000289574	ENST00000346867	ENSP00000321106	141	0	0	-	-	-
ENSG00000006128	ENSP00000289576	ENST00000350485	ENSP00000321106	141	0	0	-	-	-
ENSG00000006128	ENSP00000321106	ENST00000319273	ENSP00000321106	141	0	0	-	-	-
ENSG00000006194	ENSP00000219069	ENST00000219069	ENSP00000219069	0	0	0	-	-	-
ENSG00000006194	ENSP00000444497	ENST00000538765	ENSP00000219069	0	0	0	-	-	-
ENSG00000006194	ENSP00000458214	ENST00000575823	ENSP00000219069	0	0	0	-	-	-
ENSG00000006194	ENSP00000459998	ENST00000574253	ENSP00000219069	0	0	0	-	-	-
ENSG00000006194	ENSP00000460278	ENST00000573578	ENSP00000219069	0	0	0	-	-	-
ENSG00000006194	ENSP00000461146	ENST00000575332	ENSP00000219069	0	0	0	-	-	-
ENSG00000006194	ENSP00000461755	ENST00000574674	ENSP00000219069	0	0	0	-	-	-
ENSG00000006194	ENSP00000461861	ENST00000572748	ENSP00000219069	0	0	0	-	-	-
ENSG00000006210	ENSP00000006053	ENST00000006053	ENSP00000006053	9	8	0	0.000	PF00048:IL8:36-89:PF00001:7tm_1:ENSP00000292301:919:1,PF00048:IL8:36-89:PF00001:7tm_1:ENSP00000292303:905:1,PF00048:IL8:36-89:PF00001:7tm_1:ENSP00000295683:906:1,PF00048:IL8:36-89:PF00001:7tm_1:ENSP00000296140:936:1,PF00048:IL8:36-89:PF00001:7tm_1:ENSP00000319635:903:1,PF00048:IL8:36-89:PF00001:7tm_1:ENSP00000351059:999:1,PF00048:IL8:36-89:PF00001:7tm_1:ENSP00000362795:916:1,PF00048:IL8:36-89:PF0…	-
ENSG00000006210	ENSP00000456830	ENST00000563383	ENSP00000006053	9	8	0	0.000	PF00048:IL8:36-89:PF00001:7tm_1:ENSP00000292301:919:1,PF00048:IL8:36-89:PF00001:7tm_1:ENSP00000292303:905:1,PF00048:IL8:36-89:PF00001:7tm_1:ENSP00000295683:906:1,PF00048:IL8:36-89:PF00001:7tm_1:ENSP00000296140:936:1,PF00048:IL8:36-89:PF00001:7tm_1:ENSP00000319635:903:1,PF00048:IL8:36-89:PF00001:7tm_1:ENSP00000351059:999:1,PF00048:IL8:36-89:PF00001:7tm_1:ENSP00000362795:916:1,PF00048:IL8:36-89:PF0…	-
ENSG00000006210	ENSP00000457996	ENST00000564948	ENSP00000006053	9	0	8	1.000	-	PF00048:IL8:36-89:PF00001:7tm_1:ENSP00000292301:919:1,PF00048:IL8:36-89:PF00001:7tm_1:ENSP00000292303:905:1,PF00048:IL8:36-89:PF00001:7tm_1:ENSP00000295683:906:1,PF00048:IL8:36-89:PF00001:7tm_1:ENSP00000296140:936:1,PF00048:IL8:36-89:PF00001:7tm_1:ENSP00000319635:903:1,PF00048:IL8:36-89:PF00001:7tm_1:ENSP00000351059:999:1,PF00048:IL8:36-89:PF00001:7tm_1:ENSP00000362795:916:1,PF00048:IL8:36-89:PF0…
ENSG00000006210	ENSP00000464114	ENST00000565912	ENSP00000006053	9	0	8	1.000	-	PF00048:IL8:36-89:PF00001:7tm_1:ENSP00000292301:919:1,PF00048:IL8:36-89:PF00001:7tm_1:ENSP00000292303:905:1,PF00048:IL8:36-89:PF00001:7tm_1:ENSP00000295683:906:1,PF00048:IL8:36-89:PF00001:7tm_1:ENSP00000296140:936:1,PF00048:IL8:36-89:PF00001:7tm_1:ENSP00000319635:903:1,PF00048:IL8:36-89:PF00001:7tm_1:ENSP00000351059:999:1,PF00048:IL8:36-89:PF00001:7tm_1:ENSP00000362795:916:1,PF00048:IL8:36-89:PF0…
ENSG00000006282	ENSP00000006658	ENST00000006658	ENSP00000006658	0	0	0	-	-	-
ENSG00000006282	ENSP00000348878	ENST00000356488	ENSP00000006658	0	0	0	-	-	-
ENSG00000006282	ENSP00000376935	ENST00000393244	ENSP00000006658	0	0	0	-	-	-
ENSG00000006282	ENSP00000422378	ENST00000502911	ENSP00000006658	0	0	0	-	-	-
ENSG00000006282	ENSP00000423643	ENST00000510917	ENSP00000006658	0	0	0	-	-	-
ENSG00000006282	ENSP00000424215	ENST00000504334	ENSP00000006658	0	0	0	-	-	-
ENSG00000006282	ENSP00000424538	ENST00000511347	ENSP00000006658	0	0	0	-	-	-
ENSG00000006282	ENSP00000425271	ENST00000508528	ENSP00000006658	0	0	0	-	-	-
ENSG00000006282	ENSP00000426025	ENST00000505559	ENSP00000006658	0	0	0	-	-	-
ENSG00000006282	ENSP00000426228	ENST00000503127	ENSP00000006658	0	0	0	-	-	-
ENSG00000006282	ENSP00000426608	ENST00000505456	ENSP00000006658	0	0	0	-	-	-
ENSG00000006282	ENSP00000427374	ENST00000505085	ENSP00000006658	0	0	0	-	-	-
ENSG00000006283	ENSP00000339302	ENST00000352832	ENSP00000352011	13	5	0	0.000	PF00520:Ion_trans:119-394:PF00520:Ion_trans:ENSP00000266376:932:1,PF00520:Ion_trans:119-394:PF00520:Ion_trans:ENSP00000288139:931:1,PF00520:Ion_trans:119-394:PF00520:Ion_trans:ENSP00000334198:910:1,PF00520:Ion_trans:119-394:PF00520:Ion_trans:ENSP00000355192:930:1,PF00520:Ion_trans:119-394:PF00520:Ion_trans:ENSP00000385019:916:1	-
ENSG00000006283	ENSP00000347078	ENST00000354983	ENSP00000352011	13	5	0	0.000	PF00520:Ion_trans:119-394:PF00520:Ion_trans:ENSP00000266376:932:1,PF00520:Ion_trans:119-394:PF00520:Ion_trans:ENSP00000288139:931:1,PF00520:Ion_trans:119-394:PF00520:Ion_trans:ENSP00000334198:910:1,PF00520:Ion_trans:119-394:PF00520:Ion_trans:ENSP00000355192:930:1,PF00520:Ion_trans:119-394:PF00520:Ion_trans:ENSP00000385019:916:1	-
ENSG00000006283	ENSP00000350979	ENST00000358244	ENSP00000352011	13	5	0	0.000	PF00520:Ion_trans:119-394:PF00520:Ion_trans:ENSP00000266376:932:1,PF00520:Ion_trans:119-394:PF00520:Ion_trans:ENSP00000288139:931:1,PF00520:Ion_trans:119-394:PF00520:Ion_trans:ENSP00000334198:910:1,PF00520:Ion_trans:119-394:PF00520:Ion_trans:ENSP00000355192:930:1,PF00520:Ion_trans:119-394:PF00520:Ion_trans:ENSP00000385019:916:1	-
ENSG00000006283	ENSP00000352011	ENST00000359106	ENSP00000352011	13	5	0	0.000	PF00520:Ion_trans:119-394:PF00520:Ion_trans:ENSP00000266376:932:1,PF00520:Ion_trans:119-394:PF00520:Ion_trans:ENSP00000288139:931:1,PF00520:Ion_trans:119-394:PF00520:Ion_trans:ENSP00000334198:910:1,PF00520:Ion_trans:119-394:PF00520:Ion_trans:ENSP00000355192:930:1,PF00520:Ion_trans:119-394:PF00520:Ion_trans:ENSP00000385019:916:1	-
ENSG00000006283	ENSP00000353990	ENST00000360761	ENSP00000352011	13	5	0	0.000	PF00520:Ion_trans:119-394:PF00520:Ion_trans:ENSP00000266376:932:1,PF00520:Ion_trans:119-394:PF00520:Ion_trans:ENSP00000288139:931:1,PF00520:Ion_trans:119-394:PF00520:Ion_trans:ENSP00000334198:910:1,PF00520:Ion_trans:119-394:PF00520:Ion_trans:ENSP00000355192:930:1,PF00520:Ion_trans:119-394:PF00520:Ion_trans:ENSP00000385019:916:1	-
ENSG00000006283	ENSP00000392390	ENST00000416767	ENSP00000352011	13	5	0	0.000	PF00520:Ion_trans:119-394:PF00520:Ion_trans:ENSP00000266376:932:1,PF00520:Ion_trans:119-394:PF00520:Ion_trans:ENSP00000288139:931:1,PF00520:Ion_trans:119-394:PF00520:Ion_trans:ENSP00000334198:910:1,PF00520:Ion_trans:119-394:PF00520:Ion_trans:ENSP00000355192:930:1,PF00520:Ion_trans:119-394:PF00520:Ion_trans:ENSP00000385019:916:1	-
ENSG00000006283	ENSP00000409759	ENST00000442258	ENSP00000352011	13	5	0	0.000	PF00520:Ion_trans:119-394:PF00520:Ion_trans:ENSP00000266376:932:1,PF00520:Ion_trans:119-394:PF00520:Ion_trans:ENSP00000288139:931:1,PF00520:Ion_trans:119-394:PF00520:Ion_trans:ENSP00000334198:910:1,PF00520:Ion_trans:119-394:PF00520:Ion_trans:ENSP00000355192:930:1,PF00520:Ion_trans:119-394:PF00520:Ion_trans:ENSP00000385019:916:1	-
ENSG00000006283	ENSP00000414388	ENST00000429973	ENSP00000352011	13	5	0	0.000	PF00520:Ion_trans:119-394:PF00520:Ion_trans:ENSP00000266376:932:1,PF00520:Ion_trans:119-394:PF00520:Ion_trans:ENSP00000288139:931:1,PF00520:Ion_trans:119-394:PF00520:Ion_trans:ENSP00000334198:910:1,PF00520:Ion_trans:119-394:PF00520:Ion_trans:ENSP00000355192:930:1,PF00520:Ion_trans:119-394:PF00520:Ion_trans:ENSP00000385019:916:1	-
ENSG00000006283	ENSP00000420918	ENST00000507336	ENSP00000352011	13	5	0	0.000	PF00520:Ion_trans:119-394:PF00520:Ion_trans:ENSP00000266376:932:1,PF00520:Ion_trans:119-394:PF00520:Ion_trans:ENSP00000288139:931:1,PF00520:Ion_trans:119-394:PF00520:Ion_trans:ENSP00000334198:910:1,PF00520:Ion_trans:119-394:PF00520:Ion_trans:ENSP00000355192:930:1,PF00520:Ion_trans:119-394:PF00520:Ion_trans:ENSP00000385019:916:1	-
ENSG00000006283	ENSP00000421518	ENST00000507896	ENSP00000352011	13	5	0	0.000	PF00520:Ion_trans:119-394:PF00520:Ion_trans:ENSP00000266376:932:1,PF00520:Ion_trans:119-394:PF00520:Ion_trans:ENSP00000288139:931:1,PF00520:Ion_trans:119-394:PF00520:Ion_trans:ENSP00000334198:910:1,PF00520:Ion_trans:119-394:PF00520:Ion_trans:ENSP00000355192:930:1,PF00520:Ion_trans:119-394:PF00520:Ion_trans:ENSP00000385019:916:1	-
ENSG00000006283	ENSP00000422268	ENST00000505165	ENSP00000352011	13	5	0	0.000	PF00520:Ion_trans:119-394:PF00520:Ion_trans:ENSP00000266376:932:1,PF00520:Ion_trans:119-394:PF00520:Ion_trans:ENSP00000288139:931:1,PF00520:Ion_trans:119-394:PF00520:Ion_trans:ENSP00000334198:910:1,PF00520:Ion_trans:119-394:PF00520:Ion_trans:ENSP00000355192:930:1,PF00520:Ion_trans:119-394:PF00520:Ion_trans:ENSP00000385019:916:1	-
ENSG00000006283	ENSP00000422407	ENST00000514717	ENSP00000352011	13	5	0	0.000	PF00520:Ion_trans:119-394:PF00520:Ion_trans:ENSP00000266376:932:1,PF00520:Ion_trans:119-394:PF00520:Ion_trans:ENSP00000288139:931:1,PF00520:Ion_trans:119-394:PF00520:Ion_trans:ENSP00000334198:910:1,PF00520:Ion_trans:119-394:PF00520:Ion_trans:ENSP00000355192:930:1,PF00520:Ion_trans:119-394:PF00520:Ion_trans:ENSP00000385019:916:1	-
ENSG00000006283	ENSP00000423045	ENST00000507609	ENSP00000352011	13	5	0	0.000	PF00520:Ion_trans:119-394:PF00520:Ion_trans:ENSP00000266376:932:1,PF00520:Ion_trans:119-394:PF00520:Ion_trans:ENSP00000288139:931:1,PF00520:Ion_trans:119-394:PF00520:Ion_trans:ENSP00000334198:910:1,PF00520:Ion_trans:119-394:PF00520:Ion_trans:ENSP00000355192:930:1,PF00520:Ion_trans:119-394:PF00520:Ion_trans:ENSP00000385019:916:1	-
ENSG00000006283	ENSP00000423112	ENST00000507510	ENSP00000352011	13	5	0	0.000	PF00520:Ion_trans:119-394:PF00520:Ion_trans:ENSP00000266376:932:1,PF00520:Ion_trans:119-394:PF00520:Ion_trans:ENSP00000288139:931:1,PF00520:Ion_trans:119-394:PF00520:Ion_trans:ENSP00000334198:910:1,PF00520:Ion_trans:119-394:PF00520:Ion_trans:ENSP00000355192:930:1,PF00520:Ion_trans:119-394:PF00520:Ion_trans:ENSP00000385019:916:1	-
ENSG00000006283	ENSP00000423155	ENST00000515411	ENSP00000352011	13	5	0	0.000	PF00520:Ion_trans:119-394:PF00520:Ion_trans:ENSP00000266376:932:1,PF00520:Ion_trans:119-394:PF00520:Ion_trans:ENSP00000288139:931:1,PF00520:Ion_trans:119-394:PF00520:Ion_trans:ENSP00000334198:910:1,PF00520:Ion_trans:119-394:PF00520:Ion_trans:ENSP00000355192:930:1,PF00520:Ion_trans:119-394:PF00520:Ion_trans:ENSP00000385019:916:1	-
ENSG00000006283	ENSP00000423317	ENST00000514079	ENSP00000352011	13	5	0	0.000	PF00520:Ion_trans:119-394:PF00520:Ion_trans:ENSP00000266376:932:1,PF00520:Ion_trans:119-394:PF00520:Ion_trans:ENSP00000288139:931:1,PF00520:Ion_trans:119-394:PF00520:Ion_trans:ENSP00000334198:910:1,PF00520:Ion_trans:119-394:PF00520:Ion_trans:ENSP00000355192:930:1,PF00520:Ion_trans:119-394:PF00520:Ion_trans:ENSP00000385019:916:1	-
ENSG00000006283	ENSP00000424664	ENST00000511768	ENSP00000352011	13	5	0	0.000	PF00520:Ion_trans:119-394:PF00520:Ion_trans:ENSP00000266376:932:1,PF00520:Ion_trans:119-394:PF00520:Ion_trans:ENSP00000288139:931:1,PF00520:Ion_trans:119-394:PF00520:Ion_trans:ENSP00000334198:910:1,PF00520:Ion_trans:119-394:PF00520:Ion_trans:ENSP00000355192:930:1,PF00520:Ion_trans:119-394:PF00520:Ion_trans:ENSP00000385019:916:1	-
ENSG00000006283	ENSP00000425153	ENST00000504076	ENSP00000352011	13	5	0	0.000	PF00520:Ion_trans:119-394:PF00520:Ion_trans:ENSP00000266376:932:1,PF00520:Ion_trans:119-394:PF00520:Ion_trans:ENSP00000288139:931:1,PF00520:Ion_trans:119-394:PF00520:Ion_trans:ENSP00000334198:910:1,PF00520:Ion_trans:119-394:PF00520:Ion_trans:ENSP00000355192:930:1,PF00520:Ion_trans:119-394:PF00520:Ion_trans:ENSP00000385019:916:1	-
ENSG00000006283	ENSP00000425451	ENST00000513964	ENSP00000352011	13	5	0	0.000	PF00520:Ion_trans:119-394:PF00520:Ion_trans:ENSP00000266376:932:1,PF00520:Ion_trans:119-394:PF00520:Ion_trans:ENSP00000288139:931:1,PF00520:Ion_trans:119-394:PF00520:Ion_trans:ENSP00000334198:910:1,PF00520:Ion_trans:119-394:PF00520:Ion_trans:ENSP00000355192:930:1,PF00520:Ion_trans:119-394:PF00520:Ion_trans:ENSP00000385019:916:1	-
ENSG00000006283	ENSP00000425522	ENST00000502264	ENSP00000352011	13	5	0	0.000	PF00520:Ion_trans:119-394:PF00520:Ion_trans:ENSP00000266376:932:1,PF00520:Ion_trans:119-394:PF00520:Ion_trans:ENSP00000288139:931:1,PF00520:Ion_trans:119-394:PF00520:Ion_trans:ENSP00000334198:910:1,PF00520:Ion_trans:119-394:PF00520:Ion_trans:ENSP00000355192:930:1,PF00520:Ion_trans:119-394:PF00520:Ion_trans:ENSP00000385019:916:1	-
ENSG00000006283	ENSP00000425698	ENST00000514181	ENSP00000352011	13	5	0	0.000	PF00520:Ion_trans:119-394:PF00520:Ion_trans:ENSP00000266376:932:1,PF00520:Ion_trans:119-394:PF00520:Ion_trans:ENSP00000288139:931:1,PF00520:Ion_trans:119-394:PF00520:Ion_trans:ENSP00000334198:910:1,PF00520:Ion_trans:119-394:PF00520:Ion_trans:ENSP00000355192:930:1,PF00520:Ion_trans:119-394:PF00520:Ion_trans:ENSP00000385019:916:1	-
ENSG00000006283	ENSP00000426098	ENST00000515165	ENSP00000352011	13	5	0	0.000	PF00520:Ion_trans:119-394:PF00520:Ion_trans:ENSP00000266376:932:1,PF00520:Ion_trans:119-394:PF00520:Ion_trans:ENSP00000288139:931:1,PF00520:Ion_trans:119-394:PF00520:Ion_trans:ENSP00000334198:910:1,PF00520:Ion_trans:119-394:PF00520:Ion_trans:ENSP00000355192:930:1,PF00520:Ion_trans:119-394:PF00520:Ion_trans:ENSP00000385019:916:1	-
ENSG00000006283	ENSP00000426172	ENST00000513689	ENSP00000352011	13	5	0	0.000	PF00520:Ion_trans:119-394:PF00520:Ion_trans:ENSP00000266376:932:1,PF00520:Ion_trans:119-394:PF00520:Ion_trans:ENSP00000288139:931:1,PF00520:Ion_trans:119-394:PF00520:Ion_trans:ENSP00000334198:910:1,PF00520:Ion_trans:119-394:PF00520:Ion_trans:ENSP00000355192:930:1,PF00520:Ion_trans:119-394:PF00520:Ion_trans:ENSP00000385019:916:1	-
ENSG00000006283	ENSP00000426232	ENST00000515765	ENSP00000352011	13	5	0	0.000	PF00520:Ion_trans:119-394:PF00520:Ion_trans:ENSP00000266376:932:1,PF00520:Ion_trans:119-394:PF00520:Ion_trans:ENSP00000288139:931:1,PF00520:Ion_trans:119-394:PF00520:Ion_trans:ENSP00000334198:910:1,PF00520:Ion_trans:119-394:PF00520:Ion_trans:ENSP00000355192:930:1,PF00520:Ion_trans:119-394:PF00520:Ion_trans:ENSP00000385019:916:1	-
ENSG00000006283	ENSP00000426261	ENST00000512389	ENSP00000352011	13	5	0	0.000	PF00520:Ion_trans:119-394:PF00520:Ion_trans:ENSP00000266376:932:1,PF00520:Ion_trans:119-394:PF00520:Ion_trans:ENSP00000288139:931:1,PF00520:Ion_trans:119-394:PF00520:Ion_trans:ENSP00000334198:910:1,PF00520:Ion_trans:119-394:PF00520:Ion_trans:ENSP00000355192:930:1,PF00520:Ion_trans:119-394:PF00520:Ion_trans:ENSP00000385019:916:1	-
ENSG00000006283	ENSP00000426313	ENST00000506406	ENSP00000352011	13	5	0	0.000	PF00520:Ion_trans:119-394:PF00520:Ion_trans:ENSP00000266376:932:1,PF00520:Ion_trans:119-394:PF00520:Ion_trans:ENSP00000288139:931:1,PF00520:Ion_trans:119-394:PF00520:Ion_trans:ENSP00000334198:910:1,PF00520:Ion_trans:119-394:PF00520:Ion_trans:ENSP00000355192:930:1,PF00520:Ion_trans:119-394:PF00520:Ion_trans:ENSP00000385019:916:1	-
ENSG00000006283	ENSP00000426558	ENST00000503607	ENSP00000352011	13	5	0	0.000	PF00520:Ion_trans:119-394:PF00520:Ion_trans:ENSP00000266376:932:1,PF00520:Ion_trans:119-394:PF00520:Ion_trans:ENSP00000288139:931:1,PF00520:Ion_trans:119-394:PF00520:Ion_trans:ENSP00000334198:910:1,PF00520:Ion_trans:119-394:PF00520:Ion_trans:ENSP00000355192:930:1,PF00520:Ion_trans:119-394:PF00520:Ion_trans:ENSP00000385019:916:1	-
ENSG00000006283	ENSP00000426814	ENST00000510366	ENSP00000352011	13	5	0	0.000	PF00520:Ion_trans:119-394:PF00520:Ion_trans:ENSP00000266376:932:1,PF00520:Ion_trans:119-394:PF00520:Ion_trans:ENSP00000288139:931:1,PF00520:Ion_trans:119-394:PF00520:Ion_trans:ENSP00000334198:910:1,PF00520:Ion_trans:119-394:PF00520:Ion_trans:ENSP00000355192:930:1,PF00520:Ion_trans:119-394:PF00520:Ion_trans:ENSP00000385019:916:1	-
ENSG00000006283	ENSP00000427173	ENST00000510115	ENSP00000352011	13	5	0	0.000	PF00520:Ion_trans:119-394:PF00520:Ion_trans:ENSP00000266376:932:1,PF00520:Ion_trans:119-394:PF00520:Ion_trans:ENSP00000288139:931:1,PF00520:Ion_trans:119-394:PF00520:Ion_trans:ENSP00000334198:910:1,PF00520:Ion_trans:119-394:PF00520:Ion_trans:ENSP00000355192:930:1,PF00520:Ion_trans:119-394:PF00520:Ion_trans:ENSP00000385019:916:1	-
ENSG00000006283	ENSP00000427231	ENST00000503436	ENSP00000352011	13	5	0	0.000	PF00520:Ion_trans:119-394:PF00520:Ion_trans:ENSP00000266376:932:1,PF00520:Ion_trans:119-394:PF00520:Ion_trans:ENSP00000288139:931:1,PF00520:Ion_trans:119-394:PF00520:Ion_trans:ENSP00000334198:910:1,PF00520:Ion_trans:119-394:PF00520:Ion_trans:ENSP00000355192:930:1,PF00520:Ion_trans:119-394:PF00520:Ion_trans:ENSP00000385019:916:1	-
ENSG00000006283	ENSP00000427238	ENST00000503485	ENSP00000352011	13	5	0	0.000	PF00520:Ion_trans:119-394:PF00520:Ion_trans:ENSP00000266376:932:1,PF00520:Ion_trans:119-394:PF00520:Ion_trans:ENSP00000288139:931:1,PF00520:Ion_trans:119-394:PF00520:Ion_trans:ENSP00000334198:910:1,PF00520:Ion_trans:119-394:PF00520:Ion_trans:ENSP00000355192:930:1,PF00520:Ion_trans:119-394:PF00520:Ion_trans:ENSP00000385019:916:1	-
ENSG00000006283	ENSP00000427247	ENST00000511765	ENSP00000352011	13	5	0	0.000	PF00520:Ion_trans:119-394:PF00520:Ion_trans:ENSP00000266376:932:1,PF00520:Ion_trans:119-394:PF00520:Ion_trans:ENSP00000288139:931:1,PF00520:Ion_trans:119-394:PF00520:Ion_trans:ENSP00000334198:910:1,PF00520:Ion_trans:119-394:PF00520:Ion_trans:ENSP00000355192:930:1,PF00520:Ion_trans:119-394:PF00520:Ion_trans:ENSP00000385019:916:1	-
ENSG00000006283	ENSP00000427697	ENST00000506520	ENSP00000352011	13	0	5	1.000	-	PF00520:Ion_trans:778-962:PF00520:Ion_trans:ENSP00000266376:932:1,PF00520:Ion_trans:778-962:PF00520:Ion_trans:ENSP00000288139:931:1,PF00520:Ion_trans:778-962:PF00520:Ion_trans:ENSP00000334198:910:1,PF00520:Ion_trans:778-962:PF00520:Ion_trans:ENSP00000355192:930:1,PF00520:Ion_trans:778-962:PF00520:Ion_trans:ENSP00000385019:916:1
ENSG00000006283	ENSP00000459988	ENST00000570567	ENSP00000352011	13	0	5	1.000	-	PF00520:Ion_trans:778-962:PF00520:Ion_trans:ENSP00000266376:932:1,PF00520:Ion_trans:778-962:PF00520:Ion_trans:ENSP00000288139:931:1,PF00520:Ion_trans:778-962:PF00520:Ion_trans:ENSP00000334198:910:1,PF00520:Ion_trans:778-962:PF00520:Ion_trans:ENSP00000355192:930:1,PF00520:Ion_trans:778-962:PF00520:Ion_trans:ENSP00000385019:916:1
ENSG00000006327	ENSP00000326737	ENST00000326577	ENSP00000326737	2	0	0	-	-	-
ENSG00000006327	ENSP00000343894	ENST00000341627	ENSP00000326737	2	0	0	-	-	-
ENSG00000006327	ENSP00000458305	ENST00000574699	ENSP00000326737	2	0	0	-	-	-
ENSG00000006327	ENSP00000458898	ENST00000573001	ENSP00000326737	2	0	0	-	-	-
ENSG00000006327	ENSP00000460610	ENST00000575124	ENSP00000326737	2	0	0	-	-	-
ENSG00000006327	ENSP00000461756	ENST00000575836	ENSP00000326737	2	0	0	-	-	-
ENSG00000006377	ENSP00000007660	ENST00000007660	ENSP00000428480	1	0	0	-	-	-
ENSG00000006377	ENSP00000428480	ENST00000518156	ENSP00000428480	1	0	0	-	-	-
ENSG00000006377	ENSP00000451635	ENST00000555308	ENSP00000428480	1	0	0	-	-	-
ENSG00000006432	ENSP00000370649	ENST00000381250	ENSP00000451263	4	2	0	0.000	PF07714:Pkinase_Tyr:144-403:PF00069:Pkinase:ENSP00000262445:915:1,PF07714:Pkinase_Tyr:144-403:PF00069:Pkinase:ENSP00000468348:911:1	-
ENSG00000006432	ENSP00000451038	ENST00000553414	ENSP00000451263	4	0	2	1.000	-	PF07714:Pkinase_Tyr:144-403:PF00069:Pkinase:ENSP00000262445:915:1,PF07714:Pkinase_Tyr:144-403:PF00069:Pkinase:ENSP00000468348:911:1
ENSG00000006432	ENSP00000451263	ENST00000555993	ENSP00000451263	4	2	0	0.000	PF07714:Pkinase_Tyr:144-403:PF00069:Pkinase:ENSP00000262445:915:1,PF07714:Pkinase_Tyr:144-403:PF00069:Pkinase:ENSP00000468348:911:1	-
ENSG00000006432	ENSP00000451612	ENST00000554752	ENSP00000451263	4	2	0	0.000	PF07714:Pkinase_Tyr:144-403:PF00069:Pkinase:ENSP00000262445:915:1,PF07714:Pkinase_Tyr:144-403:PF00069:Pkinase:ENSP00000468348:911:1	-
ENSG00000006432	ENSP00000451921	ENST00000554146	ENSP00000451263	4	0	2	1.000	-	PF07714:Pkinase_Tyr:144-403:PF00069:Pkinase:ENSP00000262445:915:1,PF07714:Pkinase_Tyr:144-403:PF00069:Pkinase:ENSP00000468348:911:1
ENSG00000006451	ENSP00000005257	ENST00000005257	ENSP00000005257	54	26	0	0.000	PF00071:Ras:16-176:PF00620:RhoGAP:ENSP00000019317:999:1,PF00071:Ras:16-176:PF02145:Rap_GAP:ENSP00000202677:915:1,PF00071:Ras:16-176:PF00069:Pkinase:ENSP00000216911:951:1,PF00071:Ras:16-176:PF00069:Pkinase:ENSP00000229794:951:1,PF00071:Ras:16-176:PF01833:TIG:ENSP00000230449:999:1,PF00071:Ras:16-176:PF00071:Ras:ENSP00000238738:930:1,PF00071:Ras:16-176:PF00071:Ras:ENSP00000261890:916:1,PF00071:Ras:1…	-
ENSG00000006451	ENSP00000388975	ENST00000436179	ENSP00000005257	54	0	26	1.000	-	PF00071:Ras:16-176:PF00620:RhoGAP:ENSP00000019317:999:1,PF00071:Ras:16-176:PF02145:Rap_GAP:ENSP00000202677:915:1,PF00071:Ras:16-176:PF00069:Pkinase:ENSP00000216911:951:1,PF00071:Ras:16-176:PF00069:Pkinase:ENSP00000229794:951:1,PF00071:Ras:16-176:PF01833:TIG:ENSP00000230449:999:1,PF00071:Ras:16-176:PF00071:Ras:ENSP00000238738:930:1,PF00071:Ras:16-176:PF00071:Ras:ENSP00000261890:916:1,PF00071:Ras:1…
ENSG00000006451	ENSP00000413227	ENST00000434466	ENSP00000005257	54	0	26	1.000	-	PF00071:Ras:16-176:PF00620:RhoGAP:ENSP00000019317:999:1,PF00071:Ras:16-176:PF02145:Rap_GAP:ENSP00000202677:915:1,PF00071:Ras:16-176:PF00069:Pkinase:ENSP00000216911:951:1,PF00071:Ras:16-176:PF00069:Pkinase:ENSP00000229794:951:1,PF00071:Ras:16-176:PF01833:TIG:ENSP00000230449:999:1,PF00071:Ras:16-176:PF00071:Ras:ENSP00000238738:930:1,PF00071:Ras:16-176:PF00071:Ras:ENSP00000261890:916:1,PF00071:Ras:1…
ENSG00000006453	ENSP00000005260	ENST00000005260	ENSP00000005260	2	0	0	-	-	-
ENSG00000006459	ENSP00000006967	ENST00000006967	ENSP00000380692	0	0	0	-	-	-
ENSG00000006459	ENSP00000380692	ENST00000397560	ENSP00000380692	0	0	0	-	-	-
ENSG00000006459	ENSP00000420143	ENST00000472616	ENSP00000380692	0	0	0	-	-	-
ENSG00000006468	ENSP00000242066	ENST00000242066	ENSP00000385551	7	1	0	0.000	PF00178:Ets:335-416:PF00292:PAX:ENSP00000368401:959:1	-
ENSG00000006468	ENSP00000340853	ENST00000343495	ENSP00000385551	7	1	0	0.000	PF00178:Ets:335-416:PF00292:PAX:ENSP00000368401:959:1	-
ENSG00000006468	ENSP00000382293	ENST00000399357	ENSP00000385551	7	1	0	0.000	PF00178:Ets:335-416:PF00292:PAX:ENSP00000368401:959:1	-
ENSG00000006468	ENSP00000384085	ENST00000405358	ENSP00000385551	7	1	0	0.000	PF00178:Ets:335-416:PF00292:PAX:ENSP00000368401:959:1	-
ENSG00000006468	ENSP00000384138	ENST00000403527	ENSP00000385551	7	1	0	0.000	PF00178:Ets:335-416:PF00292:PAX:ENSP00000368401:959:1	-
ENSG00000006468	ENSP00000385381	ENST00000405192	ENSP00000385551	7	1	0	0.000	PF00178:Ets:335-416:PF00292:PAX:ENSP00000368401:959:1	-
ENSG00000006468	ENSP00000385551	ENST00000405218	ENSP00000385551	7	1	0	0.000	PF00178:Ets:335-416:PF00292:PAX:ENSP00000368401:959:1	-
ENSG00000006468	ENSP00000385686	ENST00000403685	ENSP00000385551	7	1	0	0.000	PF00178:Ets:335-416:PF00292:PAX:ENSP00000368401:959:1	-
ENSG00000006468	ENSP00000391043	ENST00000421381	ENSP00000385551	7	0	1	1.000	-	PF00178:Ets:335-416:PF00292:PAX:ENSP00000368401:959:1
ENSG00000006468	ENSP00000393078	ENST00000438956	ENSP00000385551	7	0	1	1.000	-	PF00178:Ets:335-416:PF00292:PAX:ENSP00000368401:959:1
ENSG00000006468	ENSP00000394710	ENST00000443608	ENSP00000385551	7	0	1	1.000	-	PF00178:Ets:335-416:PF00292:PAX:ENSP00000368401:959:1
ENSG00000006468	ENSP00000405327	ENST00000430479	ENSP00000385551	7	1	0	0.000	PF00178:Ets:335-416:PF00292:PAX:ENSP00000368401:959:1	-
ENSG00000006468	ENSP00000406931	ENST00000433547	ENSP00000385551	7	0	1	1.000	-	PF00178:Ets:335-416:PF00292:PAX:ENSP00000368401:959:1
ENSG00000006468	ENSP00000410819	ENST00000431887	ENSP00000385551	7	0	1	1.000	-	PF00178:Ets:335-416:PF00292:PAX:ENSP00000368401:959:1
ENSG00000006468	ENSP00000411626	ENST00000420159	ENSP00000385551	7	1	0	0.000	PF00178:Ets:335-416:PF00292:PAX:ENSP00000368401:959:1	-
ENSG00000006468	ENSP00000413836	ENST00000443137	ENSP00000385551	7	0	1	1.000	-	PF00178:Ets:335-416:PF00292:PAX:ENSP00000368401:959:1
ENSG00000006530	ENSP00000347581	ENST00000355413	ENSP00000347581	0	0	0	-	-	-
ENSG00000006530	ENSP00000418101	ENST00000494688	ENSP00000347581	0	0	0	-	-	-
ENSG00000006530	ENSP00000418789	ENST00000492693	ENSP00000347581	0	0	0	-	-	-
ENSG00000006530	ENSP00000420540	ENST00000473884	ENSP00000347581	0	0	0	-	-	-
ENSG00000006530	ENSP00000420776	ENST00000473247	ENSP00000347581	0	0	0	-	-	-
ENSG00000006530	ENSP00000444349	ENST00000535825	ENSP00000347581	0	0	0	-	-	-
ENSG00000006555	ENSP00000360321	ENST00000371274	ENSP00000360323	0	0	0	-	-	-
ENSG00000006555	ENSP00000360323	ENST00000371276	ENSP00000360323	0	0	0	-	-	-
ENSG00000006555	ENSP00000390300	ENST00000448308	ENSP00000360323	0	0	0	-	-	-
ENSG00000006576	ENSP00000248550	ENST00000248550	ENSP00000400958	0	0	0	-	-	-
ENSG00000006576	ENSP00000275575	ENST00000275575	ENSP00000400958	0	0	0	-	-	-
ENSG00000006576	ENSP00000307699	ENST00000307305	ENSP00000400958	0	0	0	-	-	-
ENSG00000006576	ENSP00000387355	ENST00000450574	ENSP00000400958	0	0	0	-	-	-
ENSG00000006576	ENSP00000400958	ENST00000416283	ENSP00000400958	0	0	0	-	-	-
ENSG00000006576	ENSP00000403042	ENST00000422959	ENSP00000400958	0	0	0	-	-	-
ENSG00000006576	ENSP00000403620	ENST00000424760	ENSP00000400958	0	0	0	-	-	-
ENSG00000006576	ENSP00000408035	ENST00000415251	ENSP00000400958	0	0	0	-	-	-
ENSG00000006606	ENSP00000005180	ENST00000005180	ENSP00000005180	0	0	0	-	-	-
ENSG00000006606	ENSP00000378365	ENST00000394905	ENSP00000005180	0	0	0	-	-	-
ENSG00000006607	ENSP00000264042	ENST00000264042	ENSP00000264042	14	8	0	0.000	PF00169:PH:757-851:PF00071:Ras:ENSP00000250559:900:1,PF00169:PH:757-851:PF00071:Ras:ENSP00000314458:927:1,PF00169:PH:757-851:PF02174:IRS:ENSP00000316029:900:1,PF00169:PH:757-851:PF07714:Pkinase_Tyr:ENSP00000331504:901:1,PF00169:PH:757-851:PF00018:SH3_1:ENSP00000346671:917:1,PF00169:PH:757-851:PF00071:Ras:ENSP00000348461:932:1,PF00169:PH:757-851:PF00071:Ras:ENSP00000348786:903:1,PF00169:PH:757-851…	-
ENSG00000006607	ENSP00000362384	ENST00000373287	ENSP00000264042	14	0	8	1.000	-	PF00169:PH:932-1025:PF00071:Ras:ENSP00000250559:900:1,PF00169:PH:932-1025:PF00071:Ras:ENSP00000314458:927:1,PF00169:PH:932-1025:PF02174:IRS:ENSP00000316029:900:1,PF00169:PH:932-1025:PF07714:Pkinase_Tyr:ENSP00000331504:901:1,PF00169:PH:932-1025:PF00018:SH3_1:ENSP00000346671:917:1,PF00169:PH:932-1025:PF00071:Ras:ENSP00000348461:932:1,PF00169:PH:932-1025:PF00071:Ras:ENSP00000348786:903:1,PF00169:PH:…
ENSG00000006607	ENSP00000388167	ENST00000445489	ENSP00000264042	14	0	8	1.000	-	PF00169:PH:932-1025:PF00071:Ras:ENSP00000250559:900:1,PF00169:PH:932-1025:PF00071:Ras:ENSP00000314458:927:1,PF00169:PH:932-1025:PF02174:IRS:ENSP00000316029:900:1,PF00169:PH:932-1025:PF07714:Pkinase_Tyr:ENSP00000331504:901:1,PF00169:PH:932-1025:PF00018:SH3_1:ENSP00000346671:917:1,PF00169:PH:932-1025:PF00071:Ras:ENSP00000348461:932:1,PF00169:PH:932-1025:PF00071:Ras:ENSP00000348786:903:1,PF00169:PH:…
ENSG00000006607	ENSP00000393376	ENST00000418082	ENSP00000264042	14	0	8	1.000	-	PF00169:PH:932-1025:PF00071:Ras:ENSP00000250559:900:1,PF00169:PH:932-1025:PF00071:Ras:ENSP00000314458:927:1,PF00169:PH:932-1025:PF02174:IRS:ENSP00000316029:900:1,PF00169:PH:932-1025:PF07714:Pkinase_Tyr:ENSP00000331504:901:1,PF00169:PH:932-1025:PF00018:SH3_1:ENSP00000346671:917:1,PF00169:PH:932-1025:PF00071:Ras:ENSP00000348461:932:1,PF00169:PH:932-1025:PF00071:Ras:ENSP00000348786:903:1,PF00169:PH:…
ENSG00000006607	ENSP00000403437	ENST00000412332	ENSP00000264042	14	0	8	1.000	-	PF00169:PH:932-1025:PF00071:Ras:ENSP00000250559:900:1,PF00169:PH:932-1025:PF00071:Ras:ENSP00000314458:927:1,PF00169:PH:932-1025:PF02174:IRS:ENSP00000316029:900:1,PF00169:PH:932-1025:PF07714:Pkinase_Tyr:ENSP00000331504:901:1,PF00169:PH:932-1025:PF00018:SH3_1:ENSP00000346671:917:1,PF00169:PH:932-1025:PF00071:Ras:ENSP00000348461:932:1,PF00169:PH:932-1025:PF00071:Ras:ENSP00000348786:903:1,PF00169:PH:…
ENSG00000006607	ENSP00000411353	ENST00000422951	ENSP00000264042	14	0	8	1.000	-	PF00169:PH:932-1025:PF00071:Ras:ENSP00000250559:900:1,PF00169:PH:932-1025:PF00071:Ras:ENSP00000314458:927:1,PF00169:PH:932-1025:PF02174:IRS:ENSP00000316029:900:1,PF00169:PH:932-1025:PF07714:Pkinase_Tyr:ENSP00000331504:901:1,PF00169:PH:932-1025:PF00018:SH3_1:ENSP00000346671:917:1,PF00169:PH:932-1025:PF00071:Ras:ENSP00000348461:932:1,PF00169:PH:932-1025:PF00071:Ras:ENSP00000348786:903:1,PF00169:PH:…
ENSG00000006607	ENSP00000412772	ENST00000413432	ENSP00000264042	14	0	8	1.000	-	PF00169:PH:932-1025:PF00071:Ras:ENSP00000250559:900:1,PF00169:PH:932-1025:PF00071:Ras:ENSP00000314458:927:1,PF00169:PH:932-1025:PF02174:IRS:ENSP00000316029:900:1,PF00169:PH:932-1025:PF07714:Pkinase_Tyr:ENSP00000331504:901:1,PF00169:PH:932-1025:PF00018:SH3_1:ENSP00000346671:917:1,PF00169:PH:932-1025:PF00071:Ras:ENSP00000348461:932:1,PF00169:PH:932-1025:PF00071:Ras:ENSP00000348786:903:1,PF00169:PH:…
ENSG00000006607	ENSP00000415474	ENST00000444371	ENSP00000264042	14	0	8	1.000	-	PF00169:PH:932-1025:PF00071:Ras:ENSP00000250559:900:1,PF00169:PH:932-1025:PF00071:Ras:ENSP00000314458:927:1,PF00169:PH:932-1025:PF02174:IRS:ENSP00000316029:900:1,PF00169:PH:932-1025:PF07714:Pkinase_Tyr:ENSP00000331504:901:1,PF00169:PH:932-1025:PF00018:SH3_1:ENSP00000346671:917:1,PF00169:PH:932-1025:PF00071:Ras:ENSP00000348461:932:1,PF00169:PH:932-1025:PF00071:Ras:ENSP00000348786:903:1,PF00169:PH:…
ENSG00000006607	ENSP00000443876	ENST00000545004	ENSP00000264042	14	0	8	1.000	-	PF00169:PH:932-1025:PF00071:Ras:ENSP00000250559:900:1,PF00169:PH:932-1025:PF00071:Ras:ENSP00000314458:927:1,PF00169:PH:932-1025:PF02174:IRS:ENSP00000316029:900:1,PF00169:PH:932-1025:PF07714:Pkinase_Tyr:ENSP00000331504:901:1,PF00169:PH:932-1025:PF00018:SH3_1:ENSP00000346671:917:1,PF00169:PH:932-1025:PF00071:Ras:ENSP00000348461:932:1,PF00169:PH:932-1025:PF00071:Ras:ENSP00000348786:903:1,PF00169:PH:…
ENSG00000006611	ENSP00000005226	ENST00000005226	ENSP00000005226	7	4	0	0.000	PF00595:PDZ:218-287:PF00595:PDZ:ENSP00000225525:901:1,PF00595:PDZ:218-287:PF00041:fn3:ENSP00000305941:948:1,PF00595:PDZ:218-287:PF00041:fn3:ENSP00000330633:900:1,PF00595:PDZ:218-287:PF00595:PDZ:ENSP00000447488:903:1	-
ENSG00000006611	ENSP00000317018	ENST00000318024	ENSP00000005226	7	4	0	0.000	PF00595:PDZ:218-287:PF00595:PDZ:ENSP00000225525:901:1,PF00595:PDZ:218-287:PF00041:fn3:ENSP00000305941:948:1,PF00595:PDZ:218-287:PF00041:fn3:ENSP00000330633:900:1,PF00595:PDZ:218-287:PF00595:PDZ:ENSP00000447488:903:1	-
ENSG00000006611	ENSP00000432236	ENST00000526313	ENSP00000005226	7	4	0	0.000	PF00595:PDZ:218-287:PF00595:PDZ:ENSP00000225525:901:1,PF00595:PDZ:218-287:PF00041:fn3:ENSP00000305941:948:1,PF00595:PDZ:218-287:PF00041:fn3:ENSP00000330633:900:1,PF00595:PDZ:218-287:PF00595:PDZ:ENSP00000447488:903:1	-
ENSG00000006611	ENSP00000432944	ENST00000527720	ENSP00000005226	7	4	0	0.000	PF00595:PDZ:218-287:PF00595:PDZ:ENSP00000225525:901:1,PF00595:PDZ:218-287:PF00041:fn3:ENSP00000305941:948:1,PF00595:PDZ:218-287:PF00041:fn3:ENSP00000330633:900:1,PF00595:PDZ:218-287:PF00595:PDZ:ENSP00000447488:903:1	-
ENSG00000006611	ENSP00000436934	ENST00000527020	ENSP00000005226	7	4	0	0.000	PF00595:PDZ:758-825:PF00595:PDZ:ENSP00000225525:901:1,PF00595:PDZ:758-825:PF00041:fn3:ENSP00000305941:948:1,PF00595:PDZ:758-825:PF00041:fn3:ENSP00000330633:900:1,PF00595:PDZ:758-825:PF00595:PDZ:ENSP00000447488:903:1	-
ENSG00000006611	ENSP00000437128	ENST00000526181	ENSP00000005226	7	4	0	0.000	PF00595:PDZ:218-287:PF00595:PDZ:ENSP00000225525:901:1,PF00595:PDZ:218-287:PF00041:fn3:ENSP00000305941:948:1,PF00595:PDZ:218-287:PF00041:fn3:ENSP00000330633:900:1,PF00595:PDZ:218-287:PF00595:PDZ:ENSP00000447488:903:1	-
ENSG00000006625	ENSP00000005374	ENST00000005374	ENSP00000275428	9	0	0	-	-	-
ENSG00000006625	ENSP00000275428	ENST00000275428	ENSP00000275428	9	0	0	-	-	-
ENSG00000006625	ENSP00000386610	ENST00000409144	ENSP00000275428	9	0	0	-	-	-
ENSG00000006625	ENSP00000386686	ENST00000409436	ENSP00000275428	9	0	0	-	-	-
ENSG00000006625	ENSP00000387235	ENST00000409390	ENSP00000275428	9	0	0	-	-	-
ENSG00000006625	ENSP00000387809	ENST00000447901	ENSP00000275428	9	0	0	-	-	-
ENSG00000006625	ENSP00000390094	ENST00000426081	ENSP00000275428	9	0	0	-	-	-
ENSG00000006625	ENSP00000408015	ENST00000440082	ENSP00000275428	9	0	0	-	-	-
ENSG00000006625	ENSP00000470615	ENST00000598361	ENSP00000275428	9	0	0	-	-	-
ENSG00000006634	ENSP00000265728	ENST00000265728	ENSP00000265728	32	4	0	0.000	PF07535:zf-DBF:290-334:PF00069:Pkinase:ENSP00000234626:999:1,PF07535:zf-DBF:290-334:PF00069:Pkinase:ENSP00000266970:988:1,PF07535:zf-DBF:290-334:PF00069:Pkinase:ENSP00000372023:992:1,PF07535:zf-DBF:290-334:PF00069:Pkinase:ENSP00000388648:967:1	-
ENSG00000006634	ENSP00000389397	ENST00000430279	ENSP00000265728	32	0	4	1.000	-	PF07535:zf-DBF:290-334:PF00069:Pkinase:ENSP00000234626:999:1,PF07535:zf-DBF:290-334:PF00069:Pkinase:ENSP00000266970:988:1,PF07535:zf-DBF:290-334:PF00069:Pkinase:ENSP00000372023:992:1,PF07535:zf-DBF:290-334:PF00069:Pkinase:ENSP00000388648:967:1
ENSG00000006634	ENSP00000407116	ENST00000431138	ENSP00000265728	32	0	4	1.000	-	PF07535:zf-DBF:290-334:PF00069:Pkinase:ENSP00000234626:999:1,PF07535:zf-DBF:290-334:PF00069:Pkinase:ENSP00000266970:988:1,PF07535:zf-DBF:290-334:PF00069:Pkinase:ENSP00000372023:992:1,PF07535:zf-DBF:290-334:PF00069:Pkinase:ENSP00000388648:967:1
ENSG00000006634	ENSP00000414083	ENST00000413643	ENSP00000265728	32	0	4	1.000	-	PF07535:zf-DBF:290-334:PF00069:Pkinase:ENSP00000234626:999:1,PF07535:zf-DBF:290-334:PF00069:Pkinase:ENSP00000266970:988:1,PF07535:zf-DBF:290-334:PF00069:Pkinase:ENSP00000372023:992:1,PF07535:zf-DBF:290-334:PF00069:Pkinase:ENSP00000388648:967:1
ENSG00000006638	ENSP00000364336	ENST00000375190	ENSP00000393333	155	88	0	0.000	PF00001:7tm_1:41-308:PF00503:G-alpha:ENSP00000078429:993:1,PF00001:7tm_1:41-308:PF00001:7tm_1:ENSP00000171757:900:1,PF00001:7tm_1:41-308:PF00001:7tm_1:ENSP00000216629:905:1,PF00001:7tm_1:41-308:PF00001:7tm_1:ENSP00000217270:900:1,PF00001:7tm_1:41-308:PF00001:7tm_1:ENSP00000218721:903:1,PF00001:7tm_1:41-308:PF00001:7tm_1:ENSP00000226413:925:1,PF00001:7tm_1:41-308:PF00001:7tm_1:ENSP00000234371:900:…	-
ENSG00000006638	ENSP00000393333	ENST00000411851	ENSP00000393333	155	88	0	0.000	PF00001:7tm_1:41-308:PF00503:G-alpha:ENSP00000078429:993:1,PF00001:7tm_1:41-308:PF00001:7tm_1:ENSP00000171757:900:1,PF00001:7tm_1:41-308:PF00001:7tm_1:ENSP00000216629:905:1,PF00001:7tm_1:41-308:PF00001:7tm_1:ENSP00000217270:900:1,PF00001:7tm_1:41-308:PF00001:7tm_1:ENSP00000218721:903:1,PF00001:7tm_1:41-308:PF00001:7tm_1:ENSP00000226413:925:1,PF00001:7tm_1:41-308:PF00001:7tm_1:ENSP00000234371:900:…	-
ENSG00000006638	ENSP00000468145	ENST00000589966	ENSP00000393333	155	0	88	1.000	-	PF00001:7tm_1:42-308:PF00503:G-alpha:ENSP00000078429:993:1,PF00001:7tm_1:42-308:PF00001:7tm_1:ENSP00000171757:900:1,PF00001:7tm_1:42-308:PF00001:7tm_1:ENSP00000216629:905:1,PF00001:7tm_1:42-308:PF00001:7tm_1:ENSP00000217270:900:1,PF00001:7tm_1:42-308:PF00001:7tm_1:ENSP00000218721:903:1,PF00001:7tm_1:42-308:PF00001:7tm_1:ENSP00000226413:925:1,PF00001:7tm_1:42-308:PF00001:7tm_1:ENSP00000234371:900:…
ENSG00000006652	ENSP00000005558	ENST00000005558	ENSP00000005558	2	0	0	-	-	-
ENSG00000006652	ENSP00000384477	ENST00000403825	ENSP00000005558	2	0	0	-	-	-
ENSG00000006652	ENSP00000391379	ENST00000432734	ENSP00000005558	2	0	0	-	-	-
ENSG00000006652	ENSP00000397314	ENST00000429071	ENSP00000005558	2	0	0	-	-	-
ENSG00000006652	ENSP00000397592	ENST00000443101	ENSP00000005558	2	0	0	-	-	-
ENSG00000006652	ENSP00000402177	ENST00000440625	ENSP00000005558	2	0	0	-	-	-
ENSG00000006652	ENSP00000402453	ENST00000445335	ENSP00000005558	2	0	0	-	-	-
ENSG00000006652	ENSP00000403203	ENST00000421296	ENSP00000005558	2	0	0	-	-	-
ENSG00000006652	ENSP00000413893	ENST00000417662	ENSP00000005558	2	0	0	-	-	-
ENSG00000006652	ENSP00000435635	ENST00000462155	ENSP00000005558	2	0	0	-	-	-
ENSG00000006652	ENSP00000437250	ENST00000476927	ENSP00000005558	2	0	0	-	-	-
ENSG00000006652	ENSP00000439188	ENST00000535603	ENSP00000005558	2	0	0	-	-	-
ENSG00000006659	ENSP00000353893	ENST00000360675	ENSP00000353893	0	0	0	-	-	-
ENSG00000006659	ENSP00000375905	ENST00000392052	ENSP00000353893	0	0	0	-	-	-
ENSG00000006659	ENSP00000471660	ENST00000601802	ENSP00000353893	0	0	0	-	-	-
ENSG00000006695	ENSP00000261643	ENST00000261643	ENSP00000261643	10	0	0	-	-	-
ENSG00000006695	ENSP00000397750	ENST00000429152	ENSP00000261643	10	0	0	-	-	-
ENSG00000006695	ENSP00000439494	ENST00000536205	ENSP00000261643	10	0	0	-	-	-
ENSG00000006695	ENSP00000443354	ENST00000537334	ENSP00000261643	10	0	0	-	-	-
ENSG00000006695	ENSP00000462190	ENST00000580561	ENSP00000261643	10	0	0	-	-	-
ENSG00000006695	ENSP00000462512	ENST00000581931	ENSP00000261643	10	0	0	-	-	-
ENSG00000006704	ENSP00000265755	ENST00000265755	ENSP00000397566	0	0	0	-	-	-
ENSG00000006704	ENSP00000397566	ENST00000455841	ENSP00000397566	0	0	0	-	-	-
ENSG00000006704	ENSP00000408477	ENST00000424337	ENSP00000397566	0	0	0	-	-	-
ENSG00000006704	ENSP00000417909	ENST00000470715	ENSP00000397566	0	0	0	-	-	-
ENSG00000006704	ENSP00000418383	ENST00000476977	ENSP00000397566	0	0	0	-	-	-
ENSG00000006712	ENSP00000221265	ENST00000221265	ENSP00000221265	27	1	0	0.000	PF03985:Paf1:27-446:PF04004:Leo1:ENSP00000299601:999:1	-
ENSG00000006712	ENSP00000221266	ENST00000221266	ENSP00000221265	27	0	1	1.000	-	PF03985:Paf1:28-440:PF04004:Leo1:ENSP00000299601:999:1
ENSG00000006712	ENSP00000396412	ENST00000416728	ENSP00000221265	27	0	1	1.000	-	PF03985:Paf1:28-440:PF04004:Leo1:ENSP00000299601:999:1
ENSG00000006712	ENSP00000468874	ENST00000595564	ENSP00000221265	27	0	1	1.000	-	PF03985:Paf1:28-440:PF04004:Leo1:ENSP00000299601:999:1
ENSG00000006712	ENSP00000469742	ENST00000595379	ENSP00000221265	27	0	1	1.000	-	PF03985:Paf1:28-440:PF04004:Leo1:ENSP00000299601:999:1
ENSG00000006715	ENSP00000265745	ENST00000265745	ENSP00000309457	10	0	3	1.000	-	PF00637:Clathrin:573-710:PF00637:Clathrin:ENSP00000220509:999:1,PF00637:Clathrin:573-710:PF00637:Clathrin:ENSP00000258449:970:1,PF00637:Clathrin:573-710:PF00637:Clathrin:ENSP00000326534:999:1
ENSG00000006715	ENSP00000309457	ENST00000310301	ENSP00000309457	10	3	0	0.000	PF00637:Clathrin:573-710:PF00637:Clathrin:ENSP00000220509:999:1,PF00637:Clathrin:573-710:PF00637:Clathrin:ENSP00000258449:970:1,PF00637:Clathrin:573-710:PF00637:Clathrin:ENSP00000326534:999:1	-
ENSG00000006715	ENSP00000379297	ENST00000395969	ENSP00000309457	10	3	0	0.000	PF00637:Clathrin:573-710:PF00637:Clathrin:ENSP00000220509:999:1,PF00637:Clathrin:573-710:PF00637:Clathrin:ENSP00000258449:970:1,PF00637:Clathrin:573-710:PF00637:Clathrin:ENSP00000326534:999:1	-
ENSG00000006715	ENSP00000391980	ENST00000448833	ENSP00000309457	10	0	3	1.000	-	PF00637:Clathrin:573-710:PF00637:Clathrin:ENSP00000220509:999:1,PF00637:Clathrin:573-710:PF00637:Clathrin:ENSP00000258449:970:1,PF00637:Clathrin:573-710:PF00637:Clathrin:ENSP00000326534:999:1
ENSG00000006715	ENSP00000395410	ENST00000439468	ENSP00000309457	10	0	3	1.000	-	PF00637:Clathrin:573-710:PF00637:Clathrin:ENSP00000220509:999:1,PF00637:Clathrin:573-710:PF00637:Clathrin:ENSP00000258449:970:1,PF00637:Clathrin:573-710:PF00637:Clathrin:ENSP00000326534:999:1
ENSG00000006715	ENSP00000398584	ENST00000457055	ENSP00000309457	10	0	3	1.000	-	PF00637:Clathrin:573-710:PF00637:Clathrin:ENSP00000220509:999:1,PF00637:Clathrin:573-710:PF00637:Clathrin:ENSP00000258449:970:1,PF00637:Clathrin:573-710:PF00637:Clathrin:ENSP00000326534:999:1
ENSG00000006715	ENSP00000407835	ENST00000418457	ENSP00000309457	10	0	3	1.000	-	PF00637:Clathrin:573-710:PF00637:Clathrin:ENSP00000220509:999:1,PF00637:Clathrin:573-710:PF00637:Clathrin:ENSP00000258449:970:1,PF00637:Clathrin:573-710:PF00637:Clathrin:ENSP00000326534:999:1
ENSG00000006715	ENSP00000411919	ENST00000414632	ENSP00000309457	10	0	3	1.000	-	PF00637:Clathrin:573-710:PF00637:Clathrin:ENSP00000220509:999:1,PF00637:Clathrin:573-710:PF00637:Clathrin:ENSP00000258449:970:1,PF00637:Clathrin:573-710:PF00637:Clathrin:ENSP00000326534:999:1
ENSG00000006715	ENSP00000412974	ENST00000413141	ENSP00000309457	10	0	3	1.000	-	PF00637:Clathrin:573-710:PF00637:Clathrin:ENSP00000220509:999:1,PF00637:Clathrin:573-710:PF00637:Clathrin:ENSP00000258449:970:1,PF00637:Clathrin:573-710:PF00637:Clathrin:ENSP00000326534:999:1
ENSG00000006740	ENSP00000262444	ENST00000262444	ENSP00000368994	57	19	0	0.000	PF00620:RhoGAP:271-415:PF00071:Ras:ENSP00000220507:908:1,PF00620:RhoGAP:271-415:PF00071:Ras:ENSP00000238738:908:1,PF00620:RhoGAP:271-415:PF00071:Ras:ENSP00000249071:908:1,PF00620:RhoGAP:271-415:PF00071:Ras:ENSP00000267205:908:1,PF00620:RhoGAP:271-415:PF00071:Ras:ENSP00000272233:908:1,PF00620:RhoGAP:271-415:PF00071:Ras:ENSP00000285735:908:1,PF00620:RhoGAP:271-415:PF00620:RhoGAP:ENSP00000303909:902…	-
ENSG00000006740	ENSP00000342566	ENST00000340825	ENSP00000368994	57	19	0	0.000	PF00620:RhoGAP:271-415:PF00071:Ras:ENSP00000220507:908:1,PF00620:RhoGAP:271-415:PF00071:Ras:ENSP00000238738:908:1,PF00620:RhoGAP:271-415:PF00071:Ras:ENSP00000249071:908:1,PF00620:RhoGAP:271-415:PF00071:Ras:ENSP00000267205:908:1,PF00620:RhoGAP:271-415:PF00071:Ras:ENSP00000272233:908:1,PF00620:RhoGAP:271-415:PF00071:Ras:ENSP00000285735:908:1,PF00620:RhoGAP:271-415:PF00620:RhoGAP:ENSP00000303909:902…	-
ENSG00000006740	ENSP00000368994	ENST00000379672	ENSP00000368994	57	19	0	0.000	PF00620:RhoGAP:271-415:PF00071:Ras:ENSP00000220507:908:1,PF00620:RhoGAP:271-415:PF00071:Ras:ENSP00000238738:908:1,PF00620:RhoGAP:271-415:PF00071:Ras:ENSP00000249071:908:1,PF00620:RhoGAP:271-415:PF00071:Ras:ENSP00000267205:908:1,PF00620:RhoGAP:271-415:PF00071:Ras:ENSP00000272233:908:1,PF00620:RhoGAP:271-415:PF00071:Ras:ENSP00000285735:908:1,PF00620:RhoGAP:271-415:PF00620:RhoGAP:ENSP00000303909:902…	-
ENSG00000006740	ENSP00000437542	ENST00000544416	ENSP00000368994	57	19	0	0.000	PF00620:RhoGAP:271-415:PF00071:Ras:ENSP00000220507:908:1,PF00620:RhoGAP:271-415:PF00071:Ras:ENSP00000238738:908:1,PF00620:RhoGAP:271-415:PF00071:Ras:ENSP00000249071:908:1,PF00620:RhoGAP:271-415:PF00071:Ras:ENSP00000267205:908:1,PF00620:RhoGAP:271-415:PF00071:Ras:ENSP00000272233:908:1,PF00620:RhoGAP:271-415:PF00071:Ras:ENSP00000285735:908:1,PF00620:RhoGAP:271-415:PF00620:RhoGAP:ENSP00000303909:902…	-
ENSG00000006740	ENSP00000462141	ENST00000580768	ENSP00000368994	57	0	19	1.000	-	PF00620:RhoGAP:271-415:PF00071:Ras:ENSP00000220507:908:1,PF00620:RhoGAP:271-415:PF00071:Ras:ENSP00000238738:908:1,PF00620:RhoGAP:271-415:PF00071:Ras:ENSP00000249071:908:1,PF00620:RhoGAP:271-415:PF00071:Ras:ENSP00000267205:908:1,PF00620:RhoGAP:271-415:PF00071:Ras:ENSP00000272233:908:1,PF00620:RhoGAP:271-415:PF00071:Ras:ENSP00000285735:908:1,PF00620:RhoGAP:271-415:PF00620:RhoGAP:ENSP00000303909:902…
ENSG00000006740	ENSP00000463905	ENST00000583608	ENSP00000368994	57	0	19	1.000	-	PF00620:RhoGAP:271-415:PF00071:Ras:ENSP00000220507:908:1,PF00620:RhoGAP:271-415:PF00071:Ras:ENSP00000238738:908:1,PF00620:RhoGAP:271-415:PF00071:Ras:ENSP00000249071:908:1,PF00620:RhoGAP:271-415:PF00071:Ras:ENSP00000267205:908:1,PF00620:RhoGAP:271-415:PF00071:Ras:ENSP00000272233:908:1,PF00620:RhoGAP:271-415:PF00071:Ras:ENSP00000285735:908:1,PF00620:RhoGAP:271-415:PF00620:RhoGAP:ENSP00000303909:902…
ENSG00000006740	ENSP00000465509	ENST00000581437	ENSP00000368994	57	0	19	1.000	-	PF00620:RhoGAP:271-415:PF00071:Ras:ENSP00000220507:908:1,PF00620:RhoGAP:271-415:PF00071:Ras:ENSP00000238738:908:1,PF00620:RhoGAP:271-415:PF00071:Ras:ENSP00000249071:908:1,PF00620:RhoGAP:271-415:PF00071:Ras:ENSP00000267205:908:1,PF00620:RhoGAP:271-415:PF00071:Ras:ENSP00000272233:908:1,PF00620:RhoGAP:271-415:PF00071:Ras:ENSP00000285735:908:1,PF00620:RhoGAP:271-415:PF00620:RhoGAP:ENSP00000303909:902…
ENSG00000006744	ENSP00000337445	ENST00000338034	ENSP00000337445	1	0	0	-	-	-
ENSG00000006744	ENSP00000379291	ENST00000395962	ENSP00000337445	1	0	0	-	-	-
ENSG00000006744	ENSP00000405223	ENST00000426905	ENSP00000337445	1	0	0	-	-	-
ENSG00000006744	ENSP00000406192	ENST00000446899	ENSP00000337445	1	0	0	-	-	-
ENSG00000006744	ENSP00000463321	ENST00000581499	ENSP00000337445	1	0	0	-	-	-
ENSG00000006744	ENSP00000463594	ENST00000580504	ENSP00000337445	1	0	0	-	-	-
ENSG00000006744	ENSP00000463740	ENST00000584650	ENSP00000337445	1	0	0	-	-	-
ENSG00000006744	ENSP00000463884	ENST00000476042	ENSP00000337445	1	0	0	-	-	-
ENSG00000006744	ENSP00000464358	ENST00000583371	ENSP00000337445	1	0	0	-	-	-
ENSG00000006744	ENSP00000477044	ENST00000609101	ENSP00000337445	1	0	0	-	-	-
ENSG00000006744	ENSP00000477093	ENST00000609757	ENSP00000337445	1	0	0	-	-	-
ENSG00000006744	ENSP00000477482	ENST00000578071	ENSP00000337445	1	0	0	-	-	-
ENSG00000006747	ENSP00000297029	ENST00000297029	ENSP00000297029	0	0	0	-	-	-
ENSG00000006747	ENSP00000341375	ENST00000341757	ENSP00000297029	0	0	0	-	-	-
ENSG00000006747	ENSP00000390189	ENST00000445618	ENSP00000297029	0	0	0	-	-	-
ENSG00000006747	ENSP00000404380	ENST00000417018	ENSP00000297029	0	0	0	-	-	-
ENSG00000006747	ENSP00000411149	ENST00000436854	ENSP00000297029	0	0	0	-	-	-
ENSG00000006747	ENSP00000428555	ENST00000518849	ENSP00000297029	0	0	0	-	-	-
ENSG00000006747	ENSP00000429598	ENST00000523729	ENSP00000297029	0	0	0	-	-	-
ENSG00000006747	ENSP00000430997	ENST00000519209	ENSP00000297029	0	0	0	-	-	-
ENSG00000006756	ENSP00000370546	ENST00000381154	ENSP00000370546	11	9	0	0.000	PF00884:Sulfatase:41-426:PF00884:Sulfatase:ENSP00000216124:923:1,PF00884:Sulfatase:41-426:PF00884:Sulfatase:ENSP00000217961:906:1,PF00884:Sulfatase:41-426:PF00884:Sulfatase:ENSP00000264914:925:1,PF00884:Sulfatase:41-426:PF00884:Sulfatase:ENSP00000320219:922:1,PF00884:Sulfatase:41-426:PF00884:Sulfatase:ENSP00000333395:921:1,PF00884:Sulfatase:41-426:PF00884:Sulfatase:ENSP00000352319:905:1,PF00884:S…	-
ENSG00000006756	ENSP00000409180	ENST00000458014	ENSP00000370546	11	0	9	1.000	-	PF00884:Sulfatase:41-427:PF00884:Sulfatase:ENSP00000216124:923:1,PF00884:Sulfatase:41-427:PF00884:Sulfatase:ENSP00000217961:906:1,PF00884:Sulfatase:41-427:PF00884:Sulfatase:ENSP00000264914:925:1,PF00884:Sulfatase:41-427:PF00884:Sulfatase:ENSP00000320219:922:1,PF00884:Sulfatase:41-427:PF00884:Sulfatase:ENSP00000333395:921:1,PF00884:Sulfatase:41-427:PF00884:Sulfatase:ENSP00000352319:905:1,PF00884:S…
ENSG00000006756	ENSP00000453789	ENST00000559324	ENSP00000370546	11	0	9	1.000	-	PF00884:Sulfatase:41-427:PF00884:Sulfatase:ENSP00000216124:923:1,PF00884:Sulfatase:41-427:PF00884:Sulfatase:ENSP00000217961:906:1,PF00884:Sulfatase:41-427:PF00884:Sulfatase:ENSP00000264914:925:1,PF00884:Sulfatase:41-427:PF00884:Sulfatase:ENSP00000320219:922:1,PF00884:Sulfatase:41-427:PF00884:Sulfatase:ENSP00000333395:921:1,PF00884:Sulfatase:41-427:PF00884:Sulfatase:ENSP00000352319:905:1,PF00884:S…
ENSG00000006757	ENSP00000370430	ENST00000381042	ENSP00000370430	18	0	0	-	-	-
ENSG00000006757	ENSP00000406698	ENST00000442940	ENSP00000370430	18	0	0	-	-	-
ENSG00000006757	ENSP00000415245	ENST00000444736	ENSP00000370430	18	0	0	-	-	-
ENSG00000006757	ENSP00000443157	ENST00000537427	ENSP00000370430	18	0	0	-	-	-
ENSG00000006788	ENSP00000252172	ENST00000252172	ENSP00000252172	6	6	0	0.000	PF00063:Myosin_head:89-770:PF00063:Myosin_head:ENSP00000226207:900:1,PF00063:Myosin_head:89-770:PF00063:Myosin_head:ENSP00000245503:901:1,PF00063:Myosin_head:89-770:PF00063:Myosin_head:ENSP00000347507:900:1,PF00063:Myosin_head:89-770:PF00063:Myosin_head:ENSP00000348634:900:1,PF00063:Myosin_head:89-770:PF00022:Actin:ENSP00000349960:925:1,PF00063:Myosin_head:89-770:PF00063:Myosin_head:ENSP000003843…	-
ENSG00000006788	ENSP00000404570	ENST00000418404	ENSP00000252172	6	6	0	0.000	PF00063:Myosin_head:89-770:PF00063:Myosin_head:ENSP00000226207:900:1,PF00063:Myosin_head:89-770:PF00063:Myosin_head:ENSP00000245503:901:1,PF00063:Myosin_head:89-770:PF00063:Myosin_head:ENSP00000347507:900:1,PF00063:Myosin_head:89-770:PF00063:Myosin_head:ENSP00000348634:900:1,PF00063:Myosin_head:89-770:PF00022:Actin:ENSP00000349960:925:1,PF00063:Myosin_head:89-770:PF00063:Myosin_head:ENSP000003843…	-
ENSG00000006831	ENSP00000349616	ENST00000357103	ENSP00000349616	5	0	0	-	-	-
ENSG00000006837	ENSP00000265334	ENST00000265334	ENSP00000265334	0	0	0	-	-	-
ENSG00000006837	ENSP00000395559	ENST00000435211	ENSP00000265334	0	0	0	-	-	-
ENSG00000006837	ENSP00000399807	ENST00000435240	ENSP00000265334	0	0	0	-	-	-
ENSG00000006837	ENSP00000427738	ENST00000519312	ENSP00000265334	0	0	0	-	-	-
ENSG00000006837	ENSP00000427836	ENST00000518990	ENSP00000265334	0	0	0	-	-	-
ENSG00000006837	ENSP00000427964	ENST00000521755	ENSP00000265334	0	0	0	-	-	-
ENSG00000006837	ENSP00000428498	ENST00000520592	ENSP00000265334	0	0	0	-	-	-
ENSG00000006837	ENSP00000428500	ENST00000523054	ENSP00000265334	0	0	0	-	-	-
ENSG00000006837	ENSP00000428689	ENST00000521118	ENSP00000265334	0	0	0	-	-	-
ENSG00000006837	ENSP00000430496	ENST00000523832	ENSP00000265334	0	0	0	-	-	-
ENSG00000006837	ENSP00000430777	ENST00000520693	ENSP00000265334	0	0	0	-	-	-
ENSG00000006837	ENSP00000441545	ENST00000536186	ENSP00000265334	0	0	0	-	-	-
ENSG00000006837	ENSP00000477164	ENST00000609654	ENSP00000265334	0	0	0	-	-	-
ENSG00000006837	ENSP00000477366	ENST00000609383	ENSP00000265334	0	0	0	-	-	-
ENSG00000007001	ENSP00000005756	ENST00000005756	ENSP00000387230	18	1	0	0.000	PF01048:PNP_UDP_1:117-367:PF01048:PNP_UDP_1:ENSP00000354532:911:1	-
ENSG00000007001	ENSP00000387230	ENST00000409859	ENSP00000387230	18	1	0	0.000	PF01048:PNP_UDP_1:117-367:PF01048:PNP_UDP_1:ENSP00000354532:911:1	-
ENSG00000007001	ENSP00000474090	ENST00000605860	ENSP00000387230	18	1	0	0.000	PF01048:PNP_UDP_1:117-367:PF01048:PNP_UDP_1:ENSP00000354532:911:1	-
ENSG00000007038	ENSP00000005995	ENST00000005995	ENSP00000005995	0	0	0	-	-	-
ENSG00000007038	ENSP00000400632	ENST00000455114	ENSP00000005995	0	0	0	-	-	-
ENSG00000007038	ENSP00000407741	ENST00000450020	ENSP00000005995	0	0	0	-	-	-
ENSG00000007038	ENSP00000458341	ENST00000574813	ENSP00000005995	0	0	0	-	-	-
ENSG00000007038	ENSP00000459664	ENST00000570594	ENSP00000005995	0	0	0	-	-	-
ENSG00000007038	ENSP00000460351	ENST00000574265	ENSP00000005995	0	0	0	-	-	-
ENSG00000007038	ENSP00000460417	ENST00000570629	ENSP00000005995	0	0	0	-	-	-
ENSG00000007047	ENSP00000262891	ENST00000262891	ENSP00000262891	9	5	0	0.000	PF00069:Pkinase:59-310:PF00069:Pkinase:ENSP00000194530:907:1,PF00069:Pkinase:59-310:PF08569:Mo25:ENSP00000258418:940:1,PF00069:Pkinase:59-310:PF00069:Pkinase:ENSP00000324856:961:1,PF00069:Pkinase:59-310:PF00069:Pkinase:ENSP00000336655:915:1,PF00069:Pkinase:59-310:PF00069:Pkinase:ENSP00000385751:999:1	-
ENSG00000007047	ENSP00000300843	ENST00000300843	ENSP00000262891	9	5	0	0.000	PF00069:Pkinase:59-310:PF00069:Pkinase:ENSP00000194530:907:1,PF00069:Pkinase:59-310:PF08569:Mo25:ENSP00000258418:940:1,PF00069:Pkinase:59-310:PF00069:Pkinase:ENSP00000324856:961:1,PF00069:Pkinase:59-310:PF00069:Pkinase:ENSP00000336655:915:1,PF00069:Pkinase:59-310:PF00069:Pkinase:ENSP00000385751:999:1	-
ENSG00000007047	ENSP00000465414	ENST00000587566	ENSP00000262891	9	0	5	1.000	-	PF00069:Pkinase:59-310:PF00069:Pkinase:ENSP00000194530:907:1,PF00069:Pkinase:59-310:PF08569:Mo25:ENSP00000258418:940:1,PF00069:Pkinase:59-310:PF00069:Pkinase:ENSP00000324856:961:1,PF00069:Pkinase:59-310:PF00069:Pkinase:ENSP00000336655:915:1,PF00069:Pkinase:59-310:PF00069:Pkinase:ENSP00000385751:999:1
ENSG00000007047	ENSP00000465613	ENST00000590909	ENSP00000262891	9	0	5	1.000	-	PF00069:Pkinase:59-310:PF00069:Pkinase:ENSP00000194530:907:1,PF00069:Pkinase:59-310:PF08569:Mo25:ENSP00000258418:940:1,PF00069:Pkinase:59-310:PF00069:Pkinase:ENSP00000324856:961:1,PF00069:Pkinase:59-310:PF00069:Pkinase:ENSP00000336655:915:1,PF00069:Pkinase:59-310:PF00069:Pkinase:ENSP00000385751:999:1
ENSG00000007047	ENSP00000466702	ENST00000592762	ENSP00000262891	9	0	5	1.000	-	PF00069:Pkinase:59-310:PF00069:Pkinase:ENSP00000194530:907:1,PF00069:Pkinase:59-310:PF08569:Mo25:ENSP00000258418:940:1,PF00069:Pkinase:59-310:PF00069:Pkinase:ENSP00000324856:961:1,PF00069:Pkinase:59-310:PF00069:Pkinase:ENSP00000336655:915:1,PF00069:Pkinase:59-310:PF00069:Pkinase:ENSP00000385751:999:1
ENSG00000007047	ENSP00000466843	ENST00000592207	ENSP00000262891	9	0	5	1.000	-	PF00069:Pkinase:59-310:PF00069:Pkinase:ENSP00000194530:907:1,PF00069:Pkinase:59-310:PF08569:Mo25:ENSP00000258418:940:1,PF00069:Pkinase:59-310:PF00069:Pkinase:ENSP00000324856:961:1,PF00069:Pkinase:59-310:PF00069:Pkinase:ENSP00000336655:915:1,PF00069:Pkinase:59-310:PF00069:Pkinase:ENSP00000385751:999:1
ENSG00000007062	ENSP00000415481	ENST00000447510	ENSP00000415481	3	0	0	-	-	-
ENSG00000007062	ENSP00000422704	ENST00000508940	ENSP00000415481	3	0	0	-	-	-
ENSG00000007062	ENSP00000423793	ENST00000514967	ENSP00000415481	3	0	0	-	-	-
ENSG00000007062	ENSP00000423860	ENST00000503884	ENSP00000415481	3	0	0	-	-	-
ENSG00000007062	ENSP00000424569	ENST00000511153	ENSP00000415481	3	0	0	-	-	-
ENSG00000007062	ENSP00000424738	ENST00000513946	ENSP00000415481	3	0	0	-	-	-
ENSG00000007062	ENSP00000425927	ENST00000508322	ENSP00000415481	3	0	0	-	-	-
ENSG00000007062	ENSP00000426090	ENST00000505450	ENSP00000415481	3	0	0	-	-	-
ENSG00000007062	ENSP00000426809	ENST00000510224	ENSP00000415481	3	0	0	-	-	-
ENSG00000007062	ENSP00000427346	ENST00000508167	ENSP00000415481	3	0	0	-	-	-
ENSG00000007062	ENSP00000438045	ENST00000540805	ENSP00000415481	3	0	0	-	-	-
ENSG00000007062	ENSP00000443620	ENST00000539194	ENSP00000415481	3	0	0	-	-	-
ENSG00000007062	ENSP00000445526	ENST00000543373	ENSP00000415481	3	0	0	-	-	-
ENSG00000007080	ENSP00000408730	ENST00000445755	ENSP00000408730	0	0	0	-	-	-
ENSG00000007080	ENSP00000471455	ENST00000597436	ENSP00000408730	0	0	0	-	-	-
ENSG00000007080	ENSP00000472520	ENST00000596123	ENSP00000408730	0	0	0	-	-	-
ENSG00000007129	ENSP00000187608	ENST00000187608	ENSP00000385739	0	0	0	-	-	-
ENSG00000007129	ENSP00000384380	ENST00000407170	ENSP00000385739	0	0	0	-	-	-
ENSG00000007129	ENSP00000385739	ENST00000401445	ENSP00000385739	0	0	0	-	-	-
ENSG00000007129	ENSP00000390697	ENST00000457737	ENSP00000385739	0	0	0	-	-	-
ENSG00000007168	ENSP00000380378	ENST00000397195	ENSP00000380378	228	24	0	0.000	PF00400:WD40:101-136:PF00400:WD40:ENSP00000217964:928:1,PF00400:WD40:101-136:PF12780:AAA_8:ENSP00000237449:971:1,PF00400:WD40:101-136:PF07575:Nucleopor_Nup85:ENSP00000245544:903:1,PF00400:WD40:101-136:PF00400:WD40:ENSP00000251074:900:1,PF00400:WD40:101-136:PF12780:AAA_8:ENSP00000261383:971:1,PF00400:WD40:101-136:PF13472:Lipase_GDSL_2:ENSP00000262890:995:1,PF00400:WD40:101-136:PF08385:DHC_N1:ENSP0…	-
ENSG00000007168	ENSP00000395628	ENST00000451360	ENSP00000380378	228	24	0	0.000	PF00400:WD40:183-220:PF00400:WD40:ENSP00000217964:928:1,PF00400:WD40:183-220:PF12780:AAA_8:ENSP00000237449:971:1,PF00400:WD40:183-220:PF07575:Nucleopor_Nup85:ENSP00000245544:903:1,PF00400:WD40:183-220:PF00400:WD40:ENSP00000251074:900:1,PF00400:WD40:183-220:PF12780:AAA_8:ENSP00000261383:971:1,PF00400:WD40:183-220:PF13472:Lipase_GDSL_2:ENSP00000262890:995:1,PF00400:WD40:183-220:PF08385:DHC_N1:ENSP0…	-
ENSG00000007168	ENSP00000460258	ENST00000570400	ENSP00000380378	228	0	24	1.000	-	PF00400:WD40:371-408:PF00400:WD40:ENSP00000217964:928:1,PF00400:WD40:371-408:PF12780:AAA_8:ENSP00000237449:971:1,PF00400:WD40:371-408:PF07575:Nucleopor_Nup85:ENSP00000245544:903:1,PF00400:WD40:371-408:PF00400:WD40:ENSP00000251074:900:1,PF00400:WD40:371-408:PF12780:AAA_8:ENSP00000261383:971:1,PF00400:WD40:371-408:PF13472:Lipase_GDSL_2:ENSP00000262890:995:1,PF00400:WD40:371-408:PF08385:DHC_N1:ENSP0…
ENSG00000007168	ENSP00000460591	ENST00000574468	ENSP00000380378	228	24	0	0.000	PF00400:WD40:183-220:PF00400:WD40:ENSP00000217964:928:1,PF00400:WD40:183-220:PF12780:AAA_8:ENSP00000237449:971:1,PF00400:WD40:183-220:PF07575:Nucleopor_Nup85:ENSP00000245544:903:1,PF00400:WD40:183-220:PF00400:WD40:ENSP00000251074:900:1,PF00400:WD40:183-220:PF12780:AAA_8:ENSP00000261383:971:1,PF00400:WD40:183-220:PF13472:Lipase_GDSL_2:ENSP00000262890:995:1,PF00400:WD40:183-220:PF08385:DHC_N1:ENSP0…	-
ENSG00000007168	ENSP00000461087	ENST00000576586	ENSP00000380378	228	0	24	1.000	-	PF00400:WD40:371-408:PF00400:WD40:ENSP00000217964:928:1,PF00400:WD40:371-408:PF12780:AAA_8:ENSP00000237449:971:1,PF00400:WD40:371-408:PF07575:Nucleopor_Nup85:ENSP00000245544:903:1,PF00400:WD40:371-408:PF00400:WD40:ENSP00000251074:900:1,PF00400:WD40:371-408:PF12780:AAA_8:ENSP00000261383:971:1,PF00400:WD40:371-408:PF13472:Lipase_GDSL_2:ENSP00000262890:995:1,PF00400:WD40:371-408:PF08385:DHC_N1:ENSP0…
ENSG00000007171	ENSP00000327251	ENST00000313735	ENSP00000327251	45	3	0	0.000	PF00175:NAD_binding_1:979-1092:PF00175:NAD_binding_1:ENSP00000297494:905:1,PF00175:NAD_binding_1:979-1092:PF00175:NAD_binding_1:ENSP00000337459:917:1,PF00258:Flavodoxin_1:541-672:PF13499:EF-hand_7:ENSP00000349467:970:1	-
ENSG00000007174	ENSP00000262442	ENST00000262442	ENSP00000262442	2	0	0	-	-	-
ENSG00000007174	ENSP00000414874	ENST00000454412	ENSP00000262442	2	0	0	-	-	-
ENSG00000007174	ENSP00000463622	ENST00000579703	ENSP00000262442	2	0	0	-	-	-
ENSG00000007174	ENSP00000463782	ENST00000579828	ENSP00000262442	2	0	0	-	-	-
ENSG00000007174	ENSP00000466691	ENST00000579602	ENSP00000262442	2	0	0	-	-	-
ENSG00000007174	ENSP00000467192	ENST00000579813	ENSP00000262442	2	0	0	-	-	-
ENSG00000007174	ENSP00000476951	ENST00000608377	ENSP00000262442	2	0	0	-	-	-
ENSG00000007216	ENSP00000316202	ENST00000314669	ENSP00000392411	0	0	0	-	-	-
ENSG00000007216	ENSP00000392411	ENST00000444914	ENSP00000392411	0	0	0	-	-	-
ENSG00000007216	ENSP00000440802	ENST00000537681	ENSP00000392411	0	0	0	-	-	-
ENSG00000007216	ENSP00000441935	ENST00000545060	ENSP00000392411	0	0	0	-	-	-
ENSG00000007216	ENSP00000463421	ENST00000579281	ENSP00000392411	0	0	0	-	-	-
ENSG00000007216	ENSP00000463457	ENST00000577903	ENSP00000392411	0	0	0	-	-	-
ENSG00000007216	ENSP00000464074	ENST00000459818	ENSP00000392411	0	0	0	-	-	-
ENSG00000007237	ENSP00000322608	ENST00000323816	ENSP00000407552	4	0	0	-	-	-
ENSG00000007237	ENSP00000379421	ENST00000396115	ENSP00000407552	4	0	0	-	-	-
ENSG00000007237	ENSP00000407552	ENST00000432992	ENSP00000407552	4	0	0	-	-	-
ENSG00000007237	ENSP00000410108	ENST00000437099	ENSP00000407552	4	0	0	-	-	-
ENSG00000007237	ENSP00000443265	ENST00000542249	ENSP00000407552	4	0	0	-	-	-
ENSG00000007237	ENSP00000446214	ENST00000540214	ENSP00000407552	4	0	0	-	-	-
ENSG00000007237	ENSP00000462304	ENST00000584146	ENSP00000407552	4	0	0	-	-	-
ENSG00000007237	ENSP00000462897	ENST00000584389	ENSP00000407552	4	0	0	-	-	-
ENSG00000007237	ENSP00000463527	ENST00000579158	ENSP00000407552	4	0	0	-	-	-
ENSG00000007237	ENSP00000463551	ENST00000580043	ENSP00000407552	4	0	0	-	-	-
ENSG00000007237	ENSP00000463873	ENST00000580865	ENSP00000407552	4	0	0	-	-	-
ENSG00000007237	ENSP00000464088	ENST00000583882	ENSP00000407552	4	0	0	-	-	-
ENSG00000007237	ENSP00000464240	ENST00000585266	ENSP00000407552	4	0	0	-	-	-
ENSG00000007237	ENSP00000464494	ENST00000578599	ENSP00000407552	4	0	0	-	-	-
ENSG00000007255	ENSP00000006275	ENST00000006275	ENSP00000006275	9	7	0	0.000	PF04051:TRAPP:6-170:PF04099:Sybindin:ENSP00000302783:969:1,PF04051:TRAPP:6-170:PF04051:TRAPP:ENSP00000316990:979:1,PF04051:TRAPP:6-170:PF04051:TRAPP:ENSP00000357591:909:1,PF04051:TRAPP:6-170:PF04051:TRAPP:ENSP00000362261:999:1,PF04051:TRAPP:6-170:PF04099:Sybindin:ENSP00000392495:985:1,PF04051:TRAPP:6-170:PF04099:Sybindin:ENSP00000436005:997:1,PF04051:TRAPP:6-170:PF04099:Sybindin:ENSP00000442778:9…	-
ENSG00000007255	ENSP00000468182	ENST00000592647	ENSP00000006275	9	0	7	1.000	-	PF04051:TRAPP:6-173:PF04099:Sybindin:ENSP00000302783:969:1,PF04051:TRAPP:6-173:PF04051:TRAPP:ENSP00000316990:979:1,PF04051:TRAPP:6-173:PF04051:TRAPP:ENSP00000357591:909:1,PF04051:TRAPP:6-173:PF04051:TRAPP:ENSP00000362261:999:1,PF04051:TRAPP:6-173:PF04099:Sybindin:ENSP00000392495:985:1,PF04051:TRAPP:6-173:PF04099:Sybindin:ENSP00000436005:997:1,PF04051:TRAPP:6-173:PF04099:Sybindin:ENSP00000442778:9…
ENSG00000007255	ENSP00000468363	ENST00000588062	ENSP00000006275	9	0	7	1.000	-	PF04051:TRAPP:6-173:PF04099:Sybindin:ENSP00000302783:969:1,PF04051:TRAPP:6-173:PF04051:TRAPP:ENSP00000316990:979:1,PF04051:TRAPP:6-173:PF04051:TRAPP:ENSP00000357591:909:1,PF04051:TRAPP:6-173:PF04051:TRAPP:ENSP00000362261:999:1,PF04051:TRAPP:6-173:PF04099:Sybindin:ENSP00000392495:985:1,PF04051:TRAPP:6-173:PF04099:Sybindin:ENSP00000436005:997:1,PF04051:TRAPP:6-173:PF04099:Sybindin:ENSP00000442778:9…
ENSG00000007255	ENSP00000468612	ENST00000585934	ENSP00000006275	9	0	7	1.000	-	PF04051:TRAPP:6-173:PF04099:Sybindin:ENSP00000302783:969:1,PF04051:TRAPP:6-173:PF04051:TRAPP:ENSP00000316990:979:1,PF04051:TRAPP:6-173:PF04051:TRAPP:ENSP00000357591:909:1,PF04051:TRAPP:6-173:PF04051:TRAPP:ENSP00000362261:999:1,PF04051:TRAPP:6-173:PF04099:Sybindin:ENSP00000392495:985:1,PF04051:TRAPP:6-173:PF04099:Sybindin:ENSP00000436005:997:1,PF04051:TRAPP:6-173:PF04099:Sybindin:ENSP00000442778:9…
ENSG00000007264	ENSP00000308734	ENST00000310132	ENSP00000378485	6	4	0	0.000	PF07714:Pkinase_Tyr:236-479:PF00069:Pkinase:ENSP00000215832:921:1,PF07714:Pkinase_Tyr:236-479:PF00069:Pkinase:ENSP00000263025:920:1,PF00017:SH2:123-197:PF07714:Pkinase_Tyr:ENSP00000288135:986:1,PF00017:SH2:123-197:PF07714:Pkinase_Tyr:ENSP00000431418:931:1	-
ENSG00000007264	ENSP00000378481	ENST00000395040	ENSP00000378485	6	4	0	0.000	PF07714:Pkinase_Tyr:236-479:PF00069:Pkinase:ENSP00000215832:921:1,PF07714:Pkinase_Tyr:236-479:PF00069:Pkinase:ENSP00000263025:920:1,PF00017:SH2:123-197:PF07714:Pkinase_Tyr:ENSP00000288135:986:1,PF00017:SH2:123-197:PF07714:Pkinase_Tyr:ENSP00000431418:931:1	-
ENSG00000007264	ENSP00000378485	ENST00000395045	ENSP00000378485	6	4	0	0.000	PF07714:Pkinase_Tyr:236-479:PF00069:Pkinase:ENSP00000215832:921:1,PF07714:Pkinase_Tyr:236-479:PF00069:Pkinase:ENSP00000263025:920:1,PF00017:SH2:123-197:PF07714:Pkinase_Tyr:ENSP00000288135:986:1,PF00017:SH2:123-197:PF07714:Pkinase_Tyr:ENSP00000431418:931:1	-
ENSG00000007264	ENSP00000465556	ENST00000591059	ENSP00000378485	6	0	4	1.000	-	PF07714:Pkinase_Tyr:236-479:PF00069:Pkinase:ENSP00000215832:921:1,PF07714:Pkinase_Tyr:236-479:PF00069:Pkinase:ENSP00000263025:920:1,PF00017:SH2:123-197:PF07714:Pkinase_Tyr:ENSP00000288135:986:1,PF00017:SH2:123-197:PF07714:Pkinase_Tyr:ENSP00000431418:931:1
ENSG00000007264	ENSP00000465761	ENST00000588983	ENSP00000378485	6	0	4	1.000	-	PF07714:Pkinase_Tyr:236-479:PF00069:Pkinase:ENSP00000215832:921:1,PF07714:Pkinase_Tyr:236-479:PF00069:Pkinase:ENSP00000263025:920:1,PF00017:SH2:123-197:PF07714:Pkinase_Tyr:ENSP00000288135:986:1,PF00017:SH2:123-197:PF07714:Pkinase_Tyr:ENSP00000431418:931:1
ENSG00000007264	ENSP00000467006	ENST00000590028	ENSP00000378485	6	0	4	1.000	-	PF07714:Pkinase_Tyr:236-479:PF00069:Pkinase:ENSP00000215832:921:1,PF07714:Pkinase_Tyr:236-479:PF00069:Pkinase:ENSP00000263025:920:1,PF00017:SH2:123-197:PF07714:Pkinase_Tyr:ENSP00000288135:986:1,PF00017:SH2:123-197:PF07714:Pkinase_Tyr:ENSP00000431418:931:1
ENSG00000007264	ENSP00000467472	ENST00000590980	ENSP00000378485	6	0	4	1.000	-	PF07714:Pkinase_Tyr:236-479:PF00069:Pkinase:ENSP00000215832:921:1,PF07714:Pkinase_Tyr:236-479:PF00069:Pkinase:ENSP00000263025:920:1,PF00017:SH2:123-197:PF07714:Pkinase_Tyr:ENSP00000288135:986:1,PF00017:SH2:123-197:PF07714:Pkinase_Tyr:ENSP00000431418:931:1
ENSG00000007264	ENSP00000467992	ENST00000590849	ENSP00000378485	6	0	4	1.000	-	PF07714:Pkinase_Tyr:236-479:PF00069:Pkinase:ENSP00000215832:921:1,PF07714:Pkinase_Tyr:236-479:PF00069:Pkinase:ENSP00000263025:920:1,PF00017:SH2:123-197:PF07714:Pkinase_Tyr:ENSP00000288135:986:1,PF00017:SH2:123-197:PF07714:Pkinase_Tyr:ENSP00000431418:931:1
ENSG00000007264	ENSP00000468030	ENST00000585778	ENSP00000378485	6	2	2	0.500	PF00017:SH2:123-197:PF07714:Pkinase_Tyr:ENSP00000288135:986:1,PF00017:SH2:123-197:PF07714:Pkinase_Tyr:ENSP00000431418:931:1	PF07714:Pkinase_Tyr:236-479:PF00069:Pkinase:ENSP00000215832:921:1,PF07714:Pkinase_Tyr:236-479:PF00069:Pkinase:ENSP00000263025:920:1
ENSG00000007264	ENSP00000468465	ENST00000587180	ENSP00000378485	6	2	2	0.500	PF00017:SH2:123-197:PF07714:Pkinase_Tyr:ENSP00000288135:986:1,PF00017:SH2:123-197:PF07714:Pkinase_Tyr:ENSP00000431418:931:1	PF07714:Pkinase_Tyr:236-479:PF00069:Pkinase:ENSP00000215832:921:1,PF07714:Pkinase_Tyr:236-479:PF00069:Pkinase:ENSP00000263025:920:1
ENSG00000007264	ENSP00000468576	ENST00000590493	ENSP00000378485	6	0	4	1.000	-	PF07714:Pkinase_Tyr:236-479:PF00069:Pkinase:ENSP00000215832:921:1,PF07714:Pkinase_Tyr:236-479:PF00069:Pkinase:ENSP00000263025:920:1,PF00017:SH2:123-197:PF07714:Pkinase_Tyr:ENSP00000288135:986:1,PF00017:SH2:123-197:PF07714:Pkinase_Tyr:ENSP00000431418:931:1
ENSG00000007306	ENSP00000006724	ENST00000006724	ENSP00000006724	0	0	0	-	-	-
ENSG00000007306	ENSP00000343286	ENST00000338196	ENSP00000006724	0	0	0	-	-	-
ENSG00000007306	ENSP00000385932	ENST00000401731	ENSP00000006724	0	0	0	-	-	-
ENSG00000007306	ENSP00000469597	ENST00000602225	ENSP00000006724	0	0	0	-	-	-
ENSG00000007312	ENSP00000006750	ENST00000006750	ENSP00000376544	40	11	0	0.000	PF07686:V-set:45-143:PF00047:ig:ENSP00000085219:975:1,PF07686:V-set:45-143:PF07686:V-set:ENSP00000221972:993:1,PF07686:V-set:45-143:PF00069:Pkinase:ENSP00000225577:900:1,PF07686:V-set:45-143:PF00613:PI3Ka:ENSP00000263967:900:1,PF07686:V-set:45-143:PF12796:Ank_2:ENSP00000305721:900:1,PF07686:V-set:45-143:PF00520:Ion_trans:ENSP00000306253:900:1,PF07686:V-set:45-143:PF13895:Ig_2:ENSP00000351497:902:…	-
ENSG00000007312	ENSP00000245862	ENST00000349817	ENSP00000376544	40	0	11	1.000	-	PF07686:V-set:45-143:PF00047:ig:ENSP00000085219:975:1,PF07686:V-set:45-143:PF07686:V-set:ENSP00000221972:993:1,PF07686:V-set:45-143:PF00069:Pkinase:ENSP00000225577:900:1,PF07686:V-set:45-143:PF00613:PI3Ka:ENSP00000263967:900:1,PF07686:V-set:45-143:PF12796:Ank_2:ENSP00000305721:900:1,PF07686:V-set:45-143:PF00520:Ion_trans:ENSP00000306253:900:1,PF07686:V-set:45-143:PF13895:Ig_2:ENSP00000351497:902:…
ENSG00000007312	ENSP00000376544	ENST00000392795	ENSP00000376544	40	11	0	0.000	PF07686:V-set:45-143:PF00047:ig:ENSP00000085219:975:1,PF07686:V-set:45-143:PF07686:V-set:ENSP00000221972:993:1,PF07686:V-set:45-143:PF00069:Pkinase:ENSP00000225577:900:1,PF07686:V-set:45-143:PF00613:PI3Ka:ENSP00000263967:900:1,PF07686:V-set:45-143:PF12796:Ank_2:ENSP00000305721:900:1,PF07686:V-set:45-143:PF00520:Ion_trans:ENSP00000306253:900:1,PF07686:V-set:45-143:PF13895:Ig_2:ENSP00000351497:902:…	-
ENSG00000007314	ENSP00000396320	ENST00000435607	ENSP00000396320	0	0	0	-	-	-
ENSG00000007314	ENSP00000463963	ENST00000578147	ENSP00000396320	0	0	0	-	-	-
ENSG00000007341	ENSP00000345312	ENST00000343210	ENSP00000350734	0	0	0	-	-	-
ENSG00000007341	ENSP00000350734	ENST00000358039	ENSP00000350734	0	0	0	-	-	-
ENSG00000007341	ENSP00000353972	ENST00000360743	ENSP00000350734	0	0	0	-	-	-
ENSG00000007341	ENSP00000358678	ENST00000369664	ENSP00000350734	0	0	0	-	-	-
ENSG00000007341	ENSP00000358680	ENST00000369666	ENSP00000350734	0	0	0	-	-	-
ENSG00000007341	ENSP00000358682	ENST00000369668	ENSP00000350734	0	0	0	-	-	-
ENSG00000007341	ENSP00000358683	ENST00000369669	ENSP00000350734	0	0	0	-	-	-
ENSG00000007341	ENSP00000413718	ENST00000418497	ENSP00000350734	0	0	0	-	-	-
ENSG00000007341	ENSP00000417140	ENST00000490067	ENSP00000350734	0	0	0	-	-	-
ENSG00000007341	ENSP00000436499	ENST00000361846	ENSP00000350734	0	0	0	-	-	-
ENSG00000007341	ENSP00000436544	ENST00000490715	ENSP00000350734	0	0	0	-	-	-
ENSG00000007341	ENSP00000444021	ENST00000538187	ENSP00000350734	0	0	0	-	-	-
ENSG00000007341	ENSP00000444088	ENST00000543570	ENSP00000350734	0	0	0	-	-	-
ENSG00000007341	ENSP00000445499	ENST00000544629	ENSP00000350734	0	0	0	-	-	-
ENSG00000007350	ENSP00000217905	ENST00000217905	ENSP00000358931	1	0	0	-	-	-
ENSG00000007350	ENSP00000358928	ENST00000369912	ENSP00000358931	1	0	0	-	-	-
ENSG00000007350	ENSP00000358931	ENST00000369915	ENSP00000358931	1	0	0	-	-	-
ENSG00000007350	ENSP00000399763	ENST00000439635	ENSP00000358931	1	0	0	-	-	-
ENSG00000007350	ENSP00000401111	ENST00000426989	ENSP00000358931	1	0	0	-	-	-
ENSG00000007350	ENSP00000416552	ENST00000426203	ENSP00000358931	1	0	0	-	-	-
ENSG00000007372	ENSP00000241001	ENST00000241001	ENSP00000368401	59	9	1	0.100	PF00046:Homeobox:226-281:PF00046:Homeobox:ENSP00000231656:924:1,PF00046:Homeobox:226-281:PF00046:Homeobox:ENSP00000260653:996:1,PF00046:Homeobox:226-281:PF00046:Homeobox:ENSP00000281321:933:1,PF00046:Homeobox:226-281:PF00046:Homeobox:ENSP00000295886:931:1,PF00046:Homeobox:226-281:PF00046:Homeobox:ENSP00000328596:984:1,PF00046:Homeobox:226-281:PF00046:Homeobox:ENSP00000362296:945:1,PF00046:Homeobo…	PF00292:PAX:4-142:PF00178:Ets:ENSP00000385551:959:1
ENSG00000007372	ENSP00000368401	ENST00000379107	ENSP00000368401	59	10	0	0.000	PF00046:Homeobox:226-281:PF00046:Homeobox:ENSP00000231656:924:1,PF00046:Homeobox:226-281:PF00046:Homeobox:ENSP00000260653:996:1,PF00046:Homeobox:226-281:PF00046:Homeobox:ENSP00000281321:933:1,PF00046:Homeobox:226-281:PF00046:Homeobox:ENSP00000295886:931:1,PF00046:Homeobox:226-281:PF00046:Homeobox:ENSP00000328596:984:1,PF00046:Homeobox:226-281:PF00046:Homeobox:ENSP00000362296:945:1,PF00046:Homeobo…	-
ENSG00000007372	ENSP00000368403	ENST00000379109	ENSP00000368401	59	9	1	0.100	PF00046:Homeobox:226-281:PF00046:Homeobox:ENSP00000231656:924:1,PF00046:Homeobox:226-281:PF00046:Homeobox:ENSP00000260653:996:1,PF00046:Homeobox:226-281:PF00046:Homeobox:ENSP00000281321:933:1,PF00046:Homeobox:226-281:PF00046:Homeobox:ENSP00000295886:931:1,PF00046:Homeobox:226-281:PF00046:Homeobox:ENSP00000328596:984:1,PF00046:Homeobox:226-281:PF00046:Homeobox:ENSP00000362296:945:1,PF00046:Homeobo…	PF00292:PAX:4-142:PF00178:Ets:ENSP00000385551:959:1
ENSG00000007372	ENSP00000368406	ENST00000379111	ENSP00000368401	59	9	1	0.100	PF00046:Homeobox:226-281:PF00046:Homeobox:ENSP00000231656:924:1,PF00046:Homeobox:226-281:PF00046:Homeobox:ENSP00000260653:996:1,PF00046:Homeobox:226-281:PF00046:Homeobox:ENSP00000281321:933:1,PF00046:Homeobox:226-281:PF00046:Homeobox:ENSP00000295886:931:1,PF00046:Homeobox:226-281:PF00046:Homeobox:ENSP00000328596:984:1,PF00046:Homeobox:226-281:PF00046:Homeobox:ENSP00000362296:945:1,PF00046:Homeobo…	PF00292:PAX:4-142:PF00178:Ets:ENSP00000385551:959:1
ENSG00000007372	ENSP00000368410	ENST00000379115	ENSP00000368401	59	10	0	0.000	PF00046:Homeobox:226-281:PF00046:Homeobox:ENSP00000231656:924:1,PF00046:Homeobox:226-281:PF00046:Homeobox:ENSP00000260653:996:1,PF00046:Homeobox:226-281:PF00046:Homeobox:ENSP00000281321:933:1,PF00046:Homeobox:226-281:PF00046:Homeobox:ENSP00000295886:931:1,PF00046:Homeobox:226-281:PF00046:Homeobox:ENSP00000328596:984:1,PF00046:Homeobox:226-281:PF00046:Homeobox:ENSP00000362296:945:1,PF00046:Homeobo…	-
ENSG00000007372	ENSP00000368418	ENST00000379123	ENSP00000368401	59	9	1	0.100	PF00046:Homeobox:226-281:PF00046:Homeobox:ENSP00000231656:924:1,PF00046:Homeobox:226-281:PF00046:Homeobox:ENSP00000260653:996:1,PF00046:Homeobox:226-281:PF00046:Homeobox:ENSP00000281321:933:1,PF00046:Homeobox:226-281:PF00046:Homeobox:ENSP00000295886:931:1,PF00046:Homeobox:226-281:PF00046:Homeobox:ENSP00000328596:984:1,PF00046:Homeobox:226-281:PF00046:Homeobox:ENSP00000362296:945:1,PF00046:Homeobo…	PF00292:PAX:4-142:PF00178:Ets:ENSP00000385551:959:1
ENSG00000007372	ENSP00000368424	ENST00000379129	ENSP00000368401	59	10	0	0.000	PF00046:Homeobox:226-281:PF00046:Homeobox:ENSP00000231656:924:1,PF00046:Homeobox:226-281:PF00046:Homeobox:ENSP00000260653:996:1,PF00046:Homeobox:226-281:PF00046:Homeobox:ENSP00000281321:933:1,PF00046:Homeobox:226-281:PF00046:Homeobox:ENSP00000295886:931:1,PF00046:Homeobox:226-281:PF00046:Homeobox:ENSP00000328596:984:1,PF00046:Homeobox:226-281:PF00046:Homeobox:ENSP00000362296:945:1,PF00046:Homeobo…	-
ENSG00000007372	ENSP00000368427	ENST00000379132	ENSP00000368401	59	9	1	0.100	PF00046:Homeobox:226-281:PF00046:Homeobox:ENSP00000231656:924:1,PF00046:Homeobox:226-281:PF00046:Homeobox:ENSP00000260653:996:1,PF00046:Homeobox:226-281:PF00046:Homeobox:ENSP00000281321:933:1,PF00046:Homeobox:226-281:PF00046:Homeobox:ENSP00000295886:931:1,PF00046:Homeobox:226-281:PF00046:Homeobox:ENSP00000328596:984:1,PF00046:Homeobox:226-281:PF00046:Homeobox:ENSP00000362296:945:1,PF00046:Homeobo…	PF00292:PAX:4-142:PF00178:Ets:ENSP00000385551:959:1
ENSG00000007372	ENSP00000388132	ENST00000423822	ENSP00000368401	59	0	10	1.000	-	PF00046:Homeobox:226-281:PF00046:Homeobox:ENSP00000231656:924:1,PF00046:Homeobox:226-281:PF00046:Homeobox:ENSP00000260653:996:1,PF00046:Homeobox:226-281:PF00046:Homeobox:ENSP00000281321:933:1,PF00046:Homeobox:226-281:PF00046:Homeobox:ENSP00000295886:931:1,PF00046:Homeobox:226-281:PF00046:Homeobox:ENSP00000328596:984:1,PF00046:Homeobox:226-281:PF00046:Homeobox:ENSP00000362296:945:1,PF00046:Homeobo…
ENSG00000007372	ENSP00000397384	ENST00000455099	ENSP00000368401	59	0	10	1.000	-	PF00046:Homeobox:226-281:PF00046:Homeobox:ENSP00000231656:924:1,PF00046:Homeobox:226-281:PF00046:Homeobox:ENSP00000260653:996:1,PF00046:Homeobox:226-281:PF00046:Homeobox:ENSP00000281321:933:1,PF00046:Homeobox:226-281:PF00046:Homeobox:ENSP00000295886:931:1,PF00046:Homeobox:226-281:PF00046:Homeobox:ENSP00000328596:984:1,PF00046:Homeobox:226-281:PF00046:Homeobox:ENSP00000362296:945:1,PF00046:Homeobo…
ENSG00000007372	ENSP00000404100	ENST00000419022	ENSP00000368401	59	10	0	0.000	PF00046:Homeobox:226-281:PF00046:Homeobox:ENSP00000231656:924:1,PF00046:Homeobox:226-281:PF00046:Homeobox:ENSP00000260653:996:1,PF00046:Homeobox:226-281:PF00046:Homeobox:ENSP00000281321:933:1,PF00046:Homeobox:226-281:PF00046:Homeobox:ENSP00000295886:931:1,PF00046:Homeobox:226-281:PF00046:Homeobox:ENSP00000328596:984:1,PF00046:Homeobox:226-281:PF00046:Homeobox:ENSP00000362296:945:1,PF00046:Homeobo…	-
ENSG00000007372	ENSP00000404356	ENST00000438681	ENSP00000368401	59	0	10	1.000	-	PF00046:Homeobox:226-281:PF00046:Homeobox:ENSP00000231656:924:1,PF00046:Homeobox:226-281:PF00046:Homeobox:ENSP00000260653:996:1,PF00046:Homeobox:226-281:PF00046:Homeobox:ENSP00000281321:933:1,PF00046:Homeobox:226-281:PF00046:Homeobox:ENSP00000295886:931:1,PF00046:Homeobox:226-281:PF00046:Homeobox:ENSP00000328596:984:1,PF00046:Homeobox:226-281:PF00046:Homeobox:ENSP00000362296:945:1,PF00046:Homeobo…
ENSG00000007372	ENSP00000431585	ENST00000524853	ENSP00000368401	59	0	10	1.000	-	PF00046:Homeobox:226-281:PF00046:Homeobox:ENSP00000231656:924:1,PF00046:Homeobox:226-281:PF00046:Homeobox:ENSP00000260653:996:1,PF00046:Homeobox:226-281:PF00046:Homeobox:ENSP00000281321:933:1,PF00046:Homeobox:226-281:PF00046:Homeobox:ENSP00000295886:931:1,PF00046:Homeobox:226-281:PF00046:Homeobox:ENSP00000328596:984:1,PF00046:Homeobox:226-281:PF00046:Homeobox:ENSP00000362296:945:1,PF00046:Homeobo…
ENSG00000007372	ENSP00000436365	ENST00000525535	ENSP00000368401	59	0	10	1.000	-	PF00046:Homeobox:226-281:PF00046:Homeobox:ENSP00000231656:924:1,PF00046:Homeobox:226-281:PF00046:Homeobox:ENSP00000260653:996:1,PF00046:Homeobox:226-281:PF00046:Homeobox:ENSP00000281321:933:1,PF00046:Homeobox:226-281:PF00046:Homeobox:ENSP00000295886:931:1,PF00046:Homeobox:226-281:PF00046:Homeobox:ENSP00000328596:984:1,PF00046:Homeobox:226-281:PF00046:Homeobox:ENSP00000362296:945:1,PF00046:Homeobo…
ENSG00000007376	ENSP00000007264	ENST00000007264	ENSP00000007264	0	0	0	-	-	-
ENSG00000007376	ENSP00000454616	ENST00000569601	ENSP00000007264	0	0	0	-	-	-
ENSG00000007376	ENSP00000455026	ENST00000561734	ENSP00000007264	0	0	0	-	-	-
ENSG00000007376	ENSP00000455862	ENST00000567114	ENSP00000007264	0	0	0	-	-	-
ENSG00000007376	ENSP00000456231	ENST00000563560	ENSP00000007264	0	0	0	-	-	-
ENSG00000007376	ENSP00000456545	ENST00000565503	ENSP00000007264	0	0	0	-	-	-
ENSG00000007376	ENSP00000456692	ENST00000565377	ENSP00000007264	0	0	0	-	-	-
ENSG00000007376	ENSP00000457527	ENST00000567283	ENSP00000007264	0	0	0	-	-	-
ENSG00000007376	ENSP00000457722	ENST00000565809	ENSP00000007264	0	0	0	-	-	-
ENSG00000007376	ENSP00000458059	ENST00000562070	ENSP00000007264	0	0	0	-	-	-
ENSG00000007384	ENSP00000262316	ENST00000262316	ENSP00000262316	0	0	0	-	-	-
ENSG00000007384	ENSP00000392133	ENST00000454039	ENSP00000262316	0	0	0	-	-	-
ENSG00000007384	ENSP00000394427	ENST00000419764	ENSP00000262316	0	0	0	-	-	-
ENSG00000007384	ENSP00000406397	ENST00000448893	ENSP00000262316	0	0	0	-	-	-
ENSG00000007384	ENSP00000408915	ENST00000450643	ENSP00000262316	0	0	0	-	-	-
ENSG00000007384	ENSP00000411508	ENST00000428730	ENSP00000262316	0	0	0	-	-	-
ENSG00000007384	ENSP00000412218	ENST00000417043	ENSP00000262316	0	0	0	-	-	-
ENSG00000007392	ENSP00000293872	ENST00000293872	ENSP00000293872	6	0	0	-	-	-
ENSG00000007392	ENSP00000337507	ENST00000337351	ENSP00000293872	6	0	0	-	-	-
ENSG00000007392	ENSP00000380882	ENST00000397780	ENSP00000293872	6	0	0	-	-	-
ENSG00000007392	ENSP00000380885	ENST00000397783	ENSP00000293872	6	0	0	-	-	-
ENSG00000007392	ENSP00000390953	ENST00000426094	ENSP00000293872	6	0	0	-	-	-
ENSG00000007392	ENSP00000393551	ENST00000418978	ENSP00000293872	6	0	0	-	-	-
ENSG00000007392	ENSP00000406695	ENST00000430864	ENSP00000293872	6	0	0	-	-	-
ENSG00000007392	ENSP00000407781	ENST00000442701	ENSP00000293872	6	0	0	-	-	-
ENSG00000007392	ENSP00000409977	ENST00000428363	ENSP00000293872	6	0	0	-	-	-
ENSG00000007392	ENSP00000413033	ENST00000429378	ENSP00000293872	6	0	0	-	-	-
ENSG00000007392	ENSP00000414508	ENST00000443357	ENSP00000293872	6	0	0	-	-	-
ENSG00000007392	ENSP00000414860	ENST00000419516	ENSP00000293872	6	0	0	-	-	-
ENSG00000007402	ENSP00000266039	ENST00000266039	ENSP00000418081	0	0	0	-	-	-
ENSG00000007402	ENSP00000354228	ENST00000360963	ENSP00000418081	0	0	0	-	-	-
ENSG00000007402	ENSP00000378519	ENST00000395083	ENSP00000418081	0	0	0	-	-	-
ENSG00000007402	ENSP00000390329	ENST00000424201	ENSP00000418081	0	0	0	-	-	-
ENSG00000007402	ENSP00000390526	ENST00000435965	ENSP00000418081	0	0	0	-	-	-
ENSG00000007402	ENSP00000404631	ENST00000429770	ENSP00000418081	0	0	0	-	-	-
ENSG00000007402	ENSP00000407393	ENST00000423994	ENSP00000418081	0	0	0	-	-	-
ENSG00000007402	ENSP00000418081	ENST00000479441	ENSP00000418081	0	0	0	-	-	-
ENSG00000007516	ENSP00000324510	ENST00000324385	ENSP00000324510	0	0	0	-	-	-
ENSG00000007516	ENSP00000380625	ENST00000397488	ENSP00000324510	0	0	0	-	-	-
ENSG00000007516	ENSP00000380626	ENST00000397489	ENSP00000324510	0	0	0	-	-	-
ENSG00000007516	ENSP00000407242	ENST00000426824	ENSP00000324510	0	0	0	-	-	-
ENSG00000007516	ENSP00000409533	ENST00000421665	ENSP00000324510	0	0	0	-	-	-
ENSG00000007516	ENSP00000455414	ENST00000561793	ENSP00000324510	0	0	0	-	-	-
ENSG00000007516	ENSP00000457644	ENST00000568887	ENSP00000324510	0	0	0	-	-	-
ENSG00000007516	ENSP00000457947	ENST00000566162	ENSP00000324510	0	0	0	-	-	-
ENSG00000007516	ENSP00000458134	ENST00000562208	ENSP00000324510	0	0	0	-	-	-
ENSG00000007520	ENSP00000007390	ENST00000007390	ENSP00000007390	1	0	0	-	-	-
ENSG00000007520	ENSP00000455722	ENST00000566296	ENSP00000007390	1	0	0	-	-	-
ENSG00000007541	ENSP00000026218	ENST00000026218	ENSP00000026218	7	0	0	-	-	-
ENSG00000007541	ENSP00000293874	ENST00000293874	ENSP00000026218	7	0	0	-	-	-
ENSG00000007541	ENSP00000326674	ENST00000321878	ENSP00000026218	7	0	0	-	-	-
ENSG00000007541	ENSP00000386554	ENST00000409439	ENSP00000026218	7	0	0	-	-	-
ENSG00000007541	ENSP00000386760	ENST00000409527	ENSP00000026218	7	0	0	-	-	-
ENSG00000007541	ENSP00000387820	ENST00000439574	ENSP00000026218	7	0	0	-	-	-
ENSG00000007541	ENSP00000409341	ENST00000420990	ENSP00000026218	7	0	0	-	-	-
ENSG00000007541	ENSP00000410434	ENST00000443147	ENSP00000026218	7	0	0	-	-	-
ENSG00000007541	ENSP00000413753	ENST00000422307	ENSP00000026218	7	0	0	-	-	-
ENSG00000007541	ENSP00000439374	ENST00000540241	ENSP00000026218	7	0	0	-	-	-
ENSG00000007541	ENSP00000439650	ENST00000470411	ENSP00000026218	7	0	0	-	-	-
ENSG00000007545	ENSP00000262317	ENST00000262317	ENSP00000293925	0	0	0	-	-	-
ENSG00000007545	ENSP00000293925	ENST00000293925	ENSP00000293925	0	0	0	-	-	-
ENSG00000007545	ENSP00000380559	ENST00000397412	ENSP00000293925	0	0	0	-	-	-
ENSG00000007545	ENSP00000399172	ENST00000415022	ENSP00000293925	0	0	0	-	-	-
ENSG00000007545	ENSP00000413634	ENST00000436138	ENSP00000293925	0	0	0	-	-	-
ENSG00000007866	ENSP00000345772	ENST00000338863	ENSP00000345772	22	3	0	0.000	PF01285:TEA:8-427:PF01285:TEA:ENSP00000310701:902:1,PF01285:TEA:8-427:PF01285:TEA:ENSP00000352926:901:1,PF01285:TEA:8-427:PF01285:TEA:ENSP00000354588:901:1	-
ENSG00000007866	ENSP00000384577	ENST00000402886	ENSP00000345772	22	0	3	1.000	-	PF01285:TEA:8-427:PF01285:TEA:ENSP00000310701:902:1,PF01285:TEA:8-427:PF01285:TEA:ENSP00000352926:901:1,PF01285:TEA:8-427:PF01285:TEA:ENSP00000354588:901:1
ENSG00000007866	ENSP00000416400	ENST00000433586	ENSP00000345772	22	0	3	1.000	-	PF01285:TEA:8-427:PF01285:TEA:ENSP00000310701:902:1,PF01285:TEA:8-427:PF01285:TEA:ENSP00000352926:901:1,PF01285:TEA:8-427:PF01285:TEA:ENSP00000354588:901:1
ENSG00000007908	ENSP00000331736	ENST00000333360	ENSP00000331736	17	3	0	0.000	PF00008:EGF:143-172:PF00008:EGF:ENSP00000236147:958:1,PF00008:EGF:143-172:PF00059:Lectin_C:ENSP00000263686:906:1,PF00008:EGF:143-172:PF07686:V-set:ENSP00000278927:954:1	-
ENSG00000007908	ENSP00000356748	ENST00000367774	ENSP00000331736	17	3	0	0.000	PF00008:EGF:143-172:PF00008:EGF:ENSP00000236147:958:1,PF00008:EGF:143-172:PF00059:Lectin_C:ENSP00000263686:906:1,PF00008:EGF:143-172:PF07686:V-set:ENSP00000278927:954:1	-
ENSG00000007908	ENSP00000356749	ENST00000367775	ENSP00000331736	17	3	0	0.000	PF00008:EGF:143-172:PF00008:EGF:ENSP00000236147:958:1,PF00008:EGF:143-172:PF00059:Lectin_C:ENSP00000263686:906:1,PF00008:EGF:143-172:PF07686:V-set:ENSP00000278927:954:1	-
ENSG00000007908	ENSP00000356750	ENST00000367776	ENSP00000331736	17	3	0	0.000	PF00008:EGF:143-172:PF00008:EGF:ENSP00000236147:958:1,PF00008:EGF:143-172:PF00059:Lectin_C:ENSP00000263686:906:1,PF00008:EGF:143-172:PF07686:V-set:ENSP00000278927:954:1	-
ENSG00000007908	ENSP00000356751	ENST00000367777	ENSP00000331736	17	3	0	0.000	PF00008:EGF:143-172:PF00008:EGF:ENSP00000236147:958:1,PF00008:EGF:143-172:PF00059:Lectin_C:ENSP00000263686:906:1,PF00008:EGF:143-172:PF07686:V-set:ENSP00000278927:954:1	-
ENSG00000007908	ENSP00000356753	ENST00000367779	ENSP00000331736	17	3	0	0.000	PF00008:EGF:143-172:PF00008:EGF:ENSP00000236147:958:1,PF00008:EGF:143-172:PF00059:Lectin_C:ENSP00000263686:906:1,PF00008:EGF:143-172:PF07686:V-set:ENSP00000278927:954:1	-
ENSG00000007908	ENSP00000356754	ENST00000367780	ENSP00000331736	17	3	0	0.000	PF00008:EGF:143-172:PF00008:EGF:ENSP00000236147:958:1,PF00008:EGF:143-172:PF00059:Lectin_C:ENSP00000263686:906:1,PF00008:EGF:143-172:PF07686:V-set:ENSP00000278927:954:1	-
ENSG00000007908	ENSP00000356755	ENST00000367781	ENSP00000331736	17	3	0	0.000	PF00008:EGF:143-172:PF00008:EGF:ENSP00000236147:958:1,PF00008:EGF:143-172:PF00059:Lectin_C:ENSP00000263686:906:1,PF00008:EGF:143-172:PF07686:V-set:ENSP00000278927:954:1	-
ENSG00000007908	ENSP00000356756	ENST00000367782	ENSP00000331736	17	3	0	0.000	PF00008:EGF:143-172:PF00008:EGF:ENSP00000236147:958:1,PF00008:EGF:143-172:PF00059:Lectin_C:ENSP00000263686:906:1,PF00008:EGF:143-172:PF07686:V-set:ENSP00000278927:954:1	-
ENSG00000007908	ENSP00000476784	ENST00000609271	ENSP00000331736	17	0	3	1.000	-	PF00008:EGF:143-172:PF00008:EGF:ENSP00000236147:958:1,PF00008:EGF:143-172:PF00059:Lectin_C:ENSP00000263686:906:1,PF00008:EGF:143-172:PF07686:V-set:ENSP00000278927:954:1
ENSG00000007923	ENSP00000294401	ENST00000294401	ENSP00000366800	0	0	0	-	-	-
ENSG00000007923	ENSP00000326304	ENST00000349363	ENSP00000366800	0	0	0	-	-	-
ENSG00000007923	ENSP00000366796	ENST00000377573	ENSP00000366800	0	0	0	-	-	-
ENSG00000007923	ENSP00000366800	ENST00000377577	ENSP00000366800	0	0	0	-	-	-
ENSG00000007923	ENSP00000410194	ENST00000426784	ENSP00000366800	0	0	0	-	-	-
ENSG00000007923	ENSP00000415871	ENST00000451196	ENSP00000366800	0	0	0	-	-	-
ENSG00000007923	ENSP00000444020	ENST00000542246	ENSP00000366800	0	0	0	-	-	-
ENSG00000007933	ENSP00000356729	ENST00000367755	ENSP00000356729	3	0	0	-	-	-
ENSG00000007933	ENSP00000375935	ENST00000392085	ENSP00000356729	3	0	0	-	-	-
ENSG00000007933	ENSP00000439500	ENST00000538429	ENSP00000356729	3	0	0	-	-	-
ENSG00000007933	ENSP00000444073	ENST00000542847	ENSP00000356729	3	0	0	-	-	-
ENSG00000007933	ENSP00000476963	ENST00000472784	ENSP00000356729	3	0	0	-	-	-
ENSG00000007933	ENSP00000477451	ENST00000479749	ENSP00000356729	3	0	0	-	-	-
ENSG00000007944	ENSP00000008686	ENST00000349606	ENSP00000349298	4	2	0	0.000	PF13920:zf-C3HC4_3:385-428:PF00240:ubiquitin:ENSP00000344818:913:1,PF13920:zf-C3HC4_3:385-428:PF00179:UQ_con:ENSP00000363019:980:1	-
ENSG00000007944	ENSP00000349298	ENST00000356840	ENSP00000349298	4	2	0	0.000	PF13920:zf-C3HC4_3:385-428:PF00240:ubiquitin:ENSP00000344818:913:1,PF13920:zf-C3HC4_3:385-428:PF00179:UQ_con:ENSP00000363019:980:1	-
ENSG00000007952	ENSP00000217885	ENST00000217885	ENSP00000362057	19	0	0	-	-	-
ENSG00000007952	ENSP00000362051	ENST00000372960	ENSP00000362057	19	0	0	-	-	-
ENSG00000007952	ENSP00000362055	ENST00000372964	ENSP00000362057	19	0	0	-	-	-
ENSG00000007952	ENSP00000362057	ENST00000372966	ENSP00000362057	19	0	0	-	-	-
ENSG00000007952	ENSP00000396992	ENST00000427768	ENSP00000362057	19	0	0	-	-	-
ENSG00000007968	ENSP00000355249	ENST00000361729	ENSP00000355249	62	4	0	0.000	PF02319:E2F_TDP:129-194:PF02319:E2F_TDP:ENSP00000262904:907:1,PF02319:E2F_TDP:129-194:PF02319:E2F_TDP:ENSP00000345571:975:1,PF02319:E2F_TDP:129-194:PF02319:E2F_TDP:ENSP00000364519:999:1,PF02319:E2F_TDP:129-194:PF02319:E2F_TDP:ENSP00000420616:999:1	-
ENSG00000008018	ENSP00000262193	ENST00000262193	ENSP00000262193	128	29	0	0.000	PF00227:Proteasome:34-226:PF00227:Proteasome:ENSP00000044462:999:1,PF00227:Proteasome:34-226:PF00004:AAA:ENSP00000157812:999:1,PF00227:Proteasome:34-226:PF00227:Proteasome:ENSP00000216455:999:1,PF00227:Proteasome:34-226:PF00227:Proteasome:ENSP00000223321:999:1,PF00227:Proteasome:34-226:PF00227:Proteasome:ENSP00000225426:999:1,PF00227:Proteasome:34-226:PF00227:Proteasome:ENSP00000259457:999:1,PF00…	-
ENSG00000008056	ENSP00000295987	ENST00000295987	ENSP00000295987	7	0	0	-	-	-
ENSG00000008056	ENSP00000343206	ENST00000340666	ENSP00000295987	7	0	0	-	-	-
ENSG00000008083	ENSP00000341280	ENST00000341776	ENSP00000341280	4	0	0	-	-	-
ENSG00000008083	ENSP00000380478	ENST00000397311	ENSP00000341280	4	0	0	-	-	-
ENSG00000008083	ENSP00000444623	ENST00000541660	ENSP00000341280	4	0	0	-	-	-
ENSG00000008086	ENSP00000369325	ENST00000379989	ENSP00000369325	2	2	0	0.000	PF00069:Pkinase:13-297:PF00071:Ras:ENSP00000304283:914:1,PF00069:Pkinase:13-297:PF00071:Ras:ENSP00000348461:914:1	-
ENSG00000008086	ENSP00000369332	ENST00000379996	ENSP00000369325	2	2	0	0.000	PF00069:Pkinase:13-297:PF00071:Ras:ENSP00000304283:914:1,PF00069:Pkinase:13-297:PF00071:Ras:ENSP00000348461:914:1	-
ENSG00000008118	ENSP00000009105	ENST00000009105	ENSP00000009105	1	1	0	0.000	PF00069:Pkinase:25-277:PF13499:EF-hand_7:ENSP00000349467:900:1	-
ENSG00000008118	ENSP00000354861	ENST00000361322	ENSP00000009105	1	1	0	0.000	PF00069:Pkinase:25-277:PF13499:EF-hand_7:ENSP00000349467:900:1	-
ENSG00000008118	ENSP00000392173	ENST00000423146	ENSP00000009105	1	0	1	1.000	-	PF00069:Pkinase:25-277:PF13499:EF-hand_7:ENSP00000349467:900:1
ENSG00000008128	ENSP00000348529	ENST00000356200	ENSP00000384442	7	5	0	0.000	PF00069:Pkinase:423-708:PF00069:Pkinase:ENSP00000217244:913:1,PF00069:Pkinase:423-708:PF00134:Cyclin_N:ENSP00000295926:998:1,PF00069:Pkinase:423-708:PF00076:RRM_1:ENSP00000301730:968:1,PF00069:Pkinase:423-708:PF00183:HSP90:ENSP00000335153:904:1,PF00069:Pkinase:423-708:PF00134:Cyclin_N:ENSP00000383611:957:1	-
ENSG00000008128	ENSP00000350403	ENST00000357760	ENSP00000384442	7	5	0	0.000	PF00069:Pkinase:423-708:PF00069:Pkinase:ENSP00000217244:913:1,PF00069:Pkinase:423-708:PF00134:Cyclin_N:ENSP00000295926:998:1,PF00069:Pkinase:423-708:PF00076:RRM_1:ENSP00000301730:968:1,PF00069:Pkinase:423-708:PF00183:HSP90:ENSP00000335153:904:1,PF00069:Pkinase:423-708:PF00134:Cyclin_N:ENSP00000383611:957:1	-
ENSG00000008128	ENSP00000351629	ENST00000358779	ENSP00000384442	7	5	0	0.000	PF00069:Pkinase:423-708:PF00069:Pkinase:ENSP00000217244:913:1,PF00069:Pkinase:423-708:PF00134:Cyclin_N:ENSP00000295926:998:1,PF00069:Pkinase:423-708:PF00076:RRM_1:ENSP00000301730:968:1,PF00069:Pkinase:423-708:PF00183:HSP90:ENSP00000335153:904:1,PF00069:Pkinase:423-708:PF00134:Cyclin_N:ENSP00000383611:957:1	-
ENSG00000008128	ENSP00000367900	ENST00000378633	ENSP00000384442	7	5	0	0.000	PF00069:Pkinase:423-708:PF00069:Pkinase:ENSP00000217244:913:1,PF00069:Pkinase:423-708:PF00134:Cyclin_N:ENSP00000295926:998:1,PF00069:Pkinase:423-708:PF00076:RRM_1:ENSP00000301730:968:1,PF00069:Pkinase:423-708:PF00183:HSP90:ENSP00000335153:904:1,PF00069:Pkinase:423-708:PF00134:Cyclin_N:ENSP00000383611:957:1	-
ENSG00000008128	ENSP00000367902	ENST00000378635	ENSP00000384442	7	0	5	1.000	-	PF00069:Pkinase:423-708:PF00069:Pkinase:ENSP00000217244:913:1,PF00069:Pkinase:423-708:PF00134:Cyclin_N:ENSP00000295926:998:1,PF00069:Pkinase:423-708:PF00076:RRM_1:ENSP00000301730:968:1,PF00069:Pkinase:423-708:PF00183:HSP90:ENSP00000335153:904:1,PF00069:Pkinase:423-708:PF00134:Cyclin_N:ENSP00000383611:957:1
ENSG00000008128	ENSP00000367905	ENST00000378638	ENSP00000384442	7	5	0	0.000	PF00069:Pkinase:423-708:PF00069:Pkinase:ENSP00000217244:913:1,PF00069:Pkinase:423-708:PF00134:Cyclin_N:ENSP00000295926:998:1,PF00069:Pkinase:423-708:PF00076:RRM_1:ENSP00000301730:968:1,PF00069:Pkinase:423-708:PF00183:HSP90:ENSP00000335153:904:1,PF00069:Pkinase:423-708:PF00134:Cyclin_N:ENSP00000383611:957:1	-
ENSG00000008128	ENSP00000383874	ENST00000401096	ENSP00000384442	7	0	5	1.000	-	PF00069:Pkinase:423-708:PF00069:Pkinase:ENSP00000217244:913:1,PF00069:Pkinase:423-708:PF00134:Cyclin_N:ENSP00000295926:998:1,PF00069:Pkinase:423-708:PF00076:RRM_1:ENSP00000301730:968:1,PF00069:Pkinase:423-708:PF00183:HSP90:ENSP00000335153:904:1,PF00069:Pkinase:423-708:PF00134:Cyclin_N:ENSP00000383611:957:1
ENSG00000008128	ENSP00000384442	ENST00000404249	ENSP00000384442	7	5	0	0.000	PF00069:Pkinase:423-708:PF00069:Pkinase:ENSP00000217244:913:1,PF00069:Pkinase:423-708:PF00134:Cyclin_N:ENSP00000295926:998:1,PF00069:Pkinase:423-708:PF00076:RRM_1:ENSP00000301730:968:1,PF00069:Pkinase:423-708:PF00183:HSP90:ENSP00000335153:904:1,PF00069:Pkinase:423-708:PF00134:Cyclin_N:ENSP00000383611:957:1	-
ENSG00000008128	ENSP00000422149	ENST00000509982	ENSP00000384442	7	0	5	1.000	-	PF00069:Pkinase:423-708:PF00069:Pkinase:ENSP00000217244:913:1,PF00069:Pkinase:423-708:PF00134:Cyclin_N:ENSP00000295926:998:1,PF00069:Pkinase:423-708:PF00076:RRM_1:ENSP00000301730:968:1,PF00069:Pkinase:423-708:PF00183:HSP90:ENSP00000335153:904:1,PF00069:Pkinase:423-708:PF00134:Cyclin_N:ENSP00000383611:957:1
ENSG00000008128	ENSP00000423900	ENST00000479362	ENSP00000384442	7	0	5	1.000	-	PF00069:Pkinase:423-708:PF00069:Pkinase:ENSP00000217244:913:1,PF00069:Pkinase:423-708:PF00134:Cyclin_N:ENSP00000295926:998:1,PF00069:Pkinase:423-708:PF00076:RRM_1:ENSP00000301730:968:1,PF00069:Pkinase:423-708:PF00183:HSP90:ENSP00000335153:904:1,PF00069:Pkinase:423-708:PF00134:Cyclin_N:ENSP00000383611:957:1
ENSG00000008128	ENSP00000462289	ENST00000460465	ENSP00000384442	7	0	5	1.000	-	PF00069:Pkinase:423-708:PF00069:Pkinase:ENSP00000217244:913:1,PF00069:Pkinase:423-708:PF00134:Cyclin_N:ENSP00000295926:998:1,PF00069:Pkinase:423-708:PF00076:RRM_1:ENSP00000301730:968:1,PF00069:Pkinase:423-708:PF00183:HSP90:ENSP00000335153:904:1,PF00069:Pkinase:423-708:PF00134:Cyclin_N:ENSP00000383611:957:1
ENSG00000008130	ENSP00000339727	ENST00000342348	ENSP00000340925	9	0	0	-	-	-
ENSG00000008130	ENSP00000340925	ENST00000344463	ENSP00000340925	9	0	0	-	-	-
ENSG00000008130	ENSP00000341679	ENST00000341426	ENSP00000340925	9	0	0	-	-	-
ENSG00000008130	ENSP00000344340	ENST00000341991	ENSP00000340925	9	0	0	-	-	-
ENSG00000008130	ENSP00000367890	ENST00000378625	ENSP00000340925	9	0	0	-	-	-
ENSG00000008130	ENSP00000383713	ENST00000400922	ENSP00000340925	9	0	0	-	-	-
ENSG00000008130	ENSP00000462589	ENST00000469045	ENSP00000340925	9	0	0	-	-	-
ENSG00000008130	ENSP00000462999	ENST00000489538	ENSP00000340925	9	0	0	-	-	-
ENSG00000008130	ENSP00000464096	ENST00000497186	ENSP00000340925	9	0	0	-	-	-
ENSG00000008130	ENSP00000464137	ENST00000498806	ENSP00000340925	9	0	0	-	-	-
ENSG00000008196	ENSP00000263046	ENST00000263046	ENSP00000377265	2	0	0	-	-	-
ENSG00000008196	ENSP00000342252	ENST00000344788	ENSP00000377265	2	0	0	-	-	-
ENSG00000008196	ENSP00000377265	ENST00000393655	ENSP00000377265	2	0	0	-	-	-
ENSG00000008197	ENSP00000008391	ENST00000008391	ENSP00000008391	0	0	0	-	-	-
ENSG00000008226	ENSP00000308597	ENST00000308059	ENSP00000308597	0	0	0	-	-	-
ENSG00000008226	ENSP00000315914	ENST00000346219	ENSP00000308597	0	0	0	-	-	-
ENSG00000008226	ENSP00000404261	ENST00000447130	ENSP00000308597	0	0	0	-	-	-
ENSG00000008226	ENSP00000410427	ENST00000452631	ENSP00000308597	0	0	0	-	-	-
ENSG00000008256	ENSP00000297044	ENST00000350796	ENSP00000297044	8	4	0	0.000	PF00169:PH:267-380:PF00025:Arf:ENSP00000000233:952:1,PF00169:PH:267-380:PF00025:Arf:ENSP00000272102:969:1,PF00169:PH:267-380:PF00025:Arf:ENSP00000298316:996:1,PF00169:PH:267-380:PF00071:Ras:ENSP00000400175:924:1	-
ENSG00000008256	ENSP00000379967	ENST00000396741	ENSP00000297044	8	4	0	0.000	PF00169:PH:267-380:PF00025:Arf:ENSP00000000233:952:1,PF00169:PH:267-380:PF00025:Arf:ENSP00000272102:969:1,PF00169:PH:267-380:PF00025:Arf:ENSP00000298316:996:1,PF00169:PH:267-380:PF00071:Ras:ENSP00000400175:924:1	-
ENSG00000008277	ENSP00000265727	ENST00000265727	ENSP00000265727	2	0	0	-	-	-
ENSG00000008277	ENSP00000315900	ENST00000315984	ENSP00000265727	2	0	0	-	-	-
ENSG00000008277	ENSP00000381260	ENST00000398201	ENSP00000265727	2	0	0	-	-	-
ENSG00000008277	ENSP00000381261	ENST00000398203	ENSP00000265727	2	0	0	-	-	-
ENSG00000008277	ENSP00000381262	ENST00000398204	ENSP00000265727	2	0	0	-	-	-
ENSG00000008277	ENSP00000381267	ENST00000398209	ENSP00000265727	2	0	0	-	-	-
ENSG00000008277	ENSP00000391334	ENST00000439864	ENSP00000265727	2	0	0	-	-	-
ENSG00000008277	ENSP00000396233	ENST00000426930	ENSP00000265727	2	0	0	-	-	-
ENSG00000008277	ENSP00000412085	ENST00000413139	ENSP00000265727	2	0	0	-	-	-
ENSG00000008277	ENSP00000413899	ENST00000412441	ENSP00000265727	2	0	0	-	-	-
ENSG00000008282	ENSP00000011473	ENST00000011473	ENSP00000011473	0	0	0	-	-	-
ENSG00000008282	ENSP00000388336	ENST00000455385	ENSP00000011473	0	0	0	-	-	-
ENSG00000008282	ENSP00000417473	ENST00000464029	ENSP00000011473	0	0	0	-	-	-
ENSG00000008282	ENSP00000419070	ENST00000470347	ENSP00000011473	0	0	0	-	-	-
ENSG00000008283	ENSP00000354028	ENST00000360793	ENSP00000354028	0	0	0	-	-	-
ENSG00000008283	ENSP00000376701	ENST00000392975	ENSP00000354028	0	0	0	-	-	-
ENSG00000008283	ENSP00000376702	ENST00000392976	ENSP00000354028	0	0	0	-	-	-
ENSG00000008283	ENSP00000400350	ENST00000448884	ENSP00000354028	0	0	0	-	-	-
ENSG00000008283	ENSP00000442773	ENST00000542042	ENSP00000354028	0	0	0	-	-	-
ENSG00000008283	ENSP00000462325	ENST00000581573	ENSP00000354028	0	0	0	-	-	-
ENSG00000008283	ENSP00000462543	ENST00000584291	ENSP00000354028	0	0	0	-	-	-
ENSG00000008283	ENSP00000462545	ENST00000580691	ENSP00000354028	0	0	0	-	-	-
ENSG00000008283	ENSP00000463162	ENST00000584031	ENSP00000354028	0	0	0	-	-	-
ENSG00000008283	ENSP00000463680	ENST00000580592	ENSP00000354028	0	0	0	-	-	-
ENSG00000008283	ENSP00000464012	ENST00000585153	ENSP00000354028	0	0	0	-	-	-
ENSG00000008283	ENSP00000464193	ENST00000578072	ENSP00000354028	0	0	0	-	-	-
ENSG00000008283	ENSP00000464215	ENST00000582997	ENSP00000354028	0	0	0	-	-	-
ENSG00000008283	ENSP00000464470	ENST00000582297	ENSP00000354028	0	0	0	-	-	-
ENSG00000008283	ENSP00000464520	ENST00000582034	ENSP00000354028	0	0	0	-	-	-
ENSG00000008294	ENSP00000262013	ENST00000262013	ENSP00000262013	21	0	0	-	-	-
ENSG00000008294	ENSP00000349636	ENST00000357122	ENSP00000262013	21	0	0	-	-	-
ENSG00000008294	ENSP00000423165	ENST00000510283	ENSP00000262013	21	0	0	-	-	-
ENSG00000008294	ENSP00000423346	ENST00000513746	ENSP00000262013	21	0	0	-	-	-
ENSG00000008294	ENSP00000426061	ENST00000510855	ENSP00000262013	21	0	0	-	-	-
ENSG00000008294	ENSP00000426900	ENST00000505279	ENSP00000262013	21	0	0	-	-	-
ENSG00000008294	ENSP00000429343	ENST00000511795	ENSP00000262013	21	0	0	-	-	-
ENSG00000008294	ENSP00000430205	ENST00000513906	ENSP00000262013	21	0	0	-	-	-
ENSG00000008300	ENSP00000164024	ENST00000164024	ENSP00000164024	0	0	0	-	-	-
ENSG00000008300	ENSP00000445694	ENST00000544264	ENSP00000164024	0	0	0	-	-	-
ENSG00000008311	ENSP00000351834	ENST00000358954	ENSP00000377040	3	0	1	1.000	-	PF03435:Saccharop_dh:483-917:PF03435:Saccharop_dh:ENSP00000355467:910:1
ENSG00000008311	ENSP00000377040	ENST00000393376	ENSP00000377040	3	1	0	0.000	PF03435:Saccharop_dh:483-917:PF03435:Saccharop_dh:ENSP00000355467:910:1	-
ENSG00000008311	ENSP00000394180	ENST00000426162	ENSP00000377040	3	0	1	1.000	-	PF03435:Saccharop_dh:483-917:PF03435:Saccharop_dh:ENSP00000355467:910:1
ENSG00000008311	ENSP00000403768	ENST00000417368	ENSP00000377040	3	1	0	0.000	PF03435:Saccharop_dh:483-917:PF03435:Saccharop_dh:ENSP00000355467:910:1	-
ENSG00000008311	ENSP00000414001	ENST00000431170	ENSP00000377040	3	0	1	1.000	-	PF03435:Saccharop_dh:483-917:PF03435:Saccharop_dh:ENSP00000355467:910:1
ENSG00000008323	ENSP00000011684	ENST00000011684	ENSP00000011684	2	1	0	0.000	PF00621:RhoGEF:166-351:PF00071:Ras:ENSP00000400175:956:1	-
ENSG00000008323	ENSP00000304640	ENST00000304581	ENSP00000011684	2	0	1	1.000	-	PF00621:RhoGEF:166-351:PF00071:Ras:ENSP00000400175:956:1
ENSG00000008323	ENSP00000380185	ENST00000396988	ENSP00000011684	2	1	0	0.000	PF00621:RhoGEF:166-351:PF00071:Ras:ENSP00000400175:956:1	-
ENSG00000008323	ENSP00000393194	ENST00000449001	ENSP00000011684	2	1	0	0.000	PF00621:RhoGEF:166-351:PF00071:Ras:ENSP00000400175:956:1	-
ENSG00000008323	ENSP00000442836	ENST00000536531	ENSP00000011684	2	1	0	0.000	PF00621:RhoGEF:166-351:PF00071:Ras:ENSP00000400175:956:1	-
ENSG00000008324	ENSP00000011691	ENST00000011691	ENSP00000011691	0	0	0	-	-	-
ENSG00000008324	ENSP00000401115	ENST00000447630	ENSP00000011691	0	0	0	-	-	-
ENSG00000008382	ENSP00000262966	ENST00000262966	ENSP00000262966	8	5	0	0.000	PF01398:JAB:281-371:PF01398:JAB:ENSP00000219313:963:1,PF01398:JAB:281-371:PF01399:PCI:ENSP00000264639:927:1,PF01398:JAB:281-371:PF01399:PCI:ENSP00000295901:907:1,PF01398:JAB:281-371:PF01399:PCI:ENSP00000348442:925:1,PF01398:JAB:281-371:PF13519:VWA_2:ENSP00000357879:913:1	-
ENSG00000008382	ENSP00000353015	ENST00000359935	ENSP00000262966	8	0	5	1.000	-	PF01398:JAB:281-371:PF01398:JAB:ENSP00000219313:963:1,PF01398:JAB:281-371:PF01399:PCI:ENSP00000264639:927:1,PF01398:JAB:281-371:PF01399:PCI:ENSP00000295901:907:1,PF01398:JAB:281-371:PF01399:PCI:ENSP00000348442:925:1,PF01398:JAB:281-371:PF13519:VWA_2:ENSP00000357879:913:1
ENSG00000008382	ENSP00000469057	ENST00000594162	ENSP00000262966	8	0	5	1.000	-	PF01398:JAB:281-371:PF01398:JAB:ENSP00000219313:963:1,PF01398:JAB:281-371:PF01399:PCI:ENSP00000264639:927:1,PF01398:JAB:281-371:PF01399:PCI:ENSP00000295901:907:1,PF01398:JAB:281-371:PF01399:PCI:ENSP00000348442:925:1,PF01398:JAB:281-371:PF13519:VWA_2:ENSP00000357879:913:1
ENSG00000008382	ENSP00000469230	ENST00000601877	ENSP00000262966	8	0	5	1.000	-	PF01398:JAB:281-371:PF01398:JAB:ENSP00000219313:963:1,PF01398:JAB:281-371:PF01399:PCI:ENSP00000264639:927:1,PF01398:JAB:281-371:PF01399:PCI:ENSP00000295901:907:1,PF01398:JAB:281-371:PF01399:PCI:ENSP00000348442:925:1,PF01398:JAB:281-371:PF13519:VWA_2:ENSP00000357879:913:1
ENSG00000008382	ENSP00000470987	ENST00000594716	ENSP00000262966	8	5	0	0.000	PF01398:JAB:281-371:PF01398:JAB:ENSP00000219313:963:1,PF01398:JAB:281-371:PF01399:PCI:ENSP00000264639:927:1,PF01398:JAB:281-371:PF01399:PCI:ENSP00000295901:907:1,PF01398:JAB:281-371:PF01399:PCI:ENSP00000348442:925:1,PF01398:JAB:281-371:PF13519:VWA_2:ENSP00000357879:913:1	-
ENSG00000008382	ENSP00000471189	ENST00000597036	ENSP00000262966	8	0	5	1.000	-	PF01398:JAB:281-371:PF01398:JAB:ENSP00000219313:963:1,PF01398:JAB:281-371:PF01399:PCI:ENSP00000264639:927:1,PF01398:JAB:281-371:PF01399:PCI:ENSP00000295901:907:1,PF01398:JAB:281-371:PF01399:PCI:ENSP00000348442:925:1,PF01398:JAB:281-371:PF13519:VWA_2:ENSP00000357879:913:1
ENSG00000008382	ENSP00000471715	ENST00000596722	ENSP00000262966	8	5	0	0.000	PF01398:JAB:281-371:PF01398:JAB:ENSP00000219313:963:1,PF01398:JAB:281-371:PF01399:PCI:ENSP00000264639:927:1,PF01398:JAB:281-371:PF01399:PCI:ENSP00000295901:907:1,PF01398:JAB:281-371:PF01399:PCI:ENSP00000348442:925:1,PF01398:JAB:281-371:PF13519:VWA_2:ENSP00000357879:913:1	-
ENSG00000008382	ENSP00000471735	ENST00000599840	ENSP00000262966	8	5	0	0.000	PF01398:JAB:281-371:PF01398:JAB:ENSP00000219313:963:1,PF01398:JAB:281-371:PF01399:PCI:ENSP00000264639:927:1,PF01398:JAB:281-371:PF01399:PCI:ENSP00000295901:907:1,PF01398:JAB:281-371:PF01399:PCI:ENSP00000348442:925:1,PF01398:JAB:281-371:PF13519:VWA_2:ENSP00000357879:913:1	-
ENSG00000008394	ENSP00000010404	ENST00000010404	ENSP00000010404	58	3	0	0.000	PF01124:MAPEG:16-150:PF01124:MAPEG:ENSP00000265498:985:1,PF01124:MAPEG:16-150:PF01124:MAPEG:ENSP00000292596:963:1,PF01124:MAPEG:16-150:PF01124:MAPEG:ENSP00000356859:985:1	-
ENSG00000008394	ENSP00000379510	ENST00000396207	ENSP00000010404	58	3	0	0.000	PF01124:MAPEG:16-150:PF01124:MAPEG:ENSP00000265498:985:1,PF01124:MAPEG:16-150:PF01124:MAPEG:ENSP00000292596:963:1,PF01124:MAPEG:16-150:PF01124:MAPEG:ENSP00000356859:985:1	-
ENSG00000008394	ENSP00000379512	ENST00000396209	ENSP00000010404	58	3	0	0.000	PF01124:MAPEG:16-150:PF01124:MAPEG:ENSP00000265498:985:1,PF01124:MAPEG:16-150:PF01124:MAPEG:ENSP00000292596:963:1,PF01124:MAPEG:16-150:PF01124:MAPEG:ENSP00000356859:985:1	-
ENSG00000008394	ENSP00000379513	ENST00000396210	ENSP00000010404	58	3	0	0.000	PF01124:MAPEG:16-150:PF01124:MAPEG:ENSP00000265498:985:1,PF01124:MAPEG:16-150:PF01124:MAPEG:ENSP00000292596:963:1,PF01124:MAPEG:16-150:PF01124:MAPEG:ENSP00000356859:985:1	-
ENSG00000008394	ENSP00000437988	ENST00000540056	ENSP00000010404	58	0	3	1.000	-	PF01124:MAPEG:17-149:PF01124:MAPEG:ENSP00000265498:985:1,PF01124:MAPEG:17-149:PF01124:MAPEG:ENSP00000292596:963:1,PF01124:MAPEG:17-149:PF01124:MAPEG:ENSP00000356859:985:1
ENSG00000008394	ENSP00000438308	ENST00000535309	ENSP00000010404	58	0	3	1.000	-	PF01124:MAPEG:17-149:PF01124:MAPEG:ENSP00000265498:985:1,PF01124:MAPEG:17-149:PF01124:MAPEG:ENSP00000292596:963:1,PF01124:MAPEG:17-149:PF01124:MAPEG:ENSP00000356859:985:1
ENSG00000008394	ENSP00000440443	ENST00000538885	ENSP00000010404	58	0	3	1.000	-	PF01124:MAPEG:17-149:PF01124:MAPEG:ENSP00000265498:985:1,PF01124:MAPEG:17-149:PF01124:MAPEG:ENSP00000292596:963:1,PF01124:MAPEG:17-149:PF01124:MAPEG:ENSP00000356859:985:1
ENSG00000008394	ENSP00000442557	ENST00000536371	ENSP00000010404	58	0	3	1.000	-	PF01124:MAPEG:17-149:PF01124:MAPEG:ENSP00000265498:985:1,PF01124:MAPEG:17-149:PF01124:MAPEG:ENSP00000292596:963:1,PF01124:MAPEG:17-149:PF01124:MAPEG:ENSP00000356859:985:1
ENSG00000008394	ENSP00000442767	ENST00000543076	ENSP00000010404	58	0	3	1.000	-	PF01124:MAPEG:17-149:PF01124:MAPEG:ENSP00000265498:985:1,PF01124:MAPEG:17-149:PF01124:MAPEG:ENSP00000292596:963:1,PF01124:MAPEG:17-149:PF01124:MAPEG:ENSP00000356859:985:1
ENSG00000008394	ENSP00000442970	ENST00000540126	ENSP00000010404	58	0	3	1.000	-	PF01124:MAPEG:17-149:PF01124:MAPEG:ENSP00000265498:985:1,PF01124:MAPEG:17-149:PF01124:MAPEG:ENSP00000292596:963:1,PF01124:MAPEG:17-149:PF01124:MAPEG:ENSP00000356859:985:1
ENSG00000008405	ENSP00000008527	ENST00000008527	ENSP00000008527	21	4	0	0.000	PF00875:DNA_photolyase:5-159:PF12114:Period_C:ENSP00000254657:999:1,PF00875:DNA_photolyase:5-159:PF12114:Period_C:ENSP00000314420:999:1,PF00875:DNA_photolyase:5-159:PF12114:Period_C:ENSP00000355031:999:1,PF00875:DNA_photolyase:5-159:PF00875:DNA_photolyase:ENSP00000406751:995:1	-
ENSG00000008405	ENSP00000447738	ENST00000549356	ENSP00000008527	21	0	4	1.000	-	PF00875:DNA_photolyase:5-171:PF12114:Period_C:ENSP00000254657:999:1,PF00875:DNA_photolyase:5-171:PF12114:Period_C:ENSP00000314420:999:1,PF00875:DNA_photolyase:5-171:PF12114:Period_C:ENSP00000355031:999:1,PF00875:DNA_photolyase:5-171:PF00875:DNA_photolyase:ENSP00000406751:995:1
ENSG00000008438	ENSP00000008938	ENST00000008938	ENSP00000008938	2	0	0	-	-	-
ENSG00000008441	ENSP00000351354	ENST00000358552	ENSP00000380781	16	0	0	-	-	-
ENSG00000008441	ENSP00000353219	ENST00000360105	ENSP00000380781	16	0	0	-	-	-
ENSG00000008441	ENSP00000380781	ENST00000397661	ENSP00000380781	16	0	0	-	-	-
ENSG00000008441	ENSP00000465094	ENST00000591028	ENSP00000380781	16	0	0	-	-	-
ENSG00000008441	ENSP00000465616	ENST00000590027	ENSP00000380781	16	0	0	-	-	-
ENSG00000008441	ENSP00000466389	ENST00000587760	ENSP00000380781	16	0	0	-	-	-
ENSG00000008441	ENSP00000466605	ENST00000585382	ENSP00000380781	16	0	0	-	-	-
ENSG00000008441	ENSP00000466735	ENST00000588228	ENSP00000380781	16	0	0	-	-	-
ENSG00000008441	ENSP00000467512	ENST00000592199	ENSP00000380781	16	0	0	-	-	-
ENSG00000008441	ENSP00000467536	ENST00000586797	ENSP00000380781	16	0	0	-	-	-
ENSG00000008441	ENSP00000467785	ENST00000587260	ENSP00000380781	16	0	0	-	-	-
ENSG00000008441	ENSP00000468707	ENST00000586873	ENSP00000380781	16	0	0	-	-	-
ENSG00000008441	ENSP00000468794	ENST00000585575	ENSP00000380781	16	0	0	-	-	-
ENSG00000008513	ENSP00000318445	ENST00000319914	ENSP00000318445	43	7	0	0.000	PF00777:Glyco_transf_29:79-340:PF00777:Glyco_transf_29:ENSP00000156626:925:1,PF00777:Glyco_transf_29:79-340:PF00777:Glyco_transf_29:ENSP00000291839:919:1,PF00777:Glyco_transf_29:79-340:PF00777:Glyco_transf_29:ENSP00000321343:919:1,PF00777:Glyco_transf_29:79-340:PF00777:Glyco_transf_29:ENSP00000329214:921:1,PF00777:Glyco_transf_29:79-340:PF00777:Glyco_transf_29:ENSP00000336733:922:1,PF00777:Glyco_…	-
ENSG00000008513	ENSP00000414073	ENST00000399640	ENSP00000318445	43	7	0	0.000	PF00777:Glyco_transf_29:79-340:PF00777:Glyco_transf_29:ENSP00000156626:925:1,PF00777:Glyco_transf_29:79-340:PF00777:Glyco_transf_29:ENSP00000291839:919:1,PF00777:Glyco_transf_29:79-340:PF00777:Glyco_transf_29:ENSP00000321343:919:1,PF00777:Glyco_transf_29:79-340:PF00777:Glyco_transf_29:ENSP00000329214:921:1,PF00777:Glyco_transf_29:79-340:PF00777:Glyco_transf_29:ENSP00000336733:922:1,PF00777:Glyco_…	-
ENSG00000008513	ENSP00000427720	ENST00000517668	ENSP00000318445	43	0	7	1.000	-	PF00777:Glyco_transf_29:79-340:PF00777:Glyco_transf_29:ENSP00000156626:925:1,PF00777:Glyco_transf_29:79-340:PF00777:Glyco_transf_29:ENSP00000291839:919:1,PF00777:Glyco_transf_29:79-340:PF00777:Glyco_transf_29:ENSP00000321343:919:1,PF00777:Glyco_transf_29:79-340:PF00777:Glyco_transf_29:ENSP00000329214:921:1,PF00777:Glyco_transf_29:79-340:PF00777:Glyco_transf_29:ENSP00000336733:922:1,PF00777:Glyco_…
ENSG00000008513	ENSP00000427786	ENST00000523855	ENSP00000318445	43	0	7	1.000	-	PF00777:Glyco_transf_29:79-340:PF00777:Glyco_transf_29:ENSP00000156626:925:1,PF00777:Glyco_transf_29:79-340:PF00777:Glyco_transf_29:ENSP00000291839:919:1,PF00777:Glyco_transf_29:79-340:PF00777:Glyco_transf_29:ENSP00000321343:919:1,PF00777:Glyco_transf_29:79-340:PF00777:Glyco_transf_29:ENSP00000329214:921:1,PF00777:Glyco_transf_29:79-340:PF00777:Glyco_transf_29:ENSP00000336733:922:1,PF00777:Glyco_…
ENSG00000008513	ENSP00000428540	ENST00000521180	ENSP00000318445	43	7	0	0.000	PF00777:Glyco_transf_29:79-340:PF00777:Glyco_transf_29:ENSP00000156626:925:1,PF00777:Glyco_transf_29:79-340:PF00777:Glyco_transf_29:ENSP00000291839:919:1,PF00777:Glyco_transf_29:79-340:PF00777:Glyco_transf_29:ENSP00000321343:919:1,PF00777:Glyco_transf_29:79-340:PF00777:Glyco_transf_29:ENSP00000329214:921:1,PF00777:Glyco_transf_29:79-340:PF00777:Glyco_transf_29:ENSP00000336733:922:1,PF00777:Glyco_…	-
ENSG00000008513	ENSP00000429638	ENST00000523854	ENSP00000318445	43	0	7	1.000	-	PF00777:Glyco_transf_29:79-340:PF00777:Glyco_transf_29:ENSP00000156626:925:1,PF00777:Glyco_transf_29:79-340:PF00777:Glyco_transf_29:ENSP00000291839:919:1,PF00777:Glyco_transf_29:79-340:PF00777:Glyco_transf_29:ENSP00000321343:919:1,PF00777:Glyco_transf_29:79-340:PF00777:Glyco_transf_29:ENSP00000329214:921:1,PF00777:Glyco_transf_29:79-340:PF00777:Glyco_transf_29:ENSP00000336733:922:1,PF00777:Glyco_…
ENSG00000008513	ENSP00000429936	ENST00000523634	ENSP00000318445	43	0	7	1.000	-	PF00777:Glyco_transf_29:79-340:PF00777:Glyco_transf_29:ENSP00000156626:925:1,PF00777:Glyco_transf_29:79-340:PF00777:Glyco_transf_29:ENSP00000291839:919:1,PF00777:Glyco_transf_29:79-340:PF00777:Glyco_transf_29:ENSP00000321343:919:1,PF00777:Glyco_transf_29:79-340:PF00777:Glyco_transf_29:ENSP00000329214:921:1,PF00777:Glyco_transf_29:79-340:PF00777:Glyco_transf_29:ENSP00000336733:922:1,PF00777:Glyco_…
ENSG00000008513	ENSP00000430135	ENST00000519924	ENSP00000318445	43	0	7	1.000	-	PF00777:Glyco_transf_29:79-340:PF00777:Glyco_transf_29:ENSP00000156626:925:1,PF00777:Glyco_transf_29:79-340:PF00777:Glyco_transf_29:ENSP00000291839:919:1,PF00777:Glyco_transf_29:79-340:PF00777:Glyco_transf_29:ENSP00000321343:919:1,PF00777:Glyco_transf_29:79-340:PF00777:Glyco_transf_29:ENSP00000329214:921:1,PF00777:Glyco_transf_29:79-340:PF00777:Glyco_transf_29:ENSP00000336733:922:1,PF00777:Glyco_…
ENSG00000008513	ENSP00000430515	ENST00000522652	ENSP00000318445	43	7	0	0.000	PF00777:Glyco_transf_29:79-340:PF00777:Glyco_transf_29:ENSP00000156626:925:1,PF00777:Glyco_transf_29:79-340:PF00777:Glyco_transf_29:ENSP00000291839:919:1,PF00777:Glyco_transf_29:79-340:PF00777:Glyco_transf_29:ENSP00000321343:919:1,PF00777:Glyco_transf_29:79-340:PF00777:Glyco_transf_29:ENSP00000329214:921:1,PF00777:Glyco_transf_29:79-340:PF00777:Glyco_transf_29:ENSP00000336733:922:1,PF00777:Glyco_…	-
ENSG00000008516	ENSP00000337816	ENST00000336577	ENSP00000337816	0	0	0	-	-	-
ENSG00000008517	ENSP00000008180	ENST00000008180	ENSP00000324742	2	0	0	-	-	-
ENSG00000008517	ENSP00000324742	ENST00000325568	ENSP00000324742	2	0	0	-	-	-
ENSG00000008517	ENSP00000371648	ENST00000382213	ENSP00000324742	2	0	0	-	-	-
ENSG00000008517	ENSP00000380096	ENST00000396887	ENSP00000324742	2	0	0	-	-	-
ENSG00000008517	ENSP00000380099	ENST00000396890	ENSP00000324742	2	0	0	-	-	-
ENSG00000008517	ENSP00000405063	ENST00000440815	ENSP00000324742	2	0	0	-	-	-
ENSG00000008517	ENSP00000411958	ENST00000444393	ENSP00000324742	2	0	0	-	-	-
ENSG00000008517	ENSP00000431740	ENST00000525228	ENSP00000324742	2	0	0	-	-	-
ENSG00000008517	ENSP00000431775	ENST00000534507	ENSP00000324742	2	0	0	-	-	-
ENSG00000008517	ENSP00000432218	ENST00000525643	ENSP00000324742	2	0	0	-	-	-
ENSG00000008517	ENSP00000432850	ENST00000528163	ENSP00000324742	2	0	0	-	-	-
ENSG00000008517	ENSP00000432917	ENST00000533097	ENSP00000324742	2	0	0	-	-	-
ENSG00000008517	ENSP00000433177	ENST00000531965	ENSP00000324742	2	0	0	-	-	-
ENSG00000008517	ENSP00000433747	ENST00000530890	ENSP00000324742	2	0	0	-	-	-
ENSG00000008517	ENSP00000433866	ENST00000525377	ENSP00000324742	2	0	0	-	-	-
ENSG00000008517	ENSP00000436929	ENST00000530538	ENSP00000324742	2	0	0	-	-	-
ENSG00000008517	ENSP00000436937	ENST00000529699	ENSP00000324742	2	0	0	-	-	-
ENSG00000008517	ENSP00000437020	ENST00000529550	ENSP00000324742	2	0	0	-	-	-
ENSG00000008517	ENSP00000446624	ENST00000548652	ENSP00000324742	2	0	0	-	-	-
ENSG00000008517	ENSP00000446978	ENST00000552356	ENSP00000324742	2	0	0	-	-	-
ENSG00000008517	ENSP00000447033	ENST00000552936	ENSP00000324742	2	0	0	-	-	-
ENSG00000008517	ENSP00000447496	ENST00000551122	ENSP00000324742	2	0	0	-	-	-
ENSG00000008517	ENSP00000447812	ENST00000549213	ENSP00000324742	2	0	0	-	-	-
ENSG00000008517	ENSP00000447979	ENST00000548246	ENSP00000324742	2	0	0	-	-	-
ENSG00000008517	ENSP00000448354	ENST00000548807	ENSP00000324742	2	0	0	-	-	-
ENSG00000008517	ENSP00000448683	ENST00000552664	ENSP00000324742	2	0	0	-	-	-
ENSG00000008517	ENSP00000449147	ENST00000551513	ENSP00000324742	2	0	0	-	-	-
ENSG00000008517	ENSP00000449483	ENST00000548476	ENSP00000324742	2	0	0	-	-	-
ENSG00000008517	ENSP00000450364	ENST00000526464	ENSP00000324742	2	0	0	-	-	-
ENSG00000008710	ENSP00000262304	ENST00000262304	ENSP00000262304	8	2	0	0.000	PF08016:PKD_channel:3711-4113:PF00520:Ion_trans:ENSP00000237596:995:1,PF00059:Lectin_C:426-531:PF00028:Cadherin:ENSP00000261769:974:1	-
ENSG00000008710	ENSP00000399501	ENST00000423118	ENSP00000262304	8	2	0	0.000	PF08016:PKD_channel:3711-4113:PF00520:Ion_trans:ENSP00000237596:995:1,PF00059:Lectin_C:426-531:PF00028:Cadherin:ENSP00000261769:974:1	-
ENSG00000008710	ENSP00000455753	ENST00000562425	ENSP00000262304	8	0	2	1.000	-	PF08016:PKD_channel:3712-4112:PF00520:Ion_trans:ENSP00000237596:995:1,PF00059:Lectin_C:426-531:PF00028:Cadherin:ENSP00000261769:974:1
ENSG00000008710	ENSP00000456670	ENST00000483024	ENSP00000262304	8	0	2	1.000	-	PF08016:PKD_channel:3712-4112:PF00520:Ion_trans:ENSP00000237596:995:1,PF00059:Lectin_C:426-531:PF00028:Cadherin:ENSP00000261769:974:1
ENSG00000008710	ENSP00000456672	ENST00000488185	ENSP00000262304	8	0	2	1.000	-	PF08016:PKD_channel:3712-4112:PF00520:Ion_trans:ENSP00000237596:995:1,PF00059:Lectin_C:426-531:PF00028:Cadherin:ENSP00000261769:974:1
ENSG00000008710	ENSP00000457132	ENST00000487932	ENSP00000262304	8	0	2	1.000	-	PF08016:PKD_channel:3712-4112:PF00520:Ion_trans:ENSP00000237596:995:1,PF00059:Lectin_C:426-531:PF00028:Cadherin:ENSP00000261769:974:1
ENSG00000008710	ENSP00000457162	ENST00000568591	ENSP00000262304	8	0	2	1.000	-	PF08016:PKD_channel:3712-4112:PF00520:Ion_trans:ENSP00000237596:995:1,PF00059:Lectin_C:426-531:PF00028:Cadherin:ENSP00000261769:974:1
ENSG00000008710	ENSP00000457984	ENST00000567946	ENSP00000262304	8	0	2	1.000	-	PF08016:PKD_channel:3712-4112:PF00520:Ion_trans:ENSP00000237596:995:1,PF00059:Lectin_C:426-531:PF00028:Cadherin:ENSP00000261769:974:1
ENSG00000008710	ENSP00000461391	ENST00000561668	ENSP00000262304	8	0	2	1.000	-	PF08016:PKD_channel:3712-4112:PF00520:Ion_trans:ENSP00000237596:995:1,PF00059:Lectin_C:426-531:PF00028:Cadherin:ENSP00000261769:974:1
ENSG00000008735	ENSP00000008876	ENST00000008876	ENSP00000330572	11	2	1	0.333	PF14604:SH3_9:611-660:PF07714:Pkinase_Tyr:ENSP00000253055:977:1,PF14604:SH3_9:611-660:PF07714:Pkinase_Tyr:ENSP00000309597:963:1	PF00640:PID:683-813:PF10515:APP_amyloid:ENSP00000284981:968:1
ENSG00000008735	ENSP00000330572	ENST00000329492	ENSP00000330572	11	3	0	0.000	PF14604:SH3_9:611-660:PF07714:Pkinase_Tyr:ENSP00000253055:977:1,PF00640:PID:683-813:PF10515:APP_amyloid:ENSP00000284981:968:1,PF14604:SH3_9:611-660:PF07714:Pkinase_Tyr:ENSP00000309597:963:1	-
ENSG00000008735	ENSP00000340015	ENST00000341339	ENSP00000330572	11	3	0	0.000	PF14604:SH3_9:611-660:PF07714:Pkinase_Tyr:ENSP00000253055:977:1,PF00640:PID:683-813:PF10515:APP_amyloid:ENSP00000284981:968:1,PF14604:SH3_9:611-660:PF07714:Pkinase_Tyr:ENSP00000309597:963:1	-
ENSG00000008735	ENSP00000382792	ENST00000399908	ENSP00000330572	11	3	0	0.000	PF14604:SH3_9:611-660:PF07714:Pkinase_Tyr:ENSP00000253055:977:1,PF00640:PID:683-813:PF10515:APP_amyloid:ENSP00000284981:968:1,PF14604:SH3_9:611-660:PF07714:Pkinase_Tyr:ENSP00000309597:963:1	-
ENSG00000008735	ENSP00000382796	ENST00000399912	ENSP00000330572	11	3	0	0.000	PF14604:SH3_9:611-660:PF07714:Pkinase_Tyr:ENSP00000253055:977:1,PF00640:PID:683-813:PF10515:APP_amyloid:ENSP00000284981:968:1,PF14604:SH3_9:611-660:PF07714:Pkinase_Tyr:ENSP00000309597:963:1	-
ENSG00000008735	ENSP00000404914	ENST00000442429	ENSP00000330572	11	3	0	0.000	PF14604:SH3_9:611-660:PF07714:Pkinase_Tyr:ENSP00000253055:977:1,PF00640:PID:683-813:PF10515:APP_amyloid:ENSP00000284981:968:1,PF14604:SH3_9:611-660:PF07714:Pkinase_Tyr:ENSP00000309597:963:1	-
ENSG00000008838	ENSP00000348610	ENST00000356271	ENSP00000377686	84	0	0	-	-	-
ENSG00000008838	ENSP00000377684	ENST00000394126	ENSP00000377686	84	0	0	-	-	-
ENSG00000008838	ENSP00000377685	ENST00000394127	ENSP00000377686	84	0	0	-	-	-
ENSG00000008838	ENSP00000377686	ENST00000394128	ENSP00000377686	84	0	0	-	-	-
ENSG00000008838	ENSP00000392276	ENST00000428757	ENSP00000377686	84	0	0	-	-	-
ENSG00000008838	ENSP00000393464	ENST00000422942	ENSP00000377686	84	0	0	-	-	-
ENSG00000008838	ENSP00000435760	ENST00000491466	ENSP00000377686	84	0	0	-	-	-
ENSG00000008838	ENSP00000438630	ENST00000543759	ENSP00000377686	84	0	0	-	-	-
ENSG00000008838	ENSP00000438767	ENST00000537674	ENSP00000377686	84	0	0	-	-	-
ENSG00000008838	ENSP00000439148	ENST00000535508	ENSP00000377686	84	0	0	-	-	-
ENSG00000008838	ENSP00000440100	ENST00000501516	ENSP00000377686	84	0	0	-	-	-
ENSG00000008838	ENSP00000443344	ENST00000535071	ENSP00000377686	84	0	0	-	-	-
ENSG00000008838	ENSP00000462539	ENST00000582023	ENSP00000377686	84	0	0	-	-	-
ENSG00000008838	ENSP00000462646	ENST00000585306	ENSP00000377686	84	0	0	-	-	-
ENSG00000008838	ENSP00000463043	ENST00000580008	ENSP00000377686	84	0	0	-	-	-
ENSG00000008838	ENSP00000463480	ENST00000578161	ENSP00000377686	84	0	0	-	-	-
ENSG00000008838	ENSP00000463484	ENST00000578901	ENSP00000377686	84	0	0	-	-	-
ENSG00000008838	ENSP00000463528	ENST00000580517	ENSP00000377686	84	0	0	-	-	-
ENSG00000008838	ENSP00000463724	ENST00000581058	ENSP00000377686	84	0	0	-	-	-
ENSG00000008838	ENSP00000463751	ENST00000580885	ENSP00000377686	84	0	0	-	-	-
ENSG00000008838	ENSP00000464225	ENST00000580302	ENSP00000377686	84	0	0	-	-	-
ENSG00000008853	ENSP00000251822	ENST00000251822	ENSP00000427926	116	109	0	0.000	PF00071:Ras:38-229:PF00620:RhoGAP:ENSP00000019317:939:1,PF00071:Ras:38-229:PF00620:RhoGAP:ENSP00000033079:908:1,PF00071:Ras:38-229:PF00620:RhoGAP:ENSP00000203556:900:1,PF00071:Ras:38-229:PF00169:PH:ENSP00000216373:929:1,PF00071:Ras:38-229:PF02115:Rho_GDI:ENSP00000219409:975:1,PF00071:Ras:38-229:PF00071:Ras:ENSP00000220507:910:1,PF00071:Ras:38-229:PF00620:RhoGAP:ENSP00000222792:940:1,PF00071:Ras:3…	-
ENSG00000008853	ENSP00000427926	ENST00000519685	ENSP00000427926	116	109	0	0.000	PF00071:Ras:38-229:PF00620:RhoGAP:ENSP00000019317:939:1,PF00071:Ras:38-229:PF00620:RhoGAP:ENSP00000033079:908:1,PF00071:Ras:38-229:PF00620:RhoGAP:ENSP00000203556:900:1,PF00071:Ras:38-229:PF00169:PH:ENSP00000216373:929:1,PF00071:Ras:38-229:PF02115:Rho_GDI:ENSP00000219409:975:1,PF00071:Ras:38-229:PF00071:Ras:ENSP00000220507:910:1,PF00071:Ras:38-229:PF00620:RhoGAP:ENSP00000222792:940:1,PF00071:Ras:3…	-
ENSG00000008853	ENSP00000429141	ENST00000522948	ENSP00000427926	116	109	0	0.000	PF00071:Ras:38-229:PF00620:RhoGAP:ENSP00000019317:939:1,PF00071:Ras:38-229:PF00620:RhoGAP:ENSP00000033079:908:1,PF00071:Ras:38-229:PF00620:RhoGAP:ENSP00000203556:900:1,PF00071:Ras:38-229:PF00169:PH:ENSP00000216373:929:1,PF00071:Ras:38-229:PF02115:Rho_GDI:ENSP00000219409:975:1,PF00071:Ras:38-229:PF00071:Ras:ENSP00000220507:910:1,PF00071:Ras:38-229:PF00620:RhoGAP:ENSP00000222792:940:1,PF00071:Ras:3…	-
ENSG00000008853	ENSP00000430785	ENST00000524077	ENSP00000427926	116	0	109	1.000	-	PF00071:Ras:38-229:PF00620:RhoGAP:ENSP00000019317:939:1,PF00071:Ras:38-229:PF00620:RhoGAP:ENSP00000033079:908:1,PF00071:Ras:38-229:PF00620:RhoGAP:ENSP00000203556:900:1,PF00071:Ras:38-229:PF00169:PH:ENSP00000216373:929:1,PF00071:Ras:38-229:PF02115:Rho_GDI:ENSP00000219409:975:1,PF00071:Ras:38-229:PF00071:Ras:ENSP00000220507:910:1,PF00071:Ras:38-229:PF00620:RhoGAP:ENSP00000222792:940:1,PF00071:Ras:3…
ENSG00000008869	ENSP00000233099	ENST00000233099	ENSP00000233099	0	0	0	-	-	-
ENSG00000008869	ENSP00000346531	ENST00000354531	ENSP00000233099	0	0	0	-	-	-
ENSG00000008869	ENSP00000408222	ENST00000425467	ENSP00000233099	0	0	0	-	-	-
ENSG00000008952	ENSP00000337688	ENST00000337002	ENSP00000337688	5	0	0	-	-	-
ENSG00000008952	ENSP00000418342	ENST00000469515	ENSP00000337688	5	0	0	-	-	-
ENSG00000008952	ENSP00000419319	ENST00000460513	ENSP00000337688	5	0	0	-	-	-
ENSG00000008952	ENSP00000420304	ENST00000487736	ENSP00000337688	5	0	0	-	-	-
ENSG00000008952	ENSP00000420331	ENST00000480708	ENSP00000337688	5	0	0	-	-	-
ENSG00000008988	ENSP00000009589	ENST00000009589	ENSP00000429374	198	0	15	1.000	-	PF00338:Ribosomal_S10:20-114:PF01193:RNA_pol_L:ENSP00000219252:916:1,PF00338:Ribosomal_S10:20-114:PF00467:KOW:ENSP00000250784:998:1,PF00338:Ribosomal_S10:20-114:PF00380:Ribosomal_S9:ENSP00000251453:999:1,PF00338:Ribosomal_S10:20-114:PF00467:KOW:ENSP00000253788:998:1,PF00338:Ribosomal_S10:20-114:PF00575:S1:ENSP00000256383:910:1,PF00338:Ribosomal_S10:20-114:PF00380:Ribosomal_S9:ENSP00000258455:980:…
ENSG00000008988	ENSP00000427788	ENST00000521262	ENSP00000429374	198	0	15	1.000	-	PF00338:Ribosomal_S10:20-114:PF01193:RNA_pol_L:ENSP00000219252:916:1,PF00338:Ribosomal_S10:20-114:PF00467:KOW:ENSP00000250784:998:1,PF00338:Ribosomal_S10:20-114:PF00380:Ribosomal_S9:ENSP00000251453:999:1,PF00338:Ribosomal_S10:20-114:PF00467:KOW:ENSP00000253788:998:1,PF00338:Ribosomal_S10:20-114:PF00575:S1:ENSP00000256383:910:1,PF00338:Ribosomal_S10:20-114:PF00380:Ribosomal_S9:ENSP00000258455:980:…
ENSG00000008988	ENSP00000427860	ENST00000520627	ENSP00000429374	198	0	15	1.000	-	PF00338:Ribosomal_S10:20-114:PF01193:RNA_pol_L:ENSP00000219252:916:1,PF00338:Ribosomal_S10:20-114:PF00467:KOW:ENSP00000250784:998:1,PF00338:Ribosomal_S10:20-114:PF00380:Ribosomal_S9:ENSP00000251453:999:1,PF00338:Ribosomal_S10:20-114:PF00467:KOW:ENSP00000253788:998:1,PF00338:Ribosomal_S10:20-114:PF00575:S1:ENSP00000256383:910:1,PF00338:Ribosomal_S10:20-114:PF00380:Ribosomal_S9:ENSP00000258455:980:…
ENSG00000008988	ENSP00000428104	ENST00000523936	ENSP00000429374	198	0	15	1.000	-	PF00338:Ribosomal_S10:20-114:PF01193:RNA_pol_L:ENSP00000219252:916:1,PF00338:Ribosomal_S10:20-114:PF00467:KOW:ENSP00000250784:998:1,PF00338:Ribosomal_S10:20-114:PF00380:Ribosomal_S9:ENSP00000251453:999:1,PF00338:Ribosomal_S10:20-114:PF00467:KOW:ENSP00000253788:998:1,PF00338:Ribosomal_S10:20-114:PF00575:S1:ENSP00000256383:910:1,PF00338:Ribosomal_S10:20-114:PF00380:Ribosomal_S9:ENSP00000258455:980:…
ENSG00000008988	ENSP00000428146	ENST00000518875	ENSP00000429374	198	0	15	1.000	-	PF00338:Ribosomal_S10:20-114:PF01193:RNA_pol_L:ENSP00000219252:916:1,PF00338:Ribosomal_S10:20-114:PF00467:KOW:ENSP00000250784:998:1,PF00338:Ribosomal_S10:20-114:PF00380:Ribosomal_S9:ENSP00000251453:999:1,PF00338:Ribosomal_S10:20-114:PF00467:KOW:ENSP00000253788:998:1,PF00338:Ribosomal_S10:20-114:PF00575:S1:ENSP00000256383:910:1,PF00338:Ribosomal_S10:20-114:PF00380:Ribosomal_S9:ENSP00000258455:980:…
ENSG00000008988	ENSP00000429049	ENST00000524349	ENSP00000429374	198	0	15	1.000	-	PF00338:Ribosomal_S10:20-114:PF01193:RNA_pol_L:ENSP00000219252:916:1,PF00338:Ribosomal_S10:20-114:PF00467:KOW:ENSP00000250784:998:1,PF00338:Ribosomal_S10:20-114:PF00380:Ribosomal_S9:ENSP00000251453:999:1,PF00338:Ribosomal_S10:20-114:PF00467:KOW:ENSP00000253788:998:1,PF00338:Ribosomal_S10:20-114:PF00575:S1:ENSP00000256383:910:1,PF00338:Ribosomal_S10:20-114:PF00380:Ribosomal_S9:ENSP00000258455:980:…
ENSG00000008988	ENSP00000429333	ENST00000519606	ENSP00000429374	198	0	15	1.000	-	PF00338:Ribosomal_S10:20-114:PF01193:RNA_pol_L:ENSP00000219252:916:1,PF00338:Ribosomal_S10:20-114:PF00467:KOW:ENSP00000250784:998:1,PF00338:Ribosomal_S10:20-114:PF00380:Ribosomal_S9:ENSP00000251453:999:1,PF00338:Ribosomal_S10:20-114:PF00467:KOW:ENSP00000253788:998:1,PF00338:Ribosomal_S10:20-114:PF00575:S1:ENSP00000256383:910:1,PF00338:Ribosomal_S10:20-114:PF00380:Ribosomal_S9:ENSP00000258455:980:…
ENSG00000008988	ENSP00000429374	ENST00000519807	ENSP00000429374	198	15	0	0.000	PF00338:Ribosomal_S10:20-112:PF01193:RNA_pol_L:ENSP00000219252:916:1,PF00338:Ribosomal_S10:20-112:PF00467:KOW:ENSP00000250784:998:1,PF00338:Ribosomal_S10:20-112:PF00380:Ribosomal_S9:ENSP00000251453:999:1,PF00338:Ribosomal_S10:20-112:PF00467:KOW:ENSP00000253788:998:1,PF00338:Ribosomal_S10:20-112:PF00575:S1:ENSP00000256383:910:1,PF00338:Ribosomal_S10:20-112:PF00380:Ribosomal_S9:ENSP00000258455:980:…	-
ENSG00000009307	ENSP00000261443	ENST00000261443	ENSP00000407724	11	4	0	0.000	PF00313:CSD:232-293:PF00076:RRM_1:ENSP00000290341:924:1,PF00313:CSD:232-293:PF00076:RRM_1:ENSP00000313007:985:1,PF00313:CSD:232-293:PF00076:RRM_1:ENSP00000358635:980:1,PF00313:CSD:232-293:PF00313:CSD:ENSP00000361626:927:1	-
ENSG00000009307	ENSP00000342408	ENST00000339438	ENSP00000407724	11	4	0	0.000	PF00313:CSD:232-293:PF00076:RRM_1:ENSP00000290341:924:1,PF00313:CSD:232-293:PF00076:RRM_1:ENSP00000313007:985:1,PF00313:CSD:232-293:PF00076:RRM_1:ENSP00000358635:980:1,PF00313:CSD:232-293:PF00313:CSD:ENSP00000361626:927:1	-
ENSG00000009307	ENSP00000351329	ENST00000358528	ENSP00000407724	11	4	0	0.000	PF00313:CSD:232-293:PF00076:RRM_1:ENSP00000290341:924:1,PF00313:CSD:232-293:PF00076:RRM_1:ENSP00000313007:985:1,PF00313:CSD:232-293:PF00076:RRM_1:ENSP00000358635:980:1,PF00313:CSD:232-293:PF00313:CSD:ENSP00000361626:927:1	-
ENSG00000009307	ENSP00000358543	ENST00000369530	ENSP00000407724	11	4	0	0.000	PF00313:CSD:232-293:PF00076:RRM_1:ENSP00000290341:924:1,PF00313:CSD:232-293:PF00076:RRM_1:ENSP00000313007:985:1,PF00313:CSD:232-293:PF00076:RRM_1:ENSP00000358635:980:1,PF00313:CSD:232-293:PF00313:CSD:ENSP00000361626:927:1	-
ENSG00000009307	ENSP00000407724	ENST00000438362	ENSP00000407724	11	4	0	0.000	PF00313:CSD:232-293:PF00076:RRM_1:ENSP00000290341:924:1,PF00313:CSD:232-293:PF00076:RRM_1:ENSP00000313007:985:1,PF00313:CSD:232-293:PF00076:RRM_1:ENSP00000358635:980:1,PF00313:CSD:232-293:PF00313:CSD:ENSP00000361626:927:1	-
ENSG00000009307	ENSP00000431297	ENST00000530886	ENSP00000407724	11	4	0	0.000	PF00313:CSD:232-293:PF00076:RRM_1:ENSP00000290341:924:1,PF00313:CSD:232-293:PF00076:RRM_1:ENSP00000313007:985:1,PF00313:CSD:232-293:PF00076:RRM_1:ENSP00000358635:980:1,PF00313:CSD:232-293:PF00313:CSD:ENSP00000361626:927:1	-
ENSG00000009307	ENSP00000431562	ENST00000525878	ENSP00000407724	11	0	4	1.000	-	PF00313:CSD:73-135:PF00076:RRM_1:ENSP00000290341:924:1,PF00313:CSD:73-135:PF00076:RRM_1:ENSP00000313007:985:1,PF00313:CSD:73-135:PF00076:RRM_1:ENSP00000358635:980:1,PF00313:CSD:73-135:PF00313:CSD:ENSP00000361626:927:1
ENSG00000009307	ENSP00000431770	ENST00000525132	ENSP00000407724	11	0	4	1.000	-	PF00313:CSD:73-135:PF00076:RRM_1:ENSP00000290341:924:1,PF00313:CSD:73-135:PF00076:RRM_1:ENSP00000313007:985:1,PF00313:CSD:73-135:PF00076:RRM_1:ENSP00000358635:980:1,PF00313:CSD:73-135:PF00313:CSD:ENSP00000361626:927:1
ENSG00000009307	ENSP00000432805	ENST00000525970	ENSP00000407724	11	0	4	1.000	-	PF00313:CSD:73-135:PF00076:RRM_1:ENSP00000290341:924:1,PF00313:CSD:73-135:PF00076:RRM_1:ENSP00000313007:985:1,PF00313:CSD:73-135:PF00076:RRM_1:ENSP00000358635:980:1,PF00313:CSD:73-135:PF00313:CSD:ENSP00000361626:927:1
ENSG00000009307	ENSP00000432958	ENST00000534699	ENSP00000407724	11	4	0	0.000	PF00313:CSD:232-293:PF00076:RRM_1:ENSP00000290341:924:1,PF00313:CSD:232-293:PF00076:RRM_1:ENSP00000313007:985:1,PF00313:CSD:232-293:PF00076:RRM_1:ENSP00000358635:980:1,PF00313:CSD:232-293:PF00313:CSD:ENSP00000361626:927:1	-
ENSG00000009307	ENSP00000435185	ENST00000534389	ENSP00000407724	11	4	0	0.000	PF00313:CSD:73-135:PF00076:RRM_1:ENSP00000290341:924:1,PF00313:CSD:73-135:PF00076:RRM_1:ENSP00000313007:985:1,PF00313:CSD:73-135:PF00076:RRM_1:ENSP00000358635:980:1,PF00313:CSD:73-135:PF00313:CSD:ENSP00000361626:927:1	-
ENSG00000009307	ENSP00000437159	ENST00000529046	ENSP00000407724	11	4	0	0.000	PF00313:CSD:232-293:PF00076:RRM_1:ENSP00000290341:924:1,PF00313:CSD:232-293:PF00076:RRM_1:ENSP00000313007:985:1,PF00313:CSD:232-293:PF00076:RRM_1:ENSP00000358635:980:1,PF00313:CSD:232-293:PF00313:CSD:ENSP00000361626:927:1	-
ENSG00000009335	ENSP00000309198	ENST00000348165	ENSP00000309198	8	3	0	0.000	PF00632:HECT:780-1083:PF00240:ubiquitin:ENSP00000344818:991:1,PF00632:HECT:780-1083:PF00397:WW:ENSP00000356515:957:1,PF00632:HECT:780-1083:PF00179:UQ_con:ENSP00000363019:999:1	-
ENSG00000009335	ENSP00000373755	ENST00000389103	ENSP00000309198	8	0	3	1.000	-	PF00632:HECT:780-1083:PF00240:ubiquitin:ENSP00000344818:991:1,PF00632:HECT:780-1083:PF00397:WW:ENSP00000356515:957:1,PF00632:HECT:780-1083:PF00179:UQ_con:ENSP00000363019:999:1
ENSG00000009335	ENSP00000397432	ENST00000430750	ENSP00000309198	8	0	3	1.000	-	PF00632:HECT:780-1083:PF00240:ubiquitin:ENSP00000344818:991:1,PF00632:HECT:780-1083:PF00397:WW:ENSP00000356515:957:1,PF00632:HECT:780-1083:PF00179:UQ_con:ENSP00000363019:999:1
ENSG00000009413	ENSP00000351697	ENST00000358835	ENSP00000351697	22	1	0	0.000	PF00136:DNA_pol_B:2558-3001:PF00136:DNA_pol_B:ENSP00000322570:993:1	-
ENSG00000009413	ENSP00000357792	ENST00000368802	ENSP00000351697	22	1	0	0.000	PF00136:DNA_pol_B:2558-3001:PF00136:DNA_pol_B:ENSP00000322570:993:1	-
ENSG00000009413	ENSP00000357795	ENST00000368805	ENSP00000351697	22	1	0	0.000	PF00136:DNA_pol_B:2558-3001:PF00136:DNA_pol_B:ENSP00000322570:993:1	-
ENSG00000009413	ENSP00000391605	ENST00000434009	ENSP00000351697	22	0	1	1.000	-	PF00136:DNA_pol_B:2558-3001:PF00136:DNA_pol_B:ENSP00000322570:993:1
ENSG00000009413	ENSP00000393184	ENST00000422377	ENSP00000351697	22	0	1	1.000	-	PF00136:DNA_pol_B:2558-3001:PF00136:DNA_pol_B:ENSP00000322570:993:1
ENSG00000009413	ENSP00000400600	ENST00000413831	ENSP00000351697	22	0	1	1.000	-	PF00136:DNA_pol_B:2558-3001:PF00136:DNA_pol_B:ENSP00000322570:993:1
ENSG00000009413	ENSP00000402003	ENST00000435970	ENSP00000351697	22	1	0	0.000	PF00136:DNA_pol_B:2558-3001:PF00136:DNA_pol_B:ENSP00000322570:993:1	-
ENSG00000009694	ENSP00000360171	ENST00000371130	ENSP00000403954	0	0	0	-	-	-
ENSG00000009694	ENSP00000403954	ENST00000422452	ENSP00000403954	0	0	0	-	-	-
ENSG00000009709	ENSP00000364524	ENST00000375375	ENSP00000364524	4	0	0	-	-	-
ENSG00000009709	ENSP00000383502	ENST00000400661	ENSP00000364524	4	0	0	-	-	-
ENSG00000009709	ENSP00000403389	ENST00000420770	ENSP00000364524	4	0	0	-	-	-
ENSG00000009724	ENSP00000383690	ENST00000400897	ENSP00000383690	7	5	0	0.000	PF00089:Trypsin:445-679:PF00014:Kunitz_BPTI:ENSP00000263574:917:1,PF00089:Trypsin:445-679:PF00079:Serpin:ENSP00000278407:959:1,PF00084:Sushi:300-361:PF00084:Sushi:ENSP00000296280:957:1,PF00084:Sushi:300-361:PF00207:A2M:ENSP00000396688:965:1,PF00084:Sushi:300-361:PF00207:A2M:ENSP00000415941:957:1	-
ENSG00000009724	ENSP00000383691	ENST00000400898	ENSP00000383690	7	0	5	1.000	-	PF00089:Trypsin:445-679:PF00014:Kunitz_BPTI:ENSP00000263574:917:1,PF00089:Trypsin:445-679:PF00079:Serpin:ENSP00000278407:959:1,PF00084:Sushi:366-422:PF00084:Sushi:ENSP00000296280:957:1,PF00084:Sushi:366-422:PF00207:A2M:ENSP00000396688:965:1,PF00084:Sushi:366-422:PF00207:A2M:ENSP00000415941:957:1
ENSG00000009765	ENSP00000229447	ENST00000229447	ENSP00000229447	1	0	0	-	-	-
ENSG00000009765	ENSP00000343763	ENST00000344419	ENSP00000229447	1	0	0	-	-	-
ENSG00000009765	ENSP00000356304	ENST00000367335	ENSP00000229447	1	0	0	-	-	-
ENSG00000009765	ENSP00000376084	ENST00000392255	ENSP00000229447	1	0	0	-	-	-
ENSG00000009765	ENSP00000376085	ENST00000392256	ENSP00000229447	1	0	0	-	-	-
ENSG00000009765	ENSP00000390081	ENST00000425615	ENSP00000229447	1	0	0	-	-	-
ENSG00000009765	ENSP00000397342	ENST00000422583	ENSP00000229447	1	0	0	-	-	-
ENSG00000009765	ENSP00000441276	ENST00000500320	ENSP00000229447	1	0	0	-	-	-
ENSG00000009780	ENSP00000010299	ENST00000010299	ENSP00000010299	0	0	0	-	-	-
ENSG00000009780	ENSP00000234549	ENST00000234549	ENSP00000010299	0	0	0	-	-	-
ENSG00000009780	ENSP00000363060	ENST00000373949	ENSP00000010299	0	0	0	-	-	-
ENSG00000009780	ENSP00000363065	ENST00000373954	ENSP00000010299	0	0	0	-	-	-
ENSG00000009780	ENSP00000393171	ENST00000446647	ENSP00000010299	0	0	0	-	-	-
ENSG00000009780	ENSP00000395150	ENST00000419687	ENSP00000010299	0	0	0	-	-	-
ENSG00000009780	ENSP00000436176	ENST00000530324	ENSP00000010299	0	0	0	-	-	-
ENSG00000009790	ENSP00000010338	ENST00000010338	ENSP00000355991	22	0	0	-	-	-
ENSG00000009790	ENSP00000355990	ENST00000367023	ENSP00000355991	22	0	0	-	-	-
ENSG00000009790	ENSP00000355991	ENST00000367024	ENSP00000355991	22	0	0	-	-	-
ENSG00000009790	ENSP00000355992	ENST00000367025	ENSP00000355991	22	0	0	-	-	-
ENSG00000009790	ENSP00000355993	ENST00000367026	ENSP00000355991	22	0	0	-	-	-
ENSG00000009790	ENSP00000383743	ENST00000400959	ENSP00000355991	22	0	0	-	-	-
ENSG00000009790	ENSP00000417417	ENST00000477431	ENSP00000355991	22	0	0	-	-	-
ENSG00000009790	ENSP00000417665	ENST00000478359	ENSP00000355991	22	0	0	-	-	-
ENSG00000009790	ENSP00000418906	ENST00000487271	ENSP00000355991	22	0	0	-	-	-
ENSG00000009790	ENSP00000419180	ENST00000479796	ENSP00000355991	22	0	0	-	-	-
ENSG00000009790	ENSP00000436982	ENST00000471368	ENSP00000355991	22	0	0	-	-	-
ENSG00000009830	ENSP00000261534	ENST00000261534	ENSP00000261534	1	0	0	-	-	-
ENSG00000009830	ENSP00000450630	ENST00000556326	ENSP00000261534	1	0	0	-	-	-
ENSG00000009830	ENSP00000451115	ENST00000557289	ENSP00000261534	1	0	0	-	-	-
ENSG00000009830	ENSP00000451651	ENST00000556171	ENSP00000261534	1	0	0	-	-	-
ENSG00000009830	ENSP00000451730	ENST00000555710	ENSP00000261534	1	0	0	-	-	-
ENSG00000009830	ENSP00000451967	ENST00000556394	ENSP00000261534	1	0	0	-	-	-
ENSG00000009830	ENSP00000452060	ENST00000554948	ENSP00000261534	1	0	0	-	-	-
ENSG00000009844	ENSP00000356593	ENST00000367621	ENSP00000356602	27	10	0	0.000	PF04652:DUF605:182-303:PF03357:Snf7:ENSP00000217402:973:1,PF04652:DUF605:182-303:PF03357:Snf7:ENSP00000223500:999:1,PF04652:DUF605:182-303:PF03357:Snf7:ENSP00000263780:920:1,PF04652:DUF605:182-303:PF03357:Snf7:ENSP00000297265:963:1,PF04652:DUF605:182-303:PF03357:Snf7:ENSP00000310440:997:1,PF04652:DUF605:182-303:PF03357:Snf7:ENSP00000317468:993:1,PF04652:DUF605:182-303:PF03357:Snf7:ENSP00000324205…	-
ENSG00000009844	ENSP00000356602	ENST00000367630	ENSP00000356602	27	10	0	0.000	PF04652:DUF605:15-177:PF03357:Snf7:ENSP00000217402:973:1,PF04652:DUF605:15-177:PF03357:Snf7:ENSP00000223500:999:1,PF04652:DUF605:15-177:PF03357:Snf7:ENSP00000263780:920:1,PF04652:DUF605:15-177:PF03357:Snf7:ENSP00000297265:963:1,PF04652:DUF605:15-177:PF03357:Snf7:ENSP00000310440:997:1,PF04652:DUF605:15-177:PF03357:Snf7:ENSP00000317468:993:1,PF04652:DUF605:15-177:PF03357:Snf7:ENSP00000324205:957:1,…	-
ENSG00000009844	ENSP00000395767	ENST00000452973	ENSP00000356602	27	0	10	1.000	-	PF04652:DUF605:182-303:PF03357:Snf7:ENSP00000217402:973:1,PF04652:DUF605:182-303:PF03357:Snf7:ENSP00000223500:999:1,PF04652:DUF605:182-303:PF03357:Snf7:ENSP00000263780:920:1,PF04652:DUF605:182-303:PF03357:Snf7:ENSP00000297265:963:1,PF04652:DUF605:182-303:PF03357:Snf7:ENSP00000310440:997:1,PF04652:DUF605:182-303:PF03357:Snf7:ENSP00000317468:993:1,PF04652:DUF605:182-303:PF03357:Snf7:ENSP00000324205…
ENSG00000009950	ENSP00000320886	ENST00000313375	ENSP00000320886	0	0	0	-	-	-
ENSG00000009950	ENSP00000343767	ENST00000345114	ENSP00000320886	0	0	0	-	-	-
ENSG00000009950	ENSP00000346629	ENST00000354613	ENSP00000320886	0	0	0	-	-	-
ENSG00000009950	ENSP00000378616	ENST00000395189	ENSP00000320886	0	0	0	-	-	-
ENSG00000009950	ENSP00000392636	ENST00000434326	ENSP00000320886	0	0	0	-	-	-
ENSG00000009950	ENSP00000395172	ENST00000453275	ENSP00000320886	0	0	0	-	-	-
ENSG00000009950	ENSP00000402615	ENST00000456640	ENSP00000320886	0	0	0	-	-	-
ENSG00000009950	ENSP00000406296	ENST00000429400	ENSP00000320886	0	0	0	-	-	-
ENSG00000009950	ENSP00000412330	ENST00000414749	ENSP00000320886	0	0	0	-	-	-
ENSG00000009954	ENSP00000342434	ENST00000339594	ENSP00000342434	1	1	0	0.000	PF15612:WHIM1:724-773:PF09111:SLIDE:ENSP00000283131:976:1	-
ENSG00000009954	ENSP00000385442	ENST00000404251	ENSP00000342434	1	1	0	0.000	PF15612:WHIM1:724-773:PF09111:SLIDE:ENSP00000283131:976:1	-
ENSG00000010017	ENSP00000011619	ENST00000011619	ENSP00000011619	22	2	0	0.000	PF08513:LisH:369-392:PF08513:LisH:ENSP00000266069:976:1,PF00622:SPRY:213-332:PF00622:SPRY:ENSP00000316589:901:1	-
ENSG00000010017	ENSP00000438162	ENST00000539980	ENSP00000011619	22	1	1	0.500	PF08513:LisH:369-392:PF08513:LisH:ENSP00000266069:976:1	PF00622:SPRY:213-332:PF00622:SPRY:ENSP00000316589:901:1
ENSG00000010030	ENSP00000341843	ENST00000340181	ENSP00000341843	1	0	0	-	-	-
ENSG00000010030	ENSP00000342260	ENST00000339796	ENSP00000341843	1	0	0	-	-	-
ENSG00000010030	ENSP00000362842	ENST00000373737	ENSP00000341843	1	0	0	-	-	-
ENSG00000010030	ENSP00000362843	ENST00000373738	ENSP00000341843	1	0	0	-	-	-
ENSG00000010030	ENSP00000440592	ENST00000538992	ENSP00000341843	1	0	0	-	-	-
ENSG00000010072	ENSP00000008440	ENST00000008440	ENSP00000295050	3	0	0	-	-	-
ENSG00000010072	ENSP00000295050	ENST00000295050	ENSP00000295050	3	0	0	-	-	-
ENSG00000010072	ENSP00000355604	ENST00000366644	ENSP00000295050	3	0	0	-	-	-
ENSG00000010072	ENSP00000375731	ENST00000391858	ENSP00000295050	3	0	0	-	-	-
ENSG00000010165	ENSP00000354920	ENST00000361735	ENSP00000354920	1	0	0	-	-	-
ENSG00000010165	ENSP00000355393	ENST00000362019	ENSP00000354920	1	0	0	-	-	-
ENSG00000010165	ENSP00000356711	ENST00000367737	ENSP00000354920	1	0	0	-	-	-
ENSG00000010165	ENSP00000401955	ENST00000458517	ENSP00000354920	1	0	0	-	-	-
ENSG00000010219	ENSP00000010132	ENST00000010132	ENSP00000010132	0	0	0	-	-	-
ENSG00000010219	ENSP00000437534	ENST00000542744	ENSP00000010132	0	0	0	-	-	-
ENSG00000010219	ENSP00000438769	ENST00000544671	ENSP00000010132	0	0	0	-	-	-
ENSG00000010219	ENSP00000439168	ENST00000539309	ENSP00000010132	0	0	0	-	-	-
ENSG00000010219	ENSP00000439697	ENST00000543431	ENSP00000010132	0	0	0	-	-	-
ENSG00000010219	ENSP00000441755	ENST00000540757	ENSP00000010132	0	0	0	-	-	-
ENSG00000010219	ENSP00000441996	ENST00000539701	ENSP00000010132	0	0	0	-	-	-
ENSG00000010219	ENSP00000444842	ENST00000537719	ENSP00000010132	0	0	0	-	-	-
ENSG00000010219	ENSP00000446005	ENST00000545342	ENSP00000010132	0	0	0	-	-	-
ENSG00000010244	ENSP00000322777	ENST00000321233	ENSP00000378165	2	0	0	-	-	-
ENSG00000010244	ENSP00000340029	ENST00000342555	ENSP00000378165	2	0	0	-	-	-
ENSG00000010244	ENSP00000344913	ENST00000341711	ENSP00000378165	2	0	0	-	-	-
ENSG00000010244	ENSP00000378165	ENST00000394670	ENSP00000378165	2	0	0	-	-	-
ENSG00000010244	ENSP00000378168	ENST00000394673	ENSP00000378165	2	0	0	-	-	-
ENSG00000010244	ENSP00000378172	ENST00000394679	ENSP00000378165	2	0	0	-	-	-
ENSG00000010244	ENSP00000461914	ENST00000580759	ENSP00000378165	2	0	0	-	-	-
ENSG00000010244	ENSP00000462193	ENST00000582165	ENSP00000378165	2	0	0	-	-	-
ENSG00000010244	ENSP00000462284	ENST00000581531	ENSP00000378165	2	0	0	-	-	-
ENSG00000010244	ENSP00000463040	ENST00000579634	ENSP00000378165	2	0	0	-	-	-
ENSG00000010244	ENSP00000464366	ENST00000577908	ENSP00000378165	2	0	0	-	-	-
ENSG00000010244	ENSP00000464495	ENST00000578918	ENSP00000378165	2	0	0	-	-	-
ENSG00000010256	ENSP00000203407	ENST00000203407	ENSP00000203407	76	4	0	0.000	PF00675:Peptidase_M16:58-204:PF00675:Peptidase_M16:ENSP00000268379:999:1,PF00675:Peptidase_M16:58-204:PF02271:UCR_14kD:ENSP00000287022:999:1,PF00675:Peptidase_M16:58-204:PF02921:UCR_TM:ENSP00000306397:999:1,PF05193:Peptidase_M16_C:210-395:PF02939:UcrQ:ENSP00000367934:999:1	-
ENSG00000010256	ENSP00000388660	ENST00000412343	ENSP00000203407	76	0	4	1.000	-	PF00675:Peptidase_M16:58-205:PF00675:Peptidase_M16:ENSP00000268379:999:1,PF00675:Peptidase_M16:58-205:PF02271:UCR_14kD:ENSP00000287022:999:1,PF00675:Peptidase_M16:58-205:PF02921:UCR_TM:ENSP00000306397:999:1,PF05193:Peptidase_M16_C:210-395:PF02939:UcrQ:ENSP00000367934:999:1
ENSG00000010256	ENSP00000393696	ENST00000415995	ENSP00000203407	76	0	4	1.000	-	PF00675:Peptidase_M16:58-205:PF00675:Peptidase_M16:ENSP00000268379:999:1,PF00675:Peptidase_M16:58-205:PF02271:UCR_14kD:ENSP00000287022:999:1,PF00675:Peptidase_M16:58-205:PF02921:UCR_TM:ENSP00000306397:999:1,PF05193:Peptidase_M16_C:210-395:PF02939:UcrQ:ENSP00000367934:999:1
ENSG00000010270	ENSP00000009041	ENST00000009041	ENSP00000009041	0	0	0	-	-	-
ENSG00000010270	ENSP00000379334	ENST00000396013	ENSP00000009041	0	0	0	-	-	-
ENSG00000010270	ENSP00000394000	ENST00000434197	ENSP00000009041	0	0	0	-	-	-
ENSG00000010270	ENSP00000395455	ENST00000453225	ENSP00000009041	0	0	0	-	-	-
ENSG00000010270	ENSP00000402028	ENST00000429075	ENSP00000009041	0	0	0	-	-	-
ENSG00000010270	ENSP00000411933	ENST00000440144	ENSP00000009041	0	0	0	-	-	-
ENSG00000010270	ENSP00000439436	ENST00000544203	ENSP00000009041	0	0	0	-	-	-
ENSG00000010278	ENSP00000009180	ENST00000009180	ENSP00000009180	13	0	0	-	-	-
ENSG00000010278	ENSP00000371955	ENST00000382515	ENSP00000009180	13	0	0	-	-	-
ENSG00000010278	ENSP00000371958	ENST00000382518	ENSP00000009180	13	0	0	-	-	-
ENSG00000010278	ENSP00000371959	ENST00000382519	ENSP00000009180	13	0	0	-	-	-
ENSG00000010278	ENSP00000440985	ENST00000536586	ENSP00000009180	13	0	0	-	-	-
ENSG00000010282	ENSP00000310621	ENST00000310417	ENSP00000310621	0	0	0	-	-	-
ENSG00000010282	ENSP00000395779	ENST00000416756	ENSP00000310621	0	0	0	-	-	-
ENSG00000010282	ENSP00000401568	ENST00000426666	ENSP00000310621	0	0	0	-	-	-
ENSG00000010282	ENSP00000403787	ENST00000457462	ENSP00000310621	0	0	0	-	-	-
ENSG00000010282	ENSP00000405423	ENST00000441594	ENSP00000310621	0	0	0	-	-	-
ENSG00000010282	ENSP00000408999	ENST00000442469	ENSP00000310621	0	0	0	-	-	-
ENSG00000010282	ENSP00000413810	ENST00000417472	ENSP00000310621	0	0	0	-	-	-
ENSG00000010282	ENSP00000415351	ENST00000455195	ENSP00000310621	0	0	0	-	-	-
ENSG00000010292	ENSP00000325017	ENST00000315579	ENSP00000325017	19	0	0	-	-	-
ENSG00000010292	ENSP00000371895	ENST00000382457	ENSP00000325017	19	0	0	-	-	-
ENSG00000010292	ENSP00000438495	ENST00000539084	ENSP00000325017	19	0	0	-	-	-
ENSG00000010292	ENSP00000444377	ENST00000539714	ENSP00000325017	19	0	0	-	-	-
ENSG00000010292	ENSP00000444417	ENST00000545962	ENSP00000325017	19	0	0	-	-	-
ENSG00000010295	ENSP00000337593	ENST00000336604	ENSP00000349364	0	0	0	-	-	-
ENSG00000010295	ENSP00000349364	ENST00000356896	ENSP00000349364	0	0	0	-	-	-
ENSG00000010295	ENSP00000380052	ENST00000396840	ENSP00000349364	0	0	0	-	-	-
ENSG00000010295	ENSP00000390721	ENST00000436152	ENSP00000349364	0	0	0	-	-	-
ENSG00000010295	ENSP00000432493	ENST00000487279	ENSP00000349364	0	0	0	-	-	-
ENSG00000010295	ENSP00000436261	ENST00000465801	ENSP00000349364	0	0	0	-	-	-
ENSG00000010310	ENSP00000263281	ENST00000263281	ENSP00000467494	68	22	0	0.000	PF00002:7tm_2:134-388:PF00002:7tm_2:ENSP00000019103:906:1,PF00002:7tm_2:134-388:PF00123:Hormone_2:ENSP00000176195:900:1,PF00002:7tm_2:134-388:PF00123:Hormone_2:ENSP00000237527:927:1,PF00002:7tm_2:134-388:PF00002:7tm_2:ENSP00000262178:904:1,PF00002:7tm_2:134-388:PF00002:7tm_2:ENSP00000262441:906:1,PF00002:7tm_2:134-388:PF00002:7tm_2:ENSP00000272847:903:1,PF02793:HRM:59-120:PF00473:CRF:ENSP00000276…	-
ENSG00000010310	ENSP00000305321	ENST00000304207	ENSP00000467494	68	19	3	0.136	PF00002:7tm_2:134-388:PF00002:7tm_2:ENSP00000019103:906:1,PF00002:7tm_2:134-388:PF00123:Hormone_2:ENSP00000176195:900:1,PF00002:7tm_2:134-388:PF00123:Hormone_2:ENSP00000237527:927:1,PF00002:7tm_2:134-388:PF00002:7tm_2:ENSP00000262178:904:1,PF00002:7tm_2:134-388:PF00002:7tm_2:ENSP00000262441:906:1,PF00002:7tm_2:134-388:PF00002:7tm_2:ENSP00000272847:903:1,PF00002:7tm_2:134-388:PF00002:7tm_2:ENSP000…	PF02793:HRM:59-120:PF00473:CRF:ENSP00000276571:918:1,PF02793:HRM:59-120:PF01279:Parathyroid:ENSP00000282091:927:1,PF02793:HRM:59-120:PF01279:Parathyroid:ENSP00000379213:907:1
ENSG00000010310	ENSP00000465385	ENST00000591322	ENSP00000467494	68	0	22	1.000	-	PF00002:7tm_2:135-388:PF00002:7tm_2:ENSP00000019103:906:1,PF00002:7tm_2:135-388:PF00123:Hormone_2:ENSP00000176195:900:1,PF00002:7tm_2:135-388:PF00123:Hormone_2:ENSP00000237527:927:1,PF00002:7tm_2:135-388:PF00002:7tm_2:ENSP00000262178:904:1,PF00002:7tm_2:135-388:PF00002:7tm_2:ENSP00000262441:906:1,PF00002:7tm_2:135-388:PF00002:7tm_2:ENSP00000272847:903:1,PF02793:HRM:59-120:PF00473:CRF:ENSP00000276…
ENSG00000010310	ENSP00000467342	ENST00000585889	ENSP00000467494	68	3	19	0.864	PF02793:HRM:59-120:PF00473:CRF:ENSP00000276571:918:1,PF02793:HRM:59-120:PF01279:Parathyroid:ENSP00000282091:927:1,PF02793:HRM:59-120:PF01279:Parathyroid:ENSP00000379213:907:1	PF00002:7tm_2:135-388:PF00002:7tm_2:ENSP00000019103:906:1,PF00002:7tm_2:135-388:PF00123:Hormone_2:ENSP00000176195:900:1,PF00002:7tm_2:135-388:PF00123:Hormone_2:ENSP00000237527:927:1,PF00002:7tm_2:135-388:PF00002:7tm_2:ENSP00000262178:904:1,PF00002:7tm_2:135-388:PF00002:7tm_2:ENSP00000262441:906:1,PF00002:7tm_2:135-388:PF00002:7tm_2:ENSP00000272847:903:1,PF00002:7tm_2:135-388:PF00002:7tm_2:ENSP000…
ENSG00000010310	ENSP00000467494	ENST00000590918	ENSP00000467494	68	22	0	0.000	PF00002:7tm_2:134-388:PF00002:7tm_2:ENSP00000019103:906:1,PF00002:7tm_2:134-388:PF00123:Hormone_2:ENSP00000176195:900:1,PF00002:7tm_2:134-388:PF00123:Hormone_2:ENSP00000237527:927:1,PF00002:7tm_2:134-388:PF00002:7tm_2:ENSP00000262178:904:1,PF00002:7tm_2:134-388:PF00002:7tm_2:ENSP00000262441:906:1,PF00002:7tm_2:134-388:PF00002:7tm_2:ENSP00000272847:903:1,PF02793:HRM:59-120:PF00473:CRF:ENSP00000276…	-
ENSG00000010318	ENSP00000246282	ENST00000347025	ENSP00000333024	0	0	0	-	-	-
ENSG00000010318	ENSP00000333024	ENST00000327906	ENSP00000333024	0	0	0	-	-	-
ENSG00000010318	ENSP00000417712	ENST00000461861	ENSP00000333024	0	0	0	-	-	-
ENSG00000010318	ENSP00000420521	ENST00000465863	ENSP00000333024	0	0	0	-	-	-
ENSG00000010319	ENSP00000231721	ENST00000231721	ENSP00000231721	1	0	0	-	-	-
ENSG00000010319	ENSP00000419181	ENST00000475739	ENSP00000231721	1	0	0	-	-	-
ENSG00000010319	ENSP00000420291	ENST00000465657	ENSP00000231721	1	0	0	-	-	-
ENSG00000010322	ENSP00000339958	ENST00000345716	ENSP00000339958	2	0	0	-	-	-
ENSG00000010322	ENSP00000392484	ENST00000420808	ENSP00000339958	2	0	0	-	-	-
ENSG00000010322	ENSP00000417812	ENST00000488380	ENSP00000339958	2	0	0	-	-	-
ENSG00000010322	ENSP00000418232	ENST00000479054	ENSP00000339958	2	0	0	-	-	-
ENSG00000010327	ENSP00000312946	ENST00000321725	ENSP00000312946	2	0	0	-	-	-
ENSG00000010327	ENSP00000418426	ENST00000469989	ENSP00000312946	2	0	0	-	-	-
ENSG00000010361	ENSP00000313309	ENST00000313777	ENSP00000313309	1	0	0	-	-	-
ENSG00000010361	ENSP00000366296	ENST00000377092	ENSP00000313309	1	0	0	-	-	-
ENSG00000010361	ENSP00000408018	ENST00000445575	ENSP00000313309	1	0	0	-	-	-
ENSG00000010361	ENSP00000431388	ENST00000528043	ENSP00000313309	1	0	0	-	-	-
ENSG00000010361	ENSP00000431420	ENST00000525370	ENSP00000313309	1	0	0	-	-	-
ENSG00000010361	ENSP00000431731	ENST00000533418	ENSP00000313309	1	0	0	-	-	-
ENSG00000010361	ENSP00000432148	ENST00000529634	ENSP00000313309	1	0	0	-	-	-
ENSG00000010361	ENSP00000433164	ENST00000526575	ENSP00000313309	1	0	0	-	-	-
ENSG00000010361	ENSP00000433492	ENST00000525130	ENSP00000313309	1	0	0	-	-	-
ENSG00000010361	ENSP00000435177	ENST00000528094	ENSP00000313309	1	0	0	-	-	-
ENSG00000010361	ENSP00000469856	ENST00000527111	ENSP00000313309	1	0	0	-	-	-
ENSG00000010361	ENSP00000470155	ENST00000526435	ENSP00000313309	1	0	0	-	-	-
ENSG00000010361	ENSP00000470863	ENST00000527585	ENSP00000313309	1	0	0	-	-	-
ENSG00000010361	ENSP00000471319	ENST00000525800	ENSP00000313309	1	0	0	-	-	-
ENSG00000010361	ENSP00000471793	ENST00000529302	ENSP00000313309	1	0	0	-	-	-
ENSG00000010379	ENSP00000339260	ENST00000343164	ENSP00000339260	0	0	0	-	-	-
ENSG00000010379	ENSP00000389316	ENST00000436453	ENSP00000339260	0	0	0	-	-	-
ENSG00000010379	ENSP00000407104	ENST00000445055	ENSP00000339260	0	0	0	-	-	-
ENSG00000010379	ENSP00000437386	ENST00000539260	ENSP00000339260	0	0	0	-	-	-
ENSG00000010379	ENSP00000443466	ENST00000542272	ENSP00000339260	0	0	0	-	-	-
ENSG00000010379	ENSP00000444606	ENST00000546319	ENSP00000339260	0	0	0	-	-	-
ENSG00000010404	ENSP00000339801	ENST00000340855	ENSP00000339801	0	0	0	-	-	-
ENSG00000010404	ENSP00000359470	ENST00000370441	ENSP00000339801	0	0	0	-	-	-
ENSG00000010404	ENSP00000359472	ENST00000370443	ENSP00000339801	0	0	0	-	-	-
ENSG00000010404	ENSP00000390241	ENST00000428056	ENSP00000339801	0	0	0	-	-	-
ENSG00000010404	ENSP00000418264	ENST00000466323	ENSP00000339801	0	0	0	-	-	-
ENSG00000010404	ENSP00000428980	ENST00000464251	ENSP00000339801	0	0	0	-	-	-
ENSG00000010404	ENSP00000429745	ENST00000521702	ENSP00000339801	0	0	0	-	-	-
ENSG00000010404	ENSP00000440324	ENST00000537071	ENSP00000339801	0	0	0	-	-	-
ENSG00000010404	ENSP00000441261	ENST00000541269	ENSP00000339801	0	0	0	-	-	-
ENSG00000010438	ENSP00000340889	ENST00000342836	ENSP00000354280	4	1	0	0.000	PF00089:Trypsin:81-296:PF00014:Kunitz_BPTI:ENSP00000284981:992:1	-
ENSG00000010438	ENSP00000354280	ENST00000361005	ENSP00000354280	4	1	0	0.000	PF00089:Trypsin:81-296:PF00014:Kunitz_BPTI:ENSP00000284981:992:1	-
ENSG00000010438	ENSP00000368715	ENST00000379405	ENSP00000354280	4	1	0	0.000	PF00089:Trypsin:81-296:PF00014:Kunitz_BPTI:ENSP00000284981:992:1	-
ENSG00000010438	ENSP00000401249	ENST00000457896	ENSP00000354280	4	0	1	1.000	-	PF00089:Trypsin:81-296:PF00014:Kunitz_BPTI:ENSP00000284981:992:1
ENSG00000010438	ENSP00000401828	ENST00000429677	ENSP00000354280	4	1	0	0.000	PF00089:Trypsin:81-296:PF00014:Kunitz_BPTI:ENSP00000284981:992:1	-
ENSG00000010539	ENSP00000380077	ENST00000396868	ENSP00000395723	0	0	0	-	-	-
ENSG00000010539	ENSP00000380079	ENST00000396870	ENSP00000395723	0	0	0	-	-	-
ENSG00000010539	ENSP00000380080	ENST00000396871	ENSP00000395723	0	0	0	-	-	-
ENSG00000010539	ENSP00000395723	ENST00000431561	ENSP00000395723	0	0	0	-	-	-
ENSG00000010539	ENSP00000405786	ENST00000414144	ENSP00000395723	0	0	0	-	-	-
ENSG00000010539	ENSP00000458508	ENST00000575948	ENSP00000395723	0	0	0	-	-	-
ENSG00000010539	ENSP00000458777	ENST00000575617	ENSP00000395723	0	0	0	-	-	-
ENSG00000010610	ENSP00000011653	ENST00000011653	ENSP00000011653	29	14	0	0.000	PF07686:V-set:24-119:PF02267:Rib_hydrolayse:ENSP00000226279:983:1,PF07686:V-set:24-119:PF00008:EGF:ENSP00000236147:914:1,PF07686:V-set:24-119:PF00092:VWA:ENSP00000266041:974:1,PF05790:C2-set:126-202:PF07686:V-set:ENSP00000283635:997:1,PF07686:V-set:24-119:PF00001:7tm_1:ENSP00000292303:991:1,PF07686:V-set:24-119:PF00452:Bcl-2:ENSP00000329623:913:1,PF05790:C2-set:126-202:PF07686:V-set:ENSP000003311…	-
ENSG00000010610	ENSP00000440720	ENST00000539492	ENSP00000011653	29	0	14	1.000	-	PF07686:V-set:24-119:PF02267:Rib_hydrolayse:ENSP00000226279:983:1,PF07686:V-set:24-119:PF00008:EGF:ENSP00000236147:914:1,PF07686:V-set:24-119:PF00092:VWA:ENSP00000266041:974:1,PF05790:C2-set:317-388:PF07686:V-set:ENSP00000283635:997:1,PF07686:V-set:24-119:PF00001:7tm_1:ENSP00000292303:991:1,PF07686:V-set:24-119:PF00452:Bcl-2:ENSP00000329623:913:1,PF05790:C2-set:317-388:PF07686:V-set:ENSP000003311…
ENSG00000010610	ENSP00000445167	ENST00000541982	ENSP00000011653	29	3	11	0.786	PF05790:C2-set:126-202:PF07686:V-set:ENSP00000283635:997:1,PF05790:C2-set:126-202:PF07686:V-set:ENSP00000331172:932:1,PF05790:C2-set:126-202:PF05790:C2-set:ENSP00000358490:956:1	PF07686:V-set:24-119:PF02267:Rib_hydrolayse:ENSP00000226279:983:1,PF07686:V-set:24-119:PF00008:EGF:ENSP00000236147:914:1,PF07686:V-set:24-119:PF00092:VWA:ENSP00000266041:974:1,PF07686:V-set:24-119:PF00001:7tm_1:ENSP00000292303:991:1,PF07686:V-set:24-119:PF00452:Bcl-2:ENSP00000329623:913:1,PF07686:V-set:24-119:PF00969:MHC_II_beta:ENSP00000353099:950:1,PF07686:V-set:24-119:PF00229:TNF:ENSP000003596…
ENSG00000010626	ENSP00000007969	ENST00000007969	ENSP00000007969	0	0	0	-	-	-
ENSG00000010626	ENSP00000317464	ENST00000323702	ENSP00000007969	0	0	0	-	-	-
ENSG00000010626	ENSP00000390932	ENST00000443597	ENSP00000007969	0	0	0	-	-	-
ENSG00000010626	ENSP00000392623	ENST00000431207	ENSP00000007969	0	0	0	-	-	-
ENSG00000010626	ENSP00000394566	ENST00000428946	ENSP00000007969	0	0	0	-	-	-
ENSG00000010626	ENSP00000396049	ENST00000436789	ENSP00000007969	0	0	0	-	-	-
ENSG00000010626	ENSP00000397192	ENST00000429740	ENSP00000007969	0	0	0	-	-	-
ENSG00000010626	ENSP00000402554	ENST00000433346	ENSP00000007969	0	0	0	-	-	-
ENSG00000010626	ENSP00000408066	ENST00000415834	ENSP00000007969	0	0	0	-	-	-
ENSG00000010626	ENSP00000412744	ENST00000451681	ENSP00000007969	0	0	0	-	-	-
ENSG00000010671	ENSP00000308176	ENST00000308731	ENSP00000308176	13	4	0	0.000	PF00017:SH2:281-362:PF00017:SH2:ENSP00000341208:919:1,PF00017:SH2:281-362:PF00017:SH2:ENSP00000352336:990:1,PF00018:SH3_1:220-266:PF12799:LRR_4:ENSP00000363089:966:1,PF00017:SH2:281-362:PF00454:PI3_PI4_kinase:ENSP00000366563:931:1	-
ENSG00000010671	ENSP00000361971	ENST00000372880	ENSP00000308176	13	1	3	0.750	PF00018:SH3_1:220-266:PF12799:LRR_4:ENSP00000363089:966:1	PF00017:SH2:281-362:PF00017:SH2:ENSP00000341208:919:1,PF00017:SH2:281-362:PF00017:SH2:ENSP00000352336:990:1,PF00017:SH2:281-362:PF00454:PI3_PI4_kinase:ENSP00000366563:931:1
ENSG00000010704	ENSP00000259699	ENST00000349999	ENSP00000417404	5	0	3	1.000	-	PF00129:MHC_I:27-200:PF04253:TFR_dimer:ENSP00000223051:994:1,PF00129:MHC_I:27-200:PF04253:TFR_dimer:ENSP00000353224:999:1,PF00129:MHC_I:27-200:PF07654:C1-set:ENSP00000452780:998:1
ENSG00000010704	ENSP00000311698	ENST00000309234	ENSP00000417404	5	3	0	0.000	PF00129:MHC_I:26-202:PF04253:TFR_dimer:ENSP00000223051:994:1,PF00129:MHC_I:26-202:PF04253:TFR_dimer:ENSP00000353224:999:1,PF00129:MHC_I:26-202:PF07654:C1-set:ENSP00000452780:998:1	-
ENSG00000010704	ENSP00000312342	ENST00000353147	ENSP00000417404	5	0	3	1.000	-	PF00129:MHC_I:27-200:PF04253:TFR_dimer:ENSP00000223051:994:1,PF00129:MHC_I:27-200:PF04253:TFR_dimer:ENSP00000353224:999:1,PF00129:MHC_I:27-200:PF07654:C1-set:ENSP00000452780:998:1
ENSG00000010704	ENSP00000313776	ENST00000317896	ENSP00000417404	5	0	3	1.000	-	PF00129:MHC_I:27-200:PF04253:TFR_dimer:ENSP00000223051:994:1,PF00129:MHC_I:27-200:PF04253:TFR_dimer:ENSP00000353224:999:1,PF00129:MHC_I:27-200:PF07654:C1-set:ENSP00000452780:998:1
ENSG00000010704	ENSP00000315936	ENST00000352392	ENSP00000417404	5	0	3	1.000	-	PF00129:MHC_I:27-200:PF04253:TFR_dimer:ENSP00000223051:994:1,PF00129:MHC_I:27-200:PF04253:TFR_dimer:ENSP00000353224:999:1,PF00129:MHC_I:27-200:PF07654:C1-set:ENSP00000452780:998:1
ENSG00000010704	ENSP00000337819	ENST00000336625	ENSP00000417404	5	0	3	1.000	-	PF00129:MHC_I:27-200:PF04253:TFR_dimer:ENSP00000223051:994:1,PF00129:MHC_I:27-200:PF04253:TFR_dimer:ENSP00000353224:999:1,PF00129:MHC_I:27-200:PF07654:C1-set:ENSP00000452780:998:1
ENSG00000010704	ENSP00000380217	ENST00000397022	ENSP00000417404	5	0	3	1.000	-	PF00129:MHC_I:27-200:PF04253:TFR_dimer:ENSP00000223051:994:1,PF00129:MHC_I:27-200:PF04253:TFR_dimer:ENSP00000353224:999:1,PF00129:MHC_I:27-200:PF07654:C1-set:ENSP00000452780:998:1
ENSG00000010704	ENSP00000417404	ENST00000357618	ENSP00000417404	5	3	0	0.000	PF00129:MHC_I:26-202:PF04253:TFR_dimer:ENSP00000223051:994:1,PF00129:MHC_I:26-202:PF04253:TFR_dimer:ENSP00000353224:999:1,PF00129:MHC_I:26-202:PF07654:C1-set:ENSP00000452780:998:1	-
ENSG00000010704	ENSP00000417534	ENST00000485729	ENSP00000417404	5	0	3	1.000	-	PF00129:MHC_I:27-200:PF04253:TFR_dimer:ENSP00000223051:994:1,PF00129:MHC_I:27-200:PF04253:TFR_dimer:ENSP00000353224:999:1,PF00129:MHC_I:27-200:PF07654:C1-set:ENSP00000452780:998:1
ENSG00000010704	ENSP00000419725	ENST00000470149	ENSP00000417404	5	3	0	0.000	PF00129:MHC_I:26-202:PF04253:TFR_dimer:ENSP00000223051:994:1,PF00129:MHC_I:26-202:PF04253:TFR_dimer:ENSP00000353224:999:1,PF00129:MHC_I:26-202:PF07654:C1-set:ENSP00000452780:998:1	-
ENSG00000010704	ENSP00000420559	ENST00000488199	ENSP00000417404	5	0	3	1.000	-	PF00129:MHC_I:27-200:PF04253:TFR_dimer:ENSP00000223051:994:1,PF00129:MHC_I:27-200:PF04253:TFR_dimer:ENSP00000353224:999:1,PF00129:MHC_I:27-200:PF07654:C1-set:ENSP00000452780:998:1
ENSG00000010704	ENSP00000420802	ENST00000461397	ENSP00000417404	5	3	0	0.000	PF00129:MHC_I:26-202:PF04253:TFR_dimer:ENSP00000223051:994:1,PF00129:MHC_I:26-202:PF04253:TFR_dimer:ENSP00000353224:999:1,PF00129:MHC_I:26-202:PF07654:C1-set:ENSP00000452780:998:1	-
ENSG00000010803	ENSP00000318094	ENST00000326197	ENSP00000318094	0	0	0	-	-	-
ENSG00000010803	ENSP00000337352	ENST00000337495	ENSP00000318094	0	0	0	-	-	-
ENSG00000010803	ENSP00000354656	ENST00000361191	ENSP00000318094	0	0	0	-	-	-
ENSG00000010803	ENSP00000354996	ENST00000361705	ENSP00000318094	0	0	0	-	-	-
ENSG00000010803	ENSP00000361676	ENST00000372595	ENSP00000318094	0	0	0	-	-	-
ENSG00000010803	ENSP00000361677	ENST00000372596	ENSP00000318094	0	0	0	-	-	-
ENSG00000010803	ENSP00000361678	ENST00000372597	ENSP00000318094	0	0	0	-	-	-
ENSG00000010803	ENSP00000380356	ENST00000397171	ENSP00000318094	0	0	0	-	-	-
ENSG00000010803	ENSP00000380359	ENST00000397174	ENSP00000318094	0	0	0	-	-	-
ENSG00000010803	ENSP00000386079	ENST00000402904	ENSP00000318094	0	0	0	-	-	-
ENSG00000010803	ENSP00000403974	ENST00000456518	ENSP00000318094	0	0	0	-	-	-
ENSG00000010810	ENSP00000229470	ENST00000229470	ENSP00000346671	242	85	37	0.303	PF00017:SH2:149-231:PF00017:SH2:ENSP00000046794:995:1,PF00017:SH2:149-231:PF00017:SH2:ENSP00000220003:992:1,PF00017:SH2:149-231:PF15347:PAG:ENSP00000220597:996:1,PF00017:SH2:149-231:PF00017:SH2:ENSP00000233154:937:1,PF00017:SH2:149-231:PF00017:SH2:ENSP00000244007:971:1,PF00017:SH2:149-231:PF00041:fn3:ENSP00000256509:901:1,PF00017:SH2:149-231:PF00017:SH2:ENSP00000259089:903:1,PF00017:SH2:149-231:P…	PF00018:SH3_1:88-135:PF00169:PH:ENSP00000005587:972:1,PF00018:SH3_1:88-135:PF12796:Ank_2:ENSP00000164227:966:1,PF07714:Pkinase_Tyr:271-520:PF00069:Pkinase:ENSP00000215832:940:1,PF07714:Pkinase_Tyr:271-520:PF00069:Pkinase:ENSP00000229794:934:1,PF07714:Pkinase_Tyr:271-520:PF14604:SH3_9:ENSP00000241014:962:1,PF07714:Pkinase_Tyr:271-520:PF00307:CH:ENSP00000263373:906:1,PF00018:SH3_1:88-135:PF00169:PH…
ENSG00000010810	ENSP00000229471	ENST00000229471	ENSP00000346671	242	100	22	0.180	PF00018:SH3_1:88-135:PF00169:PH:ENSP00000005587:972:1,PF00017:SH2:149-231:PF00017:SH2:ENSP00000046794:995:1,PF00018:SH3_1:88-135:PF12796:Ank_2:ENSP00000164227:966:1,PF00017:SH2:149-231:PF00017:SH2:ENSP00000220003:992:1,PF00017:SH2:149-231:PF15347:PAG:ENSP00000220597:996:1,PF00017:SH2:149-231:PF00017:SH2:ENSP00000233154:937:1,PF00017:SH2:149-231:PF00017:SH2:ENSP00000244007:971:1,PF00017:SH2:149-23…	PF07714:Pkinase_Tyr:271-520:PF00069:Pkinase:ENSP00000215832:940:1,PF07714:Pkinase_Tyr:271-520:PF00069:Pkinase:ENSP00000229794:934:1,PF07714:Pkinase_Tyr:271-520:PF14604:SH3_9:ENSP00000241014:962:1,PF07714:Pkinase_Tyr:271-520:PF00307:CH:ENSP00000263373:906:1,PF07714:Pkinase_Tyr:271-520:PF00069:Pkinase:ENSP00000278568:927:1,PF07714:Pkinase_Tyr:271-520:PF14604:SH3_9:ENSP00000280333:950:1,PF07714:Pkin…
ENSG00000010810	ENSP00000346671	ENST00000354650	ENSP00000346671	242	122	0	0.000	PF00018:SH3_1:88-135:PF00169:PH:ENSP00000005587:972:1,PF00017:SH2:149-231:PF00017:SH2:ENSP00000046794:995:1,PF00018:SH3_1:88-135:PF12796:Ank_2:ENSP00000164227:966:1,PF07714:Pkinase_Tyr:271-520:PF00069:Pkinase:ENSP00000215832:940:1,PF00017:SH2:149-231:PF00017:SH2:ENSP00000220003:992:1,PF00017:SH2:149-231:PF15347:PAG:ENSP00000220597:996:1,PF07714:Pkinase_Tyr:271-520:PF00069:Pkinase:ENSP00000229794:…	-
ENSG00000010810	ENSP00000348295	ENST00000356013	ENSP00000346671	242	100	22	0.180	PF00018:SH3_1:88-135:PF00169:PH:ENSP00000005587:972:1,PF00017:SH2:149-231:PF00017:SH2:ENSP00000046794:995:1,PF00018:SH3_1:88-135:PF12796:Ank_2:ENSP00000164227:966:1,PF00017:SH2:149-231:PF00017:SH2:ENSP00000220003:992:1,PF00017:SH2:149-231:PF15347:PAG:ENSP00000220597:996:1,PF00017:SH2:149-231:PF00017:SH2:ENSP00000233154:937:1,PF00017:SH2:149-231:PF00017:SH2:ENSP00000244007:971:1,PF00017:SH2:149-23…	PF07714:Pkinase_Tyr:271-520:PF00069:Pkinase:ENSP00000215832:940:1,PF07714:Pkinase_Tyr:271-520:PF00069:Pkinase:ENSP00000229794:934:1,PF07714:Pkinase_Tyr:271-520:PF14604:SH3_9:ENSP00000241014:962:1,PF07714:Pkinase_Tyr:271-520:PF00307:CH:ENSP00000263373:906:1,PF07714:Pkinase_Tyr:271-520:PF00069:Pkinase:ENSP00000278568:927:1,PF07714:Pkinase_Tyr:271-520:PF14604:SH3_9:ENSP00000280333:950:1,PF07714:Pkin…
ENSG00000010810	ENSP00000357656	ENST00000368667	ENSP00000346671	242	122	0	0.000	PF00018:SH3_1:88-135:PF00169:PH:ENSP00000005587:972:1,PF00017:SH2:149-231:PF00017:SH2:ENSP00000046794:995:1,PF00018:SH3_1:88-135:PF12796:Ank_2:ENSP00000164227:966:1,PF07714:Pkinase_Tyr:271-520:PF00069:Pkinase:ENSP00000215832:940:1,PF00017:SH2:149-231:PF00017:SH2:ENSP00000220003:992:1,PF00017:SH2:149-231:PF15347:PAG:ENSP00000220597:996:1,PF07714:Pkinase_Tyr:271-520:PF00069:Pkinase:ENSP00000229794:…	-
ENSG00000010810	ENSP00000357667	ENST00000368678	ENSP00000346671	242	100	22	0.180	PF00018:SH3_1:88-135:PF00169:PH:ENSP00000005587:972:1,PF00017:SH2:149-231:PF00017:SH2:ENSP00000046794:995:1,PF00018:SH3_1:88-135:PF12796:Ank_2:ENSP00000164227:966:1,PF00017:SH2:149-231:PF00017:SH2:ENSP00000220003:992:1,PF00017:SH2:149-231:PF15347:PAG:ENSP00000220597:996:1,PF00017:SH2:149-231:PF00017:SH2:ENSP00000233154:937:1,PF00017:SH2:149-231:PF00017:SH2:ENSP00000244007:971:1,PF00017:SH2:149-23…	PF07714:Pkinase_Tyr:271-520:PF00069:Pkinase:ENSP00000215832:940:1,PF07714:Pkinase_Tyr:271-520:PF00069:Pkinase:ENSP00000229794:934:1,PF07714:Pkinase_Tyr:271-520:PF14604:SH3_9:ENSP00000241014:962:1,PF07714:Pkinase_Tyr:271-520:PF00307:CH:ENSP00000263373:906:1,PF07714:Pkinase_Tyr:271-520:PF00069:Pkinase:ENSP00000278568:927:1,PF07714:Pkinase_Tyr:271-520:PF14604:SH3_9:ENSP00000280333:950:1,PF07714:Pkin…
ENSG00000010810	ENSP00000357671	ENST00000368682	ENSP00000346671	242	100	22	0.180	PF00018:SH3_1:88-135:PF00169:PH:ENSP00000005587:972:1,PF00017:SH2:149-231:PF00017:SH2:ENSP00000046794:995:1,PF00018:SH3_1:88-135:PF12796:Ank_2:ENSP00000164227:966:1,PF00017:SH2:149-231:PF00017:SH2:ENSP00000220003:992:1,PF00017:SH2:149-231:PF15347:PAG:ENSP00000220597:996:1,PF00017:SH2:149-231:PF00017:SH2:ENSP00000233154:937:1,PF00017:SH2:149-231:PF00017:SH2:ENSP00000244007:971:1,PF00017:SH2:149-23…	PF07714:Pkinase_Tyr:271-520:PF00069:Pkinase:ENSP00000215832:940:1,PF07714:Pkinase_Tyr:271-520:PF00069:Pkinase:ENSP00000229794:934:1,PF07714:Pkinase_Tyr:271-520:PF14604:SH3_9:ENSP00000241014:962:1,PF07714:Pkinase_Tyr:271-520:PF00307:CH:ENSP00000263373:906:1,PF07714:Pkinase_Tyr:271-520:PF00069:Pkinase:ENSP00000278568:927:1,PF07714:Pkinase_Tyr:271-520:PF14604:SH3_9:ENSP00000280333:950:1,PF07714:Pkin…
ENSG00000010810	ENSP00000427993	ENST00000462856	ENSP00000346671	242	100	22	0.180	PF00018:SH3_1:88-135:PF00169:PH:ENSP00000005587:972:1,PF00017:SH2:149-231:PF00017:SH2:ENSP00000046794:995:1,PF00018:SH3_1:88-135:PF12796:Ank_2:ENSP00000164227:966:1,PF00017:SH2:149-231:PF00017:SH2:ENSP00000220003:992:1,PF00017:SH2:149-231:PF15347:PAG:ENSP00000220597:996:1,PF00017:SH2:149-231:PF00017:SH2:ENSP00000233154:937:1,PF00017:SH2:149-231:PF00017:SH2:ENSP00000244007:971:1,PF00017:SH2:149-23…	PF07714:Pkinase_Tyr:271-520:PF00069:Pkinase:ENSP00000215832:940:1,PF07714:Pkinase_Tyr:271-520:PF00069:Pkinase:ENSP00000229794:934:1,PF07714:Pkinase_Tyr:271-520:PF14604:SH3_9:ENSP00000241014:962:1,PF07714:Pkinase_Tyr:271-520:PF00307:CH:ENSP00000263373:906:1,PF07714:Pkinase_Tyr:271-520:PF00069:Pkinase:ENSP00000278568:927:1,PF07714:Pkinase_Tyr:271-520:PF14604:SH3_9:ENSP00000280333:950:1,PF07714:Pkin…
ENSG00000010810	ENSP00000428042	ENST00000521062	ENSP00000346671	242	0	122	1.000	-	PF00018:SH3_1:88-135:PF00169:PH:ENSP00000005587:972:1,PF00017:SH2:149-231:PF00017:SH2:ENSP00000046794:995:1,PF00018:SH3_1:88-135:PF12796:Ank_2:ENSP00000164227:966:1,PF07714:Pkinase_Tyr:271-520:PF00069:Pkinase:ENSP00000215832:940:1,PF00017:SH2:149-231:PF00017:SH2:ENSP00000220003:992:1,PF00017:SH2:149-231:PF15347:PAG:ENSP00000220597:996:1,PF07714:Pkinase_Tyr:271-520:PF00069:Pkinase:ENSP00000229794:…
ENSG00000010810	ENSP00000428045	ENST00000523570	ENSP00000346671	242	0	122	1.000	-	PF00018:SH3_1:88-135:PF00169:PH:ENSP00000005587:972:1,PF00017:SH2:149-231:PF00017:SH2:ENSP00000046794:995:1,PF00018:SH3_1:88-135:PF12796:Ank_2:ENSP00000164227:966:1,PF07714:Pkinase_Tyr:271-520:PF00069:Pkinase:ENSP00000215832:940:1,PF00017:SH2:149-231:PF00017:SH2:ENSP00000220003:992:1,PF00017:SH2:149-231:PF15347:PAG:ENSP00000220597:996:1,PF07714:Pkinase_Tyr:271-520:PF00069:Pkinase:ENSP00000229794:…
ENSG00000010810	ENSP00000428493	ENST00000524310	ENSP00000346671	242	15	107	0.877	PF00018:SH3_1:88-135:PF00169:PH:ENSP00000005587:972:1,PF00018:SH3_1:88-135:PF12796:Ank_2:ENSP00000164227:966:1,PF00018:SH3_1:88-135:PF00169:PH:ENSP00000264042:917:1,PF00018:SH3_1:88-135:PF00169:PH:ENSP00000270202:947:1,PF00018:SH3_1:88-135:PF00089:Trypsin:ENSP00000274306:910:1,PF00018:SH3_1:88-135:PF00169:PH:ENSP00000304895:979:1,PF00018:SH3_1:88-135:PF00169:PH:ENSP00000338171:996:1,PF00018:SH3_1…	PF00017:SH2:149-231:PF00017:SH2:ENSP00000046794:995:1,PF07714:Pkinase_Tyr:271-520:PF00069:Pkinase:ENSP00000215832:940:1,PF00017:SH2:149-231:PF00017:SH2:ENSP00000220003:992:1,PF00017:SH2:149-231:PF15347:PAG:ENSP00000220597:996:1,PF07714:Pkinase_Tyr:271-520:PF00069:Pkinase:ENSP00000229794:934:1,PF00017:SH2:149-231:PF00017:SH2:ENSP00000233154:937:1,PF07714:Pkinase_Tyr:271-520:PF14604:SH3_9:ENSP00000…
ENSG00000010810	ENSP00000428695	ENST00000518295	ENSP00000346671	242	15	107	0.877	PF00018:SH3_1:88-135:PF00169:PH:ENSP00000005587:972:1,PF00018:SH3_1:88-135:PF12796:Ank_2:ENSP00000164227:966:1,PF00018:SH3_1:88-135:PF00169:PH:ENSP00000264042:917:1,PF00018:SH3_1:88-135:PF00169:PH:ENSP00000270202:947:1,PF00018:SH3_1:88-135:PF00089:Trypsin:ENSP00000274306:910:1,PF00018:SH3_1:88-135:PF00169:PH:ENSP00000304895:979:1,PF00018:SH3_1:88-135:PF00169:PH:ENSP00000338171:996:1,PF00018:SH3_1…	PF00017:SH2:149-231:PF00017:SH2:ENSP00000046794:995:1,PF07714:Pkinase_Tyr:271-520:PF00069:Pkinase:ENSP00000215832:940:1,PF00017:SH2:149-231:PF00017:SH2:ENSP00000220003:992:1,PF00017:SH2:149-231:PF15347:PAG:ENSP00000220597:996:1,PF07714:Pkinase_Tyr:271-520:PF00069:Pkinase:ENSP00000229794:934:1,PF00017:SH2:149-231:PF00017:SH2:ENSP00000233154:937:1,PF07714:Pkinase_Tyr:271-520:PF14604:SH3_9:ENSP00000…
ENSG00000010810	ENSP00000428983	ENST00000484067	ENSP00000346671	242	0	122	1.000	-	PF00018:SH3_1:88-135:PF00169:PH:ENSP00000005587:972:1,PF00017:SH2:149-231:PF00017:SH2:ENSP00000046794:995:1,PF00018:SH3_1:88-135:PF12796:Ank_2:ENSP00000164227:966:1,PF07714:Pkinase_Tyr:271-520:PF00069:Pkinase:ENSP00000215832:940:1,PF00017:SH2:149-231:PF00017:SH2:ENSP00000220003:992:1,PF00017:SH2:149-231:PF15347:PAG:ENSP00000220597:996:1,PF07714:Pkinase_Tyr:271-520:PF00069:Pkinase:ENSP00000229794:…
ENSG00000010810	ENSP00000429294	ENST00000520518	ENSP00000346671	242	15	107	0.877	PF00018:SH3_1:88-135:PF00169:PH:ENSP00000005587:972:1,PF00018:SH3_1:88-135:PF12796:Ank_2:ENSP00000164227:966:1,PF00018:SH3_1:88-135:PF00169:PH:ENSP00000264042:917:1,PF00018:SH3_1:88-135:PF00169:PH:ENSP00000270202:947:1,PF00018:SH3_1:88-135:PF00089:Trypsin:ENSP00000274306:910:1,PF00018:SH3_1:88-135:PF00169:PH:ENSP00000304895:979:1,PF00018:SH3_1:88-135:PF00169:PH:ENSP00000338171:996:1,PF00018:SH3_1…	PF00017:SH2:149-231:PF00017:SH2:ENSP00000046794:995:1,PF07714:Pkinase_Tyr:271-520:PF00069:Pkinase:ENSP00000215832:940:1,PF00017:SH2:149-231:PF00017:SH2:ENSP00000220003:992:1,PF00017:SH2:149-231:PF15347:PAG:ENSP00000220597:996:1,PF07714:Pkinase_Tyr:271-520:PF00069:Pkinase:ENSP00000229794:934:1,PF00017:SH2:149-231:PF00017:SH2:ENSP00000233154:937:1,PF07714:Pkinase_Tyr:271-520:PF14604:SH3_9:ENSP00000…
ENSG00000010810	ENSP00000429590	ENST00000462598	ENSP00000346671	242	0	122	1.000	-	PF00018:SH3_1:88-135:PF00169:PH:ENSP00000005587:972:1,PF00017:SH2:149-231:PF00017:SH2:ENSP00000046794:995:1,PF00018:SH3_1:88-135:PF12796:Ank_2:ENSP00000164227:966:1,PF07714:Pkinase_Tyr:271-520:PF00069:Pkinase:ENSP00000215832:940:1,PF00017:SH2:149-231:PF00017:SH2:ENSP00000220003:992:1,PF00017:SH2:149-231:PF15347:PAG:ENSP00000220597:996:1,PF07714:Pkinase_Tyr:271-520:PF00069:Pkinase:ENSP00000229794:…
ENSG00000010810	ENSP00000429813	ENST00000518630	ENSP00000346671	242	0	122	1.000	-	PF00018:SH3_1:88-135:PF00169:PH:ENSP00000005587:972:1,PF00017:SH2:149-231:PF00017:SH2:ENSP00000046794:995:1,PF00018:SH3_1:88-135:PF12796:Ank_2:ENSP00000164227:966:1,PF07714:Pkinase_Tyr:271-520:PF00069:Pkinase:ENSP00000215832:940:1,PF00017:SH2:149-231:PF00017:SH2:ENSP00000220003:992:1,PF00017:SH2:149-231:PF15347:PAG:ENSP00000220597:996:1,PF07714:Pkinase_Tyr:271-520:PF00069:Pkinase:ENSP00000229794:…
ENSG00000010810	ENSP00000429866	ENST00000517419	ENSP00000346671	242	15	107	0.877	PF00018:SH3_1:88-135:PF00169:PH:ENSP00000005587:972:1,PF00018:SH3_1:88-135:PF12796:Ank_2:ENSP00000164227:966:1,PF00018:SH3_1:88-135:PF00169:PH:ENSP00000264042:917:1,PF00018:SH3_1:88-135:PF00169:PH:ENSP00000270202:947:1,PF00018:SH3_1:88-135:PF00089:Trypsin:ENSP00000274306:910:1,PF00018:SH3_1:88-135:PF00169:PH:ENSP00000304895:979:1,PF00018:SH3_1:88-135:PF00169:PH:ENSP00000338171:996:1,PF00018:SH3_1…	PF00017:SH2:149-231:PF00017:SH2:ENSP00000046794:995:1,PF07714:Pkinase_Tyr:271-520:PF00069:Pkinase:ENSP00000215832:940:1,PF00017:SH2:149-231:PF00017:SH2:ENSP00000220003:992:1,PF00017:SH2:149-231:PF15347:PAG:ENSP00000220597:996:1,PF07714:Pkinase_Tyr:271-520:PF00069:Pkinase:ENSP00000229794:934:1,PF00017:SH2:149-231:PF00017:SH2:ENSP00000233154:937:1,PF07714:Pkinase_Tyr:271-520:PF14604:SH3_9:ENSP00000…
ENSG00000010810	ENSP00000429992	ENST00000523574	ENSP00000346671	242	15	107	0.877	PF00018:SH3_1:88-135:PF00169:PH:ENSP00000005587:972:1,PF00018:SH3_1:88-135:PF12796:Ank_2:ENSP00000164227:966:1,PF00018:SH3_1:88-135:PF00169:PH:ENSP00000264042:917:1,PF00018:SH3_1:88-135:PF00169:PH:ENSP00000270202:947:1,PF00018:SH3_1:88-135:PF00089:Trypsin:ENSP00000274306:910:1,PF00018:SH3_1:88-135:PF00169:PH:ENSP00000304895:979:1,PF00018:SH3_1:88-135:PF00169:PH:ENSP00000338171:996:1,PF00018:SH3_1…	PF00017:SH2:149-231:PF00017:SH2:ENSP00000046794:995:1,PF07714:Pkinase_Tyr:271-520:PF00069:Pkinase:ENSP00000215832:940:1,PF00017:SH2:149-231:PF00017:SH2:ENSP00000220003:992:1,PF00017:SH2:149-231:PF15347:PAG:ENSP00000220597:996:1,PF07714:Pkinase_Tyr:271-520:PF00069:Pkinase:ENSP00000229794:934:1,PF00017:SH2:149-231:PF00017:SH2:ENSP00000233154:937:1,PF07714:Pkinase_Tyr:271-520:PF14604:SH3_9:ENSP00000…
ENSG00000010810	ENSP00000430364	ENST00000523238	ENSP00000346671	242	15	107	0.877	PF00018:SH3_1:88-135:PF00169:PH:ENSP00000005587:972:1,PF00018:SH3_1:88-135:PF12796:Ank_2:ENSP00000164227:966:1,PF00018:SH3_1:88-135:PF00169:PH:ENSP00000264042:917:1,PF00018:SH3_1:88-135:PF00169:PH:ENSP00000270202:947:1,PF00018:SH3_1:88-135:PF00089:Trypsin:ENSP00000274306:910:1,PF00018:SH3_1:88-135:PF00169:PH:ENSP00000304895:979:1,PF00018:SH3_1:88-135:PF00169:PH:ENSP00000338171:996:1,PF00018:SH3_1…	PF00017:SH2:149-231:PF00017:SH2:ENSP00000046794:995:1,PF07714:Pkinase_Tyr:271-520:PF00069:Pkinase:ENSP00000215832:940:1,PF00017:SH2:149-231:PF00017:SH2:ENSP00000220003:992:1,PF00017:SH2:149-231:PF15347:PAG:ENSP00000220597:996:1,PF07714:Pkinase_Tyr:271-520:PF00069:Pkinase:ENSP00000229794:934:1,PF00017:SH2:149-231:PF00017:SH2:ENSP00000233154:937:1,PF07714:Pkinase_Tyr:271-520:PF14604:SH3_9:ENSP00000…
ENSG00000010810	ENSP00000430455	ENST00000487824	ENSP00000346671	242	0	122	1.000	-	PF00018:SH3_1:88-135:PF00169:PH:ENSP00000005587:972:1,PF00017:SH2:149-231:PF00017:SH2:ENSP00000046794:995:1,PF00018:SH3_1:88-135:PF12796:Ank_2:ENSP00000164227:966:1,PF07714:Pkinase_Tyr:271-520:PF00069:Pkinase:ENSP00000215832:940:1,PF00017:SH2:149-231:PF00017:SH2:ENSP00000220003:992:1,PF00017:SH2:149-231:PF15347:PAG:ENSP00000220597:996:1,PF07714:Pkinase_Tyr:271-520:PF00069:Pkinase:ENSP00000229794:…
ENSG00000010810	ENSP00000440646	ENST00000538466	ENSP00000346671	242	100	22	0.180	PF00018:SH3_1:88-135:PF00169:PH:ENSP00000005587:972:1,PF00017:SH2:149-231:PF00017:SH2:ENSP00000046794:995:1,PF00018:SH3_1:88-135:PF12796:Ank_2:ENSP00000164227:966:1,PF00017:SH2:149-231:PF00017:SH2:ENSP00000220003:992:1,PF00017:SH2:149-231:PF15347:PAG:ENSP00000220597:996:1,PF00017:SH2:149-231:PF00017:SH2:ENSP00000233154:937:1,PF00017:SH2:149-231:PF00017:SH2:ENSP00000244007:971:1,PF00017:SH2:149-23…	PF07714:Pkinase_Tyr:271-520:PF00069:Pkinase:ENSP00000215832:940:1,PF07714:Pkinase_Tyr:271-520:PF00069:Pkinase:ENSP00000229794:934:1,PF07714:Pkinase_Tyr:271-520:PF14604:SH3_9:ENSP00000241014:962:1,PF07714:Pkinase_Tyr:271-520:PF00307:CH:ENSP00000263373:906:1,PF07714:Pkinase_Tyr:271-520:PF00069:Pkinase:ENSP00000278568:927:1,PF07714:Pkinase_Tyr:271-520:PF14604:SH3_9:ENSP00000280333:950:1,PF07714:Pkin…
ENSG00000010818	ENSP00000012134	ENST00000012134	ENSP00000012134	4	0	0	-	-	-
ENSG00000010818	ENSP00000356575	ENST00000367603	ENSP00000012134	4	0	0	-	-	-
ENSG00000010818	ENSP00000356576	ENST00000367604	ENSP00000012134	4	0	0	-	-	-
ENSG00000010932	ENSP00000346901	ENST00000354841	ENSP00000346901	3	0	0	-	-	-
ENSG00000010932	ENSP00000356724	ENST00000367750	ENSP00000346901	3	0	0	-	-	-
ENSG00000010932	ENSP00000385543	ENST00000402921	ENSP00000346901	3	0	0	-	-	-
ENSG00000010932	ENSP00000406982	ENST00000433267	ENSP00000346901	3	0	0	-	-	-
ENSG00000011007	ENSP00000395574	ENST00000418390	ENSP00000395574	38	0	0	-	-	-
ENSG00000011007	ENSP00000476781	ENST00000609199	ENSP00000395574	38	0	0	-	-	-
ENSG00000011009	ENSP00000363625	ENST00000374501	ENSP00000363638	1	0	0	-	-	-
ENSG00000011009	ENSP00000363626	ENST00000374502	ENSP00000363638	1	0	0	-	-	-
ENSG00000011009	ENSP00000363627	ENST00000374503	ENSP00000363638	1	0	0	-	-	-
ENSG00000011009	ENSP00000363629	ENST00000374505	ENSP00000363638	1	0	0	-	-	-
ENSG00000011009	ENSP00000363638	ENST00000374514	ENSP00000363638	1	0	0	-	-	-
ENSG00000011009	ENSP00000382934	ENST00000400061	ENSP00000363638	1	0	0	-	-	-
ENSG00000011009	ENSP00000388003	ENST00000421070	ENSP00000363638	1	0	0	-	-	-
ENSG00000011009	ENSP00000409004	ENST00000420982	ENSP00000363638	1	0	0	-	-	-
ENSG00000011021	ENSP00000234488	ENST00000346436	ENSP00000234488	0	0	0	-	-	-
ENSG00000011021	ENSP00000308367	ENST00000312413	ENSP00000234488	0	0	0	-	-	-
ENSG00000011021	ENSP00000365670	ENST00000376487	ENSP00000234488	0	0	0	-	-	-
ENSG00000011021	ENSP00000365679	ENST00000376496	ENSP00000234488	0	0	0	-	-	-
ENSG00000011021	ENSP00000365680	ENST00000376497	ENSP00000234488	0	0	0	-	-	-
ENSG00000011028	ENSP00000307513	ENST00000303375	ENSP00000307513	0	0	0	-	-	-
ENSG00000011028	ENSP00000400445	ENST00000446119	ENSP00000307513	0	0	0	-	-	-
ENSG00000011028	ENSP00000461968	ENST00000584682	ENSP00000307513	0	0	0	-	-	-
ENSG00000011028	ENSP00000463968	ENST00000579432	ENSP00000307513	0	0	0	-	-	-
ENSG00000011052	ENSP00000365572	ENST00000376392	ENSP00000376889	95	1	0	0.000	PF00334:NDK:5-114:PF00334:NDK:ENSP00000013034:961:1	-
ENSG00000011052	ENSP00000376889	ENST00000393193	ENSP00000376889	95	1	0	0.000	PF00334:NDK:120-253:PF00334:NDK:ENSP00000013034:961:1	-
ENSG00000011052	ENSP00000451932	ENST00000555572	ENSP00000376889	95	1	0	0.000	PF00334:NDK:120-253:PF00334:NDK:ENSP00000013034:961:1	-
ENSG00000011083	ENSP00000230671	ENST00000230671	ENSP00000230671	0	0	0	-	-	-
ENSG00000011083	ENSP00000428200	ENST00000524041	ENSP00000230671	0	0	0	-	-	-
ENSG00000011105	ENSP00000011898	ENST00000011898	ENSP00000011898	0	0	0	-	-	-
ENSG00000011105	ENSP00000384488	ENST00000407263	ENSP00000011898	0	0	0	-	-	-
ENSG00000011105	ENSP00000412908	ENST00000444315	ENSP00000011898	0	0	0	-	-	-
ENSG00000011105	ENSP00000444799	ENST00000537971	ENSP00000011898	0	0	0	-	-	-
ENSG00000011114	ENSP00000298896	ENST00000298896	ENSP00000335615	1	0	0	-	-	-
ENSG00000011114	ENSP00000335615	ENST00000334746	ENSP00000335615	1	0	0	-	-	-
ENSG00000011114	ENSP00000347246	ENST00000355125	ENSP00000335615	1	0	0	-	-	-
ENSG00000011114	ENSP00000376874	ENST00000393170	ENSP00000335615	1	0	0	-	-	-
ENSG00000011114	ENSP00000450704	ENST00000554968	ENSP00000335615	1	0	0	-	-	-
ENSG00000011114	ENSP00000450778	ENST00000553975	ENSP00000335615	1	0	0	-	-	-
ENSG00000011114	ENSP00000451010	ENST00000554565	ENSP00000335615	1	0	0	-	-	-
ENSG00000011114	ENSP00000451408	ENST00000555525	ENSP00000335615	1	0	0	-	-	-
ENSG00000011132	ENSP00000315136	ENST00000316757	ENSP00000315136	5	2	0	0.000	PF00640:PID:221-359:PF10515:APP_amyloid:ENSP00000263574:928:1,PF00640:PID:221-359:PF10515:APP_amyloid:ENSP00000284981:993:1	-
ENSG00000011143	ENSP00000316631	ENST00000313863	ENSP00000376827	4	0	0	-	-	-
ENSG00000011143	ENSP00000338407	ENST00000337050	ENSP00000376827	4	0	0	-	-	-
ENSG00000011143	ENSP00000376827	ENST00000393119	ENSP00000376827	4	0	0	-	-	-
ENSG00000011143	ENSP00000376828	ENST00000393120	ENSP00000376827	4	0	0	-	-	-
ENSG00000011143	ENSP00000442096	ENST00000537529	ENSP00000376827	4	0	0	-	-	-
ENSG00000011143	ENSP00000443012	ENST00000546108	ENSP00000376827	4	0	0	-	-	-
ENSG00000011143	ENSP00000462129	ENST00000581761	ENSP00000376827	4	0	0	-	-	-
ENSG00000011143	ENSP00000462179	ENST00000577315	ENSP00000376827	4	0	0	-	-	-
ENSG00000011143	ENSP00000462411	ENST00000578789	ENSP00000376827	4	0	0	-	-	-
ENSG00000011143	ENSP00000462423	ENST00000580127	ENSP00000376827	4	0	0	-	-	-
ENSG00000011143	ENSP00000462460	ENST00000577824	ENSP00000376827	4	0	0	-	-	-
ENSG00000011143	ENSP00000463826	ENST00000585134	ENSP00000376827	4	0	0	-	-	-
ENSG00000011198	ENSP00000013894	ENST00000013894	ENSP00000390849	7	0	0	-	-	-
ENSG00000011198	ENSP00000390849	ENST00000458276	ENSP00000390849	7	0	0	-	-	-
ENSG00000011198	ENSP00000391582	ENST00000456453	ENSP00000390849	7	0	0	-	-	-
ENSG00000011198	ENSP00000392159	ENST00000413300	ENSP00000390849	7	0	0	-	-	-
ENSG00000011198	ENSP00000412014	ENST00000454293	ENSP00000390849	7	0	0	-	-	-
ENSG00000011201	ENSP00000262648	ENST00000262648	ENSP00000262648	1	1	0	0.000	PF00041:fn3:188-272:PF07679:I-set:ENSP00000393312:971:1	-
ENSG00000011243	ENSP00000380557	ENST00000397410	ENSP00000380557	3	0	0	-	-	-
ENSG00000011243	ENSP00000470067	ENST00000596195	ENSP00000380557	3	0	0	-	-	-
ENSG00000011243	ENSP00000470906	ENST00000594594	ENSP00000380557	3	0	0	-	-	-
ENSG00000011243	ENSP00000470912	ENST00000595067	ENSP00000380557	3	0	0	-	-	-
ENSG00000011243	ENSP00000470952	ENST00000595465	ENSP00000380557	3	0	0	-	-	-
ENSG00000011243	ENSP00000471958	ENST00000599137	ENSP00000380557	3	0	0	-	-	-
ENSG00000011243	ENSP00000472188	ENST00000600247	ENSP00000380557	3	0	0	-	-	-
ENSG00000011243	ENSP00000477434	ENST00000609519	ENSP00000380557	3	0	0	-	-	-
ENSG00000011258	ENSP00000365561	ENST00000376381	ENSP00000403946	2	0	0	-	-	-
ENSG00000011258	ENSP00000386072	ENST00000405860	ENSP00000403946	2	0	0	-	-	-
ENSG00000011258	ENSP00000403946	ENST00000415868	ENSP00000403946	2	0	0	-	-	-
ENSG00000011258	ENSP00000467622	ENST00000586898	ENSP00000403946	2	0	0	-	-	-
ENSG00000011258	ENSP00000468304	ENST00000586178	ENSP00000403946	2	0	0	-	-	-
ENSG00000011260	ENSP00000225298	ENST00000225298	ENSP00000225298	33	14	0	0.000	PF12894:Apc4_WD40:471-495:PF00400:WD40:ENSP00000232888:963:1,PF12894:Apc4_WD40:471-495:PF00400:WD40:ENSP00000253237:936:1,PF12894:Apc4_WD40:471-495:PF00400:WD40:ENSP00000261015:954:1,PF12894:Apc4_WD40:471-495:PF00400:WD40:ENSP00000291576:999:1,PF12894:Apc4_WD40:471-495:PF00400:WD40:ENSP00000296792:999:1,PF12894:Apc4_WD40:471-495:PF00400:WD40:ENSP00000297579:939:1,PF12894:Apc4_WD40:471-495:PF00400…	-
ENSG00000011260	ENSP00000441335	ENST00000508506	ENSP00000225298	33	0	14	1.000	-	PF12894:Apc4_WD40:471-495:PF00400:WD40:ENSP00000232888:963:1,PF12894:Apc4_WD40:471-495:PF00400:WD40:ENSP00000253237:936:1,PF12894:Apc4_WD40:471-495:PF00400:WD40:ENSP00000261015:954:1,PF12894:Apc4_WD40:471-495:PF00400:WD40:ENSP00000291576:999:1,PF12894:Apc4_WD40:471-495:PF00400:WD40:ENSP00000296792:999:1,PF12894:Apc4_WD40:471-495:PF00400:WD40:ENSP00000297579:939:1,PF12894:Apc4_WD40:471-495:PF00400…
ENSG00000011260	ENSP00000462614	ENST00000583725	ENSP00000225298	33	0	14	1.000	-	PF12894:Apc4_WD40:471-495:PF00400:WD40:ENSP00000232888:963:1,PF12894:Apc4_WD40:471-495:PF00400:WD40:ENSP00000253237:936:1,PF12894:Apc4_WD40:471-495:PF00400:WD40:ENSP00000261015:954:1,PF12894:Apc4_WD40:471-495:PF00400:WD40:ENSP00000291576:999:1,PF12894:Apc4_WD40:471-495:PF00400:WD40:ENSP00000296792:999:1,PF12894:Apc4_WD40:471-495:PF00400:WD40:ENSP00000297579:939:1,PF12894:Apc4_WD40:471-495:PF00400…
ENSG00000011260	ENSP00000463499	ENST00000582832	ENSP00000225298	33	14	0	0.000	PF12894:Apc4_WD40:471-495:PF00400:WD40:ENSP00000232888:963:1,PF12894:Apc4_WD40:471-495:PF00400:WD40:ENSP00000253237:936:1,PF12894:Apc4_WD40:471-495:PF00400:WD40:ENSP00000261015:954:1,PF12894:Apc4_WD40:471-495:PF00400:WD40:ENSP00000291576:999:1,PF12894:Apc4_WD40:471-495:PF00400:WD40:ENSP00000296792:999:1,PF12894:Apc4_WD40:471-495:PF00400:WD40:ENSP00000297579:939:1,PF12894:Apc4_WD40:471-495:PF00400…	-
ENSG00000011260	ENSP00000464095	ENST00000583205	ENSP00000225298	33	0	14	1.000	-	PF12894:Apc4_WD40:471-495:PF00400:WD40:ENSP00000232888:963:1,PF12894:Apc4_WD40:471-495:PF00400:WD40:ENSP00000253237:936:1,PF12894:Apc4_WD40:471-495:PF00400:WD40:ENSP00000261015:954:1,PF12894:Apc4_WD40:471-495:PF00400:WD40:ENSP00000291576:999:1,PF12894:Apc4_WD40:471-495:PF00400:WD40:ENSP00000296792:999:1,PF12894:Apc4_WD40:471-495:PF00400:WD40:ENSP00000297579:939:1,PF12894:Apc4_WD40:471-495:PF00400…
ENSG00000011260	ENSP00000464194	ENST00000579261	ENSP00000225298	33	14	0	0.000	PF12894:Apc4_WD40:471-495:PF00400:WD40:ENSP00000232888:963:1,PF12894:Apc4_WD40:471-495:PF00400:WD40:ENSP00000253237:936:1,PF12894:Apc4_WD40:471-495:PF00400:WD40:ENSP00000261015:954:1,PF12894:Apc4_WD40:471-495:PF00400:WD40:ENSP00000291576:999:1,PF12894:Apc4_WD40:471-495:PF00400:WD40:ENSP00000296792:999:1,PF12894:Apc4_WD40:471-495:PF00400:WD40:ENSP00000297579:939:1,PF12894:Apc4_WD40:471-495:PF00400…	-
ENSG00000011275	ENSP00000374550	ENST00000389900	ENSP00000374552	2	0	0	-	-	-
ENSG00000011275	ENSP00000374552	ENST00000389902	ENSP00000374552	2	0	0	-	-	-
ENSG00000011275	ENSP00000396829	ENST00000416985	ENSP00000374552	2	0	0	-	-	-
ENSG00000011275	ENSP00000404602	ENST00000425013	ENSP00000374552	2	0	0	-	-	-
ENSG00000011275	ENSP00000409837	ENST00000411812	ENSP00000374552	2	0	0	-	-	-
ENSG00000011304	ENSP00000014112	ENST00000349038	ENSP00000349428	122	37	0	0.000	PF13893:RRM_5:200-258:PF00076:RRM_1:ENSP00000216727:933:1,PF13893:RRM_5:200-258:PF13893:RRM_5:ENSP00000221419:998:1,PF13893:RRM_5:200-258:PF00076:RRM_1:ENSP00000229390:971:1,PF13893:RRM_5:200-258:PF00076:RRM_1:ENSP00000233468:906:1,PF13893:RRM_5:200-258:PF00076:RRM_1:ENSP00000243563:998:1,PF13893:RRM_5:200-258:PF00076:RRM_1:ENSP00000244020:950:1,PF13893:RRM_5:200-258:PF00076:RRM_1:ENSP00000246071…	-
ENSG00000011304	ENSP00000342332	ENST00000350092	ENSP00000349428	122	37	0	0.000	PF13893:RRM_5:383-435:PF00076:RRM_1:ENSP00000216727:933:1,PF13893:RRM_5:383-435:PF13893:RRM_5:ENSP00000221419:998:1,PF13893:RRM_5:383-435:PF00076:RRM_1:ENSP00000229390:971:1,PF13893:RRM_5:383-435:PF00076:RRM_1:ENSP00000233468:906:1,PF13893:RRM_5:383-435:PF00076:RRM_1:ENSP00000243563:998:1,PF13893:RRM_5:383-435:PF00076:RRM_1:ENSP00000244020:950:1,PF13893:RRM_5:383-435:PF00076:RRM_1:ENSP00000246071…	-
ENSG00000011304	ENSP00000349428	ENST00000356948	ENSP00000349428	122	37	0	0.000	PF13893:RRM_5:200-258:PF00076:RRM_1:ENSP00000216727:933:1,PF13893:RRM_5:200-258:PF13893:RRM_5:ENSP00000221419:998:1,PF13893:RRM_5:200-258:PF00076:RRM_1:ENSP00000229390:971:1,PF13893:RRM_5:200-258:PF00076:RRM_1:ENSP00000233468:906:1,PF13893:RRM_5:200-258:PF00076:RRM_1:ENSP00000243563:998:1,PF13893:RRM_5:200-258:PF00076:RRM_1:ENSP00000244020:950:1,PF13893:RRM_5:200-258:PF00076:RRM_1:ENSP00000246071…	-
ENSG00000011304	ENSP00000408096	ENST00000394601	ENSP00000349428	122	37	0	0.000	PF13893:RRM_5:200-258:PF00076:RRM_1:ENSP00000216727:933:1,PF13893:RRM_5:200-258:PF13893:RRM_5:ENSP00000221419:998:1,PF13893:RRM_5:200-258:PF00076:RRM_1:ENSP00000229390:971:1,PF13893:RRM_5:200-258:PF00076:RRM_1:ENSP00000233468:906:1,PF13893:RRM_5:200-258:PF00076:RRM_1:ENSP00000243563:998:1,PF13893:RRM_5:200-258:PF00076:RRM_1:ENSP00000244020:950:1,PF13893:RRM_5:200-258:PF00076:RRM_1:ENSP00000246071…	-
ENSG00000011304	ENSP00000465451	ENST00000585956	ENSP00000349428	122	37	0	0.000	PF13893:RRM_5:200-258:PF00076:RRM_1:ENSP00000216727:933:1,PF13893:RRM_5:200-258:PF13893:RRM_5:ENSP00000221419:998:1,PF13893:RRM_5:200-258:PF00076:RRM_1:ENSP00000229390:971:1,PF13893:RRM_5:200-258:PF00076:RRM_1:ENSP00000233468:906:1,PF13893:RRM_5:200-258:PF00076:RRM_1:ENSP00000243563:998:1,PF13893:RRM_5:200-258:PF00076:RRM_1:ENSP00000244020:950:1,PF13893:RRM_5:200-258:PF00076:RRM_1:ENSP00000246071…	-
ENSG00000011304	ENSP00000465652	ENST00000589575	ENSP00000349428	122	37	0	0.000	PF13893:RRM_5:78-131:PF00076:RRM_1:ENSP00000216727:933:1,PF13893:RRM_5:78-131:PF13893:RRM_5:ENSP00000221419:998:1,PF13893:RRM_5:78-131:PF00076:RRM_1:ENSP00000229390:971:1,PF13893:RRM_5:78-131:PF00076:RRM_1:ENSP00000233468:906:1,PF13893:RRM_5:78-131:PF00076:RRM_1:ENSP00000243563:998:1,PF13893:RRM_5:78-131:PF00076:RRM_1:ENSP00000244020:950:1,PF13893:RRM_5:78-131:PF00076:RRM_1:ENSP00000246071:939:1,…	-
ENSG00000011304	ENSP00000465825	ENST00000587094	ENSP00000349428	122	0	37	1.000	-	PF13893:RRM_5:78-131:PF00076:RRM_1:ENSP00000216727:933:1,PF13893:RRM_5:78-131:PF13893:RRM_5:ENSP00000221419:998:1,PF13893:RRM_5:78-131:PF00076:RRM_1:ENSP00000229390:971:1,PF13893:RRM_5:78-131:PF00076:RRM_1:ENSP00000233468:906:1,PF13893:RRM_5:78-131:PF00076:RRM_1:ENSP00000243563:998:1,PF13893:RRM_5:78-131:PF00076:RRM_1:ENSP00000244020:950:1,PF13893:RRM_5:78-131:PF00076:RRM_1:ENSP00000246071:939:1,…
ENSG00000011304	ENSP00000466250	ENST00000585535	ENSP00000349428	122	37	0	0.000	PF13893:RRM_5:78-131:PF00076:RRM_1:ENSP00000216727:933:1,PF13893:RRM_5:78-131:PF13893:RRM_5:ENSP00000221419:998:1,PF13893:RRM_5:78-131:PF00076:RRM_1:ENSP00000229390:971:1,PF13893:RRM_5:78-131:PF00076:RRM_1:ENSP00000233468:906:1,PF13893:RRM_5:78-131:PF00076:RRM_1:ENSP00000243563:998:1,PF13893:RRM_5:78-131:PF00076:RRM_1:ENSP00000244020:950:1,PF13893:RRM_5:78-131:PF00076:RRM_1:ENSP00000246071:939:1,…	-
ENSG00000011304	ENSP00000468565	ENST00000586481	ENSP00000349428	122	37	0	0.000	PF13893:RRM_5:78-131:PF00076:RRM_1:ENSP00000216727:933:1,PF13893:RRM_5:78-131:PF13893:RRM_5:ENSP00000221419:998:1,PF13893:RRM_5:78-131:PF00076:RRM_1:ENSP00000229390:971:1,PF13893:RRM_5:78-131:PF00076:RRM_1:ENSP00000233468:906:1,PF13893:RRM_5:78-131:PF00076:RRM_1:ENSP00000243563:998:1,PF13893:RRM_5:78-131:PF00076:RRM_1:ENSP00000244020:950:1,PF13893:RRM_5:78-131:PF00076:RRM_1:ENSP00000246071:939:1,…	-
ENSG00000011332	ENSP00000347716	ENST00000355526	ENSP00000347716	7	1	0	0.000	PF00628:PHD:355-400:PF00439:Bromodomain:ENSP00000265773:914:1	-
ENSG00000011332	ENSP00000390223	ENST00000416611	ENSP00000347716	7	0	1	1.000	-	PF00628:PHD:355-400:PF00439:Bromodomain:ENSP00000265773:914:1
ENSG00000011332	ENSP00000391884	ENST00000414789	ENSP00000347716	7	1	0	0.000	PF00628:PHD:355-400:PF00439:Bromodomain:ENSP00000265773:914:1	-
ENSG00000011332	ENSP00000397354	ENST00000420980	ENSP00000347716	7	0	1	1.000	-	PF00628:PHD:355-400:PF00439:Bromodomain:ENSP00000265773:914:1
ENSG00000011332	ENSP00000399015	ENST00000438365	ENSP00000347716	7	0	1	1.000	-	PF00628:PHD:355-400:PF00439:Bromodomain:ENSP00000265773:914:1
ENSG00000011332	ENSP00000408201	ENST00000418517	ENSP00000347716	7	0	1	1.000	-	PF00628:PHD:355-400:PF00439:Bromodomain:ENSP00000265773:914:1
ENSG00000011332	ENSP00000411569	ENST00000456296	ENSP00000347716	7	1	0	0.000	PF00628:PHD:355-400:PF00439:Bromodomain:ENSP00000265773:914:1	-
ENSG00000011332	ENSP00000412098	ENST00000412732	ENSP00000347716	7	1	0	0.000	PF00628:PHD:355-400:PF00439:Bromodomain:ENSP00000265773:914:1	-
ENSG00000011332	ENSP00000416347	ENST00000438060	ENSP00000347716	7	0	1	1.000	-	PF00628:PHD:355-400:PF00439:Bromodomain:ENSP00000265773:914:1
ENSG00000011332	ENSP00000465123	ENST00000586624	ENSP00000347716	7	0	1	1.000	-	PF00628:PHD:355-400:PF00439:Bromodomain:ENSP00000265773:914:1
ENSG00000011347	ENSP00000263846	ENST00000263846	ENSP00000263846	2	1	0	0.000	PF00168:C2:152-238:PF00804:Syntaxin:ENSP00000317714:954:1	-
ENSG00000011347	ENSP00000437720	ENST00000535826	ENSP00000263846	2	1	0	0.000	PF00168:C2:152-238:PF00804:Syntaxin:ENSP00000317714:954:1	-
ENSG00000011347	ENSP00000438171	ENST00000539246	ENSP00000263846	2	0	1	1.000	-	PF00168:C2:285-370:PF00804:Syntaxin:ENSP00000317714:954:1
ENSG00000011347	ENSP00000439694	ENST00000539008	ENSP00000263846	2	1	0	0.000	PF00168:C2:152-238:PF00804:Syntaxin:ENSP00000317714:954:1	-
ENSG00000011347	ENSP00000441184	ENST00000539468	ENSP00000263846	2	0	1	1.000	-	PF00168:C2:285-370:PF00804:Syntaxin:ENSP00000317714:954:1
ENSG00000011347	ENSP00000443576	ENST00000545053	ENSP00000263846	2	0	1	1.000	-	PF00168:C2:285-370:PF00804:Syntaxin:ENSP00000317714:954:1
ENSG00000011347	ENSP00000444019	ENST00000542670	ENSP00000263846	2	1	0	0.000	PF00168:C2:152-238:PF00804:Syntaxin:ENSP00000317714:954:1	-
ENSG00000011347	ENSP00000444201	ENST00000540677	ENSP00000263846	2	1	0	0.000	PF00168:C2:152-238:PF00804:Syntaxin:ENSP00000317714:954:1	-
ENSG00000011347	ENSP00000444568	ENST00000542836	ENSP00000263846	2	1	0	0.000	PF00168:C2:152-238:PF00804:Syntaxin:ENSP00000317714:954:1	-
ENSG00000011376	ENSP00000265537	ENST00000265537	ENSP00000265537	5	2	0	0.000	PF00133:tRNA-synt_1:438-606:PF09334:tRNA-synt_1g:ENSP00000262027:917:1,PF00133:tRNA-synt_1:438-606:PF00133:tRNA-synt_1:ENSP00000377954:998:1	-
ENSG00000011376	ENSP00000401388	ENST00000430399	ENSP00000265537	5	0	2	1.000	-	PF00133:tRNA-synt_1:638-678:PF09334:tRNA-synt_1g:ENSP00000262027:917:1,PF00133:tRNA-synt_1:638-678:PF00133:tRNA-synt_1:ENSP00000377954:998:1
ENSG00000011376	ENSP00000406611	ENST00000431023	ENSP00000265537	5	0	2	1.000	-	PF00133:tRNA-synt_1:638-678:PF09334:tRNA-synt_1g:ENSP00000262027:917:1,PF00133:tRNA-synt_1:638-678:PF00133:tRNA-synt_1:ENSP00000377954:998:1
ENSG00000011376	ENSP00000408576	ENST00000415258	ENSP00000265537	5	2	0	0.000	PF00133:tRNA-synt_1:438-606:PF09334:tRNA-synt_1g:ENSP00000262027:917:1,PF00133:tRNA-synt_1:438-606:PF00133:tRNA-synt_1:ENSP00000377954:998:1	-
ENSG00000011376	ENSP00000412893	ENST00000414984	ENSP00000265537	5	2	0	0.000	PF00133:tRNA-synt_1:438-606:PF09334:tRNA-synt_1g:ENSP00000262027:917:1,PF00133:tRNA-synt_1:438-606:PF00133:tRNA-synt_1:ENSP00000377954:998:1	-
ENSG00000011405	ENSP00000265970	ENST00000265970	ENSP00000265970	31	16	0	0.000	PF00168:C2:1575-1661:PF00017:SH2:ENSP00000244007:911:1,PF00168:C2:1575-1661:PF00168:C2:ENSP00000260402:919:1,PF00168:C2:1575-1661:PF00168:C2:ENSP00000260766:919:1,PF00454:PI3_PI4_kinase:1134-1346:PF00454:PI3_PI4_kinase:ENSP00000264864:934:1,PF00168:C2:1575-1661:PF00168:C2:ENSP00000266505:919:1,PF00168:C2:1575-1661:PF00168:C2:ENSP00000279230:922:1,PF00168:C2:1575-1661:PF00017:SH2:ENSP00000298229:9…	-
ENSG00000011405	ENSP00000436244	ENST00000533645	ENSP00000265970	31	0	16	1.000	-	PF00168:C2:1575-1661:PF00017:SH2:ENSP00000244007:911:1,PF00168:C2:1575-1661:PF00168:C2:ENSP00000260402:919:1,PF00168:C2:1575-1661:PF00168:C2:ENSP00000260766:919:1,PF00454:PI3_PI4_kinase:1134-1346:PF00454:PI3_PI4_kinase:ENSP00000264864:934:1,PF00168:C2:1575-1661:PF00168:C2:ENSP00000266505:919:1,PF00168:C2:1575-1661:PF00168:C2:ENSP00000279230:922:1,PF00168:C2:1575-1661:PF00017:SH2:ENSP00000298229:9…
ENSG00000011405	ENSP00000436969	ENST00000532035	ENSP00000265970	31	0	16	1.000	-	PF00168:C2:1575-1661:PF00017:SH2:ENSP00000244007:911:1,PF00168:C2:1575-1661:PF00168:C2:ENSP00000260402:919:1,PF00168:C2:1575-1661:PF00168:C2:ENSP00000260766:919:1,PF00454:PI3_PI4_kinase:1134-1346:PF00454:PI3_PI4_kinase:ENSP00000264864:934:1,PF00168:C2:1575-1661:PF00168:C2:ENSP00000266505:919:1,PF00168:C2:1575-1661:PF00168:C2:ENSP00000279230:922:1,PF00168:C2:1575-1661:PF00017:SH2:ENSP00000298229:9…
ENSG00000011405	ENSP00000438687	ENST00000540361	ENSP00000265970	31	16	0	0.000	PF00168:C2:1575-1661:PF00017:SH2:ENSP00000244007:911:1,PF00168:C2:1575-1661:PF00168:C2:ENSP00000260402:919:1,PF00168:C2:1575-1661:PF00168:C2:ENSP00000260766:919:1,PF00454:PI3_PI4_kinase:1134-1346:PF00454:PI3_PI4_kinase:ENSP00000264864:934:1,PF00168:C2:1575-1661:PF00168:C2:ENSP00000266505:919:1,PF00168:C2:1575-1661:PF00168:C2:ENSP00000279230:922:1,PF00168:C2:1575-1661:PF00017:SH2:ENSP00000298229:9…	-
ENSG00000011422	ENSP00000221264	ENST00000221264	ENSP00000339328	52	4	0	0.000	PF00021:UPAR_LY6:216-294:PF00051:Kringle:ENSP00000222390:910:1,PF00021:UPAR_LY6:216-294:PF01033:Somatomedin_B:ENSP00000226218:980:1,PF00021:UPAR_LY6:216-294:PF00051:Kringle:ENSP00000308938:961:1,PF00021:UPAR_LY6:216-294:PF00051:Kringle:ENSP00000361850:999:1	-
ENSG00000011422	ENSP00000339328	ENST00000340093	ENSP00000339328	52	4	0	0.000	PF00021:UPAR_LY6:117-199:PF00051:Kringle:ENSP00000222390:910:1,PF00021:UPAR_LY6:117-199:PF01033:Somatomedin_B:ENSP00000226218:980:1,PF00021:UPAR_LY6:117-199:PF00051:Kringle:ENSP00000308938:961:1,PF00021:UPAR_LY6:117-199:PF00051:Kringle:ENSP00000361850:999:1	-
ENSG00000011422	ENSP00000342049	ENST00000339082	ENSP00000339328	52	4	0	0.000	PF00021:UPAR_LY6:117-199:PF00051:Kringle:ENSP00000222390:910:1,PF00021:UPAR_LY6:117-199:PF01033:Somatomedin_B:ENSP00000226218:980:1,PF00021:UPAR_LY6:117-199:PF00051:Kringle:ENSP00000308938:961:1,PF00021:UPAR_LY6:117-199:PF00051:Kringle:ENSP00000361850:999:1	-
ENSG00000011422	ENSP00000468863	ENST00000599546	ENSP00000339328	52	0	4	1.000	-	PF00021:UPAR_LY6:25-99:PF00051:Kringle:ENSP00000222390:910:1,PF00021:UPAR_LY6:25-99:PF01033:Somatomedin_B:ENSP00000226218:980:1,PF00021:UPAR_LY6:25-99:PF00051:Kringle:ENSP00000308938:961:1,PF00021:UPAR_LY6:25-99:PF00051:Kringle:ENSP00000361850:999:1
ENSG00000011422	ENSP00000470029	ENST00000599892	ENSP00000339328	52	4	0	0.000	PF00021:UPAR_LY6:117-199:PF00051:Kringle:ENSP00000222390:910:1,PF00021:UPAR_LY6:117-199:PF01033:Somatomedin_B:ENSP00000226218:980:1,PF00021:UPAR_LY6:117-199:PF00051:Kringle:ENSP00000308938:961:1,PF00021:UPAR_LY6:117-199:PF00051:Kringle:ENSP00000361850:999:1	-
ENSG00000011422	ENSP00000470050	ENST00000593447	ENSP00000339328	52	4	0	0.000	PF00021:UPAR_LY6:117-199:PF00051:Kringle:ENSP00000222390:910:1,PF00021:UPAR_LY6:117-199:PF01033:Somatomedin_B:ENSP00000226218:980:1,PF00021:UPAR_LY6:117-199:PF00051:Kringle:ENSP00000308938:961:1,PF00021:UPAR_LY6:117-199:PF00051:Kringle:ENSP00000361850:999:1	-
ENSG00000011422	ENSP00000471241	ENST00000602141	ENSP00000339328	52	0	4	1.000	-	PF00021:UPAR_LY6:25-99:PF00051:Kringle:ENSP00000222390:910:1,PF00021:UPAR_LY6:25-99:PF01033:Somatomedin_B:ENSP00000226218:980:1,PF00021:UPAR_LY6:25-99:PF00051:Kringle:ENSP00000308938:961:1,PF00021:UPAR_LY6:25-99:PF00051:Kringle:ENSP00000361850:999:1
ENSG00000011422	ENSP00000471307	ENST00000597107	ENSP00000339328	52	0	4	1.000	-	PF00021:UPAR_LY6:25-99:PF00051:Kringle:ENSP00000222390:910:1,PF00021:UPAR_LY6:25-99:PF01033:Somatomedin_B:ENSP00000226218:980:1,PF00021:UPAR_LY6:25-99:PF00051:Kringle:ENSP00000308938:961:1,PF00021:UPAR_LY6:25-99:PF00051:Kringle:ENSP00000361850:999:1
ENSG00000011422	ENSP00000471525	ENST00000593714	ENSP00000339328	52	4	0	0.000	PF00021:UPAR_LY6:117-199:PF00051:Kringle:ENSP00000222390:910:1,PF00021:UPAR_LY6:117-199:PF01033:Somatomedin_B:ENSP00000226218:980:1,PF00021:UPAR_LY6:117-199:PF00051:Kringle:ENSP00000308938:961:1,PF00021:UPAR_LY6:117-199:PF00051:Kringle:ENSP00000361850:999:1	-
ENSG00000011422	ENSP00000471881	ENST00000601723	ENSP00000339328	52	4	0	0.000	PF00021:UPAR_LY6:117-199:PF00051:Kringle:ENSP00000222390:910:1,PF00021:UPAR_LY6:117-199:PF01033:Somatomedin_B:ENSP00000226218:980:1,PF00021:UPAR_LY6:117-199:PF00051:Kringle:ENSP00000308938:961:1,PF00021:UPAR_LY6:117-199:PF00051:Kringle:ENSP00000361850:999:1	-
ENSG00000011422	ENSP00000472511	ENST00000593939	ENSP00000339328	52	4	0	0.000	PF00021:UPAR_LY6:25-99:PF00051:Kringle:ENSP00000222390:910:1,PF00021:UPAR_LY6:25-99:PF01033:Somatomedin_B:ENSP00000226218:980:1,PF00021:UPAR_LY6:25-99:PF00051:Kringle:ENSP00000308938:961:1,PF00021:UPAR_LY6:25-99:PF00051:Kringle:ENSP00000361850:999:1	-
ENSG00000011422	ENSP00000473055	ENST00000595038	ENSP00000339328	52	0	4	1.000	-	PF00021:UPAR_LY6:25-99:PF00051:Kringle:ENSP00000222390:910:1,PF00021:UPAR_LY6:25-99:PF01033:Somatomedin_B:ENSP00000226218:980:1,PF00021:UPAR_LY6:25-99:PF00051:Kringle:ENSP00000308938:961:1,PF00021:UPAR_LY6:25-99:PF00051:Kringle:ENSP00000361850:999:1
ENSG00000011426	ENSP00000265748	ENST00000265748	ENSP00000265748	3	3	0	0.000	PF00169:PH:987-1105:PF00621:RhoGEF:ENSP00000232458:938:1,PF00169:PH:987-1105:PF00130:C1_1:ENSP00000309871:972:1,PF00169:PH:987-1105:PF00018:SH3_1:ENSP00000352264:949:1	-
ENSG00000011426	ENSP00000379380	ENST00000396068	ENSP00000265748	3	3	0	0.000	PF00169:PH:987-1105:PF00621:RhoGEF:ENSP00000232458:938:1,PF00169:PH:987-1105:PF00130:C1_1:ENSP00000309871:972:1,PF00169:PH:987-1105:PF00018:SH3_1:ENSP00000352264:949:1	-
ENSG00000011426	ENSP00000397465	ENST00000441696	ENSP00000265748	3	0	3	1.000	-	PF00169:PH:987-1105:PF00621:RhoGEF:ENSP00000232458:938:1,PF00169:PH:987-1105:PF00130:C1_1:ENSP00000309871:972:1,PF00169:PH:987-1105:PF00018:SH3_1:ENSP00000352264:949:1
ENSG00000011426	ENSP00000398712	ENST00000429082	ENSP00000265748	3	0	3	1.000	-	PF00169:PH:987-1105:PF00621:RhoGEF:ENSP00000232458:938:1,PF00169:PH:987-1105:PF00130:C1_1:ENSP00000309871:972:1,PF00169:PH:987-1105:PF00018:SH3_1:ENSP00000352264:949:1
ENSG00000011426	ENSP00000399553	ENST00000457743	ENSP00000265748	3	0	3	1.000	-	PF00169:PH:987-1105:PF00621:RhoGEF:ENSP00000232458:938:1,PF00169:PH:987-1105:PF00130:C1_1:ENSP00000309871:972:1,PF00169:PH:987-1105:PF00018:SH3_1:ENSP00000352264:949:1
ENSG00000011426	ENSP00000400777	ENST00000446635	ENSP00000265748	3	0	3	1.000	-	PF00169:PH:987-1105:PF00621:RhoGEF:ENSP00000232458:938:1,PF00169:PH:987-1105:PF00130:C1_1:ENSP00000309871:972:1,PF00169:PH:987-1105:PF00018:SH3_1:ENSP00000352264:949:1
ENSG00000011426	ENSP00000404979	ENST00000424865	ENSP00000265748	3	0	3	1.000	-	PF00169:PH:987-1105:PF00621:RhoGEF:ENSP00000232458:938:1,PF00169:PH:987-1105:PF00130:C1_1:ENSP00000309871:972:1,PF00169:PH:987-1105:PF00018:SH3_1:ENSP00000352264:949:1
ENSG00000011426	ENSP00000406584	ENST00000418118	ENSP00000265748	3	0	3	1.000	-	PF00169:PH:987-1105:PF00621:RhoGEF:ENSP00000232458:938:1,PF00169:PH:987-1105:PF00130:C1_1:ENSP00000309871:972:1,PF00169:PH:987-1105:PF00018:SH3_1:ENSP00000352264:949:1
ENSG00000011426	ENSP00000413441	ENST00000452877	ENSP00000265748	3	0	3	1.000	-	PF00169:PH:987-1105:PF00621:RhoGEF:ENSP00000232458:938:1,PF00169:PH:987-1105:PF00130:C1_1:ENSP00000309871:972:1,PF00169:PH:987-1105:PF00018:SH3_1:ENSP00000352264:949:1
ENSG00000011426	ENSP00000413522	ENST00000428612	ENSP00000265748	3	0	3	1.000	-	PF00169:PH:987-1105:PF00621:RhoGEF:ENSP00000232458:938:1,PF00169:PH:987-1105:PF00130:C1_1:ENSP00000309871:972:1,PF00169:PH:987-1105:PF00018:SH3_1:ENSP00000352264:949:1
ENSG00000011451	ENSP00000263381	ENST00000263381	ENSP00000263381	3	0	0	-	-	-
ENSG00000011451	ENSP00000373933	ENST00000389282	ENSP00000263381	3	0	0	-	-	-
ENSG00000011451	ENSP00000445824	ENST00000545156	ENSP00000263381	3	0	0	-	-	-
ENSG00000011451	ENSP00000469022	ENST00000599910	ENSP00000263381	3	0	0	-	-	-
ENSG00000011451	ENSP00000469138	ENST00000596159	ENSP00000263381	3	0	0	-	-	-
ENSG00000011451	ENSP00000469534	ENST00000599686	ENSP00000263381	3	0	0	-	-	-
ENSG00000011454	ENSP00000362747	ENST00000373643	ENSP00000362751	0	0	0	-	-	-
ENSG00000011454	ENSP00000362751	ENST00000373647	ENSP00000362751	0	0	0	-	-	-
ENSG00000011454	ENSP00000384119	ENST00000402311	ENSP00000362751	0	0	0	-	-	-
ENSG00000011454	ENSP00000414386	ENST00000456584	ENSP00000362751	0	0	0	-	-	-
ENSG00000011454	ENSP00000416327	ENST00000426918	ENSP00000362751	0	0	0	-	-	-
ENSG00000011465	ENSP00000052754	ENST00000052754	ENSP00000052754	56	8	0	0.000	PF13855:LRR_8:151-212:PF07686:V-set:ENSP00000252575:948:1,PF13855:LRR_8:151-212:PF00090:TSP_1:ENSP00000260356:959:1,PF13855:LRR_8:151-212:PF07686:V-set:ENSP00000265077:986:1,PF01462:LRRNT:54-80:PF00092:VWA:ENSP00000297848:939:1,PF13855:LRR_8:151-212:PF07686:V-set:ENSP00000331210:948:1,PF01462:LRRNT:54-80:PF01462:LRRNT:ENSP00000347041:937:1,PF13855:LRR_8:151-212:PF00090:TSP_1:ENSP00000356954:915:1…	-
ENSG00000011465	ENSP00000228329	ENST00000228329	ENSP00000052754	56	6	2	0.250	PF13855:LRR_8:221-281:PF07686:V-set:ENSP00000252575:948:1,PF13855:LRR_8:221-281:PF00090:TSP_1:ENSP00000260356:959:1,PF13855:LRR_8:221-281:PF07686:V-set:ENSP00000265077:986:1,PF13855:LRR_8:221-281:PF07686:V-set:ENSP00000331210:948:1,PF13855:LRR_8:221-281:PF00090:TSP_1:ENSP00000356954:915:1,PF13855:LRR_8:221-281:PF07679:I-set:ENSP00000363827:974:1	PF01462:LRRNT:54-80:PF00092:VWA:ENSP00000297848:939:1,PF01462:LRRNT:54-80:PF01462:LRRNT:ENSP00000347041:937:1
ENSG00000011465	ENSP00000302031	ENST00000303320	ENSP00000052754	56	2	6	0.750	PF01462:LRRNT:54-80:PF00092:VWA:ENSP00000297848:939:1,PF01462:LRRNT:54-80:PF01462:LRRNT:ENSP00000347041:937:1	PF13855:LRR_8:85-141:PF07686:V-set:ENSP00000252575:948:1,PF13855:LRR_8:85-141:PF00090:TSP_1:ENSP00000260356:959:1,PF13855:LRR_8:85-141:PF07686:V-set:ENSP00000265077:986:1,PF13855:LRR_8:85-141:PF07686:V-set:ENSP00000331210:948:1,PF13855:LRR_8:85-141:PF00090:TSP_1:ENSP00000356954:915:1,PF13855:LRR_8:85-141:PF07679:I-set:ENSP00000363827:974:1
ENSG00000011465	ENSP00000376862	ENST00000393155	ENSP00000052754	56	8	0	0.000	PF13855:LRR_8:151-212:PF07686:V-set:ENSP00000252575:948:1,PF13855:LRR_8:151-212:PF00090:TSP_1:ENSP00000260356:959:1,PF13855:LRR_8:151-212:PF07686:V-set:ENSP00000265077:986:1,PF01462:LRRNT:54-80:PF00092:VWA:ENSP00000297848:939:1,PF13855:LRR_8:151-212:PF07686:V-set:ENSP00000331210:948:1,PF01462:LRRNT:54-80:PF01462:LRRNT:ENSP00000347041:937:1,PF13855:LRR_8:151-212:PF00090:TSP_1:ENSP00000356954:915:1…	-
ENSG00000011465	ENSP00000398514	ENST00000456569	ENSP00000052754	56	0	8	1.000	-	PF13855:LRR_8:85-141:PF07686:V-set:ENSP00000252575:948:1,PF13855:LRR_8:85-141:PF00090:TSP_1:ENSP00000260356:959:1,PF13855:LRR_8:85-141:PF07686:V-set:ENSP00000265077:986:1,PF01462:LRRNT:54-80:PF00092:VWA:ENSP00000297848:939:1,PF13855:LRR_8:85-141:PF07686:V-set:ENSP00000331210:948:1,PF01462:LRRNT:54-80:PF01462:LRRNT:ENSP00000347041:937:1,PF13855:LRR_8:85-141:PF00090:TSP_1:ENSP00000356954:915:1,PF13…
ENSG00000011465	ENSP00000399815	ENST00000441303	ENSP00000052754	56	2	6	0.750	PF01462:LRRNT:54-80:PF00092:VWA:ENSP00000297848:939:1,PF01462:LRRNT:54-80:PF01462:LRRNT:ENSP00000347041:937:1	PF13855:LRR_8:85-141:PF07686:V-set:ENSP00000252575:948:1,PF13855:LRR_8:85-141:PF00090:TSP_1:ENSP00000260356:959:1,PF13855:LRR_8:85-141:PF07686:V-set:ENSP00000265077:986:1,PF13855:LRR_8:85-141:PF07686:V-set:ENSP00000331210:948:1,PF13855:LRR_8:85-141:PF00090:TSP_1:ENSP00000356954:915:1,PF13855:LRR_8:85-141:PF07679:I-set:ENSP00000363827:974:1
ENSG00000011465	ENSP00000401021	ENST00000425043	ENSP00000052754	56	6	2	0.250	PF13855:LRR_8:221-281:PF07686:V-set:ENSP00000252575:948:1,PF13855:LRR_8:221-281:PF00090:TSP_1:ENSP00000260356:959:1,PF13855:LRR_8:221-281:PF07686:V-set:ENSP00000265077:986:1,PF13855:LRR_8:221-281:PF07686:V-set:ENSP00000331210:948:1,PF13855:LRR_8:221-281:PF00090:TSP_1:ENSP00000356954:915:1,PF13855:LRR_8:221-281:PF07679:I-set:ENSP00000363827:974:1	PF01462:LRRNT:54-80:PF00092:VWA:ENSP00000297848:939:1,PF01462:LRRNT:54-80:PF01462:LRRNT:ENSP00000347041:937:1
ENSG00000011465	ENSP00000413723	ENST00000420120	ENSP00000052754	56	6	2	0.250	PF13855:LRR_8:221-281:PF07686:V-set:ENSP00000252575:948:1,PF13855:LRR_8:221-281:PF00090:TSP_1:ENSP00000260356:959:1,PF13855:LRR_8:221-281:PF07686:V-set:ENSP00000265077:986:1,PF13855:LRR_8:221-281:PF07686:V-set:ENSP00000331210:948:1,PF13855:LRR_8:221-281:PF00090:TSP_1:ENSP00000356954:915:1,PF13855:LRR_8:221-281:PF07679:I-set:ENSP00000363827:974:1	PF01462:LRRNT:54-80:PF00092:VWA:ENSP00000297848:939:1,PF01462:LRRNT:54-80:PF01462:LRRNT:ENSP00000347041:937:1
ENSG00000011465	ENSP00000446527	ENST00000546370	ENSP00000052754	56	0	8	1.000	-	PF13855:LRR_8:85-141:PF07686:V-set:ENSP00000252575:948:1,PF13855:LRR_8:85-141:PF00090:TSP_1:ENSP00000260356:959:1,PF13855:LRR_8:85-141:PF07686:V-set:ENSP00000265077:986:1,PF01462:LRRNT:54-80:PF00092:VWA:ENSP00000297848:939:1,PF13855:LRR_8:85-141:PF07686:V-set:ENSP00000331210:948:1,PF01462:LRRNT:54-80:PF01462:LRRNT:ENSP00000347041:937:1,PF13855:LRR_8:85-141:PF00090:TSP_1:ENSP00000356954:915:1,PF13…
ENSG00000011465	ENSP00000446530	ENST00000546391	ENSP00000052754	56	6	2	0.250	PF13855:LRR_8:221-281:PF07686:V-set:ENSP00000252575:948:1,PF13855:LRR_8:221-281:PF00090:TSP_1:ENSP00000260356:959:1,PF13855:LRR_8:221-281:PF07686:V-set:ENSP00000265077:986:1,PF13855:LRR_8:221-281:PF07686:V-set:ENSP00000331210:948:1,PF13855:LRR_8:221-281:PF00090:TSP_1:ENSP00000356954:915:1,PF13855:LRR_8:221-281:PF07679:I-set:ENSP00000363827:974:1	PF01462:LRRNT:54-80:PF00092:VWA:ENSP00000297848:939:1,PF01462:LRRNT:54-80:PF01462:LRRNT:ENSP00000347041:937:1
ENSG00000011465	ENSP00000447654	ENST00000552962	ENSP00000052754	56	8	0	0.000	PF13855:LRR_8:151-212:PF07686:V-set:ENSP00000252575:948:1,PF13855:LRR_8:151-212:PF00090:TSP_1:ENSP00000260356:959:1,PF13855:LRR_8:151-212:PF07686:V-set:ENSP00000265077:986:1,PF01462:LRRNT:54-80:PF00092:VWA:ENSP00000297848:939:1,PF13855:LRR_8:151-212:PF07686:V-set:ENSP00000331210:948:1,PF01462:LRRNT:54-80:PF01462:LRRNT:ENSP00000347041:937:1,PF13855:LRR_8:151-212:PF00090:TSP_1:ENSP00000356954:915:1…	-
ENSG00000011465	ENSP00000447674	ENST00000547568	ENSP00000052754	56	6	2	0.250	PF13855:LRR_8:221-281:PF07686:V-set:ENSP00000252575:948:1,PF13855:LRR_8:221-281:PF00090:TSP_1:ENSP00000260356:959:1,PF13855:LRR_8:221-281:PF07686:V-set:ENSP00000265077:986:1,PF13855:LRR_8:221-281:PF07686:V-set:ENSP00000331210:948:1,PF13855:LRR_8:221-281:PF00090:TSP_1:ENSP00000356954:915:1,PF13855:LRR_8:221-281:PF07679:I-set:ENSP00000363827:974:1	PF01462:LRRNT:54-80:PF00092:VWA:ENSP00000297848:939:1,PF01462:LRRNT:54-80:PF01462:LRRNT:ENSP00000347041:937:1
ENSG00000011465	ENSP00000447886	ENST00000552145	ENSP00000052754	56	8	0	0.000	PF13855:LRR_8:85-141:PF07686:V-set:ENSP00000252575:948:1,PF13855:LRR_8:85-141:PF00090:TSP_1:ENSP00000260356:959:1,PF13855:LRR_8:85-141:PF07686:V-set:ENSP00000265077:986:1,PF01462:LRRNT:54-80:PF00092:VWA:ENSP00000297848:939:1,PF13855:LRR_8:85-141:PF07686:V-set:ENSP00000331210:948:1,PF01462:LRRNT:54-80:PF01462:LRRNT:ENSP00000347041:937:1,PF13855:LRR_8:85-141:PF00090:TSP_1:ENSP00000356954:915:1,PF13…	-
ENSG00000011465	ENSP00000448057	ENST00000550099	ENSP00000052754	56	0	8	1.000	-	PF13855:LRR_8:85-141:PF07686:V-set:ENSP00000252575:948:1,PF13855:LRR_8:85-141:PF00090:TSP_1:ENSP00000260356:959:1,PF13855:LRR_8:85-141:PF07686:V-set:ENSP00000265077:986:1,PF01462:LRRNT:54-80:PF00092:VWA:ENSP00000297848:939:1,PF13855:LRR_8:85-141:PF07686:V-set:ENSP00000331210:948:1,PF01462:LRRNT:54-80:PF01462:LRRNT:ENSP00000347041:937:1,PF13855:LRR_8:85-141:PF00090:TSP_1:ENSP00000356954:915:1,PF13…
ENSG00000011465	ENSP00000448274	ENST00000551354	ENSP00000052754	56	0	8	1.000	-	PF13855:LRR_8:85-141:PF07686:V-set:ENSP00000252575:948:1,PF13855:LRR_8:85-141:PF00090:TSP_1:ENSP00000260356:959:1,PF13855:LRR_8:85-141:PF07686:V-set:ENSP00000265077:986:1,PF01462:LRRNT:54-80:PF00092:VWA:ENSP00000297848:939:1,PF13855:LRR_8:85-141:PF07686:V-set:ENSP00000331210:948:1,PF01462:LRRNT:54-80:PF01462:LRRNT:ENSP00000347041:937:1,PF13855:LRR_8:85-141:PF00090:TSP_1:ENSP00000356954:915:1,PF13…
ENSG00000011465	ENSP00000448853	ENST00000548218	ENSP00000052754	56	0	8	1.000	-	PF13855:LRR_8:85-141:PF07686:V-set:ENSP00000252575:948:1,PF13855:LRR_8:85-141:PF00090:TSP_1:ENSP00000260356:959:1,PF13855:LRR_8:85-141:PF07686:V-set:ENSP00000265077:986:1,PF01462:LRRNT:54-80:PF00092:VWA:ENSP00000297848:939:1,PF13855:LRR_8:85-141:PF07686:V-set:ENSP00000331210:948:1,PF01462:LRRNT:54-80:PF01462:LRRNT:ENSP00000347041:937:1,PF13855:LRR_8:85-141:PF00090:TSP_1:ENSP00000356954:915:1,PF13…
ENSG00000011465	ENSP00000448857	ENST00000546745	ENSP00000052754	56	0	8	1.000	-	PF13855:LRR_8:85-141:PF07686:V-set:ENSP00000252575:948:1,PF13855:LRR_8:85-141:PF00090:TSP_1:ENSP00000260356:959:1,PF13855:LRR_8:85-141:PF07686:V-set:ENSP00000265077:986:1,PF01462:LRRNT:54-80:PF00092:VWA:ENSP00000297848:939:1,PF13855:LRR_8:85-141:PF07686:V-set:ENSP00000331210:948:1,PF01462:LRRNT:54-80:PF01462:LRRNT:ENSP00000347041:937:1,PF13855:LRR_8:85-141:PF00090:TSP_1:ENSP00000356954:915:1,PF13…
ENSG00000011465	ENSP00000449014	ENST00000550563	ENSP00000052754	56	8	0	0.000	PF13855:LRR_8:85-141:PF07686:V-set:ENSP00000252575:948:1,PF13855:LRR_8:85-141:PF00090:TSP_1:ENSP00000260356:959:1,PF13855:LRR_8:85-141:PF07686:V-set:ENSP00000265077:986:1,PF01462:LRRNT:54-80:PF00092:VWA:ENSP00000297848:939:1,PF13855:LRR_8:85-141:PF07686:V-set:ENSP00000331210:948:1,PF01462:LRRNT:54-80:PF01462:LRRNT:ENSP00000347041:937:1,PF13855:LRR_8:85-141:PF00090:TSP_1:ENSP00000356954:915:1,PF13…	-
ENSG00000011465	ENSP00000449408	ENST00000550758	ENSP00000052754	56	0	8	1.000	-	PF13855:LRR_8:85-141:PF07686:V-set:ENSP00000252575:948:1,PF13855:LRR_8:85-141:PF00090:TSP_1:ENSP00000260356:959:1,PF13855:LRR_8:85-141:PF07686:V-set:ENSP00000265077:986:1,PF01462:LRRNT:54-80:PF00092:VWA:ENSP00000297848:939:1,PF13855:LRR_8:85-141:PF07686:V-set:ENSP00000331210:948:1,PF01462:LRRNT:54-80:PF01462:LRRNT:ENSP00000347041:937:1,PF13855:LRR_8:85-141:PF00090:TSP_1:ENSP00000356954:915:1,PF13…
ENSG00000011465	ENSP00000449438	ENST00000549513	ENSP00000052754	56	2	6	0.750	PF01462:LRRNT:54-80:PF00092:VWA:ENSP00000297848:939:1,PF01462:LRRNT:54-80:PF01462:LRRNT:ENSP00000347041:937:1	PF13855:LRR_8:85-141:PF07686:V-set:ENSP00000252575:948:1,PF13855:LRR_8:85-141:PF00090:TSP_1:ENSP00000260356:959:1,PF13855:LRR_8:85-141:PF07686:V-set:ENSP00000265077:986:1,PF13855:LRR_8:85-141:PF07686:V-set:ENSP00000331210:948:1,PF13855:LRR_8:85-141:PF00090:TSP_1:ENSP00000356954:915:1,PF13855:LRR_8:85-141:PF07679:I-set:ENSP00000363827:974:1
ENSG00000011465	ENSP00000449782	ENST00000547937	ENSP00000052754	56	8	0	0.000	PF13855:LRR_8:85-141:PF07686:V-set:ENSP00000252575:948:1,PF13855:LRR_8:85-141:PF00090:TSP_1:ENSP00000260356:959:1,PF13855:LRR_8:85-141:PF07686:V-set:ENSP00000265077:986:1,PF01462:LRRNT:54-80:PF00092:VWA:ENSP00000297848:939:1,PF13855:LRR_8:85-141:PF07686:V-set:ENSP00000331210:948:1,PF01462:LRRNT:54-80:PF01462:LRRNT:ENSP00000347041:937:1,PF13855:LRR_8:85-141:PF00090:TSP_1:ENSP00000356954:915:1,PF13…	-
ENSG00000011478	ENSP00000012049	ENST00000012049	ENSP00000012049	0	0	0	-	-	-
ENSG00000011478	ENSP00000387944	ENST00000366382	ENSP00000012049	0	0	0	-	-	-
ENSG00000011478	ENSP00000467813	ENST00000591606	ENSP00000012049	0	0	0	-	-	-
ENSG00000011485	ENSP00000012443	ENST00000012443	ENSP00000012443	5	1	0	0.000	PF00515:TPR_1:97-129:PF13181:TPR_8:ENSP00000348554:955:1	-
ENSG00000011485	ENSP00000375786	ENST00000391919	ENSP00000012443	5	0	1	1.000	-	PF00515:TPR_1:97-129:PF13181:TPR_8:ENSP00000348554:955:1
ENSG00000011485	ENSP00000434329	ENST00000478046	ENSP00000012443	5	1	0	0.000	PF00515:TPR_1:97-129:PF13181:TPR_8:ENSP00000348554:955:1	-
ENSG00000011523	ENSP00000260569	ENST00000260569	ENSP00000367229	0	0	0	-	-	-
ENSG00000011523	ENSP00000367229	ENST00000377990	ENSP00000367229	0	0	0	-	-	-
ENSG00000011523	ENSP00000438306	ENST00000546106	ENSP00000367229	0	0	0	-	-	-
ENSG00000011523	ENSP00000443357	ENST00000537589	ENSP00000367229	0	0	0	-	-	-
ENSG00000011566	ENSP00000263881	ENST00000263881	ENSP00000263881	8	4	0	0.000	PF00069:Pkinase:16-273:PF00069:Pkinase:ENSP00000263056:903:1,PF00069:Pkinase:16-273:PF00069:Pkinase:ENSP00000343463:908:1,PF00069:Pkinase:16-273:PF00069:Pkinase:ENSP00000354927:907:1,PF00069:Pkinase:16-273:PF00069:Pkinase:ENSP00000382423:915:1	-
ENSG00000011566	ENSP00000345434	ENST00000341681	ENSP00000263881	8	4	0	0.000	PF00069:Pkinase:16-273:PF00069:Pkinase:ENSP00000263056:903:1,PF00069:Pkinase:16-273:PF00069:Pkinase:ENSP00000343463:908:1,PF00069:Pkinase:16-273:PF00069:Pkinase:ENSP00000354927:907:1,PF00069:Pkinase:16-273:PF00069:Pkinase:ENSP00000382423:915:1	-
ENSG00000011566	ENSP00000399228	ENST00000414968	ENSP00000263881	8	0	4	1.000	-	PF00069:Pkinase:16-273:PF00069:Pkinase:ENSP00000263056:903:1,PF00069:Pkinase:16-273:PF00069:Pkinase:ENSP00000343463:908:1,PF00069:Pkinase:16-273:PF00069:Pkinase:ENSP00000354927:907:1,PF00069:Pkinase:16-273:PF00069:Pkinase:ENSP00000382423:915:1
ENSG00000011566	ENSP00000405137	ENST00000429397	ENSP00000263881	8	0	4	1.000	-	PF00069:Pkinase:16-273:PF00069:Pkinase:ENSP00000263056:903:1,PF00069:Pkinase:16-273:PF00069:Pkinase:ENSP00000343463:908:1,PF00069:Pkinase:16-273:PF00069:Pkinase:ENSP00000354927:907:1,PF00069:Pkinase:16-273:PF00069:Pkinase:ENSP00000382423:915:1
ENSG00000011566	ENSP00000410183	ENST00000437968	ENSP00000263881	8	0	4	1.000	-	PF00069:Pkinase:16-273:PF00069:Pkinase:ENSP00000263056:903:1,PF00069:Pkinase:16-273:PF00069:Pkinase:ENSP00000343463:908:1,PF00069:Pkinase:16-273:PF00069:Pkinase:ENSP00000354927:907:1,PF00069:Pkinase:16-273:PF00069:Pkinase:ENSP00000382423:915:1
ENSG00000011566	ENSP00000416958	ENST00000437545	ENSP00000263881	8	0	4	1.000	-	PF00069:Pkinase:16-273:PF00069:Pkinase:ENSP00000263056:903:1,PF00069:Pkinase:16-273:PF00069:Pkinase:ENSP00000343463:908:1,PF00069:Pkinase:16-273:PF00069:Pkinase:ENSP00000354927:907:1,PF00069:Pkinase:16-273:PF00069:Pkinase:ENSP00000382423:915:1
ENSG00000011566	ENSP00000440580	ENST00000536018	ENSP00000263881	8	0	4	1.000	-	PF00069:Pkinase:16-273:PF00069:Pkinase:ENSP00000263056:903:1,PF00069:Pkinase:16-273:PF00069:Pkinase:ENSP00000343463:908:1,PF00069:Pkinase:16-273:PF00069:Pkinase:ENSP00000354927:907:1,PF00069:Pkinase:16-273:PF00069:Pkinase:ENSP00000382423:915:1
ENSG00000011566	ENSP00000476533	ENST00000484274	ENSP00000263881	8	0	4	1.000	-	PF00069:Pkinase:16-273:PF00069:Pkinase:ENSP00000263056:903:1,PF00069:Pkinase:16-273:PF00069:Pkinase:ENSP00000343463:908:1,PF00069:Pkinase:16-273:PF00069:Pkinase:ENSP00000354927:907:1,PF00069:Pkinase:16-273:PF00069:Pkinase:ENSP00000382423:915:1
ENSG00000011590	ENSP00000262630	ENST00000262630	ENSP00000262630	9	0	0	-	-	-
ENSG00000011590	ENSP00000376035	ENST00000392197	ENSP00000262630	9	0	0	-	-	-
ENSG00000011590	ENSP00000433657	ENST00000481182	ENSP00000262630	9	0	0	-	-	-
ENSG00000011590	ENSP00000466524	ENST00000426659	ENSP00000262630	9	0	0	-	-	-
ENSG00000011600	ENSP00000262629	ENST00000262629	ENSP00000262629	31	0	0	-	-	-
ENSG00000011600	ENSP00000402371	ENST00000424586	ENSP00000262629	31	0	0	-	-	-
ENSG00000011600	ENSP00000445332	ENST00000544690	ENSP00000262629	31	0	0	-	-	-
ENSG00000011600	ENSP00000465081	ENST00000587837	ENSP00000262629	31	0	0	-	-	-
ENSG00000011600	ENSP00000465656	ENST00000586946	ENSP00000262629	31	0	0	-	-	-
ENSG00000011600	ENSP00000468447	ENST00000589517	ENSP00000262629	31	0	0	-	-	-
ENSG00000011600	ENSP00000468608	ENST00000585901	ENSP00000262629	31	0	0	-	-	-
ENSG00000011638	ENSP00000233047	ENST00000233047	ENSP00000233047	0	0	0	-	-	-
ENSG00000011638	ENSP00000261388	ENST00000261388	ENSP00000233047	0	0	0	-	-	-
ENSG00000011638	ENSP00000409879	ENST00000451578	ENSP00000233047	0	0	0	-	-	-
ENSG00000011638	ENSP00000459481	ENST00000572258	ENSP00000233047	0	0	0	-	-	-
ENSG00000011638	ENSP00000460102	ENST00000573688	ENSP00000233047	0	0	0	-	-	-
ENSG00000011638	ENSP00000460687	ENST00000572599	ENSP00000233047	0	0	0	-	-	-
ENSG00000011638	ENSP00000461826	ENST00000577162	ENSP00000233047	0	0	0	-	-	-
ENSG00000011638	ENSP00000461828	ENST00000573487	ENSP00000233047	0	0	0	-	-	-
ENSG00000012048	ENSP00000246907	ENST00000346315	ENSP00000418960	170	2	0	0.000	PF00533:BRCT:1778-1863:PF00533:BRCT:ENSP00000260810:998:1,PF00097:zf-C3HC4:24-64:PF14835:zf-RING_6:ENSP00000260947:999:1	-
ENSG00000012048	ENSP00000310938	ENST00000309486	ENSP00000418960	170	1	1	0.500	PF00533:BRCT:1683-1744:PF00533:BRCT:ENSP00000260810:998:1	PF00097:zf-C3HC4:24-64:PF14835:zf-RING_6:ENSP00000260947:999:1
ENSG00000012048	ENSP00000312236	ENST00000352993	ENSP00000418960	170	2	0	0.000	PF00533:BRCT:1683-1744:PF00533:BRCT:ENSP00000260810:998:1,PF00097:zf-C3HC4:24-64:PF14835:zf-RING_6:ENSP00000260947:999:1	-
ENSG00000012048	ENSP00000326002	ENST00000354071	ENSP00000418960	170	2	0	0.000	PF00533:BRCT:1778-1863:PF00533:BRCT:ENSP00000260810:998:1,PF00097:zf-C3HC4:24-64:PF14835:zf-RING_6:ENSP00000260947:999:1	-
ENSG00000012048	ENSP00000338007	ENST00000351666	ENSP00000418960	170	2	0	0.000	PF00533:BRCT:1683-1744:PF00533:BRCT:ENSP00000260810:998:1,PF00097:zf-C3HC4:24-64:PF14835:zf-RING_6:ENSP00000260947:999:1	-
ENSG00000012048	ENSP00000350283	ENST00000357654	ENSP00000418960	170	2	0	0.000	PF00533:BRCT:1683-1744:PF00533:BRCT:ENSP00000260810:998:1,PF00097:zf-C3HC4:24-64:PF14835:zf-RING_6:ENSP00000260947:999:1	-
ENSG00000012048	ENSP00000397145	ENST00000412061	ENSP00000418960	170	0	2	1.000	-	PF00533:BRCT:1778-1863:PF00533:BRCT:ENSP00000260810:998:1,PF00097:zf-C3HC4:24-64:PF14835:zf-RING_6:ENSP00000260947:999:1
ENSG00000012048	ENSP00000417148	ENST00000468300	ENSP00000418960	170	2	0	0.000	PF00533:BRCT:1683-1744:PF00533:BRCT:ENSP00000260810:998:1,PF00097:zf-C3HC4:24-64:PF14835:zf-RING_6:ENSP00000260947:999:1	-
ENSG00000012048	ENSP00000417241	ENST00000461574	ENSP00000418960	170	0	2	1.000	-	PF00533:BRCT:1778-1863:PF00533:BRCT:ENSP00000260810:998:1,PF00097:zf-C3HC4:24-64:PF14835:zf-RING_6:ENSP00000260947:999:1
ENSG00000012048	ENSP00000417554	ENST00000476777	ENSP00000418960	170	1	1	0.500	PF00097:zf-C3HC4:24-64:PF14835:zf-RING_6:ENSP00000260947:999:1	PF00533:BRCT:1778-1863:PF00533:BRCT:ENSP00000260810:998:1
ENSG00000012048	ENSP00000417988	ENST00000461798	ENSP00000418960	170	0	2	1.000	-	PF00533:BRCT:1778-1863:PF00533:BRCT:ENSP00000260810:998:1,PF00097:zf-C3HC4:24-64:PF14835:zf-RING_6:ENSP00000260947:999:1
ENSG00000012048	ENSP00000418212	ENST00000487825	ENSP00000418960	170	0	2	1.000	-	PF00533:BRCT:1778-1863:PF00533:BRCT:ENSP00000260810:998:1,PF00097:zf-C3HC4:24-64:PF14835:zf-RING_6:ENSP00000260947:999:1
ENSG00000012048	ENSP00000418548	ENST00000461221	ENSP00000418960	170	0	2	1.000	-	PF00533:BRCT:1778-1863:PF00533:BRCT:ENSP00000260810:998:1,PF00097:zf-C3HC4:24-64:PF14835:zf-RING_6:ENSP00000260947:999:1
ENSG00000012048	ENSP00000418775	ENST00000493795	ENSP00000418960	170	1	1	0.500	PF00533:BRCT:1683-1744:PF00533:BRCT:ENSP00000260810:998:1	PF00097:zf-C3HC4:24-64:PF14835:zf-RING_6:ENSP00000260947:999:1
ENSG00000012048	ENSP00000418819	ENST00000493919	ENSP00000418960	170	0	2	1.000	-	PF00533:BRCT:1778-1863:PF00533:BRCT:ENSP00000260810:998:1,PF00097:zf-C3HC4:24-64:PF14835:zf-RING_6:ENSP00000260947:999:1
ENSG00000012048	ENSP00000418960	ENST00000471181	ENSP00000418960	170	2	0	0.000	PF00533:BRCT:1683-1744:PF00533:BRCT:ENSP00000260810:998:1,PF00097:zf-C3HC4:24-64:PF14835:zf-RING_6:ENSP00000260947:999:1	-
ENSG00000012048	ENSP00000418986	ENST00000497488	ENSP00000418960	170	0	2	1.000	-	PF00533:BRCT:1778-1863:PF00533:BRCT:ENSP00000260810:998:1,PF00097:zf-C3HC4:24-64:PF14835:zf-RING_6:ENSP00000260947:999:1
ENSG00000012048	ENSP00000419103	ENST00000494123	ENSP00000418960	170	1	1	0.500	PF00097:zf-C3HC4:24-64:PF14835:zf-RING_6:ENSP00000260947:999:1	PF00533:BRCT:1778-1863:PF00533:BRCT:ENSP00000260810:998:1
ENSG00000012048	ENSP00000419274	ENST00000470026	ENSP00000418960	170	1	1	0.500	PF00097:zf-C3HC4:24-64:PF14835:zf-RING_6:ENSP00000260947:999:1	PF00533:BRCT:1778-1863:PF00533:BRCT:ENSP00000260810:998:1
ENSG00000012048	ENSP00000419481	ENST00000484087	ENSP00000418960	170	1	1	0.500	PF00533:BRCT:1683-1744:PF00533:BRCT:ENSP00000260810:998:1	PF00097:zf-C3HC4:24-64:PF14835:zf-RING_6:ENSP00000260947:999:1
ENSG00000012048	ENSP00000419988	ENST00000477152	ENSP00000418960	170	0	2	1.000	-	PF00533:BRCT:1778-1863:PF00533:BRCT:ENSP00000260810:998:1,PF00097:zf-C3HC4:24-64:PF14835:zf-RING_6:ENSP00000260947:999:1
ENSG00000012048	ENSP00000420201	ENST00000473961	ENSP00000418960	170	0	2	1.000	-	PF00533:BRCT:1778-1863:PF00533:BRCT:ENSP00000260810:998:1,PF00097:zf-C3HC4:24-64:PF14835:zf-RING_6:ENSP00000260947:999:1
ENSG00000012048	ENSP00000420253	ENST00000492859	ENSP00000418960	170	0	2	1.000	-	PF00533:BRCT:1778-1863:PF00533:BRCT:ENSP00000260810:998:1,PF00097:zf-C3HC4:24-64:PF14835:zf-RING_6:ENSP00000260947:999:1
ENSG00000012048	ENSP00000420412	ENST00000478531	ENSP00000418960	170	2	0	0.000	PF00533:BRCT:1683-1744:PF00533:BRCT:ENSP00000260810:998:1,PF00097:zf-C3HC4:24-64:PF14835:zf-RING_6:ENSP00000260947:999:1	-
ENSG00000012048	ENSP00000420705	ENST00000491747	ENSP00000418960	170	2	0	0.000	PF00533:BRCT:1683-1744:PF00533:BRCT:ENSP00000260810:998:1,PF00097:zf-C3HC4:24-64:PF14835:zf-RING_6:ENSP00000260947:999:1	-
ENSG00000012048	ENSP00000420781	ENST00000489037	ENSP00000418960	170	0	2	1.000	-	PF00533:BRCT:1778-1863:PF00533:BRCT:ENSP00000260810:998:1,PF00097:zf-C3HC4:24-64:PF14835:zf-RING_6:ENSP00000260947:999:1
ENSG00000012048	ENSP00000465347	ENST00000591849	ENSP00000418960	170	0	2	1.000	-	PF00533:BRCT:1778-1863:PF00533:BRCT:ENSP00000260810:998:1,PF00097:zf-C3HC4:24-64:PF14835:zf-RING_6:ENSP00000260947:999:1
ENSG00000012048	ENSP00000465818	ENST00000586385	ENSP00000418960	170	1	1	0.500	PF00533:BRCT:1778-1863:PF00533:BRCT:ENSP00000260810:998:1	PF00097:zf-C3HC4:24-64:PF14835:zf-RING_6:ENSP00000260947:999:1
ENSG00000012048	ENSP00000467329	ENST00000591534	ENSP00000418960	170	1	1	0.500	PF00533:BRCT:1683-1744:PF00533:BRCT:ENSP00000260810:998:1	PF00097:zf-C3HC4:24-64:PF14835:zf-RING_6:ENSP00000260947:999:1
ENSG00000012061	ENSP00000013807	ENST00000013807	ENSP00000013807	60	0	0	-	-	-
ENSG00000012061	ENSP00000300853	ENST00000300853	ENSP00000013807	60	0	0	-	-	-
ENSG00000012061	ENSP00000345203	ENST00000340192	ENSP00000013807	60	0	0	-	-	-
ENSG00000012061	ENSP00000394875	ENST00000423698	ENSP00000013807	60	0	0	-	-	-
ENSG00000012061	ENSP00000465225	ENST00000587888	ENSP00000013807	60	0	0	-	-	-
ENSG00000012061	ENSP00000465354	ENST00000592444	ENSP00000013807	60	0	0	-	-	-
ENSG00000012061	ENSP00000465524	ENST00000589214	ENSP00000013807	60	0	0	-	-	-
ENSG00000012061	ENSP00000466644	ENST00000590701	ENSP00000013807	60	0	0	-	-	-
ENSG00000012061	ENSP00000467183	ENST00000592083	ENSP00000013807	60	0	0	-	-	-
ENSG00000012061	ENSP00000468035	ENST00000589165	ENSP00000013807	60	0	0	-	-	-
ENSG00000012061	ENSP00000468119	ENST00000591636	ENSP00000013807	60	0	0	-	-	-
ENSG00000012061	ENSP00000468158	ENST00000592023	ENSP00000013807	60	0	0	-	-	-
ENSG00000012061	ENSP00000468548	ENST00000589381	ENSP00000013807	60	0	0	-	-	-
ENSG00000012124	ENSP00000085219	ENST00000085219	ENSP00000085219	10	3	0	0.000	PF00047:ig:346-398:PF07686:V-set:ENSP00000221972:974:1,PF00047:ig:346-398:PF07686:V-set:ENSP00000376544:975:1,PF00047:ig:346-398:PF13895:Ig_2:ENSP00000437940:989:1	-
ENSG00000012124	ENSP00000270311	ENST00000270311	ENSP00000085219	10	3	0	0.000	PF00047:ig:346-398:PF07686:V-set:ENSP00000221972:974:1,PF00047:ig:346-398:PF07686:V-set:ENSP00000376544:975:1,PF00047:ig:346-398:PF13895:Ig_2:ENSP00000437940:989:1	-
ENSG00000012124	ENSP00000339349	ENST00000341773	ENSP00000085219	10	0	3	1.000	-	PF00047:ig:346-398:PF07686:V-set:ENSP00000221972:974:1,PF00047:ig:346-398:PF07686:V-set:ENSP00000376544:975:1,PF00047:ig:346-398:PF13895:Ig_2:ENSP00000437940:989:1
ENSG00000012124	ENSP00000403822	ENST00000419549	ENSP00000085219	10	3	0	0.000	PF00047:ig:346-398:PF07686:V-set:ENSP00000221972:974:1,PF00047:ig:346-398:PF07686:V-set:ENSP00000376544:975:1,PF00047:ig:346-398:PF13895:Ig_2:ENSP00000437940:989:1	-
ENSG00000012124	ENSP00000441237	ENST00000544992	ENSP00000085219	10	3	0	0.000	PF00047:ig:346-398:PF07686:V-set:ENSP00000221972:974:1,PF00047:ig:346-398:PF07686:V-set:ENSP00000376544:975:1,PF00047:ig:346-398:PF13895:Ig_2:ENSP00000437940:989:1	-
ENSG00000012124	ENSP00000442279	ENST00000536635	ENSP00000085219	10	0	3	1.000	-	PF00047:ig:346-398:PF07686:V-set:ENSP00000221972:974:1,PF00047:ig:346-398:PF07686:V-set:ENSP00000376544:975:1,PF00047:ig:346-398:PF13895:Ig_2:ENSP00000437940:989:1
ENSG00000012124	ENSP00000469503	ENST00000600131	ENSP00000085219	10	0	3	1.000	-	PF00047:ig:346-398:PF07686:V-set:ENSP00000221972:974:1,PF00047:ig:346-398:PF07686:V-set:ENSP00000376544:975:1,PF00047:ig:346-398:PF13895:Ig_2:ENSP00000437940:989:1
ENSG00000012124	ENSP00000469523	ENST00000599811	ENSP00000085219	10	0	3	1.000	-	PF00047:ig:346-398:PF07686:V-set:ENSP00000221972:974:1,PF00047:ig:346-398:PF07686:V-set:ENSP00000376544:975:1,PF00047:ig:346-398:PF13895:Ig_2:ENSP00000437940:989:1
ENSG00000012124	ENSP00000469980	ENST00000598537	ENSP00000085219	10	0	3	1.000	-	PF00047:ig:346-398:PF07686:V-set:ENSP00000221972:974:1,PF00047:ig:346-398:PF07686:V-set:ENSP00000376544:975:1,PF00047:ig:346-398:PF13895:Ig_2:ENSP00000437940:989:1
ENSG00000012124	ENSP00000469984	ENST00000594250	ENSP00000085219	10	0	3	1.000	-	PF00047:ig:346-398:PF07686:V-set:ENSP00000221972:974:1,PF00047:ig:346-398:PF07686:V-set:ENSP00000376544:975:1,PF00047:ig:346-398:PF13895:Ig_2:ENSP00000437940:989:1
ENSG00000012124	ENSP00000470193	ENST00000601769	ENSP00000085219	10	0	3	1.000	-	PF00047:ig:346-398:PF07686:V-set:ENSP00000221972:974:1,PF00047:ig:346-398:PF07686:V-set:ENSP00000376544:975:1,PF00047:ig:346-398:PF13895:Ig_2:ENSP00000437940:989:1
ENSG00000012124	ENSP00000470681	ENST00000599717	ENSP00000085219	10	0	3	1.000	-	PF00047:ig:346-398:PF07686:V-set:ENSP00000221972:974:1,PF00047:ig:346-398:PF07686:V-set:ENSP00000376544:975:1,PF00047:ig:346-398:PF13895:Ig_2:ENSP00000437940:989:1
ENSG00000012124	ENSP00000470724	ENST00000594349	ENSP00000085219	10	0	3	1.000	-	PF00047:ig:346-398:PF07686:V-set:ENSP00000221972:974:1,PF00047:ig:346-398:PF07686:V-set:ENSP00000376544:975:1,PF00047:ig:346-398:PF13895:Ig_2:ENSP00000437940:989:1
ENSG00000012124	ENSP00000471399	ENST00000600424	ENSP00000085219	10	0	3	1.000	-	PF00047:ig:346-398:PF07686:V-set:ENSP00000221972:974:1,PF00047:ig:346-398:PF07686:V-set:ENSP00000376544:975:1,PF00047:ig:346-398:PF13895:Ig_2:ENSP00000437940:989:1
ENSG00000012124	ENSP00000471972	ENST00000593867	ENSP00000085219	10	0	3	1.000	-	PF00047:ig:346-398:PF07686:V-set:ENSP00000221972:974:1,PF00047:ig:346-398:PF07686:V-set:ENSP00000376544:975:1,PF00047:ig:346-398:PF13895:Ig_2:ENSP00000437940:989:1
ENSG00000012124	ENSP00000472664	ENST00000595780	ENSP00000085219	10	0	3	1.000	-	PF00047:ig:346-398:PF07686:V-set:ENSP00000221972:974:1,PF00047:ig:346-398:PF07686:V-set:ENSP00000376544:975:1,PF00047:ig:346-398:PF13895:Ig_2:ENSP00000437940:989:1
ENSG00000012124	ENSP00000472762	ENST00000597916	ENSP00000085219	10	0	3	1.000	-	PF00047:ig:346-398:PF07686:V-set:ENSP00000221972:974:1,PF00047:ig:346-398:PF07686:V-set:ENSP00000376544:975:1,PF00047:ig:346-398:PF13895:Ig_2:ENSP00000437940:989:1
ENSG00000012124	ENSP00000473221	ENST00000594125	ENSP00000085219	10	0	3	1.000	-	PF00047:ig:346-398:PF07686:V-set:ENSP00000221972:974:1,PF00047:ig:346-398:PF07686:V-set:ENSP00000376544:975:1,PF00047:ig:346-398:PF13895:Ig_2:ENSP00000437940:989:1
ENSG00000012174	ENSP00000368796	ENST00000365779	ENSP00000368798	5	0	0	-	-	-
ENSG00000012174	ENSP00000368798	ENST00000379484	ENSP00000368798	5	0	0	-	-	-
ENSG00000012211	ENSP00000365487	ENST00000376310	ENSP00000365494	0	0	0	-	-	-
ENSG00000012211	ENSP00000365494	ENST00000376317	ENSP00000365494	0	0	0	-	-	-
ENSG00000012211	ENSP00000388599	ENST00000453382	ENSP00000365494	0	0	0	-	-	-
ENSG00000012211	ENSP00000390620	ENST00000432913	ENSP00000365494	0	0	0	-	-	-
ENSG00000012211	ENSP00000401337	ENST00000417014	ENSP00000365494	0	0	0	-	-	-
ENSG00000012211	ENSP00000441385	ENST00000536904	ENSP00000365494	0	0	0	-	-	-
ENSG00000012211	ENSP00000441743	ENST00000538114	ENSP00000365494	0	0	0	-	-	-
ENSG00000012211	ENSP00000446051	ENST00000540849	ENSP00000365494	0	0	0	-	-	-
ENSG00000012223	ENSP00000231751	ENST00000231751	ENSP00000231751	22	0	0	-	-	-
ENSG00000012223	ENSP00000395234	ENST00000431944	ENSP00000231751	22	0	0	-	-	-
ENSG00000012223	ENSP00000397427	ENST00000443496	ENSP00000231751	22	0	0	-	-	-
ENSG00000012223	ENSP00000400254	ENST00000415180	ENSP00000231751	22	0	0	-	-	-
ENSG00000012223	ENSP00000405546	ENST00000417439	ENSP00000231751	22	0	0	-	-	-
ENSG00000012223	ENSP00000405719	ENST00000426532	ENSP00000231751	22	0	0	-	-	-
ENSG00000012232	ENSP00000220562	ENST00000220562	ENSP00000220562	0	0	0	-	-	-
ENSG00000012232	ENSP00000428352	ENST00000522698	ENSP00000220562	0	0	0	-	-	-
[truncated: 91,738 more rows]
