# Supplementary material for: Pathogenic impact of transcript isoform switching in 1,209 cancer samples covering 27 cancer types using an isoform-specific interaction network
Source: Sci Rep. 2020 Sep 2;10:14453. doi: 10.1038/s41598-020-71221-5 (PMC7468103; doi:10.1038/s41598-020-71221-5)
Supplement: Supplementary file 3 — Supplementary Table S3. [file 41598_2020_71221_MOESM3_ESM.xlsx]

## Sheet: interactionDisruptionInDominant
#Tissue	ENSG	ENSPcanon	cMDT	RNAseqAliquotID	GTExMDT	TotalRelevantGTExSamples	GTExMDTmedianEnrichment	Pvalue	Qvalue	NumberOfGTExMDT	cMDTenrichment	GTExMDTmedianRelExpression	cMDTrelExpression	TotalNumberOfSTRINGint	cMDTnumberOfUniqMissedInt	NumberOfCommonMissedInt	Pfam1	Domain1	Region1	Pfam2	Domain2	ENSPcanon2	StringScore	DIMAscore	ENSG2	GeneName1	GeneName2	STRINGintN1	STRINGdensityScore1	STRINGdensityRank1	STRINGintN2	STRINGdensityScore2	STRINGdensityRank2	ENSPcanonCosmic	ENSPcanonCosmicDist	ENSPcanonCosmicMinScore	ENSPcanon2cosmic	ENSPcanon2cosmicDist	ENSPcanon2cosmicMinScore	ENSPrandom	ENSPrandomCosmic	ENSPrandomCosmicDist	ENSPrandomCosmicMinScore	MeanRandomDist	MeanRandomMinScore	KeggCancerPathway1	KeggCancerPathway2	KeggPathway1	KeggPathway2
Bladder/Bladder-TCC	ENSG00000001460	ENSP00000337461	ENST00000440416	f154cc00-e118-4d4c-b9d2-2f1f71e0a964	ENST00000337248:9	11	5.000	9.766e-04	9.777e-04	9	3.468	0.000	0.559	0	-1	-1	-	-	-	-	-	-	-	-	-	STPG1	-	0	0	0	0	0	0	-	4	0	-	4	0	ENSP00000219400	-	4	0	2	581	-	-	-	-
Bladder/Bladder-TCC	ENSG00000002822	ENSP00000265854	ENST00000402746	429f0e9d-c160-4b36-a31b-dab1097c6129	ENST00000399654:7	11	5.914	9.766e-04	9.777e-04	7	6.067	0.029	0.756	1	1	0	PF05557	MAD	3-716	PF02301	HORMA	ENSP00000296509	999	1	ENSG00000164109	MAD1L1	MAD2L1	87	14538609.6314	0.874685591088753	152	31479305.5045	0.918613007545814	ENSP00000287598	1	984	ENSP00000287598	1	999	ENSP00000250173	-	4	0	3	474	-	-	hsa04110,hsa04914	hsa04110,hsa04114,hsa04914
Bladder/Bladder-TCC	ENSG00000003056	ENSP00000000412	ENST00000539143	429f0e9d-c160-4b36-a31b-dab1097c6129	ENST00000000412:8	11	2.925	9.766e-04	9.777e-04	8	6.958	0.013	0.817	1	1	0	PF02157	Man-6-P_recep	1-277	PF02157	Man-6-P_recep	ENSP00000349437	961	1	ENSG00000197081	M6PR	IGF2R	5	55534.0757	0.205264103485447	10	186404.7621	0.316564858066834	ENSP00000269122	2	912	ENSP00000262477	2	999	ENSP00000265371	ENSP00000263923	1	999	2	678	-	-	-	-
Bladder/Bladder-TCC	ENSG00000003056	ENSP00000000412	ENST00000539143	94447759-c20c-49f5-b51f-cbfdea41f2e8	ENST00000000412:8	11	2.925	9.766e-04	9.777e-04	8	2.144	0.013	0.536	1	1	0	PF02157	Man-6-P_recep	1-277	PF02157	Man-6-P_recep	ENSP00000349437	961	1	ENSG00000197081	M6PR	IGF2R	5	55534.0757	0.205264103485447	10	186404.7621	0.316564858066834	ENSP00000269122	2	912	ENSP00000262477	2	999	ENSP00000265371	ENSP00000263923	1	999	2	577	-	-	-	-
Bladder/Bladder-TCC	ENSG00000003400	ENSP00000286186	ENST00000360132	3c499f07-67e2-4032-a0b5-b9edd90035f7	ENST00000286186:9	11	4.946	9.766e-04	9.777e-04	9	2.912	0.128	0.628	10	4	0	PF00656	Peptidase_C14	284-512	PF00656	Peptidase_C14	ENSP00000311032	983	1	ENSG00000164305	CASP10	CASP3	37	4074625.1494	0.769223859144808	110	15193475.4875	0.87899748472871	ENSP00000351273	1	999	ENSP00000311032	0	1000	ENSP00000340668	-	4	0	3	477	-	cancer_hsa05200.xml,colorectal_hsa05210.xml,proteoglycans_hsa05205.xml	hsa04210,hsa04622,hsa05152	hsa04115,hsa04210,hsa04650,hsa04726,hsa05010,hsa05012,hsa05014,hsa05016,hsa05120,hsa05133,hsa05145,hsa05146,hsa05152,hsa05210,hsa05416
Bladder/Bladder-TCC	ENSG00000003400	ENSP00000286186	ENST00000360132	3c499f07-67e2-4032-a0b5-b9edd90035f7	ENST00000286186:9	11	4.946	9.766e-04	9.777e-04	9	2.912	0.128	0.628	10	4	0	PF00656	Peptidase_C14	284-512	PF00656	Peptidase_C14	ENSP00000312455	999	1	ENSG00000003402	CASP10	CFLAR	37	4074625.1494	0.769223859144808	32	4318553.6979	0.77497305066475	ENSP00000351273	1	999	ENSP00000351273	1	999	ENSP00000340668	-	4	0	2	680	-	-	hsa04210,hsa04622,hsa05152	hsa04210,hsa05142
Bladder/Bladder-TCC	ENSG00000003400	ENSP00000286186	ENST00000360132	3c499f07-67e2-4032-a0b5-b9edd90035f7	ENST00000286186:9	11	4.946	9.766e-04	9.777e-04	9	2.912	0.128	0.628	10	4	0	PF00656	Peptidase_C14	284-512	PF00656	Peptidase_C14	ENSP00000351273	999	1	ENSG00000064012	CASP10	CASP8	37	4074625.1494	0.769223859144808	69	9774904.6897	0.848634567014014	ENSP00000351273	1	999	ENSP00000351273	0	1000	ENSP00000340668	-	4	0	3	478	-	cancer_hsa05200.xml	hsa04210,hsa04622,hsa05152	hsa04115,hsa04210,hsa04620,hsa04621,hsa04622,hsa05010,hsa05016,hsa05142,hsa05145,hsa05152,hsa05416
Bladder/Bladder-TCC	ENSG00000003400	ENSP00000286186	ENST00000360132	3c499f07-67e2-4032-a0b5-b9edd90035f7	ENST00000286186:9	11	4.946	9.766e-04	9.777e-04	9	2.912	0.128	0.628	10	4	0	PF00656	Peptidase_C14	284-512	PF00656	Peptidase_C14	ENSP00000358327	962	1	ENSG00000165806	CASP10	CASP7	37	4074625.1494	0.769223859144808	44	4834084.7965	0.787279913762127	ENSP00000351273	1	999	ENSP00000263464	1	998	ENSP00000340668	-	4	0	2	584	-	-	hsa04210,hsa04622,hsa05152	hsa04210,hsa05010,hsa05133
Bladder/Bladder-TCC	ENSG00000003400	ENSP00000286186	ENST00000360132	429f0e9d-c160-4b36-a31b-dab1097c6129	ENST00000286186:9	11	4.946	9.766e-04	9.777e-04	9	5.180	0.128	0.778	10	4	0	PF00656	Peptidase_C14	284-512	PF00656	Peptidase_C14	ENSP00000311032	983	1	ENSG00000164305	CASP10	CASP3	37	4074625.1494	0.769223859144808	110	15193475.4875	0.87899748472871	ENSP00000351273	1	999	ENSP00000311032	0	1000	ENSP00000340668	-	4	0	2	771	-	cancer_hsa05200.xml,colorectal_hsa05210.xml,proteoglycans_hsa05205.xml	hsa04210,hsa04622,hsa05152	hsa04115,hsa04210,hsa04650,hsa04726,hsa05010,hsa05012,hsa05014,hsa05016,hsa05120,hsa05133,hsa05145,hsa05146,hsa05152,hsa05210,hsa05416
Bladder/Bladder-TCC	ENSG00000003400	ENSP00000286186	ENST00000360132	429f0e9d-c160-4b36-a31b-dab1097c6129	ENST00000286186:9	11	4.946	9.766e-04	9.777e-04	9	5.180	0.128	0.778	10	4	0	PF00656	Peptidase_C14	284-512	PF00656	Peptidase_C14	ENSP00000312455	999	1	ENSG00000003402	CASP10	CFLAR	37	4074625.1494	0.769223859144808	32	4318553.6979	0.77497305066475	ENSP00000351273	1	999	ENSP00000351273	1	999	ENSP00000340668	-	4	0	2	653	-	-	hsa04210,hsa04622,hsa05152	hsa04210,hsa05142
Bladder/Bladder-TCC	ENSG00000003400	ENSP00000286186	ENST00000360132	429f0e9d-c160-4b36-a31b-dab1097c6129	ENST00000286186:9	11	4.946	9.766e-04	9.777e-04	9	5.180	0.128	0.778	10	4	0	PF00656	Peptidase_C14	284-512	PF00656	Peptidase_C14	ENSP00000351273	999	1	ENSG00000064012	CASP10	CASP8	37	4074625.1494	0.769223859144808	69	9774904.6897	0.848634567014014	ENSP00000351273	1	999	ENSP00000351273	0	1000	ENSP00000340668	-	4	0	2	770	-	cancer_hsa05200.xml	hsa04210,hsa04622,hsa05152	hsa04115,hsa04210,hsa04620,hsa04621,hsa04622,hsa05010,hsa05016,hsa05142,hsa05145,hsa05152,hsa05416
Bladder/Bladder-TCC	ENSG00000003400	ENSP00000286186	ENST00000360132	429f0e9d-c160-4b36-a31b-dab1097c6129	ENST00000286186:9	11	4.946	9.766e-04	9.777e-04	9	5.180	0.128	0.778	10	4	0	PF00656	Peptidase_C14	284-512	PF00656	Peptidase_C14	ENSP00000358327	962	1	ENSG00000165806	CASP10	CASP7	37	4074625.1494	0.769223859144808	44	4834084.7965	0.787279913762127	ENSP00000351273	1	999	ENSP00000263464	1	998	ENSP00000340668	-	4	0	2	677	-	-	hsa04210,hsa04622,hsa05152	hsa04210,hsa05010,hsa05133
Bladder/Bladder-TCC	ENSG00000003509	ENSP00000002125	ENST00000336237	429f0e9d-c160-4b36-a31b-dab1097c6129	ENST00000002125:11	11	7.736	9.766e-04	9.777e-04	11	2.221	0.027	0.584	0	-1	-1	-	-	-	-	-	-	-	-	-	NDUFAF7	-	0	0	0	0	0	0	-	4	0	-	4	0	ENSP00000226578	-	4	0	2	677	-	-	-	-
Bladder/Bladder-TCC	ENSG00000004866	ENSP00000265437	ENST00000323984	312ea080-3831-453d-aa8c-e466192c8309	ENST00000265437:7	11	2.383	9.766e-04	9.777e-04	7	2.077	0.168	0.452	0	-1	-1	-	-	-	-	-	-	-	-	-	ST7	-	0	0	0	0	0	0	-	4	0	-	4	0	ENSP00000318182	-	4	0	1	974	-	-	-	-
Bladder/Bladder-TCC	ENSG00000004866	ENSP00000265437	ENST00000323984	3c499f07-67e2-4032-a0b5-b9edd90035f7	ENST00000265437:7	11	2.383	9.766e-04	9.777e-04	7	2.432	0.168	0.540	0	-1	-1	-	-	-	-	-	-	-	-	-	ST7	-	0	0	0	0	0	0	-	4	0	-	4	0	ENSP00000318182	-	4	0	2	880	-	-	-	-
Bladder/Bladder-TCC	ENSG00000004866	ENSP00000265437	ENST00000422922	429f0e9d-c160-4b36-a31b-dab1097c6129	ENST00000265437:7	11	2.383	9.766e-04	9.777e-04	7	3.657	0.078	0.640	0	-1	-1	-	-	-	-	-	-	-	-	-	ST7	-	0	0	0	0	0	0	-	4	0	-	4	0	ENSP00000318182	-	4	0	2	676	-	-	-	-
Bladder/Bladder-TCC	ENSG00000004866	ENSP00000265437	ENST00000422922	94447759-c20c-49f5-b51f-cbfdea41f2e8	ENST00000265437:7	11	2.383	9.766e-04	9.777e-04	7	3.202	0.078	0.551	0	-1	-1	-	-	-	-	-	-	-	-	-	ST7	-	0	0	0	0	0	0	-	4	0	-	4	0	ENSP00000318182	-	4	0	2	576	-	-	-	-
Bladder/Bladder-TCC	ENSG00000005882	ENSP00000420927	ENST00000503176	312ea080-3831-453d-aa8c-e466192c8309	ENST00000007708:8	11	2.364	9.766e-04	9.777e-04	8	5.388	0.280	0.715	0	-1	-1	-	-	-	-	-	-	-	-	-	PDK2	-	9	990295.5790	0.520301832554797	0	0	0	ENSP00000270202	1	961	-	4	0	ENSP00000389934	ENSP00000348461	1	962	3	475	-	-	-	-
Bladder/Bladder-TCC	ENSG00000006534	-	ENST00000342456	f154cc00-e118-4d4c-b9d2-2f1f71e0a964	ENST00000007633:11	11	9.900	9.766e-04	9.777e-04	11	3.081	0.047	0.755	-1	-1	-1	-	-	-	-	-	-	-	-	-	ALDH3B1	-	0	0	0	0	0	0	-	4	0	-	4	0	ENSP00000393262	-	4	0	2	753	chemicalCarcinogenesis_hsa05204.xml	-	-	-
Bladder/Bladder-TCC	ENSG00000006576	ENSP00000400958	ENST00000275575	429f0e9d-c160-4b36-a31b-dab1097c6129	ENST00000307305:11	11	8.935	9.766e-04	9.777e-04	11	7.429	0.000	0.809	0	-1	-1	-	-	-	-	-	-	-	-	-	PHTF2	-	0	0	0	0	0	0	-	4	0	-	4	0	ENSP00000320324	ENSP00000270202	2	990	3	559	-	-	-	-
Bladder/Bladder-TCC	ENSG00000006576	ENSP00000400958	ENST00000275575	febead73-3b12-44e6-8bab-a7cfa7bf1129	ENST00000307305:11	11	8.935	9.766e-04	9.777e-04	11	5.144	0.000	0.682	0	-1	-1	-	-	-	-	-	-	-	-	-	PHTF2	-	0	0	0	0	0	0	-	4	0	-	4	0	ENSP00000320324	ENSP00000270202	2	990	2	764	-	-	-	-
Bladder/Bladder-TCC	ENSG00000006607	ENSP00000264042	ENST00000413432	2c681223-21a5-4c58-acbb-2d51516bff12	ENST00000264042:6	11	2.298	9.766e-04	9.777e-04	6	4.194	0.265	0.712	8	8	0	PF00169	PH	932-1025	PF00018	SH3_1	ENSP00000346671	917	1	ENSG00000010810	FARP2	FYN	14	2115186.8129	0.677685950413223	247	28555878.6095	0.906665468918433	ENSP00000350941	1	963	ENSP00000264033	1	999	ENSP00000399863	-	4	0	2	765	-	-	-	hsa04360,hsa04380,hsa04650,hsa04660,hsa04664,hsa04725,hsa05020,hsa05130,hsa05162,hsa05416
Bladder/Bladder-TCC	ENSG00000006607	ENSP00000264042	ENST00000413432	2c681223-21a5-4c58-acbb-2d51516bff12	ENST00000264042:6	11	2.298	9.766e-04	9.777e-04	6	4.194	0.265	0.712	8	8	0	PF00169	PH	932-1025	PF00018	SH3_1	ENSP00000350941	963	1	ENSG00000197122	FARP2	SRC	14	2115186.8129	0.677685950413223	380	59922954.9252	0.935141933165649	ENSP00000350941	1	963	ENSP00000350941	0	1000	ENSP00000399863	-	4	0	2	672	-	proteoglycans_hsa05205.xml	-	hsa04370,hsa04530,hsa04540,hsa04727,hsa04810,hsa04912,hsa04915,hsa04919,hsa05100,hsa05120,hsa05131,hsa05152
Bladder/Bladder-TCC	ENSG00000006607	ENSP00000264042	ENST00000413432	2c681223-21a5-4c58-acbb-2d51516bff12	ENST00000264042:6	11	2.298	9.766e-04	9.777e-04	6	4.194	0.265	0.712	8	8	0	PF00169	PH	932-1025	PF00071	Ras	ENSP00000250559	900	1	ENSG00000127314	FARP2	RAP1B	14	2115186.8129	0.677685950413223	63	10205762.2860	0.85195831836148	ENSP00000350941	1	963	ENSP00000270202	1	994	ENSP00000399863	-	4	0	2	677	-	renalCellCarcinoma_hsa05211.xml	-	hsa04670,hsa04720,hsa04722,hsa04972,hsa05211
Bladder/Bladder-TCC	ENSG00000006607	ENSP00000264042	ENST00000413432	2c681223-21a5-4c58-acbb-2d51516bff12	ENST00000264042:6	11	2.298	9.766e-04	9.777e-04	6	4.194	0.265	0.712	8	8	0	PF00169	PH	932-1025	PF00071	Ras	ENSP00000314458	927	1	ENSG00000070831	FARP2	CDC42	14	2115186.8129	0.677685950413223	318	47972000.8329	0.92903341717571	ENSP00000350941	1	963	ENSP00000261769	1	998	ENSP00000399863	-	4	0	2	955	-	cancer_hsa05200.xml,pancreatic_hsa05212.xml,proteoglycans_hsa05205.xml,renalCellCarcinoma_hsa05211.xml	-	hsa04360,hsa04370,hsa04530,hsa04660,hsa04666,hsa04670,hsa04722,hsa04810,hsa04912,hsa05100,hsa05120,hsa05130,hsa05131,hsa05211,hsa05212
Bladder/Bladder-TCC	ENSG00000006607	ENSP00000264042	ENST00000413432	2c681223-21a5-4c58-acbb-2d51516bff12	ENST00000264042:6	11	2.298	9.766e-04	9.777e-04	6	4.194	0.265	0.712	8	8	0	PF00169	PH	932-1025	PF00071	Ras	ENSP00000348461	932	1	ENSG00000136238	FARP2	RAC1	14	2115186.8129	0.677685950413223	380	56671075.0187	0.934692777578153	ENSP00000350941	1	963	ENSP00000348461	0	1000	ENSP00000399863	-	4	0	3	493	-	cancer_hsa05200.xml,cholinMetabolism_hsa05231.xml,colorectal_hsa05210.xml,pancreatic_hsa05212.xml,proteoglycans_hsa05205.xml,renalCellCarcinoma_hsa05211.xml	-	hsa04310,hsa04360,hsa04370,hsa04380,hsa04620,hsa04650,hsa04662,hsa04664,hsa04666,hsa04670,hsa04722,hsa04810,hsa04972,hsa05014,hsa05100,hsa05120,hsa05131,hsa05210,hsa05211,hsa05212,hsa05416
Bladder/Bladder-TCC	ENSG00000006607	ENSP00000264042	ENST00000413432	2c681223-21a5-4c58-acbb-2d51516bff12	ENST00000264042:6	11	2.298	9.766e-04	9.777e-04	6	4.194	0.265	0.712	8	8	0	PF00169	PH	932-1025	PF00071	Ras	ENSP00000348786	903	1	ENSG00000116473	FARP2	RAP1A	14	2115186.8129	0.677685950413223	81	12706050.6884	0.866870283866331	ENSP00000350941	1	963	ENSP00000361120	1	999	ENSP00000399863	-	4	0	3	666	-	renalCellCarcinoma_hsa05211.xml	-	hsa04670,hsa04720,hsa04722,hsa04972,hsa05211
Bladder/Bladder-TCC	ENSG00000006607	ENSP00000264042	ENST00000413432	2c681223-21a5-4c58-acbb-2d51516bff12	ENST00000264042:6	11	2.298	9.766e-04	9.777e-04	6	4.194	0.265	0.712	8	8	0	PF00169	PH	932-1025	PF02174	IRS	ENSP00000316029	900	1	ENSG00000137076	FARP2	TLN1	14	2115186.8129	0.677685950413223	94	11337582.2973	0.860761767876392	ENSP00000350941	1	963	ENSP00000350941	1	953	ENSP00000399863	-	4	0	2	774	-	-	-	-
Bladder/Bladder-TCC	ENSG00000006607	ENSP00000264042	ENST00000413432	2c681223-21a5-4c58-acbb-2d51516bff12	ENST00000264042:6	11	2.298	9.766e-04	9.777e-04	6	4.194	0.265	0.712	8	8	0	PF00169	PH	932-1025	PF07714	Pkinase_Tyr	ENSP00000331504	901	1	ENSG00000182511	FARP2	FES	14	2115186.8129	0.677685950413223	40	5509800.2752	0.799586776859504	ENSP00000350941	1	963	ENSP00000331504	0	1000	ENSP00000399863	-	4	0	2	756	-	-	-	hsa04360
Bladder/Bladder-TCC	ENSG00000006607	ENSP00000264042	ENST00000413432	312ea080-3831-453d-aa8c-e466192c8309	ENST00000264042:6	11	2.298	9.766e-04	9.777e-04	6	3.769	0.265	0.721	8	8	0	PF00169	PH	932-1025	PF00018	SH3_1	ENSP00000346671	917	1	ENSG00000010810	FARP2	FYN	14	2115186.8129	0.677685950413223	247	28555878.6095	0.906665468918433	ENSP00000350941	1	963	ENSP00000264033	1	999	ENSP00000399863	-	4	0	2	669	-	-	-	hsa04360,hsa04380,hsa04650,hsa04660,hsa04664,hsa04725,hsa05020,hsa05130,hsa05162,hsa05416
Bladder/Bladder-TCC	ENSG00000006607	ENSP00000264042	ENST00000413432	312ea080-3831-453d-aa8c-e466192c8309	ENST00000264042:6	11	2.298	9.766e-04	9.777e-04	6	3.769	0.265	0.721	8	8	0	PF00169	PH	932-1025	PF00018	SH3_1	ENSP00000350941	963	1	ENSG00000197122	FARP2	SRC	14	2115186.8129	0.677685950413223	380	59922954.9252	0.935141933165649	ENSP00000350941	1	963	ENSP00000350941	0	1000	ENSP00000399863	-	4	0	2	665	-	proteoglycans_hsa05205.xml	-	hsa04370,hsa04530,hsa04540,hsa04727,hsa04810,hsa04912,hsa04915,hsa04919,hsa05100,hsa05120,hsa05131,hsa05152
Bladder/Bladder-TCC	ENSG00000006607	ENSP00000264042	ENST00000413432	312ea080-3831-453d-aa8c-e466192c8309	ENST00000264042:6	11	2.298	9.766e-04	9.777e-04	6	3.769	0.265	0.721	8	8	0	PF00169	PH	932-1025	PF00071	Ras	ENSP00000250559	900	1	ENSG00000127314	FARP2	RAP1B	14	2115186.8129	0.677685950413223	63	10205762.2860	0.85195831836148	ENSP00000350941	1	963	ENSP00000270202	1	994	ENSP00000399863	-	4	0	2	586	-	renalCellCarcinoma_hsa05211.xml	-	hsa04670,hsa04720,hsa04722,hsa04972,hsa05211
Bladder/Bladder-TCC	ENSG00000006607	ENSP00000264042	ENST00000413432	312ea080-3831-453d-aa8c-e466192c8309	ENST00000264042:6	11	2.298	9.766e-04	9.777e-04	6	3.769	0.265	0.721	8	8	0	PF00169	PH	932-1025	PF00071	Ras	ENSP00000314458	927	1	ENSG00000070831	FARP2	CDC42	14	2115186.8129	0.677685950413223	318	47972000.8329	0.92903341717571	ENSP00000350941	1	963	ENSP00000261769	1	998	ENSP00000399863	-	4	0	2	768	-	cancer_hsa05200.xml,pancreatic_hsa05212.xml,proteoglycans_hsa05205.xml,renalCellCarcinoma_hsa05211.xml	-	hsa04360,hsa04370,hsa04530,hsa04660,hsa04666,hsa04670,hsa04722,hsa04810,hsa04912,hsa05100,hsa05120,hsa05130,hsa05131,hsa05211,hsa05212
Bladder/Bladder-TCC	ENSG00000006607	ENSP00000264042	ENST00000413432	312ea080-3831-453d-aa8c-e466192c8309	ENST00000264042:6	11	2.298	9.766e-04	9.777e-04	6	3.769	0.265	0.721	8	8	0	PF00169	PH	932-1025	PF00071	Ras	ENSP00000348461	932	1	ENSG00000136238	FARP2	RAC1	14	2115186.8129	0.677685950413223	380	56671075.0187	0.934692777578153	ENSP00000350941	1	963	ENSP00000348461	0	1000	ENSP00000399863	-	4	0	2	583	-	cancer_hsa05200.xml,cholinMetabolism_hsa05231.xml,colorectal_hsa05210.xml,pancreatic_hsa05212.xml,proteoglycans_hsa05205.xml,renalCellCarcinoma_hsa05211.xml	-	hsa04310,hsa04360,hsa04370,hsa04380,hsa04620,hsa04650,hsa04662,hsa04664,hsa04666,hsa04670,hsa04722,hsa04810,hsa04972,hsa05014,hsa05100,hsa05120,hsa05131,hsa05210,hsa05211,hsa05212,hsa05416
Bladder/Bladder-TCC	ENSG00000006607	ENSP00000264042	ENST00000413432	312ea080-3831-453d-aa8c-e466192c8309	ENST00000264042:6	11	2.298	9.766e-04	9.777e-04	6	3.769	0.265	0.721	8	8	0	PF00169	PH	932-1025	PF00071	Ras	ENSP00000348786	903	1	ENSG00000116473	FARP2	RAP1A	14	2115186.8129	0.677685950413223	81	12706050.6884	0.866870283866331	ENSP00000350941	1	963	ENSP00000361120	1	999	ENSP00000399863	-	4	0	2	860	-	renalCellCarcinoma_hsa05211.xml	-	hsa04670,hsa04720,hsa04722,hsa04972,hsa05211
Bladder/Bladder-TCC	ENSG00000006607	ENSP00000264042	ENST00000413432	312ea080-3831-453d-aa8c-e466192c8309	ENST00000264042:6	11	2.298	9.766e-04	9.777e-04	6	3.769	0.265	0.721	8	8	0	PF00169	PH	932-1025	PF02174	IRS	ENSP00000316029	900	1	ENSG00000137076	FARP2	TLN1	14	2115186.8129	0.677685950413223	94	11337582.2973	0.860761767876392	ENSP00000350941	1	963	ENSP00000350941	1	953	ENSP00000399863	-	4	0	2	669	-	-	-	-
Bladder/Bladder-TCC	ENSG00000006607	ENSP00000264042	ENST00000413432	312ea080-3831-453d-aa8c-e466192c8309	ENST00000264042:6	11	2.298	9.766e-04	9.777e-04	6	3.769	0.265	0.721	8	8	0	PF00169	PH	932-1025	PF07714	Pkinase_Tyr	ENSP00000331504	901	1	ENSG00000182511	FARP2	FES	14	2115186.8129	0.677685950413223	40	5509800.2752	0.799586776859504	ENSP00000350941	1	963	ENSP00000331504	0	1000	ENSP00000399863	-	4	0	2	670	-	-	-	hsa04360
Bladder/Bladder-TCC	ENSG00000006607	ENSP00000264042	ENST00000413432	381b51af-d1f7-41db-a69e-49d681b3ef39	ENST00000264042:6	11	2.298	9.766e-04	9.777e-04	6	4.996	0.265	0.669	8	8	0	PF00169	PH	932-1025	PF00018	SH3_1	ENSP00000346671	917	1	ENSG00000010810	FARP2	FYN	14	2115186.8129	0.677685950413223	247	28555878.6095	0.906665468918433	ENSP00000350941	1	963	ENSP00000264033	1	999	ENSP00000399863	-	4	0	2	584	-	-	-	hsa04360,hsa04380,hsa04650,hsa04660,hsa04664,hsa04725,hsa05020,hsa05130,hsa05162,hsa05416
Bladder/Bladder-TCC	ENSG00000006607	ENSP00000264042	ENST00000413432	381b51af-d1f7-41db-a69e-49d681b3ef39	ENST00000264042:6	11	2.298	9.766e-04	9.777e-04	6	4.996	0.265	0.669	8	8	0	PF00169	PH	932-1025	PF00018	SH3_1	ENSP00000350941	963	1	ENSG00000197122	FARP2	SRC	14	2115186.8129	0.677685950413223	380	59922954.9252	0.935141933165649	ENSP00000350941	1	963	ENSP00000350941	0	1000	ENSP00000399863	-	4	0	2	771	-	proteoglycans_hsa05205.xml	-	hsa04370,hsa04530,hsa04540,hsa04727,hsa04810,hsa04912,hsa04915,hsa04919,hsa05100,hsa05120,hsa05131,hsa05152
Bladder/Bladder-TCC	ENSG00000006607	ENSP00000264042	ENST00000413432	381b51af-d1f7-41db-a69e-49d681b3ef39	ENST00000264042:6	11	2.298	9.766e-04	9.777e-04	6	4.996	0.265	0.669	8	8	0	PF00169	PH	932-1025	PF00071	Ras	ENSP00000250559	900	1	ENSG00000127314	FARP2	RAP1B	14	2115186.8129	0.677685950413223	63	10205762.2860	0.85195831836148	ENSP00000350941	1	963	ENSP00000270202	1	994	ENSP00000399863	-	4	0	3	472	-	renalCellCarcinoma_hsa05211.xml	-	hsa04670,hsa04720,hsa04722,hsa04972,hsa05211
Bladder/Bladder-TCC	ENSG00000006607	ENSP00000264042	ENST00000413432	381b51af-d1f7-41db-a69e-49d681b3ef39	ENST00000264042:6	11	2.298	9.766e-04	9.777e-04	6	4.996	0.265	0.669	8	8	0	PF00169	PH	932-1025	PF00071	Ras	ENSP00000314458	927	1	ENSG00000070831	FARP2	CDC42	14	2115186.8129	0.677685950413223	318	47972000.8329	0.92903341717571	ENSP00000350941	1	963	ENSP00000261769	1	998	ENSP00000399863	-	4	0	2	584	-	cancer_hsa05200.xml,pancreatic_hsa05212.xml,proteoglycans_hsa05205.xml,renalCellCarcinoma_hsa05211.xml	-	hsa04360,hsa04370,hsa04530,hsa04660,hsa04666,hsa04670,hsa04722,hsa04810,hsa04912,hsa05100,hsa05120,hsa05130,hsa05131,hsa05211,hsa05212
Bladder/Bladder-TCC	ENSG00000006607	ENSP00000264042	ENST00000413432	381b51af-d1f7-41db-a69e-49d681b3ef39	ENST00000264042:6	11	2.298	9.766e-04	9.777e-04	6	4.996	0.265	0.669	8	8	0	PF00169	PH	932-1025	PF00071	Ras	ENSP00000348461	932	1	ENSG00000136238	FARP2	RAC1	14	2115186.8129	0.677685950413223	380	56671075.0187	0.934692777578153	ENSP00000350941	1	963	ENSP00000348461	0	1000	ENSP00000399863	-	4	0	2	567	-	cancer_hsa05200.xml,cholinMetabolism_hsa05231.xml,colorectal_hsa05210.xml,pancreatic_hsa05212.xml,proteoglycans_hsa05205.xml,renalCellCarcinoma_hsa05211.xml	-	hsa04310,hsa04360,hsa04370,hsa04380,hsa04620,hsa04650,hsa04662,hsa04664,hsa04666,hsa04670,hsa04722,hsa04810,hsa04972,hsa05014,hsa05100,hsa05120,hsa05131,hsa05210,hsa05211,hsa05212,hsa05416
Bladder/Bladder-TCC	ENSG00000006607	ENSP00000264042	ENST00000413432	381b51af-d1f7-41db-a69e-49d681b3ef39	ENST00000264042:6	11	2.298	9.766e-04	9.777e-04	6	4.996	0.265	0.669	8	8	0	PF00169	PH	932-1025	PF00071	Ras	ENSP00000348786	903	1	ENSG00000116473	FARP2	RAP1A	14	2115186.8129	0.677685950413223	81	12706050.6884	0.866870283866331	ENSP00000350941	1	963	ENSP00000361120	1	999	ENSP00000399863	-	4	0	2	867	-	renalCellCarcinoma_hsa05211.xml	-	hsa04670,hsa04720,hsa04722,hsa04972,hsa05211
Bladder/Bladder-TCC	ENSG00000006607	ENSP00000264042	ENST00000413432	381b51af-d1f7-41db-a69e-49d681b3ef39	ENST00000264042:6	11	2.298	9.766e-04	9.777e-04	6	4.996	0.265	0.669	8	8	0	PF00169	PH	932-1025	PF02174	IRS	ENSP00000316029	900	1	ENSG00000137076	FARP2	TLN1	14	2115186.8129	0.677685950413223	94	11337582.2973	0.860761767876392	ENSP00000350941	1	963	ENSP00000350941	1	953	ENSP00000399863	-	4	0	2	770	-	-	-	-
Bladder/Bladder-TCC	ENSG00000006607	ENSP00000264042	ENST00000413432	381b51af-d1f7-41db-a69e-49d681b3ef39	ENST00000264042:6	11	2.298	9.766e-04	9.777e-04	6	4.996	0.265	0.669	8	8	0	PF00169	PH	932-1025	PF07714	Pkinase_Tyr	ENSP00000331504	901	1	ENSG00000182511	FARP2	FES	14	2115186.8129	0.677685950413223	40	5509800.2752	0.799586776859504	ENSP00000350941	1	963	ENSP00000331504	0	1000	ENSP00000399863	-	4	0	2	756	-	-	-	hsa04360
Bladder/Bladder-TCC	ENSG00000006607	ENSP00000264042	ENST00000413432	575f9b1e-4952-488a-bbdd-ac98c1f68382	ENST00000264042:6	11	2.298	9.766e-04	9.777e-04	6	2.396	0.265	0.559	8	8	0	PF00169	PH	932-1025	PF00018	SH3_1	ENSP00000346671	917	1	ENSG00000010810	FARP2	FYN	14	2115186.8129	0.677685950413223	247	28555878.6095	0.906665468918433	ENSP00000350941	1	963	ENSP00000264033	1	999	ENSP00000399863	-	4	0	2	580	-	-	-	hsa04360,hsa04380,hsa04650,hsa04660,hsa04664,hsa04725,hsa05020,hsa05130,hsa05162,hsa05416
Bladder/Bladder-TCC	ENSG00000006607	ENSP00000264042	ENST00000413432	575f9b1e-4952-488a-bbdd-ac98c1f68382	ENST00000264042:6	11	2.298	9.766e-04	9.777e-04	6	2.396	0.265	0.559	8	8	0	PF00169	PH	932-1025	PF00018	SH3_1	ENSP00000350941	963	1	ENSG00000197122	FARP2	SRC	14	2115186.8129	0.677685950413223	380	59922954.9252	0.935141933165649	ENSP00000350941	1	963	ENSP00000350941	0	1000	ENSP00000399863	-	4	0	2	578	-	proteoglycans_hsa05205.xml	-	hsa04370,hsa04530,hsa04540,hsa04727,hsa04810,hsa04912,hsa04915,hsa04919,hsa05100,hsa05120,hsa05131,hsa05152
Bladder/Bladder-TCC	ENSG00000006607	ENSP00000264042	ENST00000413432	575f9b1e-4952-488a-bbdd-ac98c1f68382	ENST00000264042:6	11	2.298	9.766e-04	9.777e-04	6	2.396	0.265	0.559	8	8	0	PF00169	PH	932-1025	PF00071	Ras	ENSP00000250559	900	1	ENSG00000127314	FARP2	RAP1B	14	2115186.8129	0.677685950413223	63	10205762.2860	0.85195831836148	ENSP00000350941	1	963	ENSP00000270202	1	994	ENSP00000399863	-	4	0	2	778	-	renalCellCarcinoma_hsa05211.xml	-	hsa04670,hsa04720,hsa04722,hsa04972,hsa05211
Bladder/Bladder-TCC	ENSG00000006607	ENSP00000264042	ENST00000413432	575f9b1e-4952-488a-bbdd-ac98c1f68382	ENST00000264042:6	11	2.298	9.766e-04	9.777e-04	6	2.396	0.265	0.559	8	8	0	PF00169	PH	932-1025	PF00071	Ras	ENSP00000314458	927	1	ENSG00000070831	FARP2	CDC42	14	2115186.8129	0.677685950413223	318	47972000.8329	0.92903341717571	ENSP00000350941	1	963	ENSP00000261769	1	998	ENSP00000399863	-	4	0	2	667	-	cancer_hsa05200.xml,pancreatic_hsa05212.xml,proteoglycans_hsa05205.xml,renalCellCarcinoma_hsa05211.xml	-	hsa04360,hsa04370,hsa04530,hsa04660,hsa04666,hsa04670,hsa04722,hsa04810,hsa04912,hsa05100,hsa05120,hsa05130,hsa05131,hsa05211,hsa05212
Bladder/Bladder-TCC	ENSG00000006607	ENSP00000264042	ENST00000413432	575f9b1e-4952-488a-bbdd-ac98c1f68382	ENST00000264042:6	11	2.298	9.766e-04	9.777e-04	6	2.396	0.265	0.559	8	8	0	PF00169	PH	932-1025	PF00071	Ras	ENSP00000348461	932	1	ENSG00000136238	FARP2	RAC1	14	2115186.8129	0.677685950413223	380	56671075.0187	0.934692777578153	ENSP00000350941	1	963	ENSP00000348461	0	1000	ENSP00000399863	-	4	0	3	475	-	cancer_hsa05200.xml,cholinMetabolism_hsa05231.xml,colorectal_hsa05210.xml,pancreatic_hsa05212.xml,proteoglycans_hsa05205.xml,renalCellCarcinoma_hsa05211.xml	-	hsa04310,hsa04360,hsa04370,hsa04380,hsa04620,hsa04650,hsa04662,hsa04664,hsa04666,hsa04670,hsa04722,hsa04810,hsa04972,hsa05014,hsa05100,hsa05120,hsa05131,hsa05210,hsa05211,hsa05212,hsa05416
Bladder/Bladder-TCC	ENSG00000006607	ENSP00000264042	ENST00000413432	575f9b1e-4952-488a-bbdd-ac98c1f68382	ENST00000264042:6	11	2.298	9.766e-04	9.777e-04	6	2.396	0.265	0.559	8	8	0	PF00169	PH	932-1025	PF00071	Ras	ENSP00000348786	903	1	ENSG00000116473	FARP2	RAP1A	14	2115186.8129	0.677685950413223	81	12706050.6884	0.866870283866331	ENSP00000350941	1	963	ENSP00000361120	1	999	ENSP00000399863	-	4	0	2	870	-	renalCellCarcinoma_hsa05211.xml	-	hsa04670,hsa04720,hsa04722,hsa04972,hsa05211
Bladder/Bladder-TCC	ENSG00000006607	ENSP00000264042	ENST00000413432	575f9b1e-4952-488a-bbdd-ac98c1f68382	ENST00000264042:6	11	2.298	9.766e-04	9.777e-04	6	2.396	0.265	0.559	8	8	0	PF00169	PH	932-1025	PF02174	IRS	ENSP00000316029	900	1	ENSG00000137076	FARP2	TLN1	14	2115186.8129	0.677685950413223	94	11337582.2973	0.860761767876392	ENSP00000350941	1	963	ENSP00000350941	1	953	ENSP00000399863	-	4	0	2	590	-	-	-	-
Bladder/Bladder-TCC	ENSG00000006607	ENSP00000264042	ENST00000413432	575f9b1e-4952-488a-bbdd-ac98c1f68382	ENST00000264042:6	11	2.298	9.766e-04	9.777e-04	6	2.396	0.265	0.559	8	8	0	PF00169	PH	932-1025	PF07714	Pkinase_Tyr	ENSP00000331504	901	1	ENSG00000182511	FARP2	FES	14	2115186.8129	0.677685950413223	40	5509800.2752	0.799586776859504	ENSP00000350941	1	963	ENSP00000331504	0	1000	ENSP00000399863	-	4	0	2	579	-	-	-	hsa04360
Bladder/Bladder-TCC	ENSG00000006607	ENSP00000264042	ENST00000413432	5968C8D3-5F1A-4EB8-8D9B-8BD3FD3FD9F1	ENST00000264042:6	11	2.298	9.766e-04	9.777e-04	6	7.595	0.265	0.723	8	8	0	PF00169	PH	932-1025	PF00018	SH3_1	ENSP00000346671	917	1	ENSG00000010810	FARP2	FYN	14	2115186.8129	0.677685950413223	247	28555878.6095	0.906665468918433	ENSP00000350941	1	963	ENSP00000264033	1	999	ENSP00000399863	-	4	0	2	656	-	-	-	hsa04360,hsa04380,hsa04650,hsa04660,hsa04664,hsa04725,hsa05020,hsa05130,hsa05162,hsa05416
Bladder/Bladder-TCC	ENSG00000006607	ENSP00000264042	ENST00000413432	5968C8D3-5F1A-4EB8-8D9B-8BD3FD3FD9F1	ENST00000264042:6	11	2.298	9.766e-04	9.777e-04	6	7.595	0.265	0.723	8	8	0	PF00169	PH	932-1025	PF00018	SH3_1	ENSP00000350941	963	1	ENSG00000197122	FARP2	SRC	14	2115186.8129	0.677685950413223	380	59922954.9252	0.935141933165649	ENSP00000350941	1	963	ENSP00000350941	0	1000	ENSP00000399863	-	4	0	2	765	-	proteoglycans_hsa05205.xml	-	hsa04370,hsa04530,hsa04540,hsa04727,hsa04810,hsa04912,hsa04915,hsa04919,hsa05100,hsa05120,hsa05131,hsa05152
Bladder/Bladder-TCC	ENSG00000006607	ENSP00000264042	ENST00000413432	5968C8D3-5F1A-4EB8-8D9B-8BD3FD3FD9F1	ENST00000264042:6	11	2.298	9.766e-04	9.777e-04	6	7.595	0.265	0.723	8	8	0	PF00169	PH	932-1025	PF00071	Ras	ENSP00000250559	900	1	ENSG00000127314	FARP2	RAP1B	14	2115186.8129	0.677685950413223	63	10205762.2860	0.85195831836148	ENSP00000350941	1	963	ENSP00000270202	1	994	ENSP00000399863	-	4	0	3	577	-	renalCellCarcinoma_hsa05211.xml	-	hsa04670,hsa04720,hsa04722,hsa04972,hsa05211
Bladder/Bladder-TCC	ENSG00000006607	ENSP00000264042	ENST00000413432	5968C8D3-5F1A-4EB8-8D9B-8BD3FD3FD9F1	ENST00000264042:6	11	2.298	9.766e-04	9.777e-04	6	7.595	0.265	0.723	8	8	0	PF00169	PH	932-1025	PF00071	Ras	ENSP00000314458	927	1	ENSG00000070831	FARP2	CDC42	14	2115186.8129	0.677685950413223	318	47972000.8329	0.92903341717571	ENSP00000350941	1	963	ENSP00000261769	1	998	ENSP00000399863	-	4	0	2	766	-	cancer_hsa05200.xml,pancreatic_hsa05212.xml,proteoglycans_hsa05205.xml,renalCellCarcinoma_hsa05211.xml	-	hsa04360,hsa04370,hsa04530,hsa04660,hsa04666,hsa04670,hsa04722,hsa04810,hsa04912,hsa05100,hsa05120,hsa05130,hsa05131,hsa05211,hsa05212
Bladder/Bladder-TCC	ENSG00000006607	ENSP00000264042	ENST00000413432	5968C8D3-5F1A-4EB8-8D9B-8BD3FD3FD9F1	ENST00000264042:6	11	2.298	9.766e-04	9.777e-04	6	7.595	0.265	0.723	8	8	0	PF00169	PH	932-1025	PF00071	Ras	ENSP00000348461	932	1	ENSG00000136238	FARP2	RAC1	14	2115186.8129	0.677685950413223	380	56671075.0187	0.934692777578153	ENSP00000350941	1	963	ENSP00000348461	0	1000	ENSP00000399863	-	4	0	2	581	-	cancer_hsa05200.xml,cholinMetabolism_hsa05231.xml,colorectal_hsa05210.xml,pancreatic_hsa05212.xml,proteoglycans_hsa05205.xml,renalCellCarcinoma_hsa05211.xml	-	hsa04310,hsa04360,hsa04370,hsa04380,hsa04620,hsa04650,hsa04662,hsa04664,hsa04666,hsa04670,hsa04722,hsa04810,hsa04972,hsa05014,hsa05100,hsa05120,hsa05131,hsa05210,hsa05211,hsa05212,hsa05416
Bladder/Bladder-TCC	ENSG00000006607	ENSP00000264042	ENST00000413432	5968C8D3-5F1A-4EB8-8D9B-8BD3FD3FD9F1	ENST00000264042:6	11	2.298	9.766e-04	9.777e-04	6	7.595	0.265	0.723	8	8	0	PF00169	PH	932-1025	PF00071	Ras	ENSP00000348786	903	1	ENSG00000116473	FARP2	RAP1A	14	2115186.8129	0.677685950413223	81	12706050.6884	0.866870283866331	ENSP00000350941	1	963	ENSP00000361120	1	999	ENSP00000399863	-	4	0	2	851	-	renalCellCarcinoma_hsa05211.xml	-	hsa04670,hsa04720,hsa04722,hsa04972,hsa05211
Bladder/Bladder-TCC	ENSG00000006607	ENSP00000264042	ENST00000413432	5968C8D3-5F1A-4EB8-8D9B-8BD3FD3FD9F1	ENST00000264042:6	11	2.298	9.766e-04	9.777e-04	6	7.595	0.265	0.723	8	8	0	PF00169	PH	932-1025	PF02174	IRS	ENSP00000316029	900	1	ENSG00000137076	FARP2	TLN1	14	2115186.8129	0.677685950413223	94	11337582.2973	0.860761767876392	ENSP00000350941	1	963	ENSP00000350941	1	953	ENSP00000399863	-	4	0	2	583	-	-	-	-
Bladder/Bladder-TCC	ENSG00000006607	ENSP00000264042	ENST00000413432	5968C8D3-5F1A-4EB8-8D9B-8BD3FD3FD9F1	ENST00000264042:6	11	2.298	9.766e-04	9.777e-04	6	7.595	0.265	0.723	8	8	0	PF00169	PH	932-1025	PF07714	Pkinase_Tyr	ENSP00000331504	901	1	ENSG00000182511	FARP2	FES	14	2115186.8129	0.677685950413223	40	5509800.2752	0.799586776859504	ENSP00000350941	1	963	ENSP00000331504	0	1000	ENSP00000399863	-	4	0	2	665	-	-	-	hsa04360
Bladder/Bladder-TCC	ENSG00000006607	ENSP00000264042	ENST00000413432	5e7e3e20-cbfa-476d-bb92-fa3a58207a9b	ENST00000264042:6	11	2.298	9.766e-04	9.777e-04	6	2.156	0.265	0.592	8	8	0	PF00169	PH	932-1025	PF00018	SH3_1	ENSP00000346671	917	1	ENSG00000010810	FARP2	FYN	14	2115186.8129	0.677685950413223	247	28555878.6095	0.906665468918433	ENSP00000350941	1	963	ENSP00000264033	1	999	ENSP00000399863	-	4	0	2	771	-	-	-	hsa04360,hsa04380,hsa04650,hsa04660,hsa04664,hsa04725,hsa05020,hsa05130,hsa05162,hsa05416
Bladder/Bladder-TCC	ENSG00000006607	ENSP00000264042	ENST00000413432	5e7e3e20-cbfa-476d-bb92-fa3a58207a9b	ENST00000264042:6	11	2.298	9.766e-04	9.777e-04	6	2.156	0.265	0.592	8	8	0	PF00169	PH	932-1025	PF00018	SH3_1	ENSP00000350941	963	1	ENSG00000197122	FARP2	SRC	14	2115186.8129	0.677685950413223	380	59922954.9252	0.935141933165649	ENSP00000350941	1	963	ENSP00000350941	0	1000	ENSP00000399863	-	4	0	2	685	-	proteoglycans_hsa05205.xml	-	hsa04370,hsa04530,hsa04540,hsa04727,hsa04810,hsa04912,hsa04915,hsa04919,hsa05100,hsa05120,hsa05131,hsa05152
Bladder/Bladder-TCC	ENSG00000006607	ENSP00000264042	ENST00000413432	5e7e3e20-cbfa-476d-bb92-fa3a58207a9b	ENST00000264042:6	11	2.298	9.766e-04	9.777e-04	6	2.156	0.265	0.592	8	8	0	PF00169	PH	932-1025	PF00071	Ras	ENSP00000250559	900	1	ENSG00000127314	FARP2	RAP1B	14	2115186.8129	0.677685950413223	63	10205762.2860	0.85195831836148	ENSP00000350941	1	963	ENSP00000270202	1	994	ENSP00000399863	-	4	0	2	773	-	renalCellCarcinoma_hsa05211.xml	-	hsa04670,hsa04720,hsa04722,hsa04972,hsa05211
Bladder/Bladder-TCC	ENSG00000006607	ENSP00000264042	ENST00000413432	5e7e3e20-cbfa-476d-bb92-fa3a58207a9b	ENST00000264042:6	11	2.298	9.766e-04	9.777e-04	6	2.156	0.265	0.592	8	8	0	PF00169	PH	932-1025	PF00071	Ras	ENSP00000314458	927	1	ENSG00000070831	FARP2	CDC42	14	2115186.8129	0.677685950413223	318	47972000.8329	0.92903341717571	ENSP00000350941	1	963	ENSP00000261769	1	998	ENSP00000399863	-	4	0	3	382	-	cancer_hsa05200.xml,pancreatic_hsa05212.xml,proteoglycans_hsa05205.xml,renalCellCarcinoma_hsa05211.xml	-	hsa04360,hsa04370,hsa04530,hsa04660,hsa04666,hsa04670,hsa04722,hsa04810,hsa04912,hsa05100,hsa05120,hsa05130,hsa05131,hsa05211,hsa05212
Bladder/Bladder-TCC	ENSG00000006607	ENSP00000264042	ENST00000413432	5e7e3e20-cbfa-476d-bb92-fa3a58207a9b	ENST00000264042:6	11	2.298	9.766e-04	9.777e-04	6	2.156	0.265	0.592	8	8	0	PF00169	PH	932-1025	PF00071	Ras	ENSP00000348461	932	1	ENSG00000136238	FARP2	RAC1	14	2115186.8129	0.677685950413223	380	56671075.0187	0.934692777578153	ENSP00000350941	1	963	ENSP00000348461	0	1000	ENSP00000399863	-	4	0	3	382	-	cancer_hsa05200.xml,cholinMetabolism_hsa05231.xml,colorectal_hsa05210.xml,pancreatic_hsa05212.xml,proteoglycans_hsa05205.xml,renalCellCarcinoma_hsa05211.xml	-	hsa04310,hsa04360,hsa04370,hsa04380,hsa04620,hsa04650,hsa04662,hsa04664,hsa04666,hsa04670,hsa04722,hsa04810,hsa04972,hsa05014,hsa05100,hsa05120,hsa05131,hsa05210,hsa05211,hsa05212,hsa05416
Bladder/Bladder-TCC	ENSG00000006607	ENSP00000264042	ENST00000413432	5e7e3e20-cbfa-476d-bb92-fa3a58207a9b	ENST00000264042:6	11	2.298	9.766e-04	9.777e-04	6	2.156	0.265	0.592	8	8	0	PF00169	PH	932-1025	PF00071	Ras	ENSP00000348786	903	1	ENSG00000116473	FARP2	RAP1A	14	2115186.8129	0.677685950413223	81	12706050.6884	0.866870283866331	ENSP00000350941	1	963	ENSP00000361120	1	999	ENSP00000399863	-	4	0	2	660	-	renalCellCarcinoma_hsa05211.xml	-	hsa04670,hsa04720,hsa04722,hsa04972,hsa05211
Bladder/Bladder-TCC	ENSG00000006607	ENSP00000264042	ENST00000413432	5e7e3e20-cbfa-476d-bb92-fa3a58207a9b	ENST00000264042:6	11	2.298	9.766e-04	9.777e-04	6	2.156	0.265	0.592	8	8	0	PF00169	PH	932-1025	PF02174	IRS	ENSP00000316029	900	1	ENSG00000137076	FARP2	TLN1	14	2115186.8129	0.677685950413223	94	11337582.2973	0.860761767876392	ENSP00000350941	1	963	ENSP00000350941	1	953	ENSP00000399863	-	4	0	2	670	-	-	-	-
Bladder/Bladder-TCC	ENSG00000006607	ENSP00000264042	ENST00000413432	5e7e3e20-cbfa-476d-bb92-fa3a58207a9b	ENST00000264042:6	11	2.298	9.766e-04	9.777e-04	6	2.156	0.265	0.592	8	8	0	PF00169	PH	932-1025	PF07714	Pkinase_Tyr	ENSP00000331504	901	1	ENSG00000182511	FARP2	FES	14	2115186.8129	0.677685950413223	40	5509800.2752	0.799586776859504	ENSP00000350941	1	963	ENSP00000331504	0	1000	ENSP00000399863	-	4	0	3	289	-	-	-	hsa04360
Bladder/Bladder-TCC	ENSG00000006607	ENSP00000264042	ENST00000413432	c0ccb685-0789-4559-9189-05b841173aff	ENST00000264042:6	11	2.298	9.766e-04	9.777e-04	6	4.297	0.265	0.682	8	8	0	PF00169	PH	932-1025	PF00018	SH3_1	ENSP00000346671	917	1	ENSG00000010810	FARP2	FYN	14	2115186.8129	0.677685950413223	247	28555878.6095	0.906665468918433	ENSP00000350941	1	963	ENSP00000264033	1	999	ENSP00000399863	-	4	0	2	670	-	-	-	hsa04360,hsa04380,hsa04650,hsa04660,hsa04664,hsa04725,hsa05020,hsa05130,hsa05162,hsa05416
Bladder/Bladder-TCC	ENSG00000006607	ENSP00000264042	ENST00000413432	c0ccb685-0789-4559-9189-05b841173aff	ENST00000264042:6	11	2.298	9.766e-04	9.777e-04	6	4.297	0.265	0.682	8	8	0	PF00169	PH	932-1025	PF00018	SH3_1	ENSP00000350941	963	1	ENSG00000197122	FARP2	SRC	14	2115186.8129	0.677685950413223	380	59922954.9252	0.935141933165649	ENSP00000350941	1	963	ENSP00000350941	0	1000	ENSP00000399863	-	4	0	3	567	-	proteoglycans_hsa05205.xml	-	hsa04370,hsa04530,hsa04540,hsa04727,hsa04810,hsa04912,hsa04915,hsa04919,hsa05100,hsa05120,hsa05131,hsa05152
Bladder/Bladder-TCC	ENSG00000006607	ENSP00000264042	ENST00000413432	c0ccb685-0789-4559-9189-05b841173aff	ENST00000264042:6	11	2.298	9.766e-04	9.777e-04	6	4.297	0.265	0.682	8	8	0	PF00169	PH	932-1025	PF00071	Ras	ENSP00000250559	900	1	ENSG00000127314	FARP2	RAP1B	14	2115186.8129	0.677685950413223	63	10205762.2860	0.85195831836148	ENSP00000350941	1	963	ENSP00000270202	1	994	ENSP00000399863	-	4	0	2	572	-	renalCellCarcinoma_hsa05211.xml	-	hsa04670,hsa04720,hsa04722,hsa04972,hsa05211
Bladder/Bladder-TCC	ENSG00000006607	ENSP00000264042	ENST00000413432	c0ccb685-0789-4559-9189-05b841173aff	ENST00000264042:6	11	2.298	9.766e-04	9.777e-04	6	4.297	0.265	0.682	8	8	0	PF00169	PH	932-1025	PF00071	Ras	ENSP00000314458	927	1	ENSG00000070831	FARP2	CDC42	14	2115186.8129	0.677685950413223	318	47972000.8329	0.92903341717571	ENSP00000350941	1	963	ENSP00000261769	1	998	ENSP00000399863	-	4	0	2	874	-	cancer_hsa05200.xml,pancreatic_hsa05212.xml,proteoglycans_hsa05205.xml,renalCellCarcinoma_hsa05211.xml	-	hsa04360,hsa04370,hsa04530,hsa04660,hsa04666,hsa04670,hsa04722,hsa04810,hsa04912,hsa05100,hsa05120,hsa05130,hsa05131,hsa05211,hsa05212
Bladder/Bladder-TCC	ENSG00000006607	ENSP00000264042	ENST00000413432	c0ccb685-0789-4559-9189-05b841173aff	ENST00000264042:6	11	2.298	9.766e-04	9.777e-04	6	4.297	0.265	0.682	8	8	0	PF00169	PH	932-1025	PF00071	Ras	ENSP00000348461	932	1	ENSG00000136238	FARP2	RAC1	14	2115186.8129	0.677685950413223	380	56671075.0187	0.934692777578153	ENSP00000350941	1	963	ENSP00000348461	0	1000	ENSP00000399863	-	4	0	2	693	-	cancer_hsa05200.xml,cholinMetabolism_hsa05231.xml,colorectal_hsa05210.xml,pancreatic_hsa05212.xml,proteoglycans_hsa05205.xml,renalCellCarcinoma_hsa05211.xml	-	hsa04310,hsa04360,hsa04370,hsa04380,hsa04620,hsa04650,hsa04662,hsa04664,hsa04666,hsa04670,hsa04722,hsa04810,hsa04972,hsa05014,hsa05100,hsa05120,hsa05131,hsa05210,hsa05211,hsa05212,hsa05416
Bladder/Bladder-TCC	ENSG00000006607	ENSP00000264042	ENST00000413432	c0ccb685-0789-4559-9189-05b841173aff	ENST00000264042:6	11	2.298	9.766e-04	9.777e-04	6	4.297	0.265	0.682	8	8	0	PF00169	PH	932-1025	PF00071	Ras	ENSP00000348786	903	1	ENSG00000116473	FARP2	RAP1A	14	2115186.8129	0.677685950413223	81	12706050.6884	0.866870283866331	ENSP00000350941	1	963	ENSP00000361120	1	999	ENSP00000399863	-	4	0	2	681	-	renalCellCarcinoma_hsa05211.xml	-	hsa04670,hsa04720,hsa04722,hsa04972,hsa05211
Bladder/Bladder-TCC	ENSG00000006607	ENSP00000264042	ENST00000413432	c0ccb685-0789-4559-9189-05b841173aff	ENST00000264042:6	11	2.298	9.766e-04	9.777e-04	6	4.297	0.265	0.682	8	8	0	PF00169	PH	932-1025	PF02174	IRS	ENSP00000316029	900	1	ENSG00000137076	FARP2	TLN1	14	2115186.8129	0.677685950413223	94	11337582.2973	0.860761767876392	ENSP00000350941	1	963	ENSP00000350941	1	953	ENSP00000399863	-	4	0	2	778	-	-	-	-
Bladder/Bladder-TCC	ENSG00000006607	ENSP00000264042	ENST00000413432	c0ccb685-0789-4559-9189-05b841173aff	ENST00000264042:6	11	2.298	9.766e-04	9.777e-04	6	4.297	0.265	0.682	8	8	0	PF00169	PH	932-1025	PF07714	Pkinase_Tyr	ENSP00000331504	901	1	ENSG00000182511	FARP2	FES	14	2115186.8129	0.677685950413223	40	5509800.2752	0.799586776859504	ENSP00000350941	1	963	ENSP00000331504	0	1000	ENSP00000399863	-	4	0	2	763	-	-	-	hsa04360
Bladder/Bladder-TCC	ENSG00000006607	ENSP00000264042	ENST00000413432	e7925508-8b2f-4c39-bd7a-033e78b1f875	ENST00000264042:6	11	2.298	9.766e-04	9.777e-04	6	3.772	0.265	0.625	8	8	0	PF00169	PH	932-1025	PF00018	SH3_1	ENSP00000346671	917	1	ENSG00000010810	FARP2	FYN	14	2115186.8129	0.677685950413223	247	28555878.6095	0.906665468918433	ENSP00000350941	1	963	ENSP00000264033	1	999	ENSP00000399863	-	4	0	2	882	-	-	-	hsa04360,hsa04380,hsa04650,hsa04660,hsa04664,hsa04725,hsa05020,hsa05130,hsa05162,hsa05416
Bladder/Bladder-TCC	ENSG00000006607	ENSP00000264042	ENST00000413432	e7925508-8b2f-4c39-bd7a-033e78b1f875	ENST00000264042:6	11	2.298	9.766e-04	9.777e-04	6	3.772	0.265	0.625	8	8	0	PF00169	PH	932-1025	PF00018	SH3_1	ENSP00000350941	963	1	ENSG00000197122	FARP2	SRC	14	2115186.8129	0.677685950413223	380	59922954.9252	0.935141933165649	ENSP00000350941	1	963	ENSP00000350941	0	1000	ENSP00000399863	-	4	0	3	483	-	proteoglycans_hsa05205.xml	-	hsa04370,hsa04530,hsa04540,hsa04727,hsa04810,hsa04912,hsa04915,hsa04919,hsa05100,hsa05120,hsa05131,hsa05152
Bladder/Bladder-TCC	ENSG00000006607	ENSP00000264042	ENST00000413432	e7925508-8b2f-4c39-bd7a-033e78b1f875	ENST00000264042:6	11	2.298	9.766e-04	9.777e-04	6	3.772	0.265	0.625	8	8	0	PF00169	PH	932-1025	PF00071	Ras	ENSP00000250559	900	1	ENSG00000127314	FARP2	RAP1B	14	2115186.8129	0.677685950413223	63	10205762.2860	0.85195831836148	ENSP00000350941	1	963	ENSP00000270202	1	994	ENSP00000399863	-	4	0	2	490	-	renalCellCarcinoma_hsa05211.xml	-	hsa04670,hsa04720,hsa04722,hsa04972,hsa05211
Bladder/Bladder-TCC	ENSG00000006607	ENSP00000264042	ENST00000413432	e7925508-8b2f-4c39-bd7a-033e78b1f875	ENST00000264042:6	11	2.298	9.766e-04	9.777e-04	6	3.772	0.265	0.625	8	8	0	PF00169	PH	932-1025	PF00071	Ras	ENSP00000314458	927	1	ENSG00000070831	FARP2	CDC42	14	2115186.8129	0.677685950413223	318	47972000.8329	0.92903341717571	ENSP00000350941	1	963	ENSP00000261769	1	998	ENSP00000399863	-	4	0	2	653	-	cancer_hsa05200.xml,pancreatic_hsa05212.xml,proteoglycans_hsa05205.xml,renalCellCarcinoma_hsa05211.xml	-	hsa04360,hsa04370,hsa04530,hsa04660,hsa04666,hsa04670,hsa04722,hsa04810,hsa04912,hsa05100,hsa05120,hsa05130,hsa05131,hsa05211,hsa05212
Bladder/Bladder-TCC	ENSG00000006607	ENSP00000264042	ENST00000413432	e7925508-8b2f-4c39-bd7a-033e78b1f875	ENST00000264042:6	11	2.298	9.766e-04	9.777e-04	6	3.772	0.265	0.625	8	8	0	PF00169	PH	932-1025	PF00071	Ras	ENSP00000348461	932	1	ENSG00000136238	FARP2	RAC1	14	2115186.8129	0.677685950413223	380	56671075.0187	0.934692777578153	ENSP00000350941	1	963	ENSP00000348461	0	1000	ENSP00000399863	-	4	0	3	388	-	cancer_hsa05200.xml,cholinMetabolism_hsa05231.xml,colorectal_hsa05210.xml,pancreatic_hsa05212.xml,proteoglycans_hsa05205.xml,renalCellCarcinoma_hsa05211.xml	-	hsa04310,hsa04360,hsa04370,hsa04380,hsa04620,hsa04650,hsa04662,hsa04664,hsa04666,hsa04670,hsa04722,hsa04810,hsa04972,hsa05014,hsa05100,hsa05120,hsa05131,hsa05210,hsa05211,hsa05212,hsa05416
Bladder/Bladder-TCC	ENSG00000006607	ENSP00000264042	ENST00000413432	e7925508-8b2f-4c39-bd7a-033e78b1f875	ENST00000264042:6	11	2.298	9.766e-04	9.777e-04	6	3.772	0.265	0.625	8	8	0	PF00169	PH	932-1025	PF00071	Ras	ENSP00000348786	903	1	ENSG00000116473	FARP2	RAP1A	14	2115186.8129	0.677685950413223	81	12706050.6884	0.866870283866331	ENSP00000350941	1	963	ENSP00000361120	1	999	ENSP00000399863	-	4	0	2	872	-	renalCellCarcinoma_hsa05211.xml	-	hsa04670,hsa04720,hsa04722,hsa04972,hsa05211
Bladder/Bladder-TCC	ENSG00000006607	ENSP00000264042	ENST00000413432	e7925508-8b2f-4c39-bd7a-033e78b1f875	ENST00000264042:6	11	2.298	9.766e-04	9.777e-04	6	3.772	0.265	0.625	8	8	0	PF00169	PH	932-1025	PF02174	IRS	ENSP00000316029	900	1	ENSG00000137076	FARP2	TLN1	14	2115186.8129	0.677685950413223	94	11337582.2973	0.860761767876392	ENSP00000350941	1	963	ENSP00000350941	1	953	ENSP00000399863	-	4	0	2	674	-	-	-	-
Bladder/Bladder-TCC	ENSG00000006607	ENSP00000264042	ENST00000413432	e7925508-8b2f-4c39-bd7a-033e78b1f875	ENST00000264042:6	11	2.298	9.766e-04	9.777e-04	6	3.772	0.265	0.625	8	8	0	PF00169	PH	932-1025	PF07714	Pkinase_Tyr	ENSP00000331504	901	1	ENSG00000182511	FARP2	FES	14	2115186.8129	0.677685950413223	40	5509800.2752	0.799586776859504	ENSP00000350941	1	963	ENSP00000331504	0	1000	ENSP00000399863	-	4	0	1	954	-	-	-	hsa04360
Bladder/Bladder-TCC	ENSG00000006744	ENSP00000337445	ENST00000395962	1b08c8c9-5739-409d-9cbc-3b06ad1f60e6	ENST00000338034:7	11	3.320	9.766e-04	9.777e-04	7	2.079	0.244	0.623	0	-1	-1	-	-	-	-	-	-	-	-	-	ELAC2	-	1	1305563.5438	0.556683435141933	0	0	0	ENSP00000350012	2	917	-	4	0	ENSP00000293760	-	4	0	3	473	-	-	hsa03013	-
Bladder/Bladder-TCC	ENSG00000006744	ENSP00000337445	ENST00000395962	22e154de-0e3b-443b-8420-48d68d6c1ce4	ENST00000338034:7	11	3.320	9.766e-04	9.777e-04	7	3.781	0.244	0.666	0	-1	-1	-	-	-	-	-	-	-	-	-	ELAC2	-	1	1305563.5438	0.556683435141933	0	0	0	ENSP00000350012	2	917	-	4	0	ENSP00000293760	-	4	0	2	568	-	-	hsa03013	-
Bladder/Bladder-TCC	ENSG00000006744	ENSP00000337445	ENST00000395962	312ea080-3831-453d-aa8c-e466192c8309	ENST00000338034:7	11	3.320	9.766e-04	9.777e-04	7	2.836	0.244	0.610	0	-1	-1	-	-	-	-	-	-	-	-	-	ELAC2	-	1	1305563.5438	0.556683435141933	0	0	0	ENSP00000350012	2	917	-	4	0	ENSP00000293760	-	4	0	3	387	-	-	hsa03013	-
Bladder/Bladder-TCC	ENSG00000006744	ENSP00000337445	ENST00000395962	381b51af-d1f7-41db-a69e-49d681b3ef39	ENST00000338034:7	11	3.320	9.766e-04	9.777e-04	7	2.045	0.244	0.598	0	-1	-1	-	-	-	-	-	-	-	-	-	ELAC2	-	1	1305563.5438	0.556683435141933	0	0	0	ENSP00000350012	2	917	-	4	0	ENSP00000293760	-	4	0	2	667	-	-	hsa03013	-
Bladder/Bladder-TCC	ENSG00000006744	ENSP00000337445	ENST00000395962	3c499f07-67e2-4032-a0b5-b9edd90035f7	ENST00000338034:7	11	3.320	9.766e-04	9.777e-04	7	2.677	0.244	0.596	0	-1	-1	-	-	-	-	-	-	-	-	-	ELAC2	-	1	1305563.5438	0.556683435141933	0	0	0	ENSP00000350012	2	917	-	4	0	ENSP00000293760	-	4	0	3	374	-	-	hsa03013	-
Bladder/Bladder-TCC	ENSG00000006744	ENSP00000337445	ENST00000395962	429f0e9d-c160-4b36-a31b-dab1097c6129	ENST00000338034:7	11	3.320	9.766e-04	9.777e-04	7	12.943	0.244	0.905	0	-1	-1	-	-	-	-	-	-	-	-	-	ELAC2	-	1	1305563.5438	0.556683435141933	0	0	0	ENSP00000350012	2	917	-	4	0	ENSP00000293760	-	4	0	3	477	-	-	hsa03013	-
Bladder/Bladder-TCC	ENSG00000006744	ENSP00000337445	ENST00000395962	5968C8D3-5F1A-4EB8-8D9B-8BD3FD3FD9F1	ENST00000338034:7	11	3.320	9.766e-04	9.777e-04	7	2.979	0.244	0.680	0	-1	-1	-	-	-	-	-	-	-	-	-	ELAC2	-	1	1305563.5438	0.556683435141933	0	0	0	ENSP00000350012	2	917	-	4	0	ENSP00000293760	-	4	0	2	584	-	-	hsa03013	-
Bladder/Bladder-TCC	ENSG00000006744	ENSP00000337445	ENST00000395962	94447759-c20c-49f5-b51f-cbfdea41f2e8	ENST00000338034:7	11	3.320	9.766e-04	9.777e-04	7	3.987	0.244	0.779	0	-1	-1	-	-	-	-	-	-	-	-	-	ELAC2	-	1	1305563.5438	0.556683435141933	0	0	0	ENSP00000350012	2	917	-	4	0	ENSP00000293760	-	4	0	2	769	-	-	hsa03013	-
Bladder/Bladder-TCC	ENSG00000006744	ENSP00000337445	ENST00000395962	b5036d12-d9cc-46a4-b60a-49740310380c	ENST00000338034:7	11	3.320	9.766e-04	9.777e-04	7	4.431	0.244	0.711	0	-1	-1	-	-	-	-	-	-	-	-	-	ELAC2	-	1	1305563.5438	0.556683435141933	0	0	0	ENSP00000350012	2	917	-	4	0	ENSP00000293760	-	4	0	3	471	-	-	hsa03013	-
Bladder/Bladder-TCC	ENSG00000006744	ENSP00000337445	ENST00000395962	b8ecfb28-27d0-4ad4-b73c-cc21be41af31	ENST00000338034:7	11	3.320	9.766e-04	9.777e-04	7	3.550	0.244	0.638	0	-1	-1	-	-	-	-	-	-	-	-	-	ELAC2	-	1	1305563.5438	0.556683435141933	0	0	0	ENSP00000350012	2	917	-	4	0	ENSP00000293760	-	4	0	1	854	-	-	hsa03013	-
Bladder/Bladder-TCC	ENSG00000006744	ENSP00000337445	ENST00000395962	ca10d08d-3cc5-4171-9a70-66fdff3c0c3d	ENST00000338034:7	11	3.320	9.766e-04	9.777e-04	7	2.888	0.244	0.692	0	-1	-1	-	-	-	-	-	-	-	-	-	ELAC2	-	1	1305563.5438	0.556683435141933	0	0	0	ENSP00000350012	2	917	-	4	0	ENSP00000293760	-	4	0	3	487	-	-	hsa03013	-
Bladder/Bladder-TCC	ENSG00000006744	ENSP00000337445	ENST00000395962	d6d7412b-5ec2-413e-a85d-7f765c67afa3	ENST00000338034:7	11	3.320	9.766e-04	9.777e-04	7	4.131	0.244	0.717	0	-1	-1	-	-	-	-	-	-	-	-	-	ELAC2	-	1	1305563.5438	0.556683435141933	0	0	0	ENSP00000350012	2	917	-	4	0	ENSP00000293760	-	4	0	2	679	-	-	hsa03013	-
Bladder/Bladder-TCC	ENSG00000006744	ENSP00000337445	ENST00000395962	f154cc00-e118-4d4c-b9d2-2f1f71e0a964	ENST00000338034:7	11	3.320	9.766e-04	9.777e-04	7	2.056	0.244	0.528	0	-1	-1	-	-	-	-	-	-	-	-	-	ELAC2	-	1	1305563.5438	0.556683435141933	0	0	0	ENSP00000350012	2	917	-	4	0	ENSP00000293760	-	4	0	2	659	-	-	hsa03013	-
Bladder/Bladder-TCC	ENSG00000006744	ENSP00000337445	ENST00000395962	febead73-3b12-44e6-8bab-a7cfa7bf1129	ENST00000338034:7	11	3.320	9.766e-04	9.777e-04	7	7.397	0.244	0.856	0	-1	-1	-	-	-	-	-	-	-	-	-	ELAC2	-	1	1305563.5438	0.556683435141933	0	0	0	ENSP00000350012	2	917	-	4	0	ENSP00000293760	-	4	0	2	780	-	-	hsa03013	-
Bladder/Bladder-TCC	ENSG00000006837	ENSP00000265334	ENST00000521755	B290727B-23ED-4E73-9071-CF2C06671430	ENST00000536186:9	11	3.224	9.766e-04	9.777e-04	9	2.534	0.054	0.474	0	-1	-1	-	-	-	-	-	-	-	-	-	CDKL3	-	0	0	0	0	0	0	-	4	0	-	4	0	ENSP00000384273	ENSP00000262367	1	999	2	749	-	-	-	-
Bladder/Bladder-TCC	ENSG00000007384	ENSP00000262316	ENST00000448893	429f0e9d-c160-4b36-a31b-dab1097c6129	ENST00000262316:11	11	4.942	9.766e-04	9.777e-04	11	2.723	0.035	0.585	0	-1	-1	-	-	-	-	-	-	-	-	-	RHBDF1	-	0	0	0	0	0	0	-	4	0	-	4	0	ENSP00000346155	ENSP00000307674	1	916	3	472	-	-	-	-
Bladder/Bladder-TCC	ENSG00000007384	ENSP00000262316	ENST00000448893	febead73-3b12-44e6-8bab-a7cfa7bf1129	ENST00000262316:11	11	4.942	9.766e-04	9.777e-04	11	2.734	0.035	0.578	0	-1	-1	-	-	-	-	-	-	-	-	-	RHBDF1	-	0	0	0	0	0	0	-	4	0	-	4	0	ENSP00000346155	ENSP00000307674	1	916	3	472	-	-	-	-
Bladder/Bladder-TCC	ENSG00000007866	ENSP00000345772	ENST00000402886	429f0e9d-c160-4b36-a31b-dab1097c6129	ENST00000338863:11	11	6.467	9.766e-04	9.777e-04	11	7.529	0.012	0.841	3	3	0	PF01285	TEA	8-427	PF01285	TEA	ENSP00000310701	902	1	ENSG00000074219	TEAD3	TEAD2	22	2288774.9943	0.690621631333094	20	2283866.3581	0.690262306863097	ENSP00000353847	1	977	ENSP00000320940	1	955	ENSP00000349957	ENSP00000287598	1	995	2	754	-	-	-	-
Bladder/Bladder-TCC	ENSG00000007866	ENSP00000345772	ENST00000402886	429f0e9d-c160-4b36-a31b-dab1097c6129	ENST00000338863:11	11	6.467	9.766e-04	9.777e-04	11	7.529	0.012	0.841	3	3	0	PF01285	TEA	8-427	PF01285	TEA	ENSP00000352926	901	1	ENSG00000197905	TEAD3	TEAD4	22	2288774.9943	0.690621631333094	25	2385951.8279	0.695831836148042	ENSP00000353847	1	977	ENSP00000353847	1	989	ENSP00000349957	ENSP00000287598	1	995	2	571	-	-	-	-
Bladder/Bladder-TCC	ENSG00000007866	ENSP00000345772	ENST00000402886	429f0e9d-c160-4b36-a31b-dab1097c6129	ENST00000338863:11	11	6.467	9.766e-04	9.777e-04	11	7.529	0.012	0.841	3	3	0	PF01285	TEA	8-427	PF01285	TEA	ENSP00000354588	901	1	ENSG00000187079	TEAD3	TEAD1	22	2288774.9943	0.690621631333094	24	2479525.3531	0.701850521020482	ENSP00000353847	1	977	ENSP00000353847	1	963	ENSP00000349957	ENSP00000287598	1	995	2	756	-	-	-	-
Bladder/Bladder-TCC	ENSG00000007866	ENSP00000345772	ENST00000402886	febead73-3b12-44e6-8bab-a7cfa7bf1129	ENST00000338863:11	11	6.467	9.766e-04	9.777e-04	11	3.046	0.012	0.739	3	3	0	PF01285	TEA	8-427	PF01285	TEA	ENSP00000310701	902	1	ENSG00000074219	TEAD3	TEAD2	22	2288774.9943	0.690621631333094	20	2283866.3581	0.690262306863097	ENSP00000353847	1	977	ENSP00000320940	1	955	ENSP00000349957	ENSP00000287598	1	995	3	399	-	-	-	-
Bladder/Bladder-TCC	ENSG00000007866	ENSP00000345772	ENST00000402886	febead73-3b12-44e6-8bab-a7cfa7bf1129	ENST00000338863:11	11	6.467	9.766e-04	9.777e-04	11	3.046	0.012	0.739	3	3	0	PF01285	TEA	8-427	PF01285	TEA	ENSP00000352926	901	1	ENSG00000197905	TEAD3	TEAD4	22	2288774.9943	0.690621631333094	25	2385951.8279	0.695831836148042	ENSP00000353847	1	977	ENSP00000353847	1	989	ENSP00000349957	ENSP00000287598	1	995	2	582	-	-	-	-
Bladder/Bladder-TCC	ENSG00000007866	ENSP00000345772	ENST00000402886	febead73-3b12-44e6-8bab-a7cfa7bf1129	ENST00000338863:11	11	6.467	9.766e-04	9.777e-04	11	3.046	0.012	0.739	3	3	0	PF01285	TEA	8-427	PF01285	TEA	ENSP00000354588	901	1	ENSG00000187079	TEAD3	TEAD1	22	2288774.9943	0.690621631333094	24	2479525.3531	0.701850521020482	ENSP00000353847	1	977	ENSP00000353847	1	963	ENSP00000349957	ENSP00000287598	1	995	3	396	-	-	-	-
Bladder/Bladder-TCC	ENSG00000008735	ENSP00000330572	ENST00000341339	312ea080-3831-453d-aa8c-e466192c8309	ENST00000399908:6	11	2.839	9.766e-04	9.777e-04	6	2.179	0.105	0.538	3	-1	-1	-	-	-	-	-	-	-	-	-	MAPK8IP2	-	11	2042623.7093	0.671757096658282	0	0	0	ENSP00000329623	2	997	-	4	0	ENSP00000295290	-	4	0	2	575	-	-	-	-
Bladder/Bladder-TCC	ENSG00000008735	ENSP00000330572	ENST00000341339	80cdd385-2a6a-4d59-81c7-f36786637323	ENST00000399908:6	11	2.839	9.766e-04	9.777e-04	6	2.417	0.105	0.569	3	-1	-1	-	-	-	-	-	-	-	-	-	MAPK8IP2	-	11	2042623.7093	0.671757096658282	0	0	0	ENSP00000329623	2	997	-	4	0	ENSP00000295290	-	4	0	2	668	-	-	-	-
Bladder/Bladder-TCC	ENSG00000008735	ENSP00000330572	ENST00000341339	B290727B-23ED-4E73-9071-CF2C06671430	ENST00000399908:6	11	2.839	9.766e-04	9.777e-04	6	3.052	0.105	0.648	3	-1	-1	-	-	-	-	-	-	-	-	-	MAPK8IP2	-	11	2042623.7093	0.671757096658282	0	0	0	ENSP00000329623	2	997	-	4	0	ENSP00000295290	-	4	0	2	672	-	-	-	-
Bladder/Bladder-TCC	ENSG00000008735	ENSP00000330572	ENST00000341339	ca10d08d-3cc5-4171-9a70-66fdff3c0c3d	ENST00000399908:6	11	2.839	9.766e-04	9.777e-04	6	2.129	0.105	0.590	3	-1	-1	-	-	-	-	-	-	-	-	-	MAPK8IP2	-	11	2042623.7093	0.671757096658282	0	0	0	ENSP00000329623	2	997	-	4	0	ENSP00000295290	-	4	0	2	685	-	-	-	-
Bladder/Bladder-TCC	ENSG00000008735	ENSP00000330572	ENST00000341339	febead73-3b12-44e6-8bab-a7cfa7bf1129	ENST00000399908:6	11	2.839	9.766e-04	9.777e-04	6	6.023	0.105	0.848	3	-1	-1	-	-	-	-	-	-	-	-	-	MAPK8IP2	-	11	2042623.7093	0.671757096658282	0	0	0	ENSP00000329623	2	997	-	4	0	ENSP00000295290	-	4	0	2	765	-	-	-	-
Bladder/Bladder-TCC	ENSG00000008838	ENSP00000377686	ENST00000491466	429f0e9d-c160-4b36-a31b-dab1097c6129	ENST00000394128:11	11	3.545	9.766e-04	9.777e-04	11	3.606	0.056	0.598	0	-1	-1	-	-	-	-	-	-	-	-	-	MED24	-	85	8923452.2021	0.837405677326626	0	0	0	ENSP00000363193	1	999	-	4	0	ENSP00000283109	ENSP00000384863	2	972	2	477	-	-	hsa04919	-
Bladder/Bladder-TCC	ENSG00000008838	ENSP00000377686	ENST00000491466	94447759-c20c-49f5-b51f-cbfdea41f2e8	ENST00000394128:11	11	3.545	9.766e-04	9.777e-04	11	4.952	0.056	0.663	0	-1	-1	-	-	-	-	-	-	-	-	-	MED24	-	85	8923452.2021	0.837405677326626	0	0	0	ENSP00000363193	1	999	-	4	0	ENSP00000283109	ENSP00000384863	2	972	2	680	-	-	hsa04919	-
Bladder/Bladder-TCC	ENSG00000008838	ENSP00000377686	ENST00000491466	b5036d12-d9cc-46a4-b60a-49740310380c	ENST00000394128:11	11	3.545	9.766e-04	9.777e-04	11	2.006	0.056	0.481	0	-1	-1	-	-	-	-	-	-	-	-	-	MED24	-	85	8923452.2021	0.837405677326626	0	0	0	ENSP00000363193	1	999	-	4	0	ENSP00000283109	ENSP00000384863	2	972	3	479	-	-	hsa04919	-
Bladder/Bladder-TCC	ENSG00000008838	ENSP00000377686	ENST00000491466	febead73-3b12-44e6-8bab-a7cfa7bf1129	ENST00000394128:11	11	3.545	9.766e-04	9.777e-04	11	3.581	0.056	0.627	0	-1	-1	-	-	-	-	-	-	-	-	-	MED24	-	85	8923452.2021	0.837405677326626	0	0	0	ENSP00000363193	1	999	-	4	0	ENSP00000283109	ENSP00000384863	2	972	2	767	-	-	hsa04919	-
Bladder/Bladder-TCC	ENSG00000009765	ENSP00000229447	ENST00000229447	5b0896f2-8fd9-42ee-b56d-b140f8d8657e	ENST00000392255:9	11	2.690	9.766e-04	9.777e-04	9	5.041	0.000	0.656	0	-1	-1	-	-	-	-	-	-	-	-	-	IYD	-	1	1001.4551	0.0487782968020122	0	0	0	ENSP00000346879	3	942	-	4	0	ENSP00000414208	-	4	0	2	660	-	-	hsa04918	-
Bladder/Bladder-TCC	ENSG00000010318	ENSP00000333024	ENST00000347025	429f0e9d-c160-4b36-a31b-dab1097c6129	ENST00000327906:11	11	8.270	9.766e-04	9.777e-04	11	3.294	0.104	0.626	0	-1	-1	-	-	-	-	-	-	-	-	-	PHF7	-	0	0	0	0	0	0	-	4	0	-	4	0	ENSP00000222644	ENSP00000348461	2	918	3	572	-	-	-	-
Bladder/Bladder-TCC	ENSG00000010327	ENSP00000312946	ENST00000469989	1b08c8c9-5739-409d-9cbc-3b06ad1f60e6	ENST00000321725:9	11	2.748	9.766e-04	9.777e-04	9	2.062	0.278	0.673	0	-1	-1	-	-	-	-	-	-	-	-	-	STAB1	-	2	49274.4901	0.194304707150557	0	0	0	ENSP00000225964	2	915	-	4	0	ENSP00000384018	ENSP00000384018	0	1000	3	477	-	-	-	-
Bladder/Bladder-TCC	ENSG00000010327	ENSP00000312946	ENST00000469989	22e154de-0e3b-443b-8420-48d68d6c1ce4	ENST00000321725:9	11	2.748	9.766e-04	9.777e-04	9	6.066	0.278	0.858	0	-1	-1	-	-	-	-	-	-	-	-	-	STAB1	-	2	49274.4901	0.194304707150557	0	0	0	ENSP00000225964	2	915	-	4	0	ENSP00000384018	ENSP00000384018	0	1000	2	673	-	-	-	-
Bladder/Bladder-TCC	ENSG00000010327	ENSP00000312946	ENST00000469989	312ea080-3831-453d-aa8c-e466192c8309	ENST00000321725:9	11	2.748	9.766e-04	9.777e-04	9	2.402	0.278	0.706	0	-1	-1	-	-	-	-	-	-	-	-	-	STAB1	-	2	49274.4901	0.194304707150557	0	0	0	ENSP00000225964	2	915	-	4	0	ENSP00000384018	ENSP00000384018	0	1000	3	578	-	-	-	-
Bladder/Bladder-TCC	ENSG00000010327	ENSP00000312946	ENST00000469989	381b51af-d1f7-41db-a69e-49d681b3ef39	ENST00000321725:9	11	2.748	9.766e-04	9.777e-04	9	4.188	0.278	0.807	0	-1	-1	-	-	-	-	-	-	-	-	-	STAB1	-	2	49274.4901	0.194304707150557	0	0	0	ENSP00000225964	2	915	-	4	0	ENSP00000384018	ENSP00000384018	0	1000	2	668	-	-	-	-
Bladder/Bladder-TCC	ENSG00000010327	ENSP00000312946	ENST00000469989	3c499f07-67e2-4032-a0b5-b9edd90035f7	ENST00000321725:9	11	2.748	9.766e-04	9.777e-04	9	2.446	0.278	0.710	0	-1	-1	-	-	-	-	-	-	-	-	-	STAB1	-	2	49274.4901	0.194304707150557	0	0	0	ENSP00000225964	2	915	-	4	0	ENSP00000384018	ENSP00000384018	0	1000	3	580	-	-	-	-
Bladder/Bladder-TCC	ENSG00000010327	ENSP00000312946	ENST00000469989	429f0e9d-c160-4b36-a31b-dab1097c6129	ENST00000321725:9	11	2.748	9.766e-04	9.777e-04	9	8.424	0.278	0.894	0	-1	-1	-	-	-	-	-	-	-	-	-	STAB1	-	2	49274.4901	0.194304707150557	0	0	0	ENSP00000225964	2	915	-	4	0	ENSP00000384018	ENSP00000384018	0	1000	2	676	-	-	-	-
Bladder/Bladder-TCC	ENSG00000010327	ENSP00000312946	ENST00000469989	575f9b1e-4952-488a-bbdd-ac98c1f68382	ENST00000321725:9	11	2.748	9.766e-04	9.777e-04	9	2.326	0.278	0.699	0	-1	-1	-	-	-	-	-	-	-	-	-	STAB1	-	2	49274.4901	0.194304707150557	0	0	0	ENSP00000225964	2	915	-	4	0	ENSP00000384018	ENSP00000384018	0	1000	2	585	-	-	-	-
Bladder/Bladder-TCC	ENSG00000010327	ENSP00000312946	ENST00000469989	5968C8D3-5F1A-4EB8-8D9B-8BD3FD3FD9F1	ENST00000321725:9	11	2.748	9.766e-04	9.777e-04	9	2.215	0.278	0.689	0	-1	-1	-	-	-	-	-	-	-	-	-	STAB1	-	2	49274.4901	0.194304707150557	0	0	0	ENSP00000225964	2	915	-	4	0	ENSP00000384018	ENSP00000384018	0	1000	2	765	-	-	-	-
Bladder/Bladder-TCC	ENSG00000010327	ENSP00000312946	ENST00000469989	5b0896f2-8fd9-42ee-b56d-b140f8d8657e	ENST00000321725:9	11	2.748	9.766e-04	9.777e-04	9	2.318	0.278	0.699	0	-1	-1	-	-	-	-	-	-	-	-	-	STAB1	-	2	49274.4901	0.194304707150557	0	0	0	ENSP00000225964	2	915	-	4	0	ENSP00000384018	ENSP00000384018	0	1000	2	770	-	-	-	-
Bladder/Bladder-TCC	ENSG00000010327	ENSP00000312946	ENST00000469989	5e7e3e20-cbfa-476d-bb92-fa3a58207a9b	ENST00000321725:9	11	2.748	9.766e-04	9.777e-04	9	2.644	0.278	0.726	0	-1	-1	-	-	-	-	-	-	-	-	-	STAB1	-	2	49274.4901	0.194304707150557	0	0	0	ENSP00000225964	2	915	-	4	0	ENSP00000384018	ENSP00000384018	0	1000	2	584	-	-	-	-
Bladder/Bladder-TCC	ENSG00000010327	ENSP00000312946	ENST00000469989	80cdd385-2a6a-4d59-81c7-f36786637323	ENST00000321725:9	11	2.748	9.766e-04	9.777e-04	9	4.343	0.278	0.813	0	-1	-1	-	-	-	-	-	-	-	-	-	STAB1	-	2	49274.4901	0.194304707150557	0	0	0	ENSP00000225964	2	915	-	4	0	ENSP00000384018	ENSP00000384018	0	1000	3	383	-	-	-	-
Bladder/Bladder-TCC	ENSG00000010327	ENSP00000312946	ENST00000469989	94447759-c20c-49f5-b51f-cbfdea41f2e8	ENST00000321725:9	11	2.748	9.766e-04	9.777e-04	9	8.243	0.278	0.892	0	-1	-1	-	-	-	-	-	-	-	-	-	STAB1	-	2	49274.4901	0.194304707150557	0	0	0	ENSP00000225964	2	915	-	4	0	ENSP00000384018	ENSP00000384018	0	1000	2	658	-	-	-	-
Bladder/Bladder-TCC	ENSG00000010327	ENSP00000312946	ENST00000469989	B290727B-23ED-4E73-9071-CF2C06671430	ENST00000321725:9	11	2.748	9.766e-04	9.777e-04	9	2.261	0.278	0.693	0	-1	-1	-	-	-	-	-	-	-	-	-	STAB1	-	2	49274.4901	0.194304707150557	0	0	0	ENSP00000225964	2	915	-	4	0	ENSP00000384018	ENSP00000384018	0	1000	2	770	-	-	-	-
Bladder/Bladder-TCC	ENSG00000010327	ENSP00000312946	ENST00000469989	b5036d12-d9cc-46a4-b60a-49740310380c	ENST00000321725:9	11	2.748	9.766e-04	9.777e-04	9	4.739	0.278	0.826	0	-1	-1	-	-	-	-	-	-	-	-	-	STAB1	-	2	49274.4901	0.194304707150557	0	0	0	ENSP00000225964	2	915	-	4	0	ENSP00000384018	ENSP00000384018	0	1000	2	672	-	-	-	-
Bladder/Bladder-TCC	ENSG00000010327	ENSP00000312946	ENST00000469989	b8ecfb28-27d0-4ad4-b73c-cc21be41af31	ENST00000321725:9	11	2.748	9.766e-04	9.777e-04	9	2.583	0.278	0.721	0	-1	-1	-	-	-	-	-	-	-	-	-	STAB1	-	2	49274.4901	0.194304707150557	0	0	0	ENSP00000225964	2	915	-	4	0	ENSP00000384018	ENSP00000384018	0	1000	2	683	-	-	-	-
Bladder/Bladder-TCC	ENSG00000010327	ENSP00000312946	ENST00000469989	b9f76fc8-ca33-46c5-89a0-ae16d42f987f	ENST00000321725:9	11	2.748	9.766e-04	9.777e-04	9	3.062	0.278	0.754	0	-1	-1	-	-	-	-	-	-	-	-	-	STAB1	-	2	49274.4901	0.194304707150557	0	0	0	ENSP00000225964	2	915	-	4	0	ENSP00000384018	ENSP00000384018	0	1000	2	780	-	-	-	-
Bladder/Bladder-TCC	ENSG00000010327	ENSP00000312946	ENST00000469989	ca10d08d-3cc5-4171-9a70-66fdff3c0c3d	ENST00000321725:9	11	2.748	9.766e-04	9.777e-04	9	2.825	0.278	0.739	0	-1	-1	-	-	-	-	-	-	-	-	-	STAB1	-	2	49274.4901	0.194304707150557	0	0	0	ENSP00000225964	2	915	-	4	0	ENSP00000384018	ENSP00000384018	0	1000	3	384	-	-	-	-
Bladder/Bladder-TCC	ENSG00000010327	ENSP00000312946	ENST00000469989	f154cc00-e118-4d4c-b9d2-2f1f71e0a964	ENST00000321725:9	11	2.748	9.766e-04	9.777e-04	9	4.559	0.278	0.820	0	-1	-1	-	-	-	-	-	-	-	-	-	STAB1	-	2	49274.4901	0.194304707150557	0	0	0	ENSP00000225964	2	915	-	4	0	ENSP00000384018	ENSP00000384018	0	1000	2	774	-	-	-	-
Bladder/Bladder-TCC	ENSG00000010327	ENSP00000312946	ENST00000469989	febead73-3b12-44e6-8bab-a7cfa7bf1129	ENST00000321725:9	11	2.748	9.766e-04	9.777e-04	9	14.092	0.278	0.934	0	-1	-1	-	-	-	-	-	-	-	-	-	STAB1	-	2	49274.4901	0.194304707150557	0	0	0	ENSP00000225964	2	915	-	4	0	ENSP00000384018	ENSP00000384018	0	1000	3	559	-	-	-	-
Bladder/Bladder-TCC	ENSG00000010361	ENSP00000313309	ENST00000533418	94447759-c20c-49f5-b51f-cbfdea41f2e8	ENST00000313777:6	11	2.362	9.766e-04	9.777e-04	6	2.028	0.134	0.288	0	-1	-1	-	-	-	-	-	-	-	-	-	FUZ	-	1	1.4550	0.0052102048149479	0	0	0	-	4	0	-	4	0	ENSP00000251108	-	4	0	2	581	-	-	-	-
Bladder/Bladder-TCC	ENSG00000011009	ENSP00000363638	ENST00000400061	429f0e9d-c160-4b36-a31b-dab1097c6129	ENST00000374514:10	11	3.929	9.766e-04	9.777e-04	10	2.877	0.104	0.689	0	-1	-1	-	-	-	-	-	-	-	-	-	LYPLA2	-	1	23267.9121	0.140316205533597	0	0	0	ENSP00000360317	2	900	-	4	0	ENSP00000366233	ENSP00000360141	3	906	2	856	-	-	hsa00564	-
Bladder/Bladder-TCC	ENSG00000011009	ENSP00000363638	ENST00000400061	febead73-3b12-44e6-8bab-a7cfa7bf1129	ENST00000374514:10	11	3.929	9.766e-04	9.777e-04	10	2.287	0.104	0.670	0	-1	-1	-	-	-	-	-	-	-	-	-	LYPLA2	-	1	23267.9121	0.140316205533597	0	0	0	ENSP00000360317	2	900	-	4	0	ENSP00000366233	ENSP00000360141	3	906	2	769	-	-	hsa00564	-
Bladder/Bladder-TCC	ENSG00000011021	ENSP00000234488	ENST00000312413	b8ecfb28-27d0-4ad4-b73c-cc21be41af31	ENST00000346436:8	11	4.064	9.766e-04	9.777e-04	8	4.371	0.222	0.682	0	-1	-1	-	-	-	-	-	-	-	-	-	CLCN6	-	0	0	0	0	0	0	-	4	0	-	4	0	ENSP00000312042	ENSP00000264010	1	915	2	570	-	-	-	-
Bladder/Bladder-TCC	ENSG00000011028	ENSP00000307513	ENST00000446119	22e154de-0e3b-443b-8420-48d68d6c1ce4	ENST00000303375:11	11	3.598	9.766e-04	9.777e-04	11	3.378	0.216	0.772	0	-1	-1	-	-	-	-	-	-	-	-	-	MRC2	-	0	0	0	0	0	0	-	4	0	-	4	0	ENSP00000260743	-	4	0	3	569	-	-	hsa05152	-
Bladder/Bladder-TCC	ENSG00000011028	ENSP00000307513	ENST00000446119	429f0e9d-c160-4b36-a31b-dab1097c6129	ENST00000303375:11	11	3.598	9.766e-04	9.777e-04	11	7.981	0.216	0.889	0	-1	-1	-	-	-	-	-	-	-	-	-	MRC2	-	0	0	0	0	0	0	-	4	0	-	4	0	ENSP00000260743	-	4	0	2	763	-	-	hsa05152	-
Bladder/Bladder-TCC	ENSG00000011028	ENSP00000307513	ENST00000446119	94447759-c20c-49f5-b51f-cbfdea41f2e8	ENST00000303375:11	11	3.598	9.766e-04	9.777e-04	11	4.437	0.216	0.816	0	-1	-1	-	-	-	-	-	-	-	-	-	MRC2	-	0	0	0	0	0	0	-	4	0	-	4	0	ENSP00000260743	-	4	0	2	764	-	-	hsa05152	-
Bladder/Bladder-TCC	ENSG00000011028	ENSP00000307513	ENST00000446119	b5036d12-d9cc-46a4-b60a-49740310380c	ENST00000303375:11	11	3.598	9.766e-04	9.777e-04	11	2.361	0.216	0.702	0	-1	-1	-	-	-	-	-	-	-	-	-	MRC2	-	0	0	0	0	0	0	-	4	0	-	4	0	ENSP00000260743	-	4	0	2	851	-	-	hsa05152	-
Bladder/Bladder-TCC	ENSG00000011028	ENSP00000307513	ENST00000446119	f154cc00-e118-4d4c-b9d2-2f1f71e0a964	ENST00000303375:11	11	3.598	9.766e-04	9.777e-04	11	2.869	0.216	0.742	0	-1	-1	-	-	-	-	-	-	-	-	-	MRC2	-	0	0	0	0	0	0	-	4	0	-	4	0	ENSP00000260743	-	4	0	2	952	-	-	hsa05152	-
Bladder/Bladder-TCC	ENSG00000011028	ENSP00000307513	ENST00000446119	febead73-3b12-44e6-8bab-a7cfa7bf1129	ENST00000303375:11	11	3.598	9.766e-04	9.777e-04	11	5.531	0.216	0.841	0	-1	-1	-	-	-	-	-	-	-	-	-	MRC2	-	0	0	0	0	0	0	-	4	0	-	4	0	ENSP00000260743	-	4	0	2	579	-	-	hsa05152	-
Bladder/Bladder-TCC	ENSG00000011478	ENSP00000012049	ENST00000366382	429f0e9d-c160-4b36-a31b-dab1097c6129	ENST00000012049:11	11	8.410	9.766e-04	9.777e-04	11	4.958	0.038	0.829	0	-1	-1	-	-	-	-	-	-	-	-	-	QPCTL	-	0	0	0	0	0	0	-	4	0	-	4	0	ENSP00000464976	-	4	0	2	568	-	-	-	-
Bladder/Bladder-TCC	ENSG00000011485	ENSP00000012443	ENST00000391919	429f0e9d-c160-4b36-a31b-dab1097c6129	ENST00000012443:11	11	7.814	9.766e-04	9.777e-04	11	2.126	0.093	0.677	1	1	0	PF00515	TPR_1	97-129	PF13181	TPR_8	ENSP00000348554	955	1	ENSG00000130177	PPP5C	CDC16	6	908958.7243	0.507096658282429	108	24658475.8840	0.900377290693496	ENSP00000335153	1	999	ENSP00000287598	1	999	ENSP00000384801	-	4	0	3	388	-	-	-	hsa04110,hsa04114,hsa04914
Bladder/Bladder-TCC	ENSG00000012963	ENSP00000013070	ENST00000416753	429f0e9d-c160-4b36-a31b-dab1097c6129	ENST00000013070:11	11	14.582	9.766e-04	9.777e-04	11	4.404	0.002	0.815	0	-1	-1	-	-	-	-	-	-	-	-	-	UBR7	-	2	21696.8614	0.135734818541143	0	0	0	ENSP00000341551	2	905	-	4	0	ENSP00000252804	-	4	0	2	768	-	-	-	-
Bladder/Bladder-TCC	ENSG00000012963	ENSP00000013070	ENST00000416753	febead73-3b12-44e6-8bab-a7cfa7bf1129	ENST00000013070:11	11	14.582	9.766e-04	9.777e-04	11	4.381	0.002	0.803	0	-1	-1	-	-	-	-	-	-	-	-	-	UBR7	-	2	21696.8614	0.135734818541143	0	0	0	ENSP00000341551	2	905	-	4	0	ENSP00000252804	-	4	0	3	482	-	-	-	-
Bladder/Bladder-TCC	ENSG00000013275	ENSP00000157812	ENST00000455878	429f0e9d-c160-4b36-a31b-dab1097c6129	ENST00000157812:11	11	14.375	9.766e-04	9.777e-04	11	6.421	0.065	0.865	28	-1	-1	-	-	-	-	-	-	-	-	-	PSMC4	-	132	30088871.9395	0.912504491555875	0	0	0	ENSP00000264414	1	913	-	4	0	ENSP00000253452	ENSP00000297564	1	987	2	776	-	-	hsa03050	-
Bladder/Bladder-TCC	ENSG00000013374	ENSP00000457628	ENST00000468404	312ea080-3831-453d-aa8c-e466192c8309	ENST00000566856:10	11	3.635	9.766e-04	9.777e-04	10	2.523	0.147	0.603	0	-1	-1	-	-	-	-	-	-	-	-	-	NUB1	-	4	358256.4546	0.384567014013654	0	0	0	ENSP00000264414	2	999	-	4	0	ENSP00000353470	-	4	0	3	390	-	-	-	-
Bladder/Bladder-TCC	ENSG00000014257	ENSP00000323036	ENST00000351273	80cdd385-2a6a-4d59-81c7-f36786637323	ENST00000336375:7	11	2.806	9.766e-04	9.777e-04	7	4.493	0.299	0.809	0	-1	-1	-	-	-	-	-	-	-	-	-	ACPP	-	4	200342.3562	0.323302191879267	0	0	0	ENSP00000269571	1	919	-	4	0	ENSP00000416330	ENSP00000261023	1	908	2	670	-	-	hsa00740	-
Bladder/Bladder-TCC	ENSG00000014914	ENSP00000391668	ENST00000361405	429f0e9d-c160-4b36-a31b-dab1097c6129	ENST00000439741:11	11	3.113	9.766e-04	9.777e-04	11	6.535	0.139	0.822	0	-1	-1	-	-	-	-	-	-	-	-	-	MTMR11	-	0	0	0	0	0	0	-	4	0	-	4	0	ENSP00000242796	ENSP00000351407	2	960	2	568	-	-	-	-
Bladder/Bladder-TCC	ENSG00000015475	ENSP00000318822	ENST00000399767	22e154de-0e3b-443b-8420-48d68d6c1ce4	ENST00000399774:7	11	4.084	9.766e-04	9.777e-04	7	3.699	0.095	0.671	7	7	0	PF06393	BID	47-241	PF00452	Bcl-2	ENSP00000250405	909	1	ENSG00000129473	BID	BCL2L2	37	2603324.5048	0.707779374775422	7	766077.1529	0.487064319080129	ENSP00000293288	1	999	ENSP00000270202	1	937	ENSP00000433821	ENSP00000359345	1	999	3	460	cancer_hsa05200.xml	-	hsa04115,hsa04210,hsa04650,hsa05010,hsa05014,hsa05152,hsa05416	-
Bladder/Bladder-TCC	ENSG00000015475	ENSP00000318822	ENST00000399767	22e154de-0e3b-443b-8420-48d68d6c1ce4	ENST00000399774:7	11	4.084	9.766e-04	9.777e-04	7	3.699	0.095	0.671	7	7	0	PF06393	BID	47-241	PF00452	Bcl-2	ENSP00000267953	900	1	ENSG00000140379	BID	BCL2A1	37	2603324.5048	0.707779374775422	15	2201690.4670	0.683794466403162	ENSP00000293288	1	999	ENSP00000360266	1	953	ENSP00000433821	ENSP00000359345	1	999	2	674	cancer_hsa05200.xml	-	hsa04115,hsa04210,hsa04650,hsa05010,hsa05014,hsa05152,hsa05416	-
Bladder/Bladder-TCC	ENSG00000015475	ENSP00000318822	ENST00000399767	22e154de-0e3b-443b-8420-48d68d6c1ce4	ENST00000399774:7	11	4.084	9.766e-04	9.777e-04	7	3.699	0.095	0.671	7	7	0	PF06393	BID	47-241	PF00452	Bcl-2	ENSP00000293288	999	1	ENSG00000087088	BID	BAX	37	2603324.5048	0.707779374775422	43	6582249.3652	0.81297161336687	ENSP00000293288	1	999	ENSP00000293288	0	1000	ENSP00000433821	ENSP00000359345	1	999	2	678	cancer_hsa05200.xml	cancer_hsa05200.xml,colorectal_hsa05210.xml	hsa04115,hsa04210,hsa04650,hsa05010,hsa05014,hsa05152,hsa05416	hsa04115,hsa04141,hsa04210,hsa04722,hsa05014,hsa05016,hsa05020,hsa05152,hsa05210
Bladder/Bladder-TCC	ENSG00000015475	ENSP00000318822	ENST00000399767	22e154de-0e3b-443b-8420-48d68d6c1ce4	ENST00000399774:7	11	4.084	9.766e-04	9.777e-04	7	3.699	0.095	0.671	7	7	0	PF06393	BID	47-241	PF00452	Bcl-2	ENSP00000302564	999	1	ENSG00000171552	BID	BCL2L1	37	2603324.5048	0.707779374775422	93	13973022.9865	0.870194035213798	ENSP00000293288	1	999	ENSP00000293288	1	999	ENSP00000433821	ENSP00000359345	1	999	2	760	cancer_hsa05200.xml	cancer_hsa05200.xml,cml_hsa05220.xml,pancreatic_hsa05212.xml,sclc_hsa05222.xml	hsa04115,hsa04210,hsa04650,hsa05010,hsa05014,hsa05152,hsa05416	hsa04210,hsa04630,hsa05014,hsa05145,hsa05212,hsa05220,hsa05222
Bladder/Bladder-TCC	ENSG00000015475	ENSP00000318822	ENST00000399767	22e154de-0e3b-443b-8420-48d68d6c1ce4	ENST00000399774:7	11	4.084	9.766e-04	9.777e-04	7	3.699	0.095	0.671	7	7	0	PF06393	BID	47-241	PF00452	Bcl-2	ENSP00000329623	999	1	ENSG00000171791	BID	BCL2	37	2603324.5048	0.707779374775422	149	19905238.9716	0.892741645706073	ENSP00000293288	1	999	ENSP00000329623	0	1000	ENSP00000433821	ENSP00000359345	1	999	2	583	cancer_hsa05200.xml	cancer_hsa05200.xml,colorectal_hsa05210.xml,prostate_hsa05215.xml	hsa04115,hsa04210,hsa04650,hsa05010,hsa05014,hsa05152,hsa05416	hsa04141,hsa04210,hsa04722,hsa04725,hsa05014,hsa05145,hsa05152,hsa05210,hsa05215,hsa05222
Bladder/Bladder-TCC	ENSG00000015475	ENSP00000318822	ENST00000399767	22e154de-0e3b-443b-8420-48d68d6c1ce4	ENST00000399774:7	11	4.084	9.766e-04	9.777e-04	7	3.699	0.095	0.671	7	7	0	PF06393	BID	47-241	PF00452	Bcl-2	ENSP00000353878	998	1	ENSG00000030110	BID	BAK1	37	2603324.5048	0.707779374775422	21	1354831.8395	0.580848005749191	ENSP00000293288	1	999	ENSP00000329623	1	999	ENSP00000433821	ENSP00000359345	1	999	3	393	cancer_hsa05200.xml	-	hsa04115,hsa04210,hsa04650,hsa05010,hsa05014,hsa05152,hsa05416	hsa04141
Bladder/Bladder-TCC	ENSG00000015475	ENSP00000318822	ENST00000399767	22e154de-0e3b-443b-8420-48d68d6c1ce4	ENST00000399774:7	11	4.084	9.766e-04	9.777e-04	7	3.699	0.095	0.671	7	7	0	PF06393	BID	47-241	PF00452	Bcl-2	ENSP00000358022	998	1	ENSG00000143384	BID	MCL1	37	2603324.5048	0.707779374775422	47	7085696.1840	0.8199784405318	ENSP00000293288	1	999	ENSP00000293288	1	999	ENSP00000433821	ENSP00000359345	1	999	2	584	cancer_hsa05200.xml	-	hsa04115,hsa04210,hsa04650,hsa05010,hsa05014,hsa05152,hsa05416	-
Bladder/Bladder-TCC	ENSG00000017797	ENSP00000019317	ENST00000458039	429f0e9d-c160-4b36-a31b-dab1097c6129	ENST00000383432:10	11	11.167	9.766e-04	9.777e-04	10	5.748	0.004	0.787	24	24	0	PF00620	RhoGAP	210-351	PF00071	Ras	ENSP00000005257	999	1	ENSG00000006451	RALBP1	RALA	76	11327399.6034	0.860671936758893	54	3709888.1167	0.75503054257995	ENSP00000348461	1	994	ENSP00000361120	1	989	ENSP00000400471	-	4	0	2	688	cancer_hsa05200.xml,pancreatic_hsa05212.xml	cancer_hsa05200.xml,pancreatic_hsa05212.xml	hsa05212	hsa05212
Bladder/Bladder-TCC	ENSG00000017797	ENSP00000019317	ENST00000458039	429f0e9d-c160-4b36-a31b-dab1097c6129	ENST00000383432:10	11	11.167	9.766e-04	9.777e-04	10	5.748	0.004	0.787	24	24	0	PF00620	RhoGAP	210-351	PF00071	Ras	ENSP00000220507	939	1	ENSG00000104140	RALBP1	RHOV	76	11327399.6034	0.860671936758893	116	14590199.9539	0.876122888968739	ENSP00000348461	1	994	ENSP00000371897	1	921	ENSP00000400471	-	4	0	2	657	cancer_hsa05200.xml,pancreatic_hsa05212.xml	-	hsa05212	-
Bladder/Bladder-TCC	ENSG00000017797	ENSP00000019317	ENST00000458039	429f0e9d-c160-4b36-a31b-dab1097c6129	ENST00000383432:10	11	11.167	9.766e-04	9.777e-04	10	5.748	0.004	0.787	24	24	0	PF00620	RhoGAP	210-351	PF00071	Ras	ENSP00000238738	939	1	ENSG00000119729	RALBP1	RHOQ	76	11327399.6034	0.860671936758893	146	16713685.6046	0.885914480776141	ENSP00000348461	1	994	ENSP00000382177	1	948	ENSP00000400471	-	4	0	2	862	cancer_hsa05200.xml,pancreatic_hsa05212.xml	-	hsa05212	hsa04910
Bladder/Bladder-TCC	ENSG00000017797	ENSP00000019317	ENST00000458039	429f0e9d-c160-4b36-a31b-dab1097c6129	ENST00000383432:10	11	11.167	9.766e-04	9.777e-04	10	5.748	0.004	0.787	24	24	0	PF00620	RhoGAP	210-351	PF00071	Ras	ENSP00000246792	989	1	ENSG00000126458	RALBP1	RRAS	76	11327399.6034	0.860671936758893	59	6043580.3837	0.806773266259432	ENSP00000348461	1	994	ENSP00000251849	1	999	ENSP00000400471	-	4	0	2	762	cancer_hsa05200.xml,pancreatic_hsa05212.xml	proteoglycans_hsa05205.xml	hsa05212	hsa04530,hsa04810
Bladder/Bladder-TCC	ENSG00000017797	ENSP00000019317	ENST00000458039	429f0e9d-c160-4b36-a31b-dab1097c6129	ENST00000383432:10	11	11.167	9.766e-04	9.777e-04	10	5.748	0.004	0.787	24	24	0	PF00620	RhoGAP	210-351	PF00071	Ras	ENSP00000249071	984	1	ENSG00000128340	RALBP1	RAC2	76	11327399.6034	0.860671936758893	165	20452427.0483	0.894178943586058	ENSP00000348461	1	994	ENSP00000289153	1	980	ENSP00000400471	-	4	0	2	570	cancer_hsa05200.xml,pancreatic_hsa05212.xml	cancer_hsa05200.xml,cholinMetabolism_hsa05231.xml,colorectal_hsa05210.xml,pancreatic_hsa05212.xml	hsa05212	hsa04310,hsa04360,hsa04370,hsa04650,hsa04662,hsa04664,hsa04666,hsa04670,hsa04810,hsa05210,hsa05212,hsa05416
Bladder/Bladder-TCC	ENSG00000017797	ENSP00000019317	ENST00000458039	429f0e9d-c160-4b36-a31b-dab1097c6129	ENST00000383432:10	11	11.167	9.766e-04	9.777e-04	10	5.748	0.004	0.787	24	24	0	PF00620	RhoGAP	210-351	PF00071	Ras	ENSP00000267205	939	1	ENSG00000139725	RALBP1	RHOF	76	11327399.6034	0.860671936758893	116	14590051.1229	0.87603305785124	ENSP00000348461	1	994	ENSP00000380942	1	926	ENSP00000400471	-	4	0	2	869	cancer_hsa05200.xml,pancreatic_hsa05212.xml	-	hsa05212	-
Bladder/Bladder-TCC	ENSG00000017797	ENSP00000019317	ENST00000458039	429f0e9d-c160-4b36-a31b-dab1097c6129	ENST00000383432:10	11	11.167	9.766e-04	9.777e-04	10	5.748	0.004	0.787	24	24	0	PF00620	RhoGAP	210-351	PF00071	Ras	ENSP00000272233	953	1	ENSG00000143878	RALBP1	RHOB	76	11327399.6034	0.860671936758893	145	17776864.5017	0.888519583183615	ENSP00000348461	1	994	ENSP00000269571	1	987	ENSP00000400471	-	4	0	2	675	cancer_hsa05200.xml,pancreatic_hsa05212.xml	-	hsa05212	-
Bladder/Bladder-TCC	ENSG00000017797	ENSP00000019317	ENST00000458039	429f0e9d-c160-4b36-a31b-dab1097c6129	ENST00000383432:10	11	11.167	9.766e-04	9.777e-04	10	5.748	0.004	0.787	24	24	0	PF00620	RhoGAP	210-351	PF00071	Ras	ENSP00000272519	999	1	ENSG00000144118	RALBP1	RALB	76	11327399.6034	0.860671936758893	15	3189759.8602	0.734189723320158	ENSP00000348461	1	994	ENSP00000361120	1	973	ENSP00000400471	-	4	0	2	678	cancer_hsa05200.xml,pancreatic_hsa05212.xml	cancer_hsa05200.xml,pancreatic_hsa05212.xml	hsa05212	hsa05212
Bladder/Bladder-TCC	ENSG00000017797	ENSP00000019317	ENST00000458039	429f0e9d-c160-4b36-a31b-dab1097c6129	ENST00000383432:10	11	11.167	9.766e-04	9.777e-04	10	5.748	0.004	0.787	24	24	0	PF00620	RhoGAP	210-351	PF00071	Ras	ENSP00000285735	953	1	ENSG00000155366	RALBP1	RHOC	76	11327399.6034	0.860671936758893	149	18517454.1836	0.889777218828602	ENSP00000348461	1	994	ENSP00000270202	1	979	ENSP00000400471	-	4	0	2	664	cancer_hsa05200.xml,pancreatic_hsa05212.xml	-	hsa05212	-
Bladder/Bladder-TCC	ENSG00000017797	ENSP00000019317	ENST00000458039	429f0e9d-c160-4b36-a31b-dab1097c6129	ENST00000383432:10	11	11.167	9.766e-04	9.777e-04	10	5.748	0.004	0.787	24	24	0	PF00620	RhoGAP	210-351	PF00071	Ras	ENSP00000304283	988	1	ENSG00000169750	RALBP1	RAC3	76	11327399.6034	0.860671936758893	214	27372886.1336	0.903880704275961	ENSP00000348461	1	994	ENSP00000472929	1	998	ENSP00000400471	-	4	0	2	669	cancer_hsa05200.xml,pancreatic_hsa05212.xml	cancer_hsa05200.xml,cholinMetabolism_hsa05231.xml,colorectal_hsa05210.xml,pancreatic_hsa05212.xml	hsa05212	hsa04310,hsa04360,hsa04370,hsa04650,hsa04662,hsa04664,hsa04810,hsa05210,hsa05212,hsa05416
Bladder/Bladder-TCC	ENSG00000017797	ENSP00000019317	ENST00000458039	429f0e9d-c160-4b36-a31b-dab1097c6129	ENST00000383432:10	11	11.167	9.766e-04	9.777e-04	10	5.748	0.004	0.787	24	24	0	PF00620	RhoGAP	210-351	PF00071	Ras	ENSP00000308576	940	1	ENSG00000173156	RALBP1	RHOD	76	11327399.6034	0.860671936758893	119	14713108.8621	0.876751706791232	ENSP00000348461	1	994	ENSP00000380942	1	935	ENSP00000400471	-	4	0	2	769	cancer_hsa05200.xml,pancreatic_hsa05212.xml	-	hsa05212	hsa04360
Bladder/Bladder-TCC	ENSG00000017797	ENSP00000019317	ENST00000458039	429f0e9d-c160-4b36-a31b-dab1097c6129	ENST00000383432:10	11	11.167	9.766e-04	9.777e-04	10	5.748	0.004	0.787	24	24	0	PF00620	RhoGAP	210-351	PF00071	Ras	ENSP00000309845	952	1	ENSG00000174775	RALBP1	HRAS	76	11327399.6034	0.860671936758893	227	43309980.5903	0.92597915918074	ENSP00000348461	1	994	ENSP00000309845	0	1000	ENSP00000400471	-	4	0	3	579	cancer_hsa05200.xml,pancreatic_hsa05212.xml	aml_hsa05221.xml,bladder_hsa05219.xml,cancer_hsa05200.xml,cholinMetabolism_hsa05231.xml,cml_hsa05220.xml,coreCarbonMetabolism_hsa05230.xml,endometrial_hsa05213.xml,glioma_hsa05214.xml,melanoma_hsa05218.xml,nsclc_hsa05223.xml,prostate_hsa05215.xml,proteoglycans_hsa05205.xml,thyroid_hsa05216.xml	hsa05212	hsa04360,hsa04370,hsa04530,hsa04540,hsa04650,hsa04660,hsa04662,hsa04664,hsa04720,hsa04722,hsa04725,hsa04726,hsa04730,hsa04810,hsa04910,hsa04912,hsa04915,hsa04916,hsa04919,hsa05160,hsa05211,hsa05213,hsa05214,hsa05215,hsa05216,hsa05218,hsa05219,hsa05220,hsa05221,hsa05223
Bladder/Bladder-TCC	ENSG00000017797	ENSP00000019317	ENST00000458039	429f0e9d-c160-4b36-a31b-dab1097c6129	ENST00000383432:10	11	11.167	9.766e-04	9.777e-04	10	5.748	0.004	0.787	24	24	0	PF00620	RhoGAP	210-351	PF00071	Ras	ENSP00000314458	991	1	ENSG00000070831	RALBP1	CDC42	76	11327399.6034	0.860671936758893	318	47972000.8329	0.92903341717571	ENSP00000348461	1	994	ENSP00000261769	1	998	ENSP00000400471	-	4	0	2	678	cancer_hsa05200.xml,pancreatic_hsa05212.xml	cancer_hsa05200.xml,pancreatic_hsa05212.xml,proteoglycans_hsa05205.xml,renalCellCarcinoma_hsa05211.xml	hsa05212	hsa04360,hsa04370,hsa04530,hsa04660,hsa04666,hsa04670,hsa04722,hsa04810,hsa04912,hsa05100,hsa05120,hsa05130,hsa05131,hsa05211,hsa05212
Bladder/Bladder-TCC	ENSG00000017797	ENSP00000019317	ENST00000458039	429f0e9d-c160-4b36-a31b-dab1097c6129	ENST00000383432:10	11	11.167	9.766e-04	9.777e-04	10	5.748	0.004	0.787	24	24	0	PF00620	RhoGAP	210-351	PF00071	Ras	ENSP00000316729	939	1	ENSG00000126785	RALBP1	RHOJ	76	11327399.6034	0.860671936758893	117	14719188.8076	0.876841537908732	ENSP00000348461	1	994	ENSP00000472929	1	927	ENSP00000400471	-	4	0	2	568	cancer_hsa05200.xml,pancreatic_hsa05212.xml	-	hsa05212	-
Bladder/Bladder-TCC	ENSG00000017797	ENSP00000019317	ENST00000458039	429f0e9d-c160-4b36-a31b-dab1097c6129	ENST00000383432:10	11	11.167	9.766e-04	9.777e-04	10	5.748	0.004	0.787	24	24	0	PF00620	RhoGAP	210-351	PF00071	Ras	ENSP00000321971	900	1	ENSG00000140983	RALBP1	RHOT2	76	11327399.6034	0.860671936758893	118	15857444.5892	0.882051742723679	ENSP00000348461	1	994	ENSP00000371219	1	913	ENSP00000400471	-	4	0	2	482	cancer_hsa05200.xml,pancreatic_hsa05212.xml	-	hsa05212	-
Bladder/Bladder-TCC	ENSG00000017797	ENSP00000019317	ENST00000458039	429f0e9d-c160-4b36-a31b-dab1097c6129	ENST00000383432:10	11	11.167	9.766e-04	9.777e-04	10	5.748	0.004	0.787	24	24	0	PF00620	RhoGAP	210-351	PF00071	Ras	ENSP00000338671	939	1	ENSG00000072422	RALBP1	RHOBTB1	76	11327399.6034	0.860671936758893	116	14590027.1969	0.875943226733741	ENSP00000348461	1	994	ENSP00000371897	1	923	ENSP00000400471	-	4	0	3	482	cancer_hsa05200.xml,pancreatic_hsa05212.xml	-	hsa05212	-
Bladder/Bladder-TCC	ENSG00000017797	ENSP00000019317	ENST00000458039	429f0e9d-c160-4b36-a31b-dab1097c6129	ENST00000383432:10	11	11.167	9.766e-04	9.777e-04	10	5.748	0.004	0.787	24	24	0	PF00620	RhoGAP	210-351	PF00071	Ras	ENSP00000339467	945	1	ENSG00000177105	RALBP1	RHOG	76	11327399.6034	0.860671936758893	136	19216299.8955	0.891304347826087	ENSP00000348461	1	994	ENSP00000472929	1	981	ENSP00000400471	-	4	0	2	667	cancer_hsa05200.xml,pancreatic_hsa05212.xml	-	hsa05212	hsa05100,hsa05131
Bladder/Bladder-TCC	ENSG00000017797	ENSP00000019317	ENST00000458039	429f0e9d-c160-4b36-a31b-dab1097c6129	ENST00000383432:10	11	11.167	9.766e-04	9.777e-04	10	5.748	0.004	0.787	24	24	0	PF00620	RhoGAP	210-351	PF00071	Ras	ENSP00000348461	994	1	ENSG00000136238	RALBP1	RAC1	76	11327399.6034	0.860671936758893	380	56671075.0187	0.934692777578153	ENSP00000348461	1	994	ENSP00000348461	0	1000	ENSP00000400471	-	4	0	2	669	cancer_hsa05200.xml,pancreatic_hsa05212.xml	cancer_hsa05200.xml,cholinMetabolism_hsa05231.xml,colorectal_hsa05210.xml,pancreatic_hsa05212.xml,proteoglycans_hsa05205.xml,renalCellCarcinoma_hsa05211.xml	hsa05212	hsa04310,hsa04360,hsa04370,hsa04380,hsa04620,hsa04650,hsa04662,hsa04664,hsa04666,hsa04670,hsa04722,hsa04810,hsa04972,hsa05014,hsa05100,hsa05120,hsa05131,hsa05210,hsa05211,hsa05212,hsa05416
Bladder/Bladder-TCC	ENSG00000017797	ENSP00000019317	ENST00000458039	429f0e9d-c160-4b36-a31b-dab1097c6129	ENST00000383432:10	11	11.167	9.766e-04	9.777e-04	10	5.748	0.004	0.787	24	24	0	PF00620	RhoGAP	210-351	PF00071	Ras	ENSP00000351132	900	1	ENSG00000126858	RALBP1	RHOT1	76	11327399.6034	0.860671936758893	120	15917379.1386	0.882321236076177	ENSP00000348461	1	994	ENSP00000371219	1	915	ENSP00000400471	-	4	0	2	685	cancer_hsa05200.xml,pancreatic_hsa05212.xml	-	hsa05212	-
Bladder/Bladder-TCC	ENSG00000017797	ENSP00000019317	ENST00000458039	429f0e9d-c160-4b36-a31b-dab1097c6129	ENST00000383432:10	11	11.167	9.766e-04	9.777e-04	10	5.748	0.004	0.787	24	24	0	PF00620	RhoGAP	210-351	PF00071	Ras	ENSP00000355652	942	1	ENSG00000116574	RALBP1	RHOU	76	11327399.6034	0.860671936758893	128	15577694.7046	0.88097376931369	ENSP00000348461	1	994	ENSP00000371897	1	926	ENSP00000400471	-	4	0	2	769	cancer_hsa05200.xml,pancreatic_hsa05212.xml	-	hsa05212	-
Bladder/Bladder-TCC	ENSG00000017797	ENSP00000019317	ENST00000458039	429f0e9d-c160-4b36-a31b-dab1097c6129	ENST00000383432:10	11	11.167	9.766e-04	9.777e-04	10	5.748	0.004	0.787	24	24	0	PF00620	RhoGAP	210-351	PF00071	Ras	ENSP00000371219	939	1	ENSG00000168421	RALBP1	RHOH	76	11327399.6034	0.860671936758893	116	14589117.6509	0.875763564498742	ENSP00000348461	1	994	ENSP00000371219	0	1000	ENSP00000400471	-	4	0	2	673	cancer_hsa05200.xml,pancreatic_hsa05212.xml	-	hsa05212	hsa04670
Bladder/Bladder-TCC	ENSG00000017797	ENSP00000019317	ENST00000458039	429f0e9d-c160-4b36-a31b-dab1097c6129	ENST00000383432:10	11	11.167	9.766e-04	9.777e-04	10	5.748	0.004	0.787	24	24	0	PF00620	RhoGAP	210-351	PF00071	Ras	ENSP00000400175	956	1	ENSG00000067560	RALBP1	RHOA	76	11327399.6034	0.860671936758893	370	58384551.3855	0.934782608695652	ENSP00000348461	1	994	ENSP00000400175	0	1000	ENSP00000400471	-	4	0	2	775	cancer_hsa05200.xml,pancreatic_hsa05212.xml	cancer_hsa05200.xml,colorectal_hsa05210.xml,proteoglycans_hsa05205.xml	hsa05212	hsa04270,hsa04310,hsa04350,hsa04360,hsa04530,hsa04660,hsa04670,hsa04722,hsa04810,hsa04972,hsa05100,hsa05130,hsa05133,hsa05152,hsa05210
Bladder/Bladder-TCC	ENSG00000017797	ENSP00000019317	ENST00000458039	429f0e9d-c160-4b36-a31b-dab1097c6129	ENST00000383432:10	11	11.167	9.766e-04	9.777e-04	10	5.748	0.004	0.787	24	24	0	PF00620	RhoGAP	210-351	PF00071	Ras	ENSP00000427926	939	1	ENSG00000008853	RALBP1	RHOBTB2	76	11327399.6034	0.860671936758893	118	15081661.5804	0.878368666906216	ENSP00000348461	1	994	ENSP00000335153	1	962	ENSP00000400471	-	4	0	3	486	cancer_hsa05200.xml,pancreatic_hsa05212.xml	-	hsa05212	-
Bladder/Bladder-TCC	ENSG00000017797	ENSP00000019317	ENST00000458039	429f0e9d-c160-4b36-a31b-dab1097c6129	ENST00000383432:10	11	11.167	9.766e-04	9.777e-04	10	5.748	0.004	0.787	24	24	0	PF00620	RhoGAP	210-351	PF00620	RhoGAP	ENSP00000303909	905	1	ENSG00000159842	RALBP1	ABR	76	11327399.6034	0.860671936758893	121	15531935.9181	0.880524613726195	ENSP00000348461	1	994	ENSP00000472929	1	935	ENSP00000400471	-	4	0	2	656	cancer_hsa05200.xml,pancreatic_hsa05212.xml	-	hsa05212	-
Bladder/Bladder-TCC	ENSG00000018610	ENSP00000360652	ENST00000536133	429f0e9d-c160-4b36-a31b-dab1097c6129	ENST00000371594:11	11	22.632	9.766e-04	9.777e-04	11	2.908	0.000	0.744	0	-1	-1	-	-	-	-	-	-	-	-	-	CXorf56	-	0	0	0	0	0	0	-	4	0	-	4	0	ENSP00000258796	ENSP00000350012	2	951	2	658	-	-	-	-
Bladder/Bladder-TCC	ENSG00000019582	ENSP00000009530	ENST00000377795	429f0e9d-c160-4b36-a31b-dab1097c6129	ENST00000353334:9	11	2.418	9.766e-04	9.777e-04	9	3.341	0.245	0.734	4	0	4	-	-	-	-	-	-	-	-	-	CD74	-	34	1169044.6277	0.541052820697089	0	0	0	ENSP00000009530	0	1000	-	4	0	ENSP00000462333	-	4	0	3	396	-	-	hsa04612,hsa05152	-
Bladder/Bladder-TCC	ENSG00000022556	ENSP00000409370	ENST00000339757	94447759-c20c-49f5-b51f-cbfdea41f2e8	ENST00000588107:7,ENST00000448584:2	11	5.447	9.766e-04	9.777e-04	9	2.476	0.004	0.528	0	-1	-1	-	-	-	-	-	-	-	-	-	NLRP2	-	0	0	0	0	0	0	-	4	0	-	4	0	ENSP00000260956	ENSP00000359345	2	951	2	770	-	-	-	-
Bladder/Bladder-TCC	ENSG00000025293	ENSP00000363124	ENST00000439301	429f0e9d-c160-4b36-a31b-dab1097c6129	ENST00000374012:11	11	17.479	9.766e-04	9.777e-04	11	3.000	0.000	0.639	2	2	0	PF00628	PHD	654-698	PF00439	Bromodomain	ENSP00000276072	900	1	ENSG00000147133	PHF20	TAF1	30	1614662.5541	0.629266978081207	91	12167255.0121	0.865253323751347	ENSP00000269305	1	936	ENSP00000269305	1	997	ENSP00000264009	ENSP00000335153	1	977	2	664	-	-	-	hsa03022
Bladder/Bladder-TCC	ENSG00000025293	ENSP00000363124	ENST00000439301	429f0e9d-c160-4b36-a31b-dab1097c6129	ENST00000374012:11	11	17.479	9.766e-04	9.777e-04	11	3.000	0.000	0.639	2	2	0	PF00628	PHD	654-698	PF00628	PHD	ENSP00000436786	900	1	ENSG00000118058	PHF20	KMT2A	30	1614662.5541	0.629266978081207	32	1281722.4030	0.552191879266978	ENSP00000269305	1	936	ENSP00000436786	0	1000	ENSP00000264009	ENSP00000335153	1	977	4	191	-	-	-	-
Bladder/Bladder-TCC	ENSG00000027001	ENSP00000371607	ENST00000433710	429f0e9d-c160-4b36-a31b-dab1097c6129	ENST00000382172:11	11	13.610	9.766e-04	9.777e-04	11	6.892	0.000	0.873	0	-1	-1	-	-	-	-	-	-	-	-	-	MIPEP	-	0	0	0	0	0	0	-	4	0	-	4	0	ENSP00000384144	ENSP00000335153	1	960	2	963	-	-	-	-
Bladder/Bladder-TCC	ENSG00000027001	ENSP00000371607	ENST00000433710	febead73-3b12-44e6-8bab-a7cfa7bf1129	ENST00000382172:11	11	13.610	1.953e-03	1.954e-03	11	2.188	0.000	0.686	0	-1	-1	-	-	-	-	-	-	-	-	-	MIPEP	-	0	0	0	0	0	0	-	4	0	-	4	0	ENSP00000384144	ENSP00000335153	1	960	1	873	-	-	-	-
Bladder/Bladder-TCC	ENSG00000029364	ENSP00000336887	ENST00000556605	429f0e9d-c160-4b36-a31b-dab1097c6129	ENST00000031146:11	11	2.915	9.766e-04	9.777e-04	11	6.937	0.242	0.874	0	-1	-1	-	-	-	-	-	-	-	-	-	SLC39A9	-	0	0	0	0	0	0	-	4	0	-	4	0	ENSP00000444408	ENSP00000270202	2	989	3	580	-	-	-	-
Bladder/Bladder-TCC	ENSG00000029364	ENSP00000336887	ENST00000556605	94447759-c20c-49f5-b51f-cbfdea41f2e8	ENST00000031146:11	11	2.915	9.766e-04	9.777e-04	11	2.174	0.242	0.678	0	-1	-1	-	-	-	-	-	-	-	-	-	SLC39A9	-	0	0	0	0	0	0	-	4	0	-	4	0	ENSP00000444408	ENSP00000270202	2	989	2	861	-	-	-	-
Bladder/Bladder-TCC	ENSG00000029364	ENSP00000336887	ENST00000556605	febead73-3b12-44e6-8bab-a7cfa7bf1129	ENST00000031146:11	11	2.915	9.766e-04	9.777e-04	11	2.194	0.242	0.684	0	-1	-1	-	-	-	-	-	-	-	-	-	SLC39A9	-	0	0	0	0	0	0	-	4	0	-	4	0	ENSP00000444408	ENSP00000270202	2	989	2	677	-	-	-	-
Bladder/Bladder-TCC	ENSG00000030582	ENSP00000053867	ENST00000586242	429f0e9d-c160-4b36-a31b-dab1097c6129	ENST00000053867:11	11	81.848	9.766e-04	9.777e-04	11	3.829	0.000	0.655	0	-1	-1	-	-	-	-	-	-	-	-	-	GRN	-	2	94286.9697	0.252694933524973	0	0	0	ENSP00000378578	2	936	-	4	0	ENSP00000296266	-	4	0	2	861	-	-	-	-
Bladder/Bladder-TCC	ENSG00000032444	ENSP00000407509	ENST00000599947	429f0e9d-c160-4b36-a31b-dab1097c6129	ENST00000600737:9	11	3.092	9.766e-04	9.777e-04	9	5.701	0.014	0.735	1	1	0	PF01734	Patatin	981-1147	PF01734	Patatin	ENSP00000333142	975	1	ENSG00000184381	PNPLA6	PLA2G6	26	485128.8107	0.424721523535753	52	1287735.2700	0.552641034854474	ENSP00000215832	2	941	ENSP00000360317	1	900	ENSP00000376148	ENSP00000270202	2	970	2	662	-	-	hsa00564	CONN_hsa00260_hsa00564,hsa00565,hsa00590,hsa00591,hsa00592,hsa04270,hsa04666
Bladder/Bladder-TCC	ENSG00000033100	ENSP00000035307	ENST00000495645	429f0e9d-c160-4b36-a31b-dab1097c6129	ENST00000035307:11	11	4.903	9.766e-04	9.777e-04	11	11.378	0.052	0.859	0	-1	-1	-	-	-	-	-	-	-	-	-	CHPF2	-	11	97077.1084	0.255749191519943	0	0	0	ENSP00000305725	2	923	-	4	0	ENSP00000412178	ENSP00000244007	1	955	3	389	-	-	hsa00532	-
Bladder/Bladder-TCC	ENSG00000033100	ENSP00000035307	ENST00000495645	94447759-c20c-49f5-b51f-cbfdea41f2e8	ENST00000035307:11	11	4.903	9.766e-04	9.777e-04	11	4.058	0.052	0.773	0	-1	-1	-	-	-	-	-	-	-	-	-	CHPF2	-	11	97077.1084	0.255749191519943	0	0	0	ENSP00000305725	2	923	-	4	0	ENSP00000412178	ENSP00000244007	1	955	2	764	-	-	hsa00532	-
Bladder/Bladder-TCC	ENSG00000033100	ENSP00000035307	ENST00000495645	f154cc00-e118-4d4c-b9d2-2f1f71e0a964	ENST00000035307:11	11	4.903	9.766e-04	9.777e-04	11	2.159	0.052	0.632	0	-1	-1	-	-	-	-	-	-	-	-	-	CHPF2	-	11	97077.1084	0.255749191519943	0	0	0	ENSP00000305725	2	923	-	4	0	ENSP00000412178	ENSP00000244007	1	955	2	575	-	-	hsa00532	-
Bladder/Bladder-TCC	ENSG00000033100	ENSP00000035307	ENST00000495645	febead73-3b12-44e6-8bab-a7cfa7bf1129	ENST00000035307:11	11	4.903	9.766e-04	9.777e-04	11	4.517	0.052	0.788	0	-1	-1	-	-	-	-	-	-	-	-	-	CHPF2	-	11	97077.1084	0.255749191519943	0	0	0	ENSP00000305725	2	923	-	4	0	ENSP00000412178	ENSP00000244007	1	955	2	676	-	-	hsa00532	-
Bladder/Bladder-TCC	ENSG00000036054	ENSP00000377700	ENST00000344949	429f0e9d-c160-4b36-a31b-dab1097c6129	ENST00000394144:7	11	5.306	9.766e-04	9.777e-04	7	5.901	0.197	0.855	0	-1	-1	-	-	-	-	-	-	-	-	-	TBC1D23	-	0	0	0	0	0	0	-	4	0	-	4	0	ENSP00000361170	ENSP00000361170	0	1000	2	769	-	-	-	-
Bladder/Bladder-TCC	ENSG00000036054	ENSP00000377700	ENST00000344949	94447759-c20c-49f5-b51f-cbfdea41f2e8	ENST00000394144:7	11	5.306	9.766e-04	9.777e-04	7	2.917	0.197	0.745	0	-1	-1	-	-	-	-	-	-	-	-	-	TBC1D23	-	0	0	0	0	0	0	-	4	0	-	4	0	ENSP00000361170	ENSP00000361170	0	1000	2	562	-	-	-	-
Bladder/Bladder-TCC	ENSG00000036054	ENSP00000377700	ENST00000344949	f154cc00-e118-4d4c-b9d2-2f1f71e0a964	ENST00000394144:7	11	5.306	9.766e-04	9.777e-04	7	2.120	0.197	0.679	0	-1	-1	-	-	-	-	-	-	-	-	-	TBC1D23	-	0	0	0	0	0	0	-	4	0	-	4	0	ENSP00000361170	ENSP00000361170	0	1000	1	791	-	-	-	-
Bladder/Bladder-TCC	ENSG00000036257	ENSP00000264414	ENST00000454323	429f0e9d-c160-4b36-a31b-dab1097c6129	ENST00000409096:11	11	7.456	9.766e-04	9.777e-04	11	6.133	0.076	0.823	33	33	0	PF00888	Cullin	34-666	PF00651	BTB	ENSP00000171111	999	1	ENSG00000079999	CUL3	KEAP1	116	19762659.4994	0.892292490118577	41	3582283.0519	0.749281351060007	ENSP00000264414	0	1000	ENSP00000171111	0	1000	ENSP00000436786	ENSP00000436786	0	1000	2	660	-	-	-	-
Bladder/Bladder-TCC	ENSG00000036257	ENSP00000264414	ENST00000454323	429f0e9d-c160-4b36-a31b-dab1097c6129	ENST00000409096:11	11	7.456	9.766e-04	9.777e-04	11	6.133	0.076	0.823	33	33	0	PF00888	Cullin	34-666	PF00651	BTB	ENSP00000209884	992	1	ENSG00000076321	CUL3	KLHL20	116	19762659.4994	0.892292490118577	21	1229468.5319	0.547520661157025	ENSP00000264414	0	1000	ENSP00000264414	1	992	ENSP00000436786	ENSP00000436786	0	1000	3	388	-	-	-	-
Bladder/Bladder-TCC	ENSG00000036257	ENSP00000264414	ENST00000454323	429f0e9d-c160-4b36-a31b-dab1097c6129	ENST00000409096:11	11	7.456	9.766e-04	9.777e-04	11	6.133	0.076	0.823	33	33	0	PF00888	Cullin	34-666	PF00651	BTB	ENSP00000240327	999	1	ENSG00000121067	CUL3	SPOP	116	19762659.4994	0.892292490118577	24	1163093.5443	0.540424002874596	ENSP00000264414	0	1000	ENSP00000240327	0	1000	ENSP00000436786	ENSP00000436786	0	1000	2	777	-	-	-	-
Bladder/Bladder-TCC	ENSG00000036257	ENSP00000264414	ENST00000454323	429f0e9d-c160-4b36-a31b-dab1097c6129	ENST00000409096:11	11	7.456	9.766e-04	9.777e-04	11	6.133	0.076	0.823	33	33	0	PF00888	Cullin	34-666	PF00651	BTB	ENSP00000261721	924	1	ENSG00000064726	CUL3	BTBD1	116	19762659.4994	0.892292490118577	3	226413.6786	0.33695652173913	ENSP00000264414	0	1000	ENSP00000354522	1	986	ENSP00000436786	ENSP00000436786	0	1000	3	495	-	-	-	-
Bladder/Bladder-TCC	ENSG00000036257	ENSP00000264414	ENST00000454323	429f0e9d-c160-4b36-a31b-dab1097c6129	ENST00000409096:11	11	7.456	9.766e-04	9.777e-04	11	6.133	0.076	0.823	33	33	0	PF00888	Cullin	34-666	PF00651	BTB	ENSP00000273963	922	1	ENSG00000145332	CUL3	KLHL8	116	19762659.4994	0.892292490118577	25	1925172.7902	0.661246855910887	ENSP00000264414	0	1000	ENSP00000264414	1	922	ENSP00000436786	ENSP00000436786	0	1000	2	752	-	-	-	-
Bladder/Bladder-TCC	ENSG00000036257	ENSP00000264414	ENST00000454323	429f0e9d-c160-4b36-a31b-dab1097c6129	ENST00000409096:11	11	7.456	9.766e-04	9.777e-04	11	6.133	0.076	0.823	33	33	0	PF00888	Cullin	34-666	PF00651	BTB	ENSP00000280098	978	1	ENSG00000144228	CUL3	SPOPL	116	19762659.4994	0.892292490118577	21	853270.3551	0.49802371541502	ENSP00000264414	0	1000	ENSP00000264414	1	978	ENSP00000436786	ENSP00000436786	0	1000	1	865	-	-	-	-
Bladder/Bladder-TCC	ENSG00000036257	ENSP00000264414	ENST00000454323	429f0e9d-c160-4b36-a31b-dab1097c6129	ENST00000409096:11	11	7.456	9.766e-04	9.777e-04	11	6.133	0.076	0.823	33	33	0	PF00888	Cullin	34-666	PF00651	BTB	ENSP00000284669	965	1	ENSG00000239474	CUL3	KLHL41	116	19762659.4994	0.892292490118577	20	798413.2106	0.491106719367589	ENSP00000264414	0	1000	ENSP00000264414	1	965	ENSP00000436786	ENSP00000436786	0	1000	3	648	-	-	-	-
Bladder/Bladder-TCC	ENSG00000036257	ENSP00000264414	ENST00000454323	429f0e9d-c160-4b36-a31b-dab1097c6129	ENST00000409096:11	11	7.456	9.766e-04	9.777e-04	11	6.133	0.076	0.823	33	33	0	PF00888	Cullin	34-666	PF00651	BTB	ENSP00000293303	928	1	ENSG00000161594	CUL3	KLHL10	116	19762659.4994	0.892292490118577	1	174160.4485	0.308659719726913	ENSP00000264414	0	1000	ENSP00000264414	1	928	ENSP00000436786	ENSP00000436786	0	1000	3	492	-	-	-	-
Bladder/Bladder-TCC	ENSG00000036257	ENSP00000264414	ENST00000454323	429f0e9d-c160-4b36-a31b-dab1097c6129	ENST00000409096:11	11	7.456	9.766e-04	9.777e-04	11	6.133	0.076	0.823	33	33	0	PF00888	Cullin	34-666	PF00651	BTB	ENSP00000306356	970	1	ENSG00000171617	CUL3	ENC1	116	19762659.4994	0.892292490118577	21	838531.2801	0.495867768595041	ENSP00000264414	0	1000	ENSP00000380252	1	984	ENSP00000436786	ENSP00000436786	0	1000	2	867	-	-	-	-
Bladder/Bladder-TCC	ENSG00000036257	ENSP00000264414	ENST00000454323	429f0e9d-c160-4b36-a31b-dab1097c6129	ENST00000409096:11	11	7.456	9.766e-04	9.777e-04	11	6.133	0.076	0.823	33	33	0	PF00888	Cullin	34-666	PF00651	BTB	ENSP00000312397	999	1	ENSG00000146021	CUL3	KLHL3	116	19762659.4994	0.892292490118577	22	864321.6640	0.499371182177506	ENSP00000264414	0	1000	ENSP00000264414	1	999	ENSP00000436786	ENSP00000436786	0	1000	3	582	-	-	-	-
Bladder/Bladder-TCC	ENSG00000036257	ENSP00000264414	ENST00000454323	429f0e9d-c160-4b36-a31b-dab1097c6129	ENST00000409096:11	11	7.456	9.766e-04	9.777e-04	11	6.133	0.076	0.823	33	33	0	PF00888	Cullin	34-666	PF00651	BTB	ENSP00000314608	950	1	ENSG00000178502	CUL3	KLHL11	116	19762659.4994	0.892292490118577	1	174161.7190	0.308839381961912	ENSP00000264414	0	1000	ENSP00000264414	1	950	ENSP00000436786	ENSP00000436786	0	1000	2	758	-	-	-	-
Bladder/Bladder-TCC	ENSG00000036257	ENSP00000264414	ENST00000454323	429f0e9d-c160-4b36-a31b-dab1097c6129	ENST00000409096:11	11	7.456	9.766e-04	9.777e-04	11	6.133	0.076	0.823	33	33	0	PF00888	Cullin	34-666	PF00651	BTB	ENSP00000331682	992	1	ENSG00000099910	CUL3	KLHL22	116	19762659.4994	0.892292490118577	47	4126917.5488	0.770840819259792	ENSP00000264414	0	1000	ENSP00000264414	1	992	ENSP00000436786	ENSP00000436786	0	1000	3	580	-	-	-	-
Bladder/Bladder-TCC	ENSG00000036257	ENSP00000264414	ENST00000454323	429f0e9d-c160-4b36-a31b-dab1097c6129	ENST00000409096:11	11	7.456	9.766e-04	9.777e-04	11	6.133	0.076	0.823	33	33	0	PF00888	Cullin	34-666	PF00651	BTB	ENSP00000336800	963	1	ENSG00000183655	CUL3	KLHL25	116	19762659.4994	0.892292490118577	20	798438.9406	0.491196550485088	ENSP00000264414	0	1000	ENSP00000264414	1	963	ENSP00000436786	ENSP00000436786	0	1000	1	777	-	-	-	-
Bladder/Bladder-TCC	ENSG00000036257	ENSP00000264414	ENST00000454323	429f0e9d-c160-4b36-a31b-dab1097c6129	ENST00000409096:11	11	7.456	9.766e-04	9.777e-04	11	6.133	0.076	0.823	33	33	0	PF00888	Cullin	34-666	PF00651	BTB	ENSP00000343273	974	1	ENSG00000122550	CUL3	KLHL7	116	19762659.4994	0.892292490118577	21	2086290.5261	0.674901185770751	ENSP00000264414	0	1000	ENSP00000264414	1	974	ENSP00000436786	ENSP00000436786	0	1000	2	574	-	-	-	-
Bladder/Bladder-TCC	ENSG00000036257	ENSP00000264414	ENST00000454323	429f0e9d-c160-4b36-a31b-dab1097c6129	ENST00000409096:11	11	7.456	9.766e-04	9.777e-04	11	6.133	0.076	0.823	33	33	0	PF00888	Cullin	34-666	PF00651	BTB	ENSP00000351933	998	1	ENSG00000198642	CUL3	KLHL9	116	19762659.4994	0.892292490118577	26	1876288.7380	0.65702479338843	ENSP00000264414	0	1000	ENSP00000264414	1	998	ENSP00000436786	ENSP00000436786	0	1000	2	570	-	-	-	-
Bladder/Bladder-TCC	ENSG00000036257	ENSP00000264414	ENST00000454323	429f0e9d-c160-4b36-a31b-dab1097c6129	ENST00000409096:11	11	7.456	9.766e-04	9.777e-04	11	6.133	0.076	0.823	33	33	0	PF00888	Cullin	34-666	PF00651	BTB	ENSP00000356230	999	1	ENSG00000117153	CUL3	KLHL12	116	19762659.4994	0.892292490118577	69	14941141.7579	0.877560186848724	ENSP00000264414	0	1000	ENSP00000264414	1	999	ENSP00000436786	ENSP00000436786	0	1000	2	661	-	-	-	-
Bladder/Bladder-TCC	ENSG00000036257	ENSP00000264414	ENST00000454323	429f0e9d-c160-4b36-a31b-dab1097c6129	ENST00000409096:11	11	7.456	9.766e-04	9.777e-04	11	6.133	0.076	0.823	33	33	0	PF00888	Cullin	34-666	PF00651	BTB	ENSP00000366886	972	1	ENSG00000162413	CUL3	KLHL21	116	19762659.4994	0.892292490118577	45	4018798.6551	0.766528925619835	ENSP00000264414	0	1000	ENSP00000264414	1	972	ENSP00000436786	ENSP00000436786	0	1000	2	658	-	-	-	-
Bladder/Bladder-TCC	ENSG00000036257	ENSP00000264414	ENST00000454323	429f0e9d-c160-4b36-a31b-dab1097c6129	ENST00000409096:11	11	7.456	9.766e-04	9.777e-04	11	6.133	0.076	0.823	33	33	0	PF00888	Cullin	34-666	PF00651	BTB	ENSP00000388723	946	1	ENSG00000234438	CUL3	KBTBD13	116	19762659.4994	0.892292490118577	1	174161.4880	0.308749550844413	ENSP00000264414	0	1000	ENSP00000264414	1	946	ENSP00000436786	ENSP00000436786	0	1000	2	876	-	-	-	-
Bladder/Bladder-TCC	ENSG00000036257	ENSP00000264414	ENST00000454323	429f0e9d-c160-4b36-a31b-dab1097c6129	ENST00000409096:11	11	7.456	9.766e-04	9.777e-04	11	6.133	0.076	0.823	33	33	0	PF00888	Cullin	34-666	PF00651	BTB	ENSP00000424198	982	1	ENSG00000109466	CUL3	KLHL2	116	19762659.4994	0.892292490118577	3	333790.6621	0.376392382321236	ENSP00000264414	0	1000	ENSP00000264414	1	982	ENSP00000436786	ENSP00000436786	0	1000	3	587	-	-	-	-
Bladder/Bladder-TCC	ENSG00000036257	ENSP00000264414	ENST00000454323	429f0e9d-c160-4b36-a31b-dab1097c6129	ENST00000409096:11	11	7.456	9.766e-04	9.777e-04	11	6.133	0.076	0.823	33	33	0	PF00888	Cullin	34-666	PF00651	BTB	ENSP00000427926	951	1	ENSG00000008853	CUL3	RHOBTB2	116	19762659.4994	0.892292490118577	118	15081661.5804	0.878368666906216	ENSP00000264414	0	1000	ENSP00000335153	1	962	ENSP00000436786	ENSP00000436786	0	1000	2	496	-	-	-	-
Bladder/Bladder-TCC	ENSG00000036257	ENSP00000264414	ENST00000454323	429f0e9d-c160-4b36-a31b-dab1097c6129	ENST00000409096:11	11	7.456	9.766e-04	9.777e-04	11	6.133	0.076	0.823	33	33	0	PF00888	Cullin	34-666	PF00651	BTB	ENSP00000443191	998	1	ENSG00000003096	CUL3	KLHL13	116	19762659.4994	0.892292490118577	29	1924289.6981	0.661157024793388	ENSP00000264414	0	1000	ENSP00000264414	1	998	ENSP00000436786	ENSP00000436786	0	1000	1	874	-	-	-	-
Bladder/Bladder-TCC	ENSG00000036257	ENSP00000264414	ENST00000454323	429f0e9d-c160-4b36-a31b-dab1097c6129	ENST00000409096:11	11	7.456	9.766e-04	9.777e-04	11	6.133	0.076	0.823	33	33	0	PF00888	Cullin	34-666	PF03178	CPSF_A	ENSP00000301764	943	1	ENSG00000167986	CUL3	DDB1	116	19762659.4994	0.892292490118577	54	5086287.4430	0.791681638519583	ENSP00000264414	0	1000	ENSP00000256996	1	999	ENSP00000436786	ENSP00000436786	0	1000	2	864	-	-	-	-
Bladder/Bladder-TCC	ENSG00000036257	ENSP00000264414	ENST00000454323	429f0e9d-c160-4b36-a31b-dab1097c6129	ENST00000409096:11	11	7.456	9.766e-04	9.777e-04	11	6.133	0.076	0.823	33	33	0	PF00888	Cullin	34-666	PF03931	Skp1_POZ	ENSP00000231487	973	1	ENSG00000113558	CUL3	SKP1	116	19762659.4994	0.892292490118577	159	23225291.6515	0.89795185052102	ENSP00000264414	0	1000	ENSP00000344456	1	999	ENSP00000436786	ENSP00000436786	0	1000	2	662	-	-	-	hsa04110,hsa04114,hsa04141,hsa04310,hsa04350,hsa04710
Bladder/Bladder-TCC	ENSG00000036257	ENSP00000264414	ENST00000454323	429f0e9d-c160-4b36-a31b-dab1097c6129	ENST00000409096:11	11	7.456	9.766e-04	9.777e-04	11	6.133	0.076	0.823	33	33	0	PF00888	Cullin	34-666	PF07707	BACK	ENSP00000370671	992	1	ENSG00000087448	CUL3	KLHL42	116	19762659.4994	0.892292490118577	20	798411.4146	0.49101688825009	ENSP00000264414	0	1000	ENSP00000264414	1	992	ENSP00000436786	ENSP00000436786	0	1000	2	675	-	-	-	-
Bladder/Bladder-TCC	ENSG00000036257	ENSP00000264414	ENST00000454323	429f0e9d-c160-4b36-a31b-dab1097c6129	ENST00000409096:11	11	7.456	9.766e-04	9.777e-04	11	6.133	0.076	0.823	33	33	0	PF00888	Cullin	34-666	PF12678	zf-rbx1	ENSP00000216225	999	1	ENSG00000100387	CUL3	RBX1	116	19762659.4994	0.892292490118577	191	24023964.4064	0.898580668343514	ENSP00000264414	0	1000	ENSP00000264414	1	999	ENSP00000436786	ENSP00000436786	0	1000	3	488	-	-	-	hsa04110,hsa04114,hsa04141,hsa04310,hsa04350,hsa04710,hsa05211
Bladder/Bladder-TCC	ENSG00000036257	ENSP00000264414	ENST00000454323	429f0e9d-c160-4b36-a31b-dab1097c6129	ENST00000409096:11	11	7.456	9.766e-04	9.777e-04	11	6.133	0.076	0.823	33	33	0	PF10557	Cullin_Nedd8	695-761	PF00179	UQ_con	ENSP00000215574	915	1	ENSG00000099804	CUL3	CDC34	116	19762659.4994	0.892292490118577	16	3870578.2824	0.761678045274883	ENSP00000264414	0	1000	ENSP00000281708	1	999	ENSP00000436786	ENSP00000436786	0	1000	2	679	-	-	-	-
Bladder/Bladder-TCC	ENSG00000036257	ENSP00000264414	ENST00000454323	429f0e9d-c160-4b36-a31b-dab1097c6129	ENST00000409096:11	11	7.456	9.766e-04	9.777e-04	11	6.133	0.076	0.823	33	33	0	PF10557	Cullin_Nedd8	695-761	PF00179	UQ_con	ENSP00000363019	959	1	ENSG00000072401	CUL3	UBE2D1	116	19762659.4994	0.892292490118577	152	29411299.3920	0.909809558030902	ENSP00000264414	0	1000	ENSP00000418960	1	999	ENSP00000436786	ENSP00000436786	0	1000	2	681	-	-	-	-
Bladder/Bladder-TCC	ENSG00000036257	ENSP00000264414	ENST00000454323	429f0e9d-c160-4b36-a31b-dab1097c6129	ENST00000409096:11	11	7.456	9.766e-04	9.777e-04	11	6.133	0.076	0.823	33	33	0	PF10557	Cullin_Nedd8	695-761	PF00240	ubiquitin	ENSP00000250495	999	1	ENSG00000129559	CUL3	NEDD8	116	19762659.4994	0.892292490118577	46	10241809.4120	0.852227811713978	ENSP00000264414	0	1000	ENSP00000264414	1	999	ENSP00000436786	ENSP00000436786	0	1000	3	375	-	-	-	-
Bladder/Bladder-TCC	ENSG00000036257	ENSP00000264414	ENST00000454323	429f0e9d-c160-4b36-a31b-dab1097c6129	ENST00000409096:11	11	7.456	9.766e-04	9.777e-04	11	6.133	0.076	0.823	33	33	0	PF10557	Cullin_Nedd8	695-761	PF00240	ubiquitin	ENSP00000272317	939	1	ENSG00000143947	CUL3	RPS27A	116	19762659.4994	0.892292490118577	487	111183572.4009	0.951940352137981	ENSP00000264414	0	1000	ENSP00000359345	1	999	ENSP00000436786	ENSP00000436786	0	1000	3	385	-	-	-	hsa03010
Bladder/Bladder-TCC	ENSG00000036257	ENSP00000264414	ENST00000454323	429f0e9d-c160-4b36-a31b-dab1097c6129	ENST00000409096:11	11	7.456	9.766e-04	9.777e-04	11	6.133	0.076	0.823	33	33	0	PF10557	Cullin_Nedd8	695-761	PF00240	ubiquitin	ENSP00000304697	939	1	ENSG00000170315	CUL3	UBB	116	19762659.4994	0.892292490118577	348	49090511.8045	0.93100970176069	ENSP00000264414	0	1000	ENSP00000335153	1	991	ENSP00000436786	ENSP00000436786	0	1000	2	768	-	-	-	hsa05012
Bladder/Bladder-TCC	ENSG00000036257	ENSP00000264414	ENST00000454323	429f0e9d-c160-4b36-a31b-dab1097c6129	ENST00000409096:11	11	7.456	9.766e-04	9.777e-04	11	6.133	0.076	0.823	33	33	0	PF10557	Cullin_Nedd8	695-761	PF00240	ubiquitin	ENSP00000344818	999	1	ENSG00000150991	CUL3	UBC	116	19762659.4994	0.892292490118577	2014	157065546.4049	0.953287818900467	ENSP00000264414	0	1000	ENSP00000270202	1	999	ENSP00000436786	ENSP00000436786	0	1000	2	762	-	-	-	-
Bladder/Bladder-TCC	ENSG00000036257	ENSP00000264414	ENST00000454323	429f0e9d-c160-4b36-a31b-dab1097c6129	ENST00000409096:11	11	7.456	9.766e-04	9.777e-04	11	6.133	0.076	0.823	33	33	0	PF10557	Cullin_Nedd8	695-761	PF00240	ubiquitin	ENSP00000388107	940	1	ENSG00000221983	CUL3	UBA52	116	19762659.4994	0.892292490118577	496	115246418.6428	0.952299676607977	ENSP00000264414	0	1000	ENSP00000359345	1	999	ENSP00000436786	ENSP00000436786	0	1000	2	857	-	-	-	hsa03010
Bladder/Bladder-TCC	ENSG00000036257	ENSP00000264414	ENST00000454323	429f0e9d-c160-4b36-a31b-dab1097c6129	ENST00000409096:11	11	7.456	9.766e-04	9.777e-04	11	6.133	0.076	0.823	33	33	0	PF10557	Cullin_Nedd8	695-761	PF03556	Cullin_binding	ENSP00000292782	963	1	ENSG00000043093	CUL3	DCUN1D1	116	19762659.4994	0.892292490118577	10	2149194.0073	0.680201221703198	ENSP00000264414	0	1000	ENSP00000264414	1	963	ENSP00000436786	ENSP00000436786	0	1000	2	575	-	-	-	-
Bladder/Bladder-TCC	ENSG00000036257	ENSP00000264414	ENST00000454323	94447759-c20c-49f5-b51f-cbfdea41f2e8	ENST00000409096:11	11	7.456	9.766e-04	9.777e-04	11	2.121	0.076	0.642	33	33	0	PF00888	Cullin	34-666	PF00651	BTB	ENSP00000171111	999	1	ENSG00000079999	CUL3	KEAP1	116	19762659.4994	0.892292490118577	41	3582283.0519	0.749281351060007	ENSP00000264414	0	1000	ENSP00000171111	0	1000	ENSP00000436786	ENSP00000436786	0	1000	2	767	-	-	-	-
Bladder/Bladder-TCC	ENSG00000036257	ENSP00000264414	ENST00000454323	94447759-c20c-49f5-b51f-cbfdea41f2e8	ENST00000409096:11	11	7.456	9.766e-04	9.777e-04	11	2.121	0.076	0.642	33	33	0	PF00888	Cullin	34-666	PF00651	BTB	ENSP00000209884	992	1	ENSG00000076321	CUL3	KLHL20	116	19762659.4994	0.892292490118577	21	1229468.5319	0.547520661157025	ENSP00000264414	0	1000	ENSP00000264414	1	992	ENSP00000436786	ENSP00000436786	0	1000	3	565	-	-	-	-
Bladder/Bladder-TCC	ENSG00000036257	ENSP00000264414	ENST00000454323	94447759-c20c-49f5-b51f-cbfdea41f2e8	ENST00000409096:11	11	7.456	9.766e-04	9.777e-04	11	2.121	0.076	0.642	33	33	0	PF00888	Cullin	34-666	PF00651	BTB	ENSP00000240327	999	1	ENSG00000121067	CUL3	SPOP	116	19762659.4994	0.892292490118577	24	1163093.5443	0.540424002874596	ENSP00000264414	0	1000	ENSP00000240327	0	1000	ENSP00000436786	ENSP00000436786	0	1000	2	587	-	-	-	-
Bladder/Bladder-TCC	ENSG00000036257	ENSP00000264414	ENST00000454323	94447759-c20c-49f5-b51f-cbfdea41f2e8	ENST00000409096:11	11	7.456	9.766e-04	9.777e-04	11	2.121	0.076	0.642	33	33	0	PF00888	Cullin	34-666	PF00651	BTB	ENSP00000261721	924	1	ENSG00000064726	CUL3	BTBD1	116	19762659.4994	0.892292490118577	3	226413.6786	0.33695652173913	ENSP00000264414	0	1000	ENSP00000354522	1	986	ENSP00000436786	ENSP00000436786	0	1000	3	481	-	-	-	-
Bladder/Bladder-TCC	ENSG00000036257	ENSP00000264414	ENST00000454323	94447759-c20c-49f5-b51f-cbfdea41f2e8	ENST00000409096:11	11	7.456	9.766e-04	9.777e-04	11	2.121	0.076	0.642	33	33	0	PF00888	Cullin	34-666	PF00651	BTB	ENSP00000273963	922	1	ENSG00000145332	CUL3	KLHL8	116	19762659.4994	0.892292490118577	25	1925172.7902	0.661246855910887	ENSP00000264414	0	1000	ENSP00000264414	1	922	ENSP00000436786	ENSP00000436786	0	1000	2	686	-	-	-	-
Bladder/Bladder-TCC	ENSG00000036257	ENSP00000264414	ENST00000454323	94447759-c20c-49f5-b51f-cbfdea41f2e8	ENST00000409096:11	11	7.456	9.766e-04	9.777e-04	11	2.121	0.076	0.642	33	33	0	PF00888	Cullin	34-666	PF00651	BTB	ENSP00000280098	978	1	ENSG00000144228	CUL3	SPOPL	116	19762659.4994	0.892292490118577	21	853270.3551	0.49802371541502	ENSP00000264414	0	1000	ENSP00000264414	1	978	ENSP00000436786	ENSP00000436786	0	1000	2	865	-	-	-	-
Bladder/Bladder-TCC	ENSG00000036257	ENSP00000264414	ENST00000454323	94447759-c20c-49f5-b51f-cbfdea41f2e8	ENST00000409096:11	11	7.456	9.766e-04	9.777e-04	11	2.121	0.076	0.642	33	33	0	PF00888	Cullin	34-666	PF00651	BTB	ENSP00000284669	965	1	ENSG00000239474	CUL3	KLHL41	116	19762659.4994	0.892292490118577	20	798413.2106	0.491106719367589	ENSP00000264414	0	1000	ENSP00000264414	1	965	ENSP00000436786	ENSP00000436786	0	1000	2	589	-	-	-	-
Bladder/Bladder-TCC	ENSG00000036257	ENSP00000264414	ENST00000454323	94447759-c20c-49f5-b51f-cbfdea41f2e8	ENST00000409096:11	11	7.456	9.766e-04	9.777e-04	11	2.121	0.076	0.642	33	33	0	PF00888	Cullin	34-666	PF00651	BTB	ENSP00000293303	928	1	ENSG00000161594	CUL3	KLHL10	116	19762659.4994	0.892292490118577	1	174160.4485	0.308659719726913	ENSP00000264414	0	1000	ENSP00000264414	1	928	ENSP00000436786	ENSP00000436786	0	1000	2	776	-	-	-	-
Bladder/Bladder-TCC	ENSG00000036257	ENSP00000264414	ENST00000454323	94447759-c20c-49f5-b51f-cbfdea41f2e8	ENST00000409096:11	11	7.456	9.766e-04	9.777e-04	11	2.121	0.076	0.642	33	33	0	PF00888	Cullin	34-666	PF00651	BTB	ENSP00000306356	970	1	ENSG00000171617	CUL3	ENC1	116	19762659.4994	0.892292490118577	21	838531.2801	0.495867768595041	ENSP00000264414	0	1000	ENSP00000380252	1	984	ENSP00000436786	ENSP00000436786	0	1000	2	776	-	-	-	-
Bladder/Bladder-TCC	ENSG00000036257	ENSP00000264414	ENST00000454323	94447759-c20c-49f5-b51f-cbfdea41f2e8	ENST00000409096:11	11	7.456	9.766e-04	9.777e-04	11	2.121	0.076	0.642	33	33	0	PF00888	Cullin	34-666	PF00651	BTB	ENSP00000312397	999	1	ENSG00000146021	CUL3	KLHL3	116	19762659.4994	0.892292490118577	22	864321.6640	0.499371182177506	ENSP00000264414	0	1000	ENSP00000264414	1	999	ENSP00000436786	ENSP00000436786	0	1000	2	582	-	-	-	-
Bladder/Bladder-TCC	ENSG00000036257	ENSP00000264414	ENST00000454323	94447759-c20c-49f5-b51f-cbfdea41f2e8	ENST00000409096:11	11	7.456	9.766e-04	9.777e-04	11	2.121	0.076	0.642	33	33	0	PF00888	Cullin	34-666	PF00651	BTB	ENSP00000314608	950	1	ENSG00000178502	CUL3	KLHL11	116	19762659.4994	0.892292490118577	1	174161.7190	0.308839381961912	ENSP00000264414	0	1000	ENSP00000264414	1	950	ENSP00000436786	ENSP00000436786	0	1000	3	562	-	-	-	-
Bladder/Bladder-TCC	ENSG00000036257	ENSP00000264414	ENST00000454323	94447759-c20c-49f5-b51f-cbfdea41f2e8	ENST00000409096:11	11	7.456	9.766e-04	9.777e-04	11	2.121	0.076	0.642	33	33	0	PF00888	Cullin	34-666	PF00651	BTB	ENSP00000331682	992	1	ENSG00000099910	CUL3	KLHL22	116	19762659.4994	0.892292490118577	47	4126917.5488	0.770840819259792	ENSP00000264414	0	1000	ENSP00000264414	1	992	ENSP00000436786	ENSP00000436786	0	1000	2	682	-	-	-	-
Bladder/Bladder-TCC	ENSG00000036257	ENSP00000264414	ENST00000454323	94447759-c20c-49f5-b51f-cbfdea41f2e8	ENST00000409096:11	11	7.456	9.766e-04	9.777e-04	11	2.121	0.076	0.642	33	33	0	PF00888	Cullin	34-666	PF00651	BTB	ENSP00000336800	963	1	ENSG00000183655	CUL3	KLHL25	116	19762659.4994	0.892292490118577	20	798438.9406	0.491196550485088	ENSP00000264414	0	1000	ENSP00000264414	1	963	ENSP00000436786	ENSP00000436786	0	1000	2	583	-	-	-	-
Bladder/Bladder-TCC	ENSG00000036257	ENSP00000264414	ENST00000454323	94447759-c20c-49f5-b51f-cbfdea41f2e8	ENST00000409096:11	11	7.456	9.766e-04	9.777e-04	11	2.121	0.076	0.642	33	33	0	PF00888	Cullin	34-666	PF00651	BTB	ENSP00000343273	974	1	ENSG00000122550	CUL3	KLHL7	116	19762659.4994	0.892292490118577	21	2086290.5261	0.674901185770751	ENSP00000264414	0	1000	ENSP00000264414	1	974	ENSP00000436786	ENSP00000436786	0	1000	2	577	-	-	-	-
Bladder/Bladder-TCC	ENSG00000036257	ENSP00000264414	ENST00000454323	94447759-c20c-49f5-b51f-cbfdea41f2e8	ENST00000409096:11	11	7.456	9.766e-04	9.777e-04	11	2.121	0.076	0.642	33	33	0	PF00888	Cullin	34-666	PF00651	BTB	ENSP00000351933	998	1	ENSG00000198642	CUL3	KLHL9	116	19762659.4994	0.892292490118577	26	1876288.7380	0.65702479338843	ENSP00000264414	0	1000	ENSP00000264414	1	998	ENSP00000436786	ENSP00000436786	0	1000	3	759	-	-	-	-
Bladder/Bladder-TCC	ENSG00000036257	ENSP00000264414	ENST00000454323	94447759-c20c-49f5-b51f-cbfdea41f2e8	ENST00000409096:11	11	7.456	9.766e-04	9.777e-04	11	2.121	0.076	0.642	33	33	0	PF00888	Cullin	34-666	PF00651	BTB	ENSP00000356230	999	1	ENSG00000117153	CUL3	KLHL12	116	19762659.4994	0.892292490118577	69	14941141.7579	0.877560186848724	ENSP00000264414	0	1000	ENSP00000264414	1	999	ENSP00000436786	ENSP00000436786	0	1000	2	766	-	-	-	-
Bladder/Bladder-TCC	ENSG00000036257	ENSP00000264414	ENST00000454323	94447759-c20c-49f5-b51f-cbfdea41f2e8	ENST00000409096:11	11	7.456	9.766e-04	9.777e-04	11	2.121	0.076	0.642	33	33	0	PF00888	Cullin	34-666	PF00651	BTB	ENSP00000366886	972	1	ENSG00000162413	CUL3	KLHL21	116	19762659.4994	0.892292490118577	45	4018798.6551	0.766528925619835	ENSP00000264414	0	1000	ENSP00000264414	1	972	ENSP00000436786	ENSP00000436786	0	1000	2	781	-	-	-	-
Bladder/Bladder-TCC	ENSG00000036257	ENSP00000264414	ENST00000454323	94447759-c20c-49f5-b51f-cbfdea41f2e8	ENST00000409096:11	11	7.456	9.766e-04	9.777e-04	11	2.121	0.076	0.642	33	33	0	PF00888	Cullin	34-666	PF00651	BTB	ENSP00000388723	946	1	ENSG00000234438	CUL3	KBTBD13	116	19762659.4994	0.892292490118577	1	174161.4880	0.308749550844413	ENSP00000264414	0	1000	ENSP00000264414	1	946	ENSP00000436786	ENSP00000436786	0	1000	3	382	-	-	-	-
Bladder/Bladder-TCC	ENSG00000036257	ENSP00000264414	ENST00000454323	94447759-c20c-49f5-b51f-cbfdea41f2e8	ENST00000409096:11	11	7.456	9.766e-04	9.777e-04	11	2.121	0.076	0.642	33	33	0	PF00888	Cullin	34-666	PF00651	BTB	ENSP00000424198	982	1	ENSG00000109466	CUL3	KLHL2	116	19762659.4994	0.892292490118577	3	333790.6621	0.376392382321236	ENSP00000264414	0	1000	ENSP00000264414	1	982	ENSP00000436786	ENSP00000436786	0	1000	2	679	-	-	-	-
Bladder/Bladder-TCC	ENSG00000036257	ENSP00000264414	ENST00000454323	94447759-c20c-49f5-b51f-cbfdea41f2e8	ENST00000409096:11	11	7.456	9.766e-04	9.777e-04	11	2.121	0.076	0.642	33	33	0	PF00888	Cullin	34-666	PF00651	BTB	ENSP00000427926	951	1	ENSG00000008853	CUL3	RHOBTB2	116	19762659.4994	0.892292490118577	118	15081661.5804	0.878368666906216	ENSP00000264414	0	1000	ENSP00000335153	1	962	ENSP00000436786	ENSP00000436786	0	1000	1	871	-	-	-	-
Bladder/Bladder-TCC	ENSG00000036257	ENSP00000264414	ENST00000454323	94447759-c20c-49f5-b51f-cbfdea41f2e8	ENST00000409096:11	11	7.456	9.766e-04	9.777e-04	11	2.121	0.076	0.642	33	33	0	PF00888	Cullin	34-666	PF00651	BTB	ENSP00000443191	998	1	ENSG00000003096	CUL3	KLHL13	116	19762659.4994	0.892292490118577	29	1924289.6981	0.661157024793388	ENSP00000264414	0	1000	ENSP00000264414	1	998	ENSP00000436786	ENSP00000436786	0	1000	2	876	-	-	-	-
Bladder/Bladder-TCC	ENSG00000036257	ENSP00000264414	ENST00000454323	94447759-c20c-49f5-b51f-cbfdea41f2e8	ENST00000409096:11	11	7.456	9.766e-04	9.777e-04	11	2.121	0.076	0.642	33	33	0	PF00888	Cullin	34-666	PF03178	CPSF_A	ENSP00000301764	943	1	ENSG00000167986	CUL3	DDB1	116	19762659.4994	0.892292490118577	54	5086287.4430	0.791681638519583	ENSP00000264414	0	1000	ENSP00000256996	1	999	ENSP00000436786	ENSP00000436786	0	1000	2	674	-	-	-	-
Bladder/Bladder-TCC	ENSG00000036257	ENSP00000264414	ENST00000454323	94447759-c20c-49f5-b51f-cbfdea41f2e8	ENST00000409096:11	11	7.456	9.766e-04	9.777e-04	11	2.121	0.076	0.642	33	33	0	PF00888	Cullin	34-666	PF03931	Skp1_POZ	ENSP00000231487	973	1	ENSG00000113558	CUL3	SKP1	116	19762659.4994	0.892292490118577	159	23225291.6515	0.89795185052102	ENSP00000264414	0	1000	ENSP00000344456	1	999	ENSP00000436786	ENSP00000436786	0	1000	3	477	-	-	-	hsa04110,hsa04114,hsa04141,hsa04310,hsa04350,hsa04710
Bladder/Bladder-TCC	ENSG00000036257	ENSP00000264414	ENST00000454323	94447759-c20c-49f5-b51f-cbfdea41f2e8	ENST00000409096:11	11	7.456	9.766e-04	9.777e-04	11	2.121	0.076	0.642	33	33	0	PF00888	Cullin	34-666	PF07707	BACK	ENSP00000370671	992	1	ENSG00000087448	CUL3	KLHL42	116	19762659.4994	0.892292490118577	20	798411.4146	0.49101688825009	ENSP00000264414	0	1000	ENSP00000264414	1	992	ENSP00000436786	ENSP00000436786	0	1000	3	568	-	-	-	-
Bladder/Bladder-TCC	ENSG00000036257	ENSP00000264414	ENST00000454323	94447759-c20c-49f5-b51f-cbfdea41f2e8	ENST00000409096:11	11	7.456	9.766e-04	9.777e-04	11	2.121	0.076	0.642	33	33	0	PF00888	Cullin	34-666	PF12678	zf-rbx1	ENSP00000216225	999	1	ENSG00000100387	CUL3	RBX1	116	19762659.4994	0.892292490118577	191	24023964.4064	0.898580668343514	ENSP00000264414	0	1000	ENSP00000264414	1	999	ENSP00000436786	ENSP00000436786	0	1000	2	677	-	-	-	hsa04110,hsa04114,hsa04141,hsa04310,hsa04350,hsa04710,hsa05211
Bladder/Bladder-TCC	ENSG00000036257	ENSP00000264414	ENST00000454323	94447759-c20c-49f5-b51f-cbfdea41f2e8	ENST00000409096:11	11	7.456	9.766e-04	9.777e-04	11	2.121	0.076	0.642	33	33	0	PF10557	Cullin_Nedd8	695-761	PF00179	UQ_con	ENSP00000215574	915	1	ENSG00000099804	CUL3	CDC34	116	19762659.4994	0.892292490118577	16	3870578.2824	0.761678045274883	ENSP00000264414	0	1000	ENSP00000281708	1	999	ENSP00000436786	ENSP00000436786	0	1000	2	576	-	-	-	-
Bladder/Bladder-TCC	ENSG00000036257	ENSP00000264414	ENST00000454323	94447759-c20c-49f5-b51f-cbfdea41f2e8	ENST00000409096:11	11	7.456	9.766e-04	9.777e-04	11	2.121	0.076	0.642	33	33	0	PF10557	Cullin_Nedd8	695-761	PF00179	UQ_con	ENSP00000363019	959	1	ENSG00000072401	CUL3	UBE2D1	116	19762659.4994	0.892292490118577	152	29411299.3920	0.909809558030902	ENSP00000264414	0	1000	ENSP00000418960	1	999	ENSP00000436786	ENSP00000436786	0	1000	2	670	-	-	-	-
Bladder/Bladder-TCC	ENSG00000036257	ENSP00000264414	ENST00000454323	94447759-c20c-49f5-b51f-cbfdea41f2e8	ENST00000409096:11	11	7.456	9.766e-04	9.777e-04	11	2.121	0.076	0.642	33	33	0	PF10557	Cullin_Nedd8	695-761	PF00240	ubiquitin	ENSP00000250495	999	1	ENSG00000129559	CUL3	NEDD8	116	19762659.4994	0.892292490118577	46	10241809.4120	0.852227811713978	ENSP00000264414	0	1000	ENSP00000264414	1	999	ENSP00000436786	ENSP00000436786	0	1000	3	479	-	-	-	-
Bladder/Bladder-TCC	ENSG00000036257	ENSP00000264414	ENST00000454323	94447759-c20c-49f5-b51f-cbfdea41f2e8	ENST00000409096:11	11	7.456	9.766e-04	9.777e-04	11	2.121	0.076	0.642	33	33	0	PF10557	Cullin_Nedd8	695-761	PF00240	ubiquitin	ENSP00000272317	939	1	ENSG00000143947	CUL3	RPS27A	116	19762659.4994	0.892292490118577	487	111183572.4009	0.951940352137981	ENSP00000264414	0	1000	ENSP00000359345	1	999	ENSP00000436786	ENSP00000436786	0	1000	3	469	-	-	-	hsa03010
Bladder/Bladder-TCC	ENSG00000036257	ENSP00000264414	ENST00000454323	94447759-c20c-49f5-b51f-cbfdea41f2e8	ENST00000409096:11	11	7.456	9.766e-04	9.777e-04	11	2.121	0.076	0.642	33	33	0	PF10557	Cullin_Nedd8	695-761	PF00240	ubiquitin	ENSP00000304697	939	1	ENSG00000170315	CUL3	UBB	116	19762659.4994	0.892292490118577	348	49090511.8045	0.93100970176069	ENSP00000264414	0	1000	ENSP00000335153	1	991	ENSP00000436786	ENSP00000436786	0	1000	2	771	-	-	-	hsa05012
Bladder/Bladder-TCC	ENSG00000036257	ENSP00000264414	ENST00000454323	94447759-c20c-49f5-b51f-cbfdea41f2e8	ENST00000409096:11	11	7.456	9.766e-04	9.777e-04	11	2.121	0.076	0.642	33	33	0	PF10557	Cullin_Nedd8	695-761	PF00240	ubiquitin	ENSP00000344818	999	1	ENSG00000150991	CUL3	UBC	116	19762659.4994	0.892292490118577	2014	157065546.4049	0.953287818900467	ENSP00000264414	0	1000	ENSP00000270202	1	999	ENSP00000436786	ENSP00000436786	0	1000	3	481	-	-	-	-
Bladder/Bladder-TCC	ENSG00000036257	ENSP00000264414	ENST00000454323	94447759-c20c-49f5-b51f-cbfdea41f2e8	ENST00000409096:11	11	7.456	9.766e-04	9.777e-04	11	2.121	0.076	0.642	33	33	0	PF10557	Cullin_Nedd8	695-761	PF00240	ubiquitin	ENSP00000388107	940	1	ENSG00000221983	CUL3	UBA52	116	19762659.4994	0.892292490118577	496	115246418.6428	0.952299676607977	ENSP00000264414	0	1000	ENSP00000359345	1	999	ENSP00000436786	ENSP00000436786	0	1000	2	669	-	-	-	hsa03010
Bladder/Bladder-TCC	ENSG00000036257	ENSP00000264414	ENST00000454323	94447759-c20c-49f5-b51f-cbfdea41f2e8	ENST00000409096:11	11	7.456	9.766e-04	9.777e-04	11	2.121	0.076	0.642	33	33	0	PF10557	Cullin_Nedd8	695-761	PF03556	Cullin_binding	ENSP00000292782	963	1	ENSG00000043093	CUL3	DCUN1D1	116	19762659.4994	0.892292490118577	10	2149194.0073	0.680201221703198	ENSP00000264414	0	1000	ENSP00000264414	1	963	ENSP00000436786	ENSP00000436786	0	1000	2	566	-	-	-	-
Bladder/Bladder-TCC	ENSG00000036257	ENSP00000264414	ENST00000454323	febead73-3b12-44e6-8bab-a7cfa7bf1129	ENST00000409096:11	11	7.456	9.766e-04	9.777e-04	11	3.138	0.076	0.733	33	33	0	PF00888	Cullin	34-666	PF00651	BTB	ENSP00000171111	999	1	ENSG00000079999	CUL3	KEAP1	116	19762659.4994	0.892292490118577	41	3582283.0519	0.749281351060007	ENSP00000264414	0	1000	ENSP00000171111	0	1000	ENSP00000436786	ENSP00000436786	0	1000	2	755	-	-	-	-
Bladder/Bladder-TCC	ENSG00000036257	ENSP00000264414	ENST00000454323	febead73-3b12-44e6-8bab-a7cfa7bf1129	ENST00000409096:11	11	7.456	9.766e-04	9.777e-04	11	3.138	0.076	0.733	33	33	0	PF00888	Cullin	34-666	PF00651	BTB	ENSP00000209884	992	1	ENSG00000076321	CUL3	KLHL20	116	19762659.4994	0.892292490118577	21	1229468.5319	0.547520661157025	ENSP00000264414	0	1000	ENSP00000264414	1	992	ENSP00000436786	ENSP00000436786	0	1000	2	575	-	-	-	-
Bladder/Bladder-TCC	ENSG00000036257	ENSP00000264414	ENST00000454323	febead73-3b12-44e6-8bab-a7cfa7bf1129	ENST00000409096:11	11	7.456	9.766e-04	9.777e-04	11	3.138	0.076	0.733	33	33	0	PF00888	Cullin	34-666	PF00651	BTB	ENSP00000240327	999	1	ENSG00000121067	CUL3	SPOP	116	19762659.4994	0.892292490118577	24	1163093.5443	0.540424002874596	ENSP00000264414	0	1000	ENSP00000240327	0	1000	ENSP00000436786	ENSP00000436786	0	1000	2	760	-	-	-	-
Bladder/Bladder-TCC	ENSG00000036257	ENSP00000264414	ENST00000454323	febead73-3b12-44e6-8bab-a7cfa7bf1129	ENST00000409096:11	11	7.456	9.766e-04	9.777e-04	11	3.138	0.076	0.733	33	33	0	PF00888	Cullin	34-666	PF00651	BTB	ENSP00000261721	924	1	ENSG00000064726	CUL3	BTBD1	116	19762659.4994	0.892292490118577	3	226413.6786	0.33695652173913	ENSP00000264414	0	1000	ENSP00000354522	1	986	ENSP00000436786	ENSP00000436786	0	1000	2	857	-	-	-	-
Bladder/Bladder-TCC	ENSG00000036257	ENSP00000264414	ENST00000454323	febead73-3b12-44e6-8bab-a7cfa7bf1129	ENST00000409096:11	11	7.456	9.766e-04	9.777e-04	11	3.138	0.076	0.733	33	33	0	PF00888	Cullin	34-666	PF00651	BTB	ENSP00000273963	922	1	ENSG00000145332	CUL3	KLHL8	116	19762659.4994	0.892292490118577	25	1925172.7902	0.661246855910887	ENSP00000264414	0	1000	ENSP00000264414	1	922	ENSP00000436786	ENSP00000436786	0	1000	2	855	-	-	-	-
Bladder/Bladder-TCC	ENSG00000036257	ENSP00000264414	ENST00000454323	febead73-3b12-44e6-8bab-a7cfa7bf1129	ENST00000409096:11	11	7.456	9.766e-04	9.777e-04	11	3.138	0.076	0.733	33	33	0	PF00888	Cullin	34-666	PF00651	BTB	ENSP00000280098	978	1	ENSG00000144228	CUL3	SPOPL	116	19762659.4994	0.892292490118577	21	853270.3551	0.49802371541502	ENSP00000264414	0	1000	ENSP00000264414	1	978	ENSP00000436786	ENSP00000436786	0	1000	2	678	-	-	-	-
Bladder/Bladder-TCC	ENSG00000036257	ENSP00000264414	ENST00000454323	febead73-3b12-44e6-8bab-a7cfa7bf1129	ENST00000409096:11	11	7.456	9.766e-04	9.777e-04	11	3.138	0.076	0.733	33	33	0	PF00888	Cullin	34-666	PF00651	BTB	ENSP00000284669	965	1	ENSG00000239474	CUL3	KLHL41	116	19762659.4994	0.892292490118577	20	798413.2106	0.491106719367589	ENSP00000264414	0	1000	ENSP00000264414	1	965	ENSP00000436786	ENSP00000436786	0	1000	2	765	-	-	-	-
Bladder/Bladder-TCC	ENSG00000036257	ENSP00000264414	ENST00000454323	febead73-3b12-44e6-8bab-a7cfa7bf1129	ENST00000409096:11	11	7.456	9.766e-04	9.777e-04	11	3.138	0.076	0.733	33	33	0	PF00888	Cullin	34-666	PF00651	BTB	ENSP00000293303	928	1	ENSG00000161594	CUL3	KLHL10	116	19762659.4994	0.892292490118577	1	174160.4485	0.308659719726913	ENSP00000264414	0	1000	ENSP00000264414	1	928	ENSP00000436786	ENSP00000436786	0	1000	3	475	-	-	-	-
Bladder/Bladder-TCC	ENSG00000036257	ENSP00000264414	ENST00000454323	febead73-3b12-44e6-8bab-a7cfa7bf1129	ENST00000409096:11	11	7.456	9.766e-04	9.777e-04	11	3.138	0.076	0.733	33	33	0	PF00888	Cullin	34-666	PF00651	BTB	ENSP00000306356	970	1	ENSG00000171617	CUL3	ENC1	116	19762659.4994	0.892292490118577	21	838531.2801	0.495867768595041	ENSP00000264414	0	1000	ENSP00000380252	1	984	ENSP00000436786	ENSP00000436786	0	1000	2	666	-	-	-	-
Bladder/Bladder-TCC	ENSG00000036257	ENSP00000264414	ENST00000454323	febead73-3b12-44e6-8bab-a7cfa7bf1129	ENST00000409096:11	11	7.456	9.766e-04	9.777e-04	11	3.138	0.076	0.733	33	33	0	PF00888	Cullin	34-666	PF00651	BTB	ENSP00000312397	999	1	ENSG00000146021	CUL3	KLHL3	116	19762659.4994	0.892292490118577	22	864321.6640	0.499371182177506	ENSP00000264414	0	1000	ENSP00000264414	1	999	ENSP00000436786	ENSP00000436786	0	1000	2	782	-	-	-	-
Bladder/Bladder-TCC	ENSG00000036257	ENSP00000264414	ENST00000454323	febead73-3b12-44e6-8bab-a7cfa7bf1129	ENST00000409096:11	11	7.456	9.766e-04	9.777e-04	11	3.138	0.076	0.733	33	33	0	PF00888	Cullin	34-666	PF00651	BTB	ENSP00000314608	950	1	ENSG00000178502	CUL3	KLHL11	116	19762659.4994	0.892292490118577	1	174161.7190	0.308839381961912	ENSP00000264414	0	1000	ENSP00000264414	1	950	ENSP00000436786	ENSP00000436786	0	1000	2	565	-	-	-	-
Bladder/Bladder-TCC	ENSG00000036257	ENSP00000264414	ENST00000454323	febead73-3b12-44e6-8bab-a7cfa7bf1129	ENST00000409096:11	11	7.456	9.766e-04	9.777e-04	11	3.138	0.076	0.733	33	33	0	PF00888	Cullin	34-666	PF00651	BTB	ENSP00000331682	992	1	ENSG00000099910	CUL3	KLHL22	116	19762659.4994	0.892292490118577	47	4126917.5488	0.770840819259792	ENSP00000264414	0	1000	ENSP00000264414	1	992	ENSP00000436786	ENSP00000436786	0	1000	2	665	-	-	-	-
Bladder/Bladder-TCC	ENSG00000036257	ENSP00000264414	ENST00000454323	febead73-3b12-44e6-8bab-a7cfa7bf1129	ENST00000409096:11	11	7.456	9.766e-04	9.777e-04	11	3.138	0.076	0.733	33	33	0	PF00888	Cullin	34-666	PF00651	BTB	ENSP00000336800	963	1	ENSG00000183655	CUL3	KLHL25	116	19762659.4994	0.892292490118577	20	798438.9406	0.491196550485088	ENSP00000264414	0	1000	ENSP00000264414	1	963	ENSP00000436786	ENSP00000436786	0	1000	3	481	-	-	-	-
Bladder/Bladder-TCC	ENSG00000036257	ENSP00000264414	ENST00000454323	febead73-3b12-44e6-8bab-a7cfa7bf1129	ENST00000409096:11	11	7.456	9.766e-04	9.777e-04	11	3.138	0.076	0.733	33	33	0	PF00888	Cullin	34-666	PF00651	BTB	ENSP00000343273	974	1	ENSG00000122550	CUL3	KLHL7	116	19762659.4994	0.892292490118577	21	2086290.5261	0.674901185770751	ENSP00000264414	0	1000	ENSP00000264414	1	974	ENSP00000436786	ENSP00000436786	0	1000	2	886	-	-	-	-
Bladder/Bladder-TCC	ENSG00000036257	ENSP00000264414	ENST00000454323	febead73-3b12-44e6-8bab-a7cfa7bf1129	ENST00000409096:11	11	7.456	9.766e-04	9.777e-04	11	3.138	0.076	0.733	33	33	0	PF00888	Cullin	34-666	PF00651	BTB	ENSP00000351933	998	1	ENSG00000198642	CUL3	KLHL9	116	19762659.4994	0.892292490118577	26	1876288.7380	0.65702479338843	ENSP00000264414	0	1000	ENSP00000264414	1	998	ENSP00000436786	ENSP00000436786	0	1000	2	668	-	-	-	-
Bladder/Bladder-TCC	ENSG00000036257	ENSP00000264414	ENST00000454323	febead73-3b12-44e6-8bab-a7cfa7bf1129	ENST00000409096:11	11	7.456	9.766e-04	9.777e-04	11	3.138	0.076	0.733	33	33	0	PF00888	Cullin	34-666	PF00651	BTB	ENSP00000356230	999	1	ENSG00000117153	CUL3	KLHL12	116	19762659.4994	0.892292490118577	69	14941141.7579	0.877560186848724	ENSP00000264414	0	1000	ENSP00000264414	1	999	ENSP00000436786	ENSP00000436786	0	1000	2	656	-	-	-	-
Bladder/Bladder-TCC	ENSG00000036257	ENSP00000264414	ENST00000454323	febead73-3b12-44e6-8bab-a7cfa7bf1129	ENST00000409096:11	11	7.456	9.766e-04	9.777e-04	11	3.138	0.076	0.733	33	33	0	PF00888	Cullin	34-666	PF00651	BTB	ENSP00000366886	972	1	ENSG00000162413	CUL3	KLHL21	116	19762659.4994	0.892292490118577	45	4018798.6551	0.766528925619835	ENSP00000264414	0	1000	ENSP00000264414	1	972	ENSP00000436786	ENSP00000436786	0	1000	2	872	-	-	-	-
Bladder/Bladder-TCC	ENSG00000036257	ENSP00000264414	ENST00000454323	febead73-3b12-44e6-8bab-a7cfa7bf1129	ENST00000409096:11	11	7.456	9.766e-04	9.777e-04	11	3.138	0.076	0.733	33	33	0	PF00888	Cullin	34-666	PF00651	BTB	ENSP00000388723	946	1	ENSG00000234438	CUL3	KBTBD13	116	19762659.4994	0.892292490118577	1	174161.4880	0.308749550844413	ENSP00000264414	0	1000	ENSP00000264414	1	946	ENSP00000436786	ENSP00000436786	0	1000	3	294	-	-	-	-
Bladder/Bladder-TCC	ENSG00000036257	ENSP00000264414	ENST00000454323	febead73-3b12-44e6-8bab-a7cfa7bf1129	ENST00000409096:11	11	7.456	9.766e-04	9.777e-04	11	3.138	0.076	0.733	33	33	0	PF00888	Cullin	34-666	PF00651	BTB	ENSP00000424198	982	1	ENSG00000109466	CUL3	KLHL2	116	19762659.4994	0.892292490118577	3	333790.6621	0.376392382321236	ENSP00000264414	0	1000	ENSP00000264414	1	982	ENSP00000436786	ENSP00000436786	0	1000	3	462	-	-	-	-
Bladder/Bladder-TCC	ENSG00000036257	ENSP00000264414	ENST00000454323	febead73-3b12-44e6-8bab-a7cfa7bf1129	ENST00000409096:11	11	7.456	9.766e-04	9.777e-04	11	3.138	0.076	0.733	33	33	0	PF00888	Cullin	34-666	PF00651	BTB	ENSP00000427926	951	1	ENSG00000008853	CUL3	RHOBTB2	116	19762659.4994	0.892292490118577	118	15081661.5804	0.878368666906216	ENSP00000264414	0	1000	ENSP00000335153	1	962	ENSP00000436786	ENSP00000436786	0	1000	2	871	-	-	-	-
Bladder/Bladder-TCC	ENSG00000036257	ENSP00000264414	ENST00000454323	febead73-3b12-44e6-8bab-a7cfa7bf1129	ENST00000409096:11	11	7.456	9.766e-04	9.777e-04	11	3.138	0.076	0.733	33	33	0	PF00888	Cullin	34-666	PF00651	BTB	ENSP00000443191	998	1	ENSG00000003096	CUL3	KLHL13	116	19762659.4994	0.892292490118577	29	1924289.6981	0.661157024793388	ENSP00000264414	0	1000	ENSP00000264414	1	998	ENSP00000436786	ENSP00000436786	0	1000	3	473	-	-	-	-
Bladder/Bladder-TCC	ENSG00000036257	ENSP00000264414	ENST00000454323	febead73-3b12-44e6-8bab-a7cfa7bf1129	ENST00000409096:11	11	7.456	9.766e-04	9.777e-04	11	3.138	0.076	0.733	33	33	0	PF00888	Cullin	34-666	PF03178	CPSF_A	ENSP00000301764	943	1	ENSG00000167986	CUL3	DDB1	116	19762659.4994	0.892292490118577	54	5086287.4430	0.791681638519583	ENSP00000264414	0	1000	ENSP00000256996	1	999	ENSP00000436786	ENSP00000436786	0	1000	3	482	-	-	-	-
Bladder/Bladder-TCC	ENSG00000036257	ENSP00000264414	ENST00000454323	febead73-3b12-44e6-8bab-a7cfa7bf1129	ENST00000409096:11	11	7.456	9.766e-04	9.777e-04	11	3.138	0.076	0.733	33	33	0	PF00888	Cullin	34-666	PF03931	Skp1_POZ	ENSP00000231487	973	1	ENSG00000113558	CUL3	SKP1	116	19762659.4994	0.892292490118577	159	23225291.6515	0.89795185052102	ENSP00000264414	0	1000	ENSP00000344456	1	999	ENSP00000436786	ENSP00000436786	0	1000	2	765	-	-	-	hsa04110,hsa04114,hsa04141,hsa04310,hsa04350,hsa04710
Bladder/Bladder-TCC	ENSG00000036257	ENSP00000264414	ENST00000454323	febead73-3b12-44e6-8bab-a7cfa7bf1129	ENST00000409096:11	11	7.456	9.766e-04	9.777e-04	11	3.138	0.076	0.733	33	33	0	PF00888	Cullin	34-666	PF07707	BACK	ENSP00000370671	992	1	ENSG00000087448	CUL3	KLHL42	116	19762659.4994	0.892292490118577	20	798411.4146	0.49101688825009	ENSP00000264414	0	1000	ENSP00000264414	1	992	ENSP00000436786	ENSP00000436786	0	1000	2	769	-	-	-	-
Bladder/Bladder-TCC	ENSG00000036257	ENSP00000264414	ENST00000454323	febead73-3b12-44e6-8bab-a7cfa7bf1129	ENST00000409096:11	11	7.456	9.766e-04	9.777e-04	11	3.138	0.076	0.733	33	33	0	PF00888	Cullin	34-666	PF12678	zf-rbx1	ENSP00000216225	999	1	ENSG00000100387	CUL3	RBX1	116	19762659.4994	0.892292490118577	191	24023964.4064	0.898580668343514	ENSP00000264414	0	1000	ENSP00000264414	1	999	ENSP00000436786	ENSP00000436786	0	1000	2	763	-	-	-	hsa04110,hsa04114,hsa04141,hsa04310,hsa04350,hsa04710,hsa05211
Bladder/Bladder-TCC	ENSG00000036257	ENSP00000264414	ENST00000454323	febead73-3b12-44e6-8bab-a7cfa7bf1129	ENST00000409096:11	11	7.456	9.766e-04	9.777e-04	11	3.138	0.076	0.733	33	33	0	PF10557	Cullin_Nedd8	695-761	PF00179	UQ_con	ENSP00000215574	915	1	ENSG00000099804	CUL3	CDC34	116	19762659.4994	0.892292490118577	16	3870578.2824	0.761678045274883	ENSP00000264414	0	1000	ENSP00000281708	1	999	ENSP00000436786	ENSP00000436786	0	1000	2	781	-	-	-	-
Bladder/Bladder-TCC	ENSG00000036257	ENSP00000264414	ENST00000454323	febead73-3b12-44e6-8bab-a7cfa7bf1129	ENST00000409096:11	11	7.456	9.766e-04	9.777e-04	11	3.138	0.076	0.733	33	33	0	PF10557	Cullin_Nedd8	695-761	PF00179	UQ_con	ENSP00000363019	959	1	ENSG00000072401	CUL3	UBE2D1	116	19762659.4994	0.892292490118577	152	29411299.3920	0.909809558030902	ENSP00000264414	0	1000	ENSP00000418960	1	999	ENSP00000436786	ENSP00000436786	0	1000	3	575	-	-	-	-
Bladder/Bladder-TCC	ENSG00000036257	ENSP00000264414	ENST00000454323	febead73-3b12-44e6-8bab-a7cfa7bf1129	ENST00000409096:11	11	7.456	9.766e-04	9.777e-04	11	3.138	0.076	0.733	33	33	0	PF10557	Cullin_Nedd8	695-761	PF00240	ubiquitin	ENSP00000250495	999	1	ENSG00000129559	CUL3	NEDD8	116	19762659.4994	0.892292490118577	46	10241809.4120	0.852227811713978	ENSP00000264414	0	1000	ENSP00000264414	1	999	ENSP00000436786	ENSP00000436786	0	1000	2	679	-	-	-	-
Bladder/Bladder-TCC	ENSG00000036257	ENSP00000264414	ENST00000454323	febead73-3b12-44e6-8bab-a7cfa7bf1129	ENST00000409096:11	11	7.456	9.766e-04	9.777e-04	11	3.138	0.076	0.733	33	33	0	PF10557	Cullin_Nedd8	695-761	PF00240	ubiquitin	ENSP00000272317	939	1	ENSG00000143947	CUL3	RPS27A	116	19762659.4994	0.892292490118577	487	111183572.4009	0.951940352137981	ENSP00000264414	0	1000	ENSP00000359345	1	999	ENSP00000436786	ENSP00000436786	0	1000	1	954	-	-	-	hsa03010
Bladder/Bladder-TCC	ENSG00000036257	ENSP00000264414	ENST00000454323	febead73-3b12-44e6-8bab-a7cfa7bf1129	ENST00000409096:11	11	7.456	9.766e-04	9.777e-04	11	3.138	0.076	0.733	33	33	0	PF10557	Cullin_Nedd8	695-761	PF00240	ubiquitin	ENSP00000304697	939	1	ENSG00000170315	CUL3	UBB	116	19762659.4994	0.892292490118577	348	49090511.8045	0.93100970176069	ENSP00000264414	0	1000	ENSP00000335153	1	991	ENSP00000436786	ENSP00000436786	0	1000	3	580	-	-	-	hsa05012
Bladder/Bladder-TCC	ENSG00000036257	ENSP00000264414	ENST00000454323	febead73-3b12-44e6-8bab-a7cfa7bf1129	ENST00000409096:11	11	7.456	9.766e-04	9.777e-04	11	3.138	0.076	0.733	33	33	0	PF10557	Cullin_Nedd8	695-761	PF00240	ubiquitin	ENSP00000344818	999	1	ENSG00000150991	CUL3	UBC	116	19762659.4994	0.892292490118577	2014	157065546.4049	0.953287818900467	ENSP00000264414	0	1000	ENSP00000270202	1	999	ENSP00000436786	ENSP00000436786	0	1000	3	395	-	-	-	-
Bladder/Bladder-TCC	ENSG00000036257	ENSP00000264414	ENST00000454323	febead73-3b12-44e6-8bab-a7cfa7bf1129	ENST00000409096:11	11	7.456	9.766e-04	9.777e-04	11	3.138	0.076	0.733	33	33	0	PF10557	Cullin_Nedd8	695-761	PF00240	ubiquitin	ENSP00000388107	940	1	ENSG00000221983	CUL3	UBA52	116	19762659.4994	0.892292490118577	496	115246418.6428	0.952299676607977	ENSP00000264414	0	1000	ENSP00000359345	1	999	ENSP00000436786	ENSP00000436786	0	1000	2	669	-	-	-	hsa03010
Bladder/Bladder-TCC	ENSG00000036257	ENSP00000264414	ENST00000454323	febead73-3b12-44e6-8bab-a7cfa7bf1129	ENST00000409096:11	11	7.456	9.766e-04	9.777e-04	11	3.138	0.076	0.733	33	33	0	PF10557	Cullin_Nedd8	695-761	PF03556	Cullin_binding	ENSP00000292782	963	1	ENSG00000043093	CUL3	DCUN1D1	116	19762659.4994	0.892292490118577	10	2149194.0073	0.680201221703198	ENSP00000264414	0	1000	ENSP00000264414	1	963	ENSP00000436786	ENSP00000436786	0	1000	3	478	-	-	-	-
Bladder/Bladder-TCC	ENSG00000038427	ENSP00000265077	ENST00000342785	94447759-c20c-49f5-b51f-cbfdea41f2e8	ENST00000343200:11	11	11.600	9.766e-04	9.777e-04	11	2.021	0.036	0.667	17	-1	-1	-	-	-	-	-	-	-	-	-	VCAN	-	48	2433738.7234	0.699335249730507	0	0	0	ENSP00000269305	1	985	-	4	0	ENSP00000322926	ENSP00000400175	1	907	3	298	-	-	-	-
Bladder/Bladder-TCC	ENSG00000039987	ENSP00000042931	ENST00000553030	e7925508-8b2f-4c39-bd7a-033e78b1f875	ENST00000552539:8	11	11.279	9.766e-04	9.777e-04	8	15.260	0.000	0.910	0	-1	-1	-	-	-	-	-	-	-	-	-	BEST2	-	0	0	0	0	0	0	-	4	0	-	4	0	ENSP00000261891	-	4	0	2	561	-	-	hsa04970	-
Bladder/Bladder-TCC	ENSG00000040487	ENSP00000364295	ENST00000400548	429f0e9d-c160-4b36-a31b-dab1097c6129	ENST00000375155:9	11	2.986	9.766e-04	9.777e-04	9	2.647	0.000	0.595	0	-1	-1	-	-	-	-	-	-	-	-	-	PQLC2	-	0	0	0	0	0	0	-	4	0	-	4	0	ENSP00000265447	ENSP00000376792	3	946	2	582	-	-	-	-
Bladder/Bladder-TCC	ENSG00000040933	ENSP00000074304	ENST00000545415	312ea080-3831-453d-aa8c-e466192c8309	ENST00000074304:8	11	3.735	9.766e-04	9.777e-04	8	4.479	0.187	0.728	0	-1	-1	-	-	-	-	-	-	-	-	-	INPP4A	-	30	1290564.9124	0.552910528206971	0	0	0	ENSP00000361021	1	920	-	4	0	ENSP00000244364	ENSP00000249776	1	900	3	580	-	-	hsa00562,hsa04070	-
Bladder/Bladder-TCC	ENSG00000040933	ENSP00000074304	ENST00000545415	429f0e9d-c160-4b36-a31b-dab1097c6129	ENST00000074304:8	11	3.735	9.766e-04	9.777e-04	8	5.265	0.187	0.772	0	-1	-1	-	-	-	-	-	-	-	-	-	INPP4A	-	30	1290564.9124	0.552910528206971	0	0	0	ENSP00000361021	1	920	-	4	0	ENSP00000244364	ENSP00000249776	1	900	2	568	-	-	hsa00562,hsa04070	-
Bladder/Bladder-TCC	ENSG00000042445	ENSP00000295802	ENST00000429806	429f0e9d-c160-4b36-a31b-dab1097c6129	ENST00000295802:11	11	6.927	9.766e-04	9.777e-04	11	4.673	0.116	0.792	0	-1	-1	-	-	-	-	-	-	-	-	-	RETSAT	-	19	173606.7044	0.308120733021919	0	0	0	ENSP00000360317	2	933	-	4	0	ENSP00000340279	ENSP00000375956	1	981	2	771	-	-	hsa00830	-
Bladder/Bladder-TCC	ENSG00000043514	ENSP00000321810	ENST00000441669	429f0e9d-c160-4b36-a31b-dab1097c6129	ENST00000316891:10	11	5.871	9.766e-04	9.777e-04	10	6.881	0.035	0.790	0	-1	-1	-	-	-	-	-	-	-	-	-	TRIT1	-	0	0	0	0	0	0	-	4	0	-	4	0	ENSP00000366565	ENSP00000384863	2	980	3	482	-	-	-	-
Bladder/Bladder-TCC	ENSG00000043514	ENSP00000321810	ENST00000441669	febead73-3b12-44e6-8bab-a7cfa7bf1129	ENST00000316891:10	11	5.871	9.766e-04	9.777e-04	10	3.674	0.035	0.702	0	-1	-1	-	-	-	-	-	-	-	-	-	TRIT1	-	0	0	0	0	0	0	-	4	0	-	4	0	ENSP00000366565	ENSP00000384863	2	980	2	678	-	-	-	-
Bladder/Bladder-TCC	ENSG00000044115	ENSP00000304669	ENST00000540387	22e154de-0e3b-443b-8420-48d68d6c1ce4	ENST00000302763:11	11	4.196	9.766e-04	9.777e-04	11	2.093	0.167	0.664	3	3	0	PF01044	Vinculin	338-867	PF00022	Actin	ENSP00000355645	902	1	ENSG00000143632	CTNNA1	ACTA1	111	11299932.7483	0.860312612288897	85	12026758.2109	0.864534674811355	ENSP00000261769	1	999	ENSP00000348461	1	984	ENSP00000361878	ENSP00000427562	1	919	1	970	-	-	hsa04530,hsa04670,hsa05100,hsa05213,hsa05412	-
Bladder/Bladder-TCC	ENSG00000044115	ENSP00000304669	ENST00000540387	22e154de-0e3b-443b-8420-48d68d6c1ce4	ENST00000302763:11	11	4.196	9.766e-04	9.777e-04	11	2.093	0.167	0.664	3	3	0	PF01044	Vinculin	338-867	PF01044	Vinculin	ENSP00000211998	998	1	ENSG00000035403	CTNNA1	VCL	111	11299932.7483	0.860312612288897	67	8065433.9204	0.829680201221703	ENSP00000261769	1	999	ENSP00000261769	1	998	ENSP00000361878	ENSP00000427562	1	919	2	866	-	-	hsa04530,hsa04670,hsa05100,hsa05213,hsa05412	hsa04670,hsa04810,hsa05100,hsa05131,hsa05146
Bladder/Bladder-TCC	ENSG00000044115	ENSP00000304669	ENST00000540387	22e154de-0e3b-443b-8420-48d68d6c1ce4	ENST00000302763:11	11	4.196	9.766e-04	9.777e-04	11	2.093	0.167	0.664	3	3	0	PF01044	Vinculin	338-867	PF01044	Vinculin	ENSP00000418191	901	1	ENSG00000066032	CTNNA1	CTNNA2	111	11299932.7483	0.860312612288897	20	2345722.3255	0.693586058210564	ENSP00000261769	1	999	ENSP00000418191	0	1000	ENSP00000361878	ENSP00000427562	1	919	2	847	-	-	hsa04530,hsa04670,hsa05100,hsa05213,hsa05412	hsa04530,hsa04670,hsa05100,hsa05213,hsa05412
Bladder/Bladder-TCC	ENSG00000044115	ENSP00000304669	ENST00000540387	429f0e9d-c160-4b36-a31b-dab1097c6129	ENST00000302763:11	11	4.196	9.766e-04	9.777e-04	11	6.497	0.167	0.828	3	3	0	PF01044	Vinculin	338-867	PF00022	Actin	ENSP00000355645	902	1	ENSG00000143632	CTNNA1	ACTA1	111	11299932.7483	0.860312612288897	85	12026758.2109	0.864534674811355	ENSP00000261769	1	999	ENSP00000348461	1	984	ENSP00000361878	ENSP00000427562	1	919	3	565	-	-	hsa04530,hsa04670,hsa05100,hsa05213,hsa05412	-
Bladder/Bladder-TCC	ENSG00000044115	ENSP00000304669	ENST00000540387	429f0e9d-c160-4b36-a31b-dab1097c6129	ENST00000302763:11	11	4.196	9.766e-04	9.777e-04	11	6.497	0.167	0.828	3	3	0	PF01044	Vinculin	338-867	PF01044	Vinculin	ENSP00000211998	998	1	ENSG00000035403	CTNNA1	VCL	111	11299932.7483	0.860312612288897	67	8065433.9204	0.829680201221703	ENSP00000261769	1	999	ENSP00000261769	1	998	ENSP00000361878	ENSP00000427562	1	919	2	857	-	-	hsa04530,hsa04670,hsa05100,hsa05213,hsa05412	hsa04670,hsa04810,hsa05100,hsa05131,hsa05146
Bladder/Bladder-TCC	ENSG00000044115	ENSP00000304669	ENST00000540387	429f0e9d-c160-4b36-a31b-dab1097c6129	ENST00000302763:11	11	4.196	9.766e-04	9.777e-04	11	6.497	0.167	0.828	3	3	0	PF01044	Vinculin	338-867	PF01044	Vinculin	ENSP00000418191	901	1	ENSG00000066032	CTNNA1	CTNNA2	111	11299932.7483	0.860312612288897	20	2345722.3255	0.693586058210564	ENSP00000261769	1	999	ENSP00000418191	0	1000	ENSP00000361878	ENSP00000427562	1	919	3	580	-	-	hsa04530,hsa04670,hsa05100,hsa05213,hsa05412	hsa04530,hsa04670,hsa05100,hsa05213,hsa05412
Bladder/Bladder-TCC	ENSG00000044115	ENSP00000304669	ENST00000540387	94447759-c20c-49f5-b51f-cbfdea41f2e8	ENST00000302763:11	11	4.196	9.766e-04	9.777e-04	11	2.193	0.167	0.672	3	3	0	PF01044	Vinculin	338-867	PF00022	Actin	ENSP00000355645	902	1	ENSG00000143632	CTNNA1	ACTA1	111	11299932.7483	0.860312612288897	85	12026758.2109	0.864534674811355	ENSP00000261769	1	999	ENSP00000348461	1	984	ENSP00000361878	ENSP00000427562	1	919	2	876	-	-	hsa04530,hsa04670,hsa05100,hsa05213,hsa05412	-
Bladder/Bladder-TCC	ENSG00000044115	ENSP00000304669	ENST00000540387	94447759-c20c-49f5-b51f-cbfdea41f2e8	ENST00000302763:11	11	4.196	9.766e-04	9.777e-04	11	2.193	0.167	0.672	3	3	0	PF01044	Vinculin	338-867	PF01044	Vinculin	ENSP00000211998	998	1	ENSG00000035403	CTNNA1	VCL	111	11299932.7483	0.860312612288897	67	8065433.9204	0.829680201221703	ENSP00000261769	1	999	ENSP00000261769	1	998	ENSP00000361878	ENSP00000427562	1	919	2	866	-	-	hsa04530,hsa04670,hsa05100,hsa05213,hsa05412	hsa04670,hsa04810,hsa05100,hsa05131,hsa05146
Bladder/Bladder-TCC	ENSG00000044115	ENSP00000304669	ENST00000540387	94447759-c20c-49f5-b51f-cbfdea41f2e8	ENST00000302763:11	11	4.196	9.766e-04	9.777e-04	11	2.193	0.167	0.672	3	3	0	PF01044	Vinculin	338-867	PF01044	Vinculin	ENSP00000418191	901	1	ENSG00000066032	CTNNA1	CTNNA2	111	11299932.7483	0.860312612288897	20	2345722.3255	0.693586058210564	ENSP00000261769	1	999	ENSP00000418191	0	1000	ENSP00000361878	ENSP00000427562	1	919	2	664	-	-	hsa04530,hsa04670,hsa05100,hsa05213,hsa05412	hsa04530,hsa04670,hsa05100,hsa05213,hsa05412
Bladder/Bladder-TCC	ENSG00000044115	ENSP00000304669	ENST00000540387	b5036d12-d9cc-46a4-b60a-49740310380c	ENST00000302763:11	11	4.196	9.766e-04	9.777e-04	11	2.333	0.167	0.674	3	3	0	PF01044	Vinculin	338-867	PF00022	Actin	ENSP00000355645	902	1	ENSG00000143632	CTNNA1	ACTA1	111	11299932.7483	0.860312612288897	85	12026758.2109	0.864534674811355	ENSP00000261769	1	999	ENSP00000348461	1	984	ENSP00000361878	ENSP00000427562	1	919	2	488	-	-	hsa04530,hsa04670,hsa05100,hsa05213,hsa05412	-
Bladder/Bladder-TCC	ENSG00000044115	ENSP00000304669	ENST00000540387	b5036d12-d9cc-46a4-b60a-49740310380c	ENST00000302763:11	11	4.196	9.766e-04	9.777e-04	11	2.333	0.167	0.674	3	3	0	PF01044	Vinculin	338-867	PF01044	Vinculin	ENSP00000211998	998	1	ENSG00000035403	CTNNA1	VCL	111	11299932.7483	0.860312612288897	67	8065433.9204	0.829680201221703	ENSP00000261769	1	999	ENSP00000261769	1	998	ENSP00000361878	ENSP00000427562	1	919	3	485	-	-	hsa04530,hsa04670,hsa05100,hsa05213,hsa05412	hsa04670,hsa04810,hsa05100,hsa05131,hsa05146
Bladder/Bladder-TCC	ENSG00000044115	ENSP00000304669	ENST00000540387	b5036d12-d9cc-46a4-b60a-49740310380c	ENST00000302763:11	11	4.196	9.766e-04	9.777e-04	11	2.333	0.167	0.674	3	3	0	PF01044	Vinculin	338-867	PF01044	Vinculin	ENSP00000418191	901	1	ENSG00000066032	CTNNA1	CTNNA2	111	11299932.7483	0.860312612288897	20	2345722.3255	0.693586058210564	ENSP00000261769	1	999	ENSP00000418191	0	1000	ENSP00000361878	ENSP00000427562	1	919	1	768	-	-	hsa04530,hsa04670,hsa05100,hsa05213,hsa05412	hsa04530,hsa04670,hsa05100,hsa05213,hsa05412
Bladder/Bladder-TCC	ENSG00000044115	ENSP00000304669	ENST00000540387	f154cc00-e118-4d4c-b9d2-2f1f71e0a964	ENST00000302763:11	11	4.196	9.766e-04	9.777e-04	11	2.006	0.167	0.622	3	3	0	PF01044	Vinculin	338-867	PF00022	Actin	ENSP00000355645	902	1	ENSG00000143632	CTNNA1	ACTA1	111	11299932.7483	0.860312612288897	85	12026758.2109	0.864534674811355	ENSP00000261769	1	999	ENSP00000348461	1	984	ENSP00000361878	ENSP00000427562	1	919	2	589	-	-	hsa04530,hsa04670,hsa05100,hsa05213,hsa05412	-
Bladder/Bladder-TCC	ENSG00000044115	ENSP00000304669	ENST00000540387	f154cc00-e118-4d4c-b9d2-2f1f71e0a964	ENST00000302763:11	11	4.196	9.766e-04	9.777e-04	11	2.006	0.167	0.622	3	3	0	PF01044	Vinculin	338-867	PF01044	Vinculin	ENSP00000211998	998	1	ENSG00000035403	CTNNA1	VCL	111	11299932.7483	0.860312612288897	67	8065433.9204	0.829680201221703	ENSP00000261769	1	999	ENSP00000261769	1	998	ENSP00000361878	ENSP00000427562	1	919	3	477	-	-	hsa04530,hsa04670,hsa05100,hsa05213,hsa05412	hsa04670,hsa04810,hsa05100,hsa05131,hsa05146
Bladder/Bladder-TCC	ENSG00000044115	ENSP00000304669	ENST00000540387	f154cc00-e118-4d4c-b9d2-2f1f71e0a964	ENST00000302763:11	11	4.196	9.766e-04	9.777e-04	11	2.006	0.167	0.622	3	3	0	PF01044	Vinculin	338-867	PF01044	Vinculin	ENSP00000418191	901	1	ENSG00000066032	CTNNA1	CTNNA2	111	11299932.7483	0.860312612288897	20	2345722.3255	0.693586058210564	ENSP00000261769	1	999	ENSP00000418191	0	1000	ENSP00000361878	ENSP00000427562	1	919	2	582	-	-	hsa04530,hsa04670,hsa05100,hsa05213,hsa05412	hsa04530,hsa04670,hsa05100,hsa05213,hsa05412
Bladder/Bladder-TCC	ENSG00000044115	ENSP00000304669	ENST00000540387	febead73-3b12-44e6-8bab-a7cfa7bf1129	ENST00000302763:11	11	4.196	9.766e-04	9.777e-04	11	6.098	0.167	0.833	3	3	0	PF01044	Vinculin	338-867	PF00022	Actin	ENSP00000355645	902	1	ENSG00000143632	CTNNA1	ACTA1	111	11299932.7483	0.860312612288897	85	12026758.2109	0.864534674811355	ENSP00000261769	1	999	ENSP00000348461	1	984	ENSP00000361878	ENSP00000427562	1	919	3	479	-	-	hsa04530,hsa04670,hsa05100,hsa05213,hsa05412	-
Bladder/Bladder-TCC	ENSG00000044115	ENSP00000304669	ENST00000540387	febead73-3b12-44e6-8bab-a7cfa7bf1129	ENST00000302763:11	11	4.196	9.766e-04	9.777e-04	11	6.098	0.167	0.833	3	3	0	PF01044	Vinculin	338-867	PF01044	Vinculin	ENSP00000211998	998	1	ENSG00000035403	CTNNA1	VCL	111	11299932.7483	0.860312612288897	67	8065433.9204	0.829680201221703	ENSP00000261769	1	999	ENSP00000261769	1	998	ENSP00000361878	ENSP00000427562	1	919	3	380	-	-	hsa04530,hsa04670,hsa05100,hsa05213,hsa05412	hsa04670,hsa04810,hsa05100,hsa05131,hsa05146
Bladder/Bladder-TCC	ENSG00000044115	ENSP00000304669	ENST00000540387	febead73-3b12-44e6-8bab-a7cfa7bf1129	ENST00000302763:11	11	4.196	9.766e-04	9.777e-04	11	6.098	0.167	0.833	3	3	0	PF01044	Vinculin	338-867	PF01044	Vinculin	ENSP00000418191	901	1	ENSG00000066032	CTNNA1	CTNNA2	111	11299932.7483	0.860312612288897	20	2345722.3255	0.693586058210564	ENSP00000261769	1	999	ENSP00000418191	0	1000	ENSP00000361878	ENSP00000427562	1	919	2	780	-	-	hsa04530,hsa04670,hsa05100,hsa05213,hsa05412	hsa04530,hsa04670,hsa05100,hsa05213,hsa05412
Bladder/Bladder-TCC	ENSG00000047315	ENSP00000312735	ENST00000431623	f154cc00-e118-4d4c-b9d2-2f1f71e0a964	ENST00000314595:11	11	6.514	9.766e-04	9.777e-04	11	2.291	0.075	0.675	31	3	0	PF04563	RNA_pol_Rpb2_1	38-451	PF02270	TFIIF_beta	ENSP00000340823	998	1	ENSG00000188342	POLR2B	GTF2F2	218	47308923.6922	0.928584261588214	146	31054902.8096	0.916816385195832	ENSP00000428426	1	995	ENSP00000428426	1	994	ENSP00000425864	-	4	0	2	772	-	-	CONN_hsa00230_hsa00790,hsa00240,hsa03020,hsa05016	hsa03022
Bladder/Bladder-TCC	ENSG00000047315	ENSP00000312735	ENST00000431623	f154cc00-e118-4d4c-b9d2-2f1f71e0a964	ENST00000314595:11	11	6.514	9.766e-04	9.777e-04	11	2.291	0.075	0.675	31	3	0	PF04563	RNA_pol_Rpb2_1	38-451	PF05158	RNA_pol_Rpc34	ENSP00000366828	964	1	ENSG00000132664	POLR2B	POLR3F	218	47308923.6922	0.928584261588214	82	16182482.6225	0.884207689543658	ENSP00000428426	1	995	ENSP00000370340	1	900	ENSP00000425864	-	4	0	3	462	-	-	CONN_hsa00230_hsa00790,hsa00240,hsa03020,hsa05016	CONN_hsa00230_hsa00790,hsa00240,hsa03020,hsa04623
Bladder/Bladder-TCC	ENSG00000047315	ENSP00000312735	ENST00000431623	f154cc00-e118-4d4c-b9d2-2f1f71e0a964	ENST00000314595:11	11	6.514	9.766e-04	9.777e-04	11	2.291	0.075	0.675	31	3	0	PF04563	RNA_pol_Rpb2_1	38-451	PF05793	TFIIF_alpha	ENSP00000377969	998	1	ENSG00000125651	POLR2B	GTF2F1	218	47308923.6922	0.928584261588214	181	35875368.5309	0.923733381243263	ENSP00000428426	1	995	ENSP00000428426	1	997	ENSP00000425864	-	4	0	2	763	-	-	CONN_hsa00230_hsa00790,hsa00240,hsa03020,hsa05016	hsa03022
Bladder/Bladder-TCC	ENSG00000047315	ENSP00000312735	ENST00000431623	febead73-3b12-44e6-8bab-a7cfa7bf1129	ENST00000314595:11	11	6.514	9.766e-04	9.777e-04	11	2.149	0.075	0.661	31	3	0	PF04563	RNA_pol_Rpb2_1	38-451	PF02270	TFIIF_beta	ENSP00000340823	998	1	ENSG00000188342	POLR2B	GTF2F2	218	47308923.6922	0.928584261588214	146	31054902.8096	0.916816385195832	ENSP00000428426	1	995	ENSP00000428426	1	994	ENSP00000425864	-	4	0	3	676	-	-	CONN_hsa00230_hsa00790,hsa00240,hsa03020,hsa05016	hsa03022
Bladder/Bladder-TCC	ENSG00000047315	ENSP00000312735	ENST00000431623	febead73-3b12-44e6-8bab-a7cfa7bf1129	ENST00000314595:11	11	6.514	9.766e-04	9.777e-04	11	2.149	0.075	0.661	31	3	0	PF04563	RNA_pol_Rpb2_1	38-451	PF05158	RNA_pol_Rpc34	ENSP00000366828	964	1	ENSG00000132664	POLR2B	POLR3F	218	47308923.6922	0.928584261588214	82	16182482.6225	0.884207689543658	ENSP00000428426	1	995	ENSP00000370340	1	900	ENSP00000425864	-	4	0	3	651	-	-	CONN_hsa00230_hsa00790,hsa00240,hsa03020,hsa05016	CONN_hsa00230_hsa00790,hsa00240,hsa03020,hsa04623
Bladder/Bladder-TCC	ENSG00000047315	ENSP00000312735	ENST00000431623	febead73-3b12-44e6-8bab-a7cfa7bf1129	ENST00000314595:11	11	6.514	9.766e-04	9.777e-04	11	2.149	0.075	0.661	31	3	0	PF04563	RNA_pol_Rpb2_1	38-451	PF05793	TFIIF_alpha	ENSP00000377969	998	1	ENSG00000125651	POLR2B	GTF2F1	218	47308923.6922	0.928584261588214	181	35875368.5309	0.923733381243263	ENSP00000428426	1	995	ENSP00000428426	1	997	ENSP00000425864	-	4	0	2	664	-	-	CONN_hsa00230_hsa00790,hsa00240,hsa03020,hsa05016	hsa03022
Bladder/Bladder-TCC	ENSG00000047579	ENSP00000341680	ENST00000462989	429f0e9d-c160-4b36-a31b-dab1097c6129	ENST00000344537:11	11	8.859	9.766e-04	9.777e-04	11	2.456	0.000	0.637	0	-1	-1	-	-	-	-	-	-	-	-	-	DTNBP1	-	24	686133.1679	0.473589651455264	0	0	0	ENSP00000206249	2	928	-	4	0	ENSP00000310557	ENSP00000348573	2	965	2	471	-	-	-	-
Bladder/Bladder-TCC	ENSG00000048828	ENSP00000277165	ENST00000340893	429f0e9d-c160-4b36-a31b-dab1097c6129	ENST00000277165:6	11	2.756	9.766e-04	9.777e-04	6	14.623	0.277	0.931	0	-1	-1	-	-	-	-	-	-	-	-	-	FAM120A	-	0	0	0	0	0	0	-	4	0	-	4	0	ENSP00000382026	-	4	0	2	677	-	-	-	-
Bladder/Bladder-TCC	ENSG00000048828	ENSP00000277165	ENST00000340893	febead73-3b12-44e6-8bab-a7cfa7bf1129	ENST00000277165:6	11	2.756	9.766e-04	9.777e-04	6	5.716	0.277	0.827	0	-1	-1	-	-	-	-	-	-	-	-	-	FAM120A	-	0	0	0	0	0	0	-	4	0	-	4	0	ENSP00000382026	-	4	0	2	764	-	-	-	-
Bladder/Bladder-TCC	ENSG00000049449	ENSP00000054950	ENST00000528630	429f0e9d-c160-4b36-a31b-dab1097c6129	ENST00000054950:11	11	28.431	9.766e-04	9.777e-04	11	2.374	0.000	0.701	0	-1	-1	-	-	-	-	-	-	-	-	-	RCN1	-	4	305298.5099	0.36803808839382	0	0	0	ENSP00000335463	2	985	-	4	0	ENSP00000368976	-	4	0	2	748	-	-	-	-
Bladder/Bladder-TCC	ENSG00000049541	ENSP00000055077	ENST00000352131	429f0e9d-c160-4b36-a31b-dab1097c6129	ENST00000055077:11	11	10.441	9.766e-04	9.777e-04	11	2.663	0.053	0.625	7	7	0	PF00004	AAA	72-190	PF00004	AAA	ENSP00000262315	962	1	ENSG00000127586	RFC2	CHTF18	9	520336.6286	0.438465684513115	18	872741.6604	0.500359324469996	ENSP00000351410	1	999	ENSP00000370151	1	969	ENSP00000419371	ENSP00000237289	2	991	2	587	-	-	-	-
Bladder/Bladder-TCC	ENSG00000049541	ENSP00000055077	ENST00000352131	429f0e9d-c160-4b36-a31b-dab1097c6129	ENST00000055077:11	11	10.441	9.766e-04	9.777e-04	11	2.663	0.053	0.625	7	7	0	PF00004	AAA	72-190	PF00004	AAA	ENSP00000296273	960	1	ENSG00000163918	RFC2	RFC4	9	520336.6286	0.438465684513115	54	4454725.1058	0.779464606539705	ENSP00000351410	1	999	ENSP00000370151	1	999	ENSP00000419371	ENSP00000237289	2	991	2	846	-	-	-	hsa03030,hsa03430
Bladder/Bladder-TCC	ENSG00000049541	ENSP00000055077	ENST00000352131	429f0e9d-c160-4b36-a31b-dab1097c6129	ENST00000055077:11	11	10.441	9.766e-04	9.777e-04	11	2.663	0.053	0.625	7	7	0	PF00004	AAA	72-190	PF00004	AAA	ENSP00000313171	957	1	ENSG00000176208	RFC2	ATAD5	9	520336.6286	0.438465684513115	14	481014.6828	0.422924901185771	ENSP00000351410	1	999	ENSP00000370151	1	965	ENSP00000419371	ENSP00000237289	2	991	1	968	-	-	-	-
Bladder/Bladder-TCC	ENSG00000049541	ENSP00000055077	ENST00000352131	429f0e9d-c160-4b36-a31b-dab1097c6129	ENST00000055077:11	11	10.441	9.766e-04	9.777e-04	11	2.663	0.053	0.625	7	7	0	PF00004	AAA	72-190	PF00004	AAA	ENSP00000371321	941	1	ENSG00000035928	RFC2	RFC1	9	520336.6286	0.438465684513115	19	2362680.3395	0.694664031620553	ENSP00000351410	1	999	ENSP00000370151	1	986	ENSP00000419371	ENSP00000237289	2	991	3	565	-	-	-	hsa03030,hsa03430
Bladder/Bladder-TCC	ENSG00000049541	ENSP00000055077	ENST00000352131	429f0e9d-c160-4b36-a31b-dab1097c6129	ENST00000055077:11	11	10.441	9.766e-04	9.777e-04	11	2.663	0.053	0.625	7	7	0	PF00004	AAA	72-190	PF00004	AAA	ENSP00000408295	965	1	ENSG00000111445	RFC2	RFC5	9	520336.6286	0.438465684513115	51	3051255.5661	0.729069349622709	ENSP00000351410	1	999	ENSP00000370151	1	997	ENSP00000419371	ENSP00000237289	2	991	2	589	-	-	-	hsa03030,hsa03430
Bladder/Bladder-TCC	ENSG00000049541	ENSP00000055077	ENST00000352131	429f0e9d-c160-4b36-a31b-dab1097c6129	ENST00000055077:11	11	10.441	9.766e-04	9.777e-04	11	2.663	0.053	0.625	7	7	0	PF00004	AAA	72-190	PF00705	PCNA_N	ENSP00000368438	985	1	ENSG00000132646	RFC2	PCNA	9	520336.6286	0.438465684513115	179	14991899.5188	0.877919511318721	ENSP00000351410	1	999	ENSP00000227507	1	999	ENSP00000419371	ENSP00000237289	2	991	2	680	-	-	-	hsa03030,hsa03410,hsa03430,hsa04110
Bladder/Bladder-TCC	ENSG00000049541	ENSP00000055077	ENST00000352131	429f0e9d-c160-4b36-a31b-dab1097c6129	ENST00000055077:11	11	10.441	9.766e-04	9.777e-04	11	2.663	0.053	0.625	7	7	0	PF00004	AAA	72-190	PF08542	Rep_fac_C	ENSP00000369411	931	1	ENSG00000133119	RFC2	RFC3	9	520336.6286	0.438465684513115	58	4466996.7646	0.779823931009702	ENSP00000351410	1	999	ENSP00000370151	1	998	ENSP00000419371	ENSP00000237289	2	991	2	672	-	-	-	hsa03030,hsa03430
Bladder/Bladder-TCC	ENSG00000049656	ENSP00000313854	ENST00000507807	429f0e9d-c160-4b36-a31b-dab1097c6129	ENST00000320895:10	11	2.505	9.766e-04	9.777e-04	10	13.496	0.000	0.931	0	-1	-1	-	-	-	-	-	-	-	-	-	CLPTM1L	-	0	0	0	0	0	0	-	4	0	-	4	0	ENSP00000359978	-	4	0	4	100	-	-	-	-
Bladder/Bladder-TCC	ENSG00000049656	ENSP00000313854	ENST00000507807	94447759-c20c-49f5-b51f-cbfdea41f2e8	ENST00000320895:10	11	2.505	9.766e-04	9.777e-04	10	2.710	0.000	0.729	0	-1	-1	-	-	-	-	-	-	-	-	-	CLPTM1L	-	0	0	0	0	0	0	-	4	0	-	4	0	ENSP00000359978	-	4	0	2	678	-	-	-	-
Bladder/Bladder-TCC	ENSG00000049656	ENSP00000313854	ENST00000507807	febead73-3b12-44e6-8bab-a7cfa7bf1129	ENST00000320895:10	11	2.505	9.766e-04	9.777e-04	10	3.298	0.000	0.767	0	-1	-1	-	-	-	-	-	-	-	-	-	CLPTM1L	-	0	0	0	0	0	0	-	4	0	-	4	0	ENSP00000359978	-	4	0	2	766	-	-	-	-
Bladder/Bladder-TCC	ENSG00000049860	ENSP00000261416	ENST00000513336	429f0e9d-c160-4b36-a31b-dab1097c6129	ENST00000261416:11	11	8.850	9.766e-04	9.777e-04	11	2.186	0.080	0.622	1	1	0	PF00728	Glyco_hydro_20	200-517	PF00728	Glyco_hydro_20	ENSP00000268097	905	1	ENSG00000213614	HEXB	HEXA	11	5597.3054	0.0791412145167086	12	5655.6582	0.0793208767517068	ENSP00000357380	3	915	ENSP00000277541	3	910	ENSP00000264917	ENSP00000360141	1	948	2	676	-	-	hsa00511,hsa00520,hsa00531,hsa00603,hsa00604	hsa00511,hsa00520,hsa00531,hsa00603,hsa00604
Bladder/Bladder-TCC	ENSG00000049860	ENSP00000261416	ENST00000513336	94447759-c20c-49f5-b51f-cbfdea41f2e8	ENST00000261416:11	11	8.850	9.766e-04	9.777e-04	11	2.191	0.080	0.656	1	1	0	PF00728	Glyco_hydro_20	200-517	PF00728	Glyco_hydro_20	ENSP00000268097	905	1	ENSG00000213614	HEXB	HEXA	11	5597.3054	0.0791412145167086	12	5655.6582	0.0793208767517068	ENSP00000357380	3	915	ENSP00000277541	3	910	ENSP00000264917	ENSP00000360141	1	948	2	677	-	-	hsa00511,hsa00520,hsa00531,hsa00603,hsa00604	hsa00511,hsa00520,hsa00531,hsa00603,hsa00604
Bladder/Bladder-TCC	ENSG00000049860	ENSP00000261416	ENST00000513336	febead73-3b12-44e6-8bab-a7cfa7bf1129	ENST00000261416:11	11	8.850	9.766e-04	9.777e-04	11	2.927	0.080	0.687	1	1	0	PF00728	Glyco_hydro_20	200-517	PF00728	Glyco_hydro_20	ENSP00000268097	905	1	ENSG00000213614	HEXB	HEXA	11	5597.3054	0.0791412145167086	12	5655.6582	0.0793208767517068	ENSP00000357380	3	915	ENSP00000277541	3	910	ENSP00000264917	ENSP00000360141	1	948	2	958	-	-	hsa00511,hsa00520,hsa00531,hsa00603,hsa00604	hsa00511,hsa00520,hsa00531,hsa00603,hsa00604
Bladder/Bladder-TCC	ENSG00000050130	ENSP00000261247	ENST00000356057	429f0e9d-c160-4b36-a31b-dab1097c6129	ENST00000261247:7	11	2.743	9.766e-04	9.777e-04	7	5.114	0.124	0.836	0	-1	-1	-	-	-	-	-	-	-	-	-	JKAMP	-	0	0	0	0	0	0	-	4	0	-	4	0	ENSP00000335371	-	4	0	3	584	-	-	-	-
Bladder/Bladder-TCC	ENSG00000050130	ENSP00000261247	ENST00000425728	22e154de-0e3b-443b-8420-48d68d6c1ce4	ENST00000261247:7	11	2.743	9.766e-04	9.777e-04	7	2.135	0.192	0.654	0	-1	-1	-	-	-	-	-	-	-	-	-	JKAMP	-	0	0	0	0	0	0	-	4	0	-	4	0	ENSP00000335371	-	4	0	2	861	-	-	-	-
Bladder/Bladder-TCC	ENSG00000051382	ENSP00000289153	ENST00000469284	22e154de-0e3b-443b-8420-48d68d6c1ce4	ENST00000477593:11	11	3.754	9.766e-04	9.777e-04	11	2.164	0.123	0.642	36	36	0	PF00454	PI3_PI4_kinase	801-1016	PF00017	SH2	ENSP00000222254	973	1	ENSG00000105647	PIK3CB	PIK3R2	96	26035066.4908	0.901724757455983	7	2101058.0076	0.676338483650737	ENSP00000289153	0	1000	ENSP00000263967	1	987	ENSP00000389813	-	4	0	2	590	aml_hsa05221.xml,cancer_hsa05200.xml,cholinMetabolism_hsa05231.xml,cml_hsa05220.xml,colorectal_hsa05210.xml,coreCarbonMetabolism_hsa05230.xml,endometrial_hsa05213.xml,glioma_hsa05214.xml,melanoma_hsa05218.xml,nsclc_hsa05223.xml,pancreatic_hsa05212.xml,prostate_hsa05215.xml,proteoglycans_hsa05205.xml,renalCellCarcinoma_hsa05211.xml,sclc_hsa05222.xml	aml_hsa05221.xml,cancer_hsa05200.xml,cholinMetabolism_hsa05231.xml,cml_hsa05220.xml,colorectal_hsa05210.xml,coreCarbonMetabolism_hsa05230.xml,endometrial_hsa05213.xml,glioma_hsa05214.xml,melanoma_hsa05218.xml,nsclc_hsa05223.xml,pancreatic_hsa05212.xml,prostate_hsa05215.xml,proteoglycans_hsa05205.xml,renalCellCarcinoma_hsa05211.xml,sclc_hsa05222.xml	hsa00562,hsa04070,hsa04150,hsa04210,hsa04370,hsa04380,hsa04620,hsa04630,hsa04650,hsa04660,hsa04662,hsa04664,hsa04666,hsa04670,hsa04722,hsa04725,hsa04810,hsa04910,hsa04914,hsa04915,hsa04919,hsa04930,hsa04960,hsa04973,hsa05100,hsa05142,hsa05145,hsa05146,hsa05160,hsa05162,hsa05164,hsa05210,hsa05211,hsa05212,hsa05213,hsa05214,hsa05215,hsa05218,hsa05220,hsa05221,hsa05222,hsa05223	-
Bladder/Bladder-TCC	ENSG00000051382	ENSP00000289153	ENST00000469284	22e154de-0e3b-443b-8420-48d68d6c1ce4	ENST00000477593:11	11	3.754	9.766e-04	9.777e-04	11	2.164	0.123	0.642	36	36	0	PF00454	PI3_PI4_kinase	801-1016	PF00017	SH2	ENSP00000244007	954	1	ENSG00000124181	PIK3CB	PLCG1	96	26035066.4908	0.901724757455983	235	48027968.3512	0.929123248293209	ENSP00000289153	0	1000	ENSP00000244007	0	1000	ENSP00000389813	-	4	0	1	948	aml_hsa05221.xml,cancer_hsa05200.xml,cholinMetabolism_hsa05231.xml,cml_hsa05220.xml,colorectal_hsa05210.xml,coreCarbonMetabolism_hsa05230.xml,endometrial_hsa05213.xml,glioma_hsa05214.xml,melanoma_hsa05218.xml,nsclc_hsa05223.xml,pancreatic_hsa05212.xml,prostate_hsa05215.xml,proteoglycans_hsa05205.xml,renalCellCarcinoma_hsa05211.xml,sclc_hsa05222.xml	cancer_hsa05200.xml,cholinMetabolism_hsa05231.xml,glioma_hsa05214.xml,nsclc_hsa05223.xml,proteoglycans_hsa05205.xml	hsa00562,hsa04070,hsa04150,hsa04210,hsa04370,hsa04380,hsa04620,hsa04630,hsa04650,hsa04660,hsa04662,hsa04664,hsa04666,hsa04670,hsa04722,hsa04725,hsa04810,hsa04910,hsa04914,hsa04915,hsa04919,hsa04930,hsa04960,hsa04973,hsa05100,hsa05142,hsa05145,hsa05146,hsa05160,hsa05162,hsa05164,hsa05210,hsa05211,hsa05212,hsa05213,hsa05214,hsa05215,hsa05218,hsa05220,hsa05221,hsa05222,hsa05223	hsa00562,hsa04020,hsa04070,hsa04370,hsa04650,hsa04660,hsa04664,hsa04666,hsa04670,hsa04722,hsa04919,hsa05110,hsa05120,hsa05214,hsa05223
Bladder/Bladder-TCC	ENSG00000051382	ENSP00000289153	ENST00000469284	22e154de-0e3b-443b-8420-48d68d6c1ce4	ENST00000477593:11	11	3.754	9.766e-04	9.777e-04	11	2.164	0.123	0.642	36	36	0	PF00454	PI3_PI4_kinase	801-1016	PF00017	SH2	ENSP00000262741	992	1	ENSG00000117461	PIK3CB	PIK3R3	96	26035066.4908	0.901724757455983	46	7353676.4150	0.823751347466762	ENSP00000289153	0	1000	ENSP00000289153	1	992	ENSP00000389813	-	4	0	3	482	aml_hsa05221.xml,cancer_hsa05200.xml,cholinMetabolism_hsa05231.xml,cml_hsa05220.xml,colorectal_hsa05210.xml,coreCarbonMetabolism_hsa05230.xml,endometrial_hsa05213.xml,glioma_hsa05214.xml,melanoma_hsa05218.xml,nsclc_hsa05223.xml,pancreatic_hsa05212.xml,prostate_hsa05215.xml,proteoglycans_hsa05205.xml,renalCellCarcinoma_hsa05211.xml,sclc_hsa05222.xml	aml_hsa05221.xml,cancer_hsa05200.xml,cholinMetabolism_hsa05231.xml,cml_hsa05220.xml,colorectal_hsa05210.xml,coreCarbonMetabolism_hsa05230.xml,endometrial_hsa05213.xml,glioma_hsa05214.xml,melanoma_hsa05218.xml,nsclc_hsa05223.xml,pancreatic_hsa05212.xml,prostate_hsa05215.xml,proteoglycans_hsa05205.xml,renalCellCarcinoma_hsa05211.xml,sclc_hsa05222.xml	hsa00562,hsa04070,hsa04150,hsa04210,hsa04370,hsa04380,hsa04620,hsa04630,hsa04650,hsa04660,hsa04662,hsa04664,hsa04666,hsa04670,hsa04722,hsa04725,hsa04810,hsa04910,hsa04914,hsa04915,hsa04919,hsa04930,hsa04960,hsa04973,hsa05100,hsa05142,hsa05145,hsa05146,hsa05160,hsa05162,hsa05164,hsa05210,hsa05211,hsa05212,hsa05213,hsa05214,hsa05215,hsa05218,hsa05220,hsa05221,hsa05222,hsa05223	hsa04070,hsa04150,hsa04210,hsa04370,hsa04380,hsa04620,hsa04630,hsa04650,hsa04660,hsa04662,hsa04664,hsa04666,hsa04670,hsa04722,hsa04725,hsa04810,hsa04910,hsa04914,hsa04915,hsa04919,hsa04930,hsa04960,hsa04973,hsa05100,hsa05142,hsa05145,hsa05146,hsa05160,hsa05162,hsa05164,hsa05210,hsa05211,hsa05212,hsa05213,hsa05214,hsa05215,hsa05218,hsa05220,hsa05221,hsa05222,hsa05223
Bladder/Bladder-TCC	ENSG00000051382	ENSP00000289153	ENST00000469284	22e154de-0e3b-443b-8420-48d68d6c1ce4	ENST00000477593:11	11	3.754	9.766e-04	9.777e-04	11	2.164	0.123	0.642	36	36	0	PF00454	PI3_PI4_kinase	801-1016	PF00017	SH2	ENSP00000298229	928	1	ENSG00000165458	PIK3CB	INPPL1	96	26035066.4908	0.901724757455983	30	5537290.4049	0.800035932447	ENSP00000289153	0	1000	ENSP00000270202	1	991	ENSP00000389813	-	4	0	2	584	aml_hsa05221.xml,cancer_hsa05200.xml,cholinMetabolism_hsa05231.xml,cml_hsa05220.xml,colorectal_hsa05210.xml,coreCarbonMetabolism_hsa05230.xml,endometrial_hsa05213.xml,glioma_hsa05214.xml,melanoma_hsa05218.xml,nsclc_hsa05223.xml,pancreatic_hsa05212.xml,prostate_hsa05215.xml,proteoglycans_hsa05205.xml,renalCellCarcinoma_hsa05211.xml,sclc_hsa05222.xml	-	hsa00562,hsa04070,hsa04150,hsa04210,hsa04370,hsa04380,hsa04620,hsa04630,hsa04650,hsa04660,hsa04662,hsa04664,hsa04666,hsa04670,hsa04722,hsa04725,hsa04810,hsa04910,hsa04914,hsa04915,hsa04919,hsa04930,hsa04960,hsa04973,hsa05100,hsa05142,hsa05145,hsa05146,hsa05160,hsa05162,hsa05164,hsa05210,hsa05211,hsa05212,hsa05213,hsa05214,hsa05215,hsa05218,hsa05220,hsa05221,hsa05222,hsa05223	hsa00562,hsa04070,hsa04662,hsa04666,hsa04910
Bladder/Bladder-TCC	ENSG00000051382	ENSP00000289153	ENST00000469284	22e154de-0e3b-443b-8420-48d68d6c1ce4	ENST00000477593:11	11	3.754	9.766e-04	9.777e-04	11	2.164	0.123	0.642	36	36	0	PF00454	PI3_PI4_kinase	801-1016	PF00017	SH2	ENSP00000300574	920	1	ENSG00000167193	PIK3CB	CRK	96	26035066.4908	0.901724757455983	119	14585708.7111	0.87495508444125	ENSP00000289153	0	1000	ENSP00000361423	1	999	ENSP00000389813	-	4	0	2	744	aml_hsa05221.xml,cancer_hsa05200.xml,cholinMetabolism_hsa05231.xml,cml_hsa05220.xml,colorectal_hsa05210.xml,coreCarbonMetabolism_hsa05230.xml,endometrial_hsa05213.xml,glioma_hsa05214.xml,melanoma_hsa05218.xml,nsclc_hsa05223.xml,pancreatic_hsa05212.xml,prostate_hsa05215.xml,proteoglycans_hsa05205.xml,renalCellCarcinoma_hsa05211.xml,sclc_hsa05222.xml	renalCellCarcinoma_hsa05211.xml	hsa00562,hsa04070,hsa04150,hsa04210,hsa04370,hsa04380,hsa04620,hsa04630,hsa04650,hsa04660,hsa04662,hsa04664,hsa04666,hsa04670,hsa04722,hsa04725,hsa04810,hsa04910,hsa04914,hsa04915,hsa04919,hsa04930,hsa04960,hsa04973,hsa05100,hsa05142,hsa05145,hsa05146,hsa05160,hsa05162,hsa05164,hsa05210,hsa05211,hsa05212,hsa05213,hsa05214,hsa05215,hsa05218,hsa05220,hsa05221,hsa05222,hsa05223	hsa04666,hsa04722,hsa04810,hsa04910,hsa05100,hsa05131,hsa05211,hsa05220
Bladder/Bladder-TCC	ENSG00000051382	ENSP00000289153	ENST00000469284	22e154de-0e3b-443b-8420-48d68d6c1ce4	ENST00000477593:11	11	3.754	9.766e-04	9.777e-04	11	2.164	0.123	0.642	36	36	0	PF00454	PI3_PI4_kinase	801-1016	PF00017	SH2	ENSP00000337825	950	1	ENSG00000182866	PIK3CB	LCK	96	26035066.4908	0.901724757455983	187	36108349.5472	0.923823212360762	ENSP00000289153	0	1000	ENSP00000337825	0	1000	ENSP00000389813	-	4	0	2	483	aml_hsa05221.xml,cancer_hsa05200.xml,cholinMetabolism_hsa05231.xml,cml_hsa05220.xml,colorectal_hsa05210.xml,coreCarbonMetabolism_hsa05230.xml,endometrial_hsa05213.xml,glioma_hsa05214.xml,melanoma_hsa05218.xml,nsclc_hsa05223.xml,pancreatic_hsa05212.xml,prostate_hsa05215.xml,proteoglycans_hsa05205.xml,renalCellCarcinoma_hsa05211.xml,sclc_hsa05222.xml	-	hsa00562,hsa04070,hsa04150,hsa04210,hsa04370,hsa04380,hsa04620,hsa04630,hsa04650,hsa04660,hsa04662,hsa04664,hsa04666,hsa04670,hsa04722,hsa04725,hsa04810,hsa04910,hsa04914,hsa04915,hsa04919,hsa04930,hsa04960,hsa04973,hsa05100,hsa05142,hsa05145,hsa05146,hsa05160,hsa05162,hsa05164,hsa05210,hsa05211,hsa05212,hsa05213,hsa05214,hsa05215,hsa05218,hsa05220,hsa05221,hsa05222,hsa05223	hsa04380,hsa04650,hsa04660,hsa05340
Bladder/Bladder-TCC	ENSG00000051382	ENSP00000289153	ENST00000469284	22e154de-0e3b-443b-8420-48d68d6c1ce4	ENST00000477593:11	11	3.754	9.766e-04	9.777e-04	11	2.164	0.123	0.642	36	36	0	PF00454	PI3_PI4_kinase	801-1016	PF00017	SH2	ENSP00000340944	958	1	ENSG00000179295	PIK3CB	PTPN11	96	26035066.4908	0.901724757455983	206	37947379.1059	0.924541861300755	ENSP00000289153	0	1000	ENSP00000340944	0	1000	ENSP00000389813	-	4	0	2	678	aml_hsa05221.xml,cancer_hsa05200.xml,cholinMetabolism_hsa05231.xml,cml_hsa05220.xml,colorectal_hsa05210.xml,coreCarbonMetabolism_hsa05230.xml,endometrial_hsa05213.xml,glioma_hsa05214.xml,melanoma_hsa05218.xml,nsclc_hsa05223.xml,pancreatic_hsa05212.xml,prostate_hsa05215.xml,proteoglycans_hsa05205.xml,renalCellCarcinoma_hsa05211.xml,sclc_hsa05222.xml	cml_hsa05220.xml,renalCellCarcinoma_hsa05211.xml	hsa00562,hsa04070,hsa04150,hsa04210,hsa04370,hsa04380,hsa04620,hsa04630,hsa04650,hsa04660,hsa04662,hsa04664,hsa04666,hsa04670,hsa04722,hsa04725,hsa04810,hsa04910,hsa04914,hsa04915,hsa04919,hsa04930,hsa04960,hsa04973,hsa05100,hsa05142,hsa05145,hsa05146,hsa05160,hsa05162,hsa05164,hsa05210,hsa05211,hsa05212,hsa05213,hsa05214,hsa05215,hsa05218,hsa05220,hsa05221,hsa05222,hsa05223	hsa04630,hsa04650,hsa04670,hsa04722,hsa04920,hsa05120,hsa05211,hsa05220
Bladder/Bladder-TCC	ENSG00000051382	ENSP00000289153	ENST00000469284	22e154de-0e3b-443b-8420-48d68d6c1ce4	ENST00000477593:11	11	3.754	9.766e-04	9.777e-04	11	2.164	0.123	0.642	36	36	0	PF00454	PI3_PI4_kinase	801-1016	PF00017	SH2	ENSP00000346671	975	1	ENSG00000010810	PIK3CB	FYN	96	26035066.4908	0.901724757455983	247	28555878.6095	0.906665468918433	ENSP00000289153	0	1000	ENSP00000264033	1	999	ENSP00000389813	-	4	0	3	279	aml_hsa05221.xml,cancer_hsa05200.xml,cholinMetabolism_hsa05231.xml,cml_hsa05220.xml,colorectal_hsa05210.xml,coreCarbonMetabolism_hsa05230.xml,endometrial_hsa05213.xml,glioma_hsa05214.xml,melanoma_hsa05218.xml,nsclc_hsa05223.xml,pancreatic_hsa05212.xml,prostate_hsa05215.xml,proteoglycans_hsa05205.xml,renalCellCarcinoma_hsa05211.xml,sclc_hsa05222.xml	-	hsa00562,hsa04070,hsa04150,hsa04210,hsa04370,hsa04380,hsa04620,hsa04630,hsa04650,hsa04660,hsa04662,hsa04664,hsa04666,hsa04670,hsa04722,hsa04725,hsa04810,hsa04910,hsa04914,hsa04915,hsa04919,hsa04930,hsa04960,hsa04973,hsa05100,hsa05142,hsa05145,hsa05146,hsa05160,hsa05162,hsa05164,hsa05210,hsa05211,hsa05212,hsa05213,hsa05214,hsa05215,hsa05218,hsa05220,hsa05221,hsa05222,hsa05223	hsa04360,hsa04380,hsa04650,hsa04660,hsa04664,hsa04725,hsa05020,hsa05130,hsa05162,hsa05416
Bladder/Bladder-TCC	ENSG00000051382	ENSP00000289153	ENST00000469284	22e154de-0e3b-443b-8420-48d68d6c1ce4	ENST00000477593:11	11	3.754	9.766e-04	9.777e-04	11	2.164	0.123	0.642	36	36	0	PF00454	PI3_PI4_kinase	801-1016	PF00017	SH2	ENSP00000350941	963	1	ENSG00000197122	PIK3CB	SRC	96	26035066.4908	0.901724757455983	380	59922954.9252	0.935141933165649	ENSP00000289153	0	1000	ENSP00000350941	0	1000	ENSP00000389813	-	4	0	2	565	aml_hsa05221.xml,cancer_hsa05200.xml,cholinMetabolism_hsa05231.xml,cml_hsa05220.xml,colorectal_hsa05210.xml,coreCarbonMetabolism_hsa05230.xml,endometrial_hsa05213.xml,glioma_hsa05214.xml,melanoma_hsa05218.xml,nsclc_hsa05223.xml,pancreatic_hsa05212.xml,prostate_hsa05215.xml,proteoglycans_hsa05205.xml,renalCellCarcinoma_hsa05211.xml,sclc_hsa05222.xml	proteoglycans_hsa05205.xml	hsa00562,hsa04070,hsa04150,hsa04210,hsa04370,hsa04380,hsa04620,hsa04630,hsa04650,hsa04660,hsa04662,hsa04664,hsa04666,hsa04670,hsa04722,hsa04725,hsa04810,hsa04910,hsa04914,hsa04915,hsa04919,hsa04930,hsa04960,hsa04973,hsa05100,hsa05142,hsa05145,hsa05146,hsa05160,hsa05162,hsa05164,hsa05210,hsa05211,hsa05212,hsa05213,hsa05214,hsa05215,hsa05218,hsa05220,hsa05221,hsa05222,hsa05223	hsa04370,hsa04530,hsa04540,hsa04727,hsa04810,hsa04912,hsa04915,hsa04919,hsa05100,hsa05120,hsa05131,hsa05152
Bladder/Bladder-TCC	ENSG00000051382	ENSP00000289153	ENST00000469284	22e154de-0e3b-443b-8420-48d68d6c1ce4	ENST00000477593:11	11	3.754	9.766e-04	9.777e-04	11	2.164	0.123	0.642	36	36	0	PF00454	PI3_PI4_kinase	801-1016	PF00017	SH2	ENSP00000352336	951	1	ENSG00000197943	PIK3CB	PLCG2	96	26035066.4908	0.901724757455983	127	14011305.8421	0.87100251527129	ENSP00000289153	0	1000	ENSP00000275493	1	993	ENSP00000389813	-	4	0	2	579	aml_hsa05221.xml,cancer_hsa05200.xml,cholinMetabolism_hsa05231.xml,cml_hsa05220.xml,colorectal_hsa05210.xml,coreCarbonMetabolism_hsa05230.xml,endometrial_hsa05213.xml,glioma_hsa05214.xml,melanoma_hsa05218.xml,nsclc_hsa05223.xml,pancreatic_hsa05212.xml,prostate_hsa05215.xml,proteoglycans_hsa05205.xml,renalCellCarcinoma_hsa05211.xml,sclc_hsa05222.xml	cancer_hsa05200.xml,glioma_hsa05214.xml,nsclc_hsa05223.xml,proteoglycans_hsa05205.xml	hsa00562,hsa04070,hsa04150,hsa04210,hsa04370,hsa04380,hsa04620,hsa04630,hsa04650,hsa04660,hsa04662,hsa04664,hsa04666,hsa04670,hsa04722,hsa04725,hsa04810,hsa04910,hsa04914,hsa04915,hsa04919,hsa04930,hsa04960,hsa04973,hsa05100,hsa05142,hsa05145,hsa05146,hsa05160,hsa05162,hsa05164,hsa05210,hsa05211,hsa05212,hsa05213,hsa05214,hsa05215,hsa05218,hsa05220,hsa05221,hsa05222,hsa05223	hsa00562,hsa04020,hsa04070,hsa04370,hsa04380,hsa04650,hsa04662,hsa04664,hsa04666,hsa04670,hsa04722,hsa04919,hsa05110,hsa05120,hsa05214,hsa05223
Bladder/Bladder-TCC	ENSG00000051382	ENSP00000289153	ENST00000469284	22e154de-0e3b-443b-8420-48d68d6c1ce4	ENST00000477593:11	11	3.754	9.766e-04	9.777e-04	11	2.164	0.123	0.642	36	36	0	PF00454	PI3_PI4_kinase	801-1016	PF00017	SH2	ENSP00000352575	913	1	ENSG00000168918	PIK3CB	INPP5D	96	26035066.4908	0.901724757455983	60	9480966.9250	0.846298957959037	ENSP00000289153	0	1000	ENSP00000351497	1	985	ENSP00000389813	-	4	0	2	495	aml_hsa05221.xml,cancer_hsa05200.xml,cholinMetabolism_hsa05231.xml,cml_hsa05220.xml,colorectal_hsa05210.xml,coreCarbonMetabolism_hsa05230.xml,endometrial_hsa05213.xml,glioma_hsa05214.xml,melanoma_hsa05218.xml,nsclc_hsa05223.xml,pancreatic_hsa05212.xml,prostate_hsa05215.xml,proteoglycans_hsa05205.xml,renalCellCarcinoma_hsa05211.xml,sclc_hsa05222.xml	-	hsa00562,hsa04070,hsa04150,hsa04210,hsa04370,hsa04380,hsa04620,hsa04630,hsa04650,hsa04660,hsa04662,hsa04664,hsa04666,hsa04670,hsa04722,hsa04725,hsa04810,hsa04910,hsa04914,hsa04915,hsa04919,hsa04930,hsa04960,hsa04973,hsa05100,hsa05142,hsa05145,hsa05146,hsa05160,hsa05162,hsa05164,hsa05210,hsa05211,hsa05212,hsa05213,hsa05214,hsa05215,hsa05218,hsa05220,hsa05221,hsa05222,hsa05223	hsa00562,hsa04070,hsa04662,hsa04664,hsa04666
Bladder/Bladder-TCC	ENSG00000051382	ENSP00000289153	ENST00000469284	22e154de-0e3b-443b-8420-48d68d6c1ce4	ENST00000477593:11	11	3.754	9.766e-04	9.777e-04	11	2.164	0.123	0.642	36	36	0	PF00454	PI3_PI4_kinase	801-1016	PF00017	SH2	ENSP00000360916	919	1	ENSG00000160293	PIK3CB	VAV2	96	26035066.4908	0.901724757455983	153	20074355.5225	0.893370463528566	ENSP00000289153	0	1000	ENSP00000275493	1	999	ENSP00000389813	-	4	0	2	777	aml_hsa05221.xml,cancer_hsa05200.xml,cholinMetabolism_hsa05231.xml,cml_hsa05220.xml,colorectal_hsa05210.xml,coreCarbonMetabolism_hsa05230.xml,endometrial_hsa05213.xml,glioma_hsa05214.xml,melanoma_hsa05218.xml,nsclc_hsa05223.xml,pancreatic_hsa05212.xml,prostate_hsa05215.xml,proteoglycans_hsa05205.xml,renalCellCarcinoma_hsa05211.xml,sclc_hsa05222.xml	proteoglycans_hsa05205.xml	hsa00562,hsa04070,hsa04150,hsa04210,hsa04370,hsa04380,hsa04620,hsa04630,hsa04650,hsa04660,hsa04662,hsa04664,hsa04666,hsa04670,hsa04722,hsa04725,hsa04810,hsa04910,hsa04914,hsa04915,hsa04919,hsa04930,hsa04960,hsa04973,hsa05100,hsa05142,hsa05145,hsa05146,hsa05160,hsa05162,hsa05164,hsa05210,hsa05211,hsa05212,hsa05213,hsa05214,hsa05215,hsa05218,hsa05220,hsa05221,hsa05222,hsa05223	hsa04650,hsa04660,hsa04662,hsa04664,hsa04666,hsa04670,hsa04810
Bladder/Bladder-TCC	ENSG00000051382	ENSP00000289153	ENST00000469284	22e154de-0e3b-443b-8420-48d68d6c1ce4	ENST00000477593:11	11	3.754	9.766e-04	9.777e-04	11	2.164	0.123	0.642	36	36	0	PF00454	PI3_PI4_kinase	801-1016	PF00017	SH2	ENSP00000363115	945	1	ENSG00000000938	PIK3CB	FGR	96	26035066.4908	0.901724757455983	77	15579118.0779	0.881153431548688	ENSP00000289153	0	1000	ENSP00000264033	1	991	ENSP00000389813	-	4	0	2	577	aml_hsa05221.xml,cancer_hsa05200.xml,cholinMetabolism_hsa05231.xml,cml_hsa05220.xml,colorectal_hsa05210.xml,coreCarbonMetabolism_hsa05230.xml,endometrial_hsa05213.xml,glioma_hsa05214.xml,melanoma_hsa05218.xml,nsclc_hsa05223.xml,pancreatic_hsa05212.xml,prostate_hsa05215.xml,proteoglycans_hsa05205.xml,renalCellCarcinoma_hsa05211.xml,sclc_hsa05222.xml	-	hsa00562,hsa04070,hsa04150,hsa04210,hsa04370,hsa04380,hsa04620,hsa04630,hsa04650,hsa04660,hsa04662,hsa04664,hsa04666,hsa04670,hsa04722,hsa04725,hsa04810,hsa04910,hsa04914,hsa04915,hsa04919,hsa04930,hsa04960,hsa04973,hsa05100,hsa05142,hsa05145,hsa05146,hsa05160,hsa05162,hsa05164,hsa05210,hsa05211,hsa05212,hsa05213,hsa05214,hsa05215,hsa05218,hsa05220,hsa05221,hsa05222,hsa05223	-
Bladder/Bladder-TCC	ENSG00000051382	ENSP00000289153	ENST00000469284	22e154de-0e3b-443b-8420-48d68d6c1ce4	ENST00000477593:11	11	3.754	9.766e-04	9.777e-04	11	2.164	0.123	0.642	36	36	0	PF00454	PI3_PI4_kinase	801-1016	PF00017	SH2	ENSP00000364898	917	1	ENSG00000165025	PIK3CB	SYK	96	26035066.4908	0.901724757455983	145	18605777.3046	0.8900467121811	ENSP00000289153	0	1000	ENSP00000364898	0	1000	ENSP00000389813	-	4	0	2	584	aml_hsa05221.xml,cancer_hsa05200.xml,cholinMetabolism_hsa05231.xml,cml_hsa05220.xml,colorectal_hsa05210.xml,coreCarbonMetabolism_hsa05230.xml,endometrial_hsa05213.xml,glioma_hsa05214.xml,melanoma_hsa05218.xml,nsclc_hsa05223.xml,pancreatic_hsa05212.xml,prostate_hsa05215.xml,proteoglycans_hsa05205.xml,renalCellCarcinoma_hsa05211.xml,sclc_hsa05222.xml	-	hsa00562,hsa04070,hsa04150,hsa04210,hsa04370,hsa04380,hsa04620,hsa04630,hsa04650,hsa04660,hsa04662,hsa04664,hsa04666,hsa04670,hsa04722,hsa04725,hsa04810,hsa04910,hsa04914,hsa04915,hsa04919,hsa04930,hsa04960,hsa04973,hsa05100,hsa05142,hsa05145,hsa05146,hsa05160,hsa05162,hsa05164,hsa05210,hsa05211,hsa05212,hsa05213,hsa05214,hsa05215,hsa05218,hsa05220,hsa05221,hsa05222,hsa05223	hsa04380,hsa04650,hsa04662,hsa04664,hsa04666,hsa05152
Bladder/Bladder-TCC	ENSG00000051382	ENSP00000289153	ENST00000469284	22e154de-0e3b-443b-8420-48d68d6c1ce4	ENST00000477593:11	11	3.754	9.766e-04	9.777e-04	11	2.164	0.123	0.642	36	36	0	PF00454	PI3_PI4_kinase	801-1016	PF00017	SH2	ENSP00000365012	985	1	ENSG00000101336	PIK3CB	HCK	96	26035066.4908	0.901724757455983	88	17259607.5423	0.88699245418613	ENSP00000289153	0	1000	ENSP00000264033	1	999	ENSP00000389813	-	4	0	2	864	aml_hsa05221.xml,cancer_hsa05200.xml,cholinMetabolism_hsa05231.xml,cml_hsa05220.xml,colorectal_hsa05210.xml,coreCarbonMetabolism_hsa05230.xml,endometrial_hsa05213.xml,glioma_hsa05214.xml,melanoma_hsa05218.xml,nsclc_hsa05223.xml,pancreatic_hsa05212.xml,prostate_hsa05215.xml,proteoglycans_hsa05205.xml,renalCellCarcinoma_hsa05211.xml,sclc_hsa05222.xml	-	hsa00562,hsa04070,hsa04150,hsa04210,hsa04370,hsa04380,hsa04620,hsa04630,hsa04650,hsa04660,hsa04662,hsa04664,hsa04666,hsa04670,hsa04722,hsa04725,hsa04810,hsa04910,hsa04914,hsa04915,hsa04919,hsa04930,hsa04960,hsa04973,hsa05100,hsa05142,hsa05145,hsa05146,hsa05160,hsa05162,hsa05164,hsa05210,hsa05211,hsa05212,hsa05213,hsa05214,hsa05215,hsa05218,hsa05220,hsa05221,hsa05222,hsa05223	hsa04666
Bladder/Bladder-TCC	ENSG00000051382	ENSP00000289153	ENST00000469284	22e154de-0e3b-443b-8420-48d68d6c1ce4	ENST00000477593:11	11	3.754	9.766e-04	9.777e-04	11	2.164	0.123	0.642	36	36	0	PF00454	PI3_PI4_kinase	801-1016	PF00017	SH2	ENSP00000371067	908	1	ENSG00000096968	PIK3CB	JAK2	96	26035066.4908	0.901724757455983	177	29572554.1356	0.910168882500898	ENSP00000289153	0	1000	ENSP00000371067	0	1000	ENSP00000389813	-	4	0	3	488	aml_hsa05221.xml,cancer_hsa05200.xml,cholinMetabolism_hsa05231.xml,cml_hsa05220.xml,colorectal_hsa05210.xml,coreCarbonMetabolism_hsa05230.xml,endometrial_hsa05213.xml,glioma_hsa05214.xml,melanoma_hsa05218.xml,nsclc_hsa05223.xml,pancreatic_hsa05212.xml,prostate_hsa05215.xml,proteoglycans_hsa05205.xml,renalCellCarcinoma_hsa05211.xml,sclc_hsa05222.xml	-	hsa00562,hsa04070,hsa04150,hsa04210,hsa04370,hsa04380,hsa04620,hsa04630,hsa04650,hsa04660,hsa04662,hsa04664,hsa04666,hsa04670,hsa04722,hsa04725,hsa04810,hsa04910,hsa04914,hsa04915,hsa04919,hsa04930,hsa04960,hsa04973,hsa05100,hsa05142,hsa05145,hsa05146,hsa05160,hsa05162,hsa05164,hsa05210,hsa05211,hsa05212,hsa05213,hsa05214,hsa05215,hsa05218,hsa05220,hsa05221,hsa05222,hsa05223	hsa04630,hsa04725,hsa04920,hsa05140,hsa05145,hsa05152,hsa05162,hsa05164
Bladder/Bladder-TCC	ENSG00000051382	ENSP00000289153	ENST00000469284	22e154de-0e3b-443b-8420-48d68d6c1ce4	ENST00000477593:11	11	3.754	9.766e-04	9.777e-04	11	2.164	0.123	0.642	36	36	0	PF00454	PI3_PI4_kinase	801-1016	PF00017	SH2	ENSP00000398655	902	1	ENSG00000113263	PIK3CB	ITK	96	26035066.4908	0.901724757455983	39	5556956.1976	0.800305425799497	ENSP00000289153	0	1000	ENSP00000398655	0	1000	ENSP00000389813	-	4	0	3	569	aml_hsa05221.xml,cancer_hsa05200.xml,cholinMetabolism_hsa05231.xml,cml_hsa05220.xml,colorectal_hsa05210.xml,coreCarbonMetabolism_hsa05230.xml,endometrial_hsa05213.xml,glioma_hsa05214.xml,melanoma_hsa05218.xml,nsclc_hsa05223.xml,pancreatic_hsa05212.xml,prostate_hsa05215.xml,proteoglycans_hsa05205.xml,renalCellCarcinoma_hsa05211.xml,sclc_hsa05222.xml	-	hsa00562,hsa04070,hsa04150,hsa04210,hsa04370,hsa04380,hsa04620,hsa04630,hsa04650,hsa04660,hsa04662,hsa04664,hsa04666,hsa04670,hsa04722,hsa04725,hsa04810,hsa04910,hsa04914,hsa04915,hsa04919,hsa04930,hsa04960,hsa04973,hsa05100,hsa05142,hsa05145,hsa05146,hsa05160,hsa05162,hsa05164,hsa05210,hsa05211,hsa05212,hsa05213,hsa05214,hsa05215,hsa05218,hsa05220,hsa05221,hsa05222,hsa05223	hsa04660,hsa04670
Bladder/Bladder-TCC	ENSG00000051382	ENSP00000289153	ENST00000469284	22e154de-0e3b-443b-8420-48d68d6c1ce4	ENST00000477593:11	11	3.754	9.766e-04	9.777e-04	11	2.164	0.123	0.642	36	36	0	PF00454	PI3_PI4_kinase	801-1016	PF00017	SH2	ENSP00000428924	953	1	ENSG00000254087	PIK3CB	LYN	96	26035066.4908	0.901724757455983	154	26374874.7128	0.901904419690981	ENSP00000289153	0	1000	ENSP00000264033	1	999	ENSP00000389813	-	4	0	2	775	aml_hsa05221.xml,cancer_hsa05200.xml,cholinMetabolism_hsa05231.xml,cml_hsa05220.xml,colorectal_hsa05210.xml,coreCarbonMetabolism_hsa05230.xml,endometrial_hsa05213.xml,glioma_hsa05214.xml,melanoma_hsa05218.xml,nsclc_hsa05223.xml,pancreatic_hsa05212.xml,prostate_hsa05215.xml,proteoglycans_hsa05205.xml,renalCellCarcinoma_hsa05211.xml,sclc_hsa05222.xml	-	hsa00562,hsa04070,hsa04150,hsa04210,hsa04370,hsa04380,hsa04620,hsa04630,hsa04650,hsa04660,hsa04662,hsa04664,hsa04666,hsa04670,hsa04722,hsa04725,hsa04810,hsa04910,hsa04914,hsa04915,hsa04919,hsa04930,hsa04960,hsa04973,hsa05100,hsa05142,hsa05145,hsa05146,hsa05160,hsa05162,hsa05164,hsa05210,hsa05211,hsa05212,hsa05213,hsa05214,hsa05215,hsa05218,hsa05220,hsa05221,hsa05222,hsa05223	hsa04662,hsa04664,hsa04666,hsa04730,hsa05120
Bladder/Bladder-TCC	ENSG00000051382	ENSP00000289153	ENST00000469284	22e154de-0e3b-443b-8420-48d68d6c1ce4	ENST00000477593:11	11	3.754	9.766e-04	9.777e-04	11	2.164	0.123	0.642	36	36	0	PF00454	PI3_PI4_kinase	801-1016	PF00017	SH2	ENSP00000471914	953	1	ENSG00000268173	PIK3CB	PIK3R2	96	26035066.4908	0.901724757455983	53	8144913.6946	0.830398850161696	ENSP00000289153	0	1000	ENSP00000261799	1	996	ENSP00000389813	-	4	0	2	677	aml_hsa05221.xml,cancer_hsa05200.xml,cholinMetabolism_hsa05231.xml,cml_hsa05220.xml,colorectal_hsa05210.xml,coreCarbonMetabolism_hsa05230.xml,endometrial_hsa05213.xml,glioma_hsa05214.xml,melanoma_hsa05218.xml,nsclc_hsa05223.xml,pancreatic_hsa05212.xml,prostate_hsa05215.xml,proteoglycans_hsa05205.xml,renalCellCarcinoma_hsa05211.xml,sclc_hsa05222.xml	-	hsa00562,hsa04070,hsa04150,hsa04210,hsa04370,hsa04380,hsa04620,hsa04630,hsa04650,hsa04660,hsa04662,hsa04664,hsa04666,hsa04670,hsa04722,hsa04725,hsa04810,hsa04910,hsa04914,hsa04915,hsa04919,hsa04930,hsa04960,hsa04973,hsa05100,hsa05142,hsa05145,hsa05146,hsa05160,hsa05162,hsa05164,hsa05210,hsa05211,hsa05212,hsa05213,hsa05214,hsa05215,hsa05218,hsa05220,hsa05221,hsa05222,hsa05223	hsa04070,hsa04150,hsa04210,hsa04370,hsa04380,hsa04620,hsa04630,hsa04650,hsa04660,hsa04662,hsa04664,hsa04666,hsa04670,hsa04722,hsa04725,hsa04810,hsa04910,hsa04914,hsa04915,hsa04919,hsa04930,hsa04960,hsa04973,hsa05100,hsa05142,hsa05145,hsa05146,hsa05160,hsa05162,hsa05164,hsa05210,hsa05211,hsa05212,hsa05213,hsa05214,hsa05215,hsa05218,hsa05220,hsa05221,hsa05222,hsa05223
Bladder/Bladder-TCC	ENSG00000051382	ENSP00000289153	ENST00000469284	22e154de-0e3b-443b-8420-48d68d6c1ce4	ENST00000477593:11	11	3.754	9.766e-04	9.777e-04	11	2.164	0.123	0.642	36	36	0	PF00454	PI3_PI4_kinase	801-1016	PF00017	SH2	ENSP00000472929	928	1	ENSG00000141968	PIK3CB	VAV1	96	26035066.4908	0.901724757455983	189	37332935.5087	0.924272367948257	ENSP00000289153	0	1000	ENSP00000472929	0	1000	ENSP00000389813	-	4	0	3	369	aml_hsa05221.xml,cancer_hsa05200.xml,cholinMetabolism_hsa05231.xml,cml_hsa05220.xml,colorectal_hsa05210.xml,coreCarbonMetabolism_hsa05230.xml,endometrial_hsa05213.xml,glioma_hsa05214.xml,melanoma_hsa05218.xml,nsclc_hsa05223.xml,pancreatic_hsa05212.xml,prostate_hsa05215.xml,proteoglycans_hsa05205.xml,renalCellCarcinoma_hsa05211.xml,sclc_hsa05222.xml	-	hsa00562,hsa04070,hsa04150,hsa04210,hsa04370,hsa04380,hsa04620,hsa04630,hsa04650,hsa04660,hsa04662,hsa04664,hsa04666,hsa04670,hsa04722,hsa04725,hsa04810,hsa04910,hsa04914,hsa04915,hsa04919,hsa04930,hsa04960,hsa04973,hsa05100,hsa05142,hsa05145,hsa05146,hsa05160,hsa05162,hsa05164,hsa05210,hsa05211,hsa05212,hsa05213,hsa05214,hsa05215,hsa05218,hsa05220,hsa05221,hsa05222,hsa05223	hsa04650,hsa04660,hsa04662,hsa04664,hsa04666,hsa04670,hsa04810
Bladder/Bladder-TCC	ENSG00000051382	ENSP00000289153	ENST00000469284	22e154de-0e3b-443b-8420-48d68d6c1ce4	ENST00000477593:11	11	3.754	9.766e-04	9.777e-04	11	2.164	0.123	0.642	36	36	0	PF00454	PI3_PI4_kinase	801-1016	PF00071	Ras	ENSP00000246792	966	1	ENSG00000126458	PIK3CB	RRAS	96	26035066.4908	0.901724757455983	59	6043580.3837	0.806773266259432	ENSP00000289153	0	1000	ENSP00000251849	1	999	ENSP00000389813	-	4	0	2	684	aml_hsa05221.xml,cancer_hsa05200.xml,cholinMetabolism_hsa05231.xml,cml_hsa05220.xml,colorectal_hsa05210.xml,coreCarbonMetabolism_hsa05230.xml,endometrial_hsa05213.xml,glioma_hsa05214.xml,melanoma_hsa05218.xml,nsclc_hsa05223.xml,pancreatic_hsa05212.xml,prostate_hsa05215.xml,proteoglycans_hsa05205.xml,renalCellCarcinoma_hsa05211.xml,sclc_hsa05222.xml	proteoglycans_hsa05205.xml	hsa00562,hsa04070,hsa04150,hsa04210,hsa04370,hsa04380,hsa04620,hsa04630,hsa04650,hsa04660,hsa04662,hsa04664,hsa04666,hsa04670,hsa04722,hsa04725,hsa04810,hsa04910,hsa04914,hsa04915,hsa04919,hsa04930,hsa04960,hsa04973,hsa05100,hsa05142,hsa05145,hsa05146,hsa05160,hsa05162,hsa05164,hsa05210,hsa05211,hsa05212,hsa05213,hsa05214,hsa05215,hsa05218,hsa05220,hsa05221,hsa05222,hsa05223	hsa04530,hsa04810
Bladder/Bladder-TCC	ENSG00000051382	ENSP00000289153	ENST00000469284	22e154de-0e3b-443b-8420-48d68d6c1ce4	ENST00000477593:11	11	3.754	9.766e-04	9.777e-04	11	2.164	0.123	0.642	36	36	0	PF00454	PI3_PI4_kinase	801-1016	PF00071	Ras	ENSP00000249071	980	1	ENSG00000128340	PIK3CB	RAC2	96	26035066.4908	0.901724757455983	165	20452427.0483	0.894178943586058	ENSP00000289153	0	1000	ENSP00000289153	1	980	ENSP00000389813	-	4	0	2	565	aml_hsa05221.xml,cancer_hsa05200.xml,cholinMetabolism_hsa05231.xml,cml_hsa05220.xml,colorectal_hsa05210.xml,coreCarbonMetabolism_hsa05230.xml,endometrial_hsa05213.xml,glioma_hsa05214.xml,melanoma_hsa05218.xml,nsclc_hsa05223.xml,pancreatic_hsa05212.xml,prostate_hsa05215.xml,proteoglycans_hsa05205.xml,renalCellCarcinoma_hsa05211.xml,sclc_hsa05222.xml	cancer_hsa05200.xml,cholinMetabolism_hsa05231.xml,colorectal_hsa05210.xml,pancreatic_hsa05212.xml	hsa00562,hsa04070,hsa04150,hsa04210,hsa04370,hsa04380,hsa04620,hsa04630,hsa04650,hsa04660,hsa04662,hsa04664,hsa04666,hsa04670,hsa04722,hsa04725,hsa04810,hsa04910,hsa04914,hsa04915,hsa04919,hsa04930,hsa04960,hsa04973,hsa05100,hsa05142,hsa05145,hsa05146,hsa05160,hsa05162,hsa05164,hsa05210,hsa05211,hsa05212,hsa05213,hsa05214,hsa05215,hsa05218,hsa05220,hsa05221,hsa05222,hsa05223	hsa04310,hsa04360,hsa04370,hsa04650,hsa04662,hsa04664,hsa04666,hsa04670,hsa04810,hsa05210,hsa05212,hsa05416
Bladder/Bladder-TCC	ENSG00000051382	ENSP00000289153	ENST00000469284	22e154de-0e3b-443b-8420-48d68d6c1ce4	ENST00000477593:11	11	3.754	9.766e-04	9.777e-04	11	2.164	0.123	0.642	36	36	0	PF00454	PI3_PI4_kinase	801-1016	PF00071	Ras	ENSP00000250559	916	1	ENSG00000127314	PIK3CB	RAP1B	96	26035066.4908	0.901724757455983	63	10205762.2860	0.85195831836148	ENSP00000289153	0	1000	ENSP00000270202	1	994	ENSP00000389813	-	4	0	2	692	aml_hsa05221.xml,cancer_hsa05200.xml,cholinMetabolism_hsa05231.xml,cml_hsa05220.xml,colorectal_hsa05210.xml,coreCarbonMetabolism_hsa05230.xml,endometrial_hsa05213.xml,glioma_hsa05214.xml,melanoma_hsa05218.xml,nsclc_hsa05223.xml,pancreatic_hsa05212.xml,prostate_hsa05215.xml,proteoglycans_hsa05205.xml,renalCellCarcinoma_hsa05211.xml,sclc_hsa05222.xml	renalCellCarcinoma_hsa05211.xml	hsa00562,hsa04070,hsa04150,hsa04210,hsa04370,hsa04380,hsa04620,hsa04630,hsa04650,hsa04660,hsa04662,hsa04664,hsa04666,hsa04670,hsa04722,hsa04725,hsa04810,hsa04910,hsa04914,hsa04915,hsa04919,hsa04930,hsa04960,hsa04973,hsa05100,hsa05142,hsa05145,hsa05146,hsa05160,hsa05162,hsa05164,hsa05210,hsa05211,hsa05212,hsa05213,hsa05214,hsa05215,hsa05218,hsa05220,hsa05221,hsa05222,hsa05223	hsa04670,hsa04720,hsa04722,hsa04972,hsa05211
Bladder/Bladder-TCC	ENSG00000051382	ENSP00000289153	ENST00000469284	22e154de-0e3b-443b-8420-48d68d6c1ce4	ENST00000477593:11	11	3.754	9.766e-04	9.777e-04	11	2.164	0.123	0.642	36	36	0	PF00454	PI3_PI4_kinase	801-1016	PF00071	Ras	ENSP00000256078	912	1	ENSG00000133703	PIK3CB	KRAS	96	26035066.4908	0.901724757455983	66	10681351.2949	0.855731225296443	ENSP00000289153	0	1000	ENSP00000256078	0	1000	ENSP00000389813	-	4	0	2	681	aml_hsa05221.xml,cancer_hsa05200.xml,cholinMetabolism_hsa05231.xml,cml_hsa05220.xml,colorectal_hsa05210.xml,coreCarbonMetabolism_hsa05230.xml,endometrial_hsa05213.xml,glioma_hsa05214.xml,melanoma_hsa05218.xml,nsclc_hsa05223.xml,pancreatic_hsa05212.xml,prostate_hsa05215.xml,proteoglycans_hsa05205.xml,renalCellCarcinoma_hsa05211.xml,sclc_hsa05222.xml	aml_hsa05221.xml,bladder_hsa05219.xml,cancer_hsa05200.xml,cholinMetabolism_hsa05231.xml,cml_hsa05220.xml,colorectal_hsa05210.xml,coreCarbonMetabolism_hsa05230.xml,endometrial_hsa05213.xml,glioma_hsa05214.xml,melanoma_hsa05218.xml,nsclc_hsa05223.xml,pancreatic_hsa05212.xml,prostate_hsa05215.xml,proteoglycans_hsa05205.xml,thyroid_hsa05216.xml	hsa00562,hsa04070,hsa04150,hsa04210,hsa04370,hsa04380,hsa04620,hsa04630,hsa04650,hsa04660,hsa04662,hsa04664,hsa04666,hsa04670,hsa04722,hsa04725,hsa04810,hsa04910,hsa04914,hsa04915,hsa04919,hsa04930,hsa04960,hsa04973,hsa05100,hsa05142,hsa05145,hsa05146,hsa05160,hsa05162,hsa05164,hsa05210,hsa05211,hsa05212,hsa05213,hsa05214,hsa05215,hsa05218,hsa05220,hsa05221,hsa05222,hsa05223	-
Bladder/Bladder-TCC	ENSG00000051382	ENSP00000289153	ENST00000469284	22e154de-0e3b-443b-8420-48d68d6c1ce4	ENST00000477593:11	11	3.754	9.766e-04	9.777e-04	11	2.164	0.123	0.642	36	36	0	PF00454	PI3_PI4_kinase	801-1016	PF00071	Ras	ENSP00000304283	983	1	ENSG00000169750	PIK3CB	RAC3	96	26035066.4908	0.901724757455983	214	27372886.1336	0.903880704275961	ENSP00000289153	0	1000	ENSP00000472929	1	998	ENSP00000389813	-	4	0	3	474	aml_hsa05221.xml,cancer_hsa05200.xml,cholinMetabolism_hsa05231.xml,cml_hsa05220.xml,colorectal_hsa05210.xml,coreCarbonMetabolism_hsa05230.xml,endometrial_hsa05213.xml,glioma_hsa05214.xml,melanoma_hsa05218.xml,nsclc_hsa05223.xml,pancreatic_hsa05212.xml,prostate_hsa05215.xml,proteoglycans_hsa05205.xml,renalCellCarcinoma_hsa05211.xml,sclc_hsa05222.xml	cancer_hsa05200.xml,cholinMetabolism_hsa05231.xml,colorectal_hsa05210.xml,pancreatic_hsa05212.xml	hsa00562,hsa04070,hsa04150,hsa04210,hsa04370,hsa04380,hsa04620,hsa04630,hsa04650,hsa04660,hsa04662,hsa04664,hsa04666,hsa04670,hsa04722,hsa04725,hsa04810,hsa04910,hsa04914,hsa04915,hsa04919,hsa04930,hsa04960,hsa04973,hsa05100,hsa05142,hsa05145,hsa05146,hsa05160,hsa05162,hsa05164,hsa05210,hsa05211,hsa05212,hsa05213,hsa05214,hsa05215,hsa05218,hsa05220,hsa05221,hsa05222,hsa05223	hsa04310,hsa04360,hsa04370,hsa04650,hsa04662,hsa04664,hsa04810,hsa05210,hsa05212,hsa05416
Bladder/Bladder-TCC	ENSG00000051382	ENSP00000289153	ENST00000469284	22e154de-0e3b-443b-8420-48d68d6c1ce4	ENST00000477593:11	11	3.754	9.766e-04	9.777e-04	11	2.164	0.123	0.642	36	36	0	PF00454	PI3_PI4_kinase	801-1016	PF00071	Ras	ENSP00000309845	956	1	ENSG00000174775	PIK3CB	HRAS	96	26035066.4908	0.901724757455983	227	43309980.5903	0.92597915918074	ENSP00000289153	0	1000	ENSP00000309845	0	1000	ENSP00000389813	-	4	0	2	580	aml_hsa05221.xml,cancer_hsa05200.xml,cholinMetabolism_hsa05231.xml,cml_hsa05220.xml,colorectal_hsa05210.xml,coreCarbonMetabolism_hsa05230.xml,endometrial_hsa05213.xml,glioma_hsa05214.xml,melanoma_hsa05218.xml,nsclc_hsa05223.xml,pancreatic_hsa05212.xml,prostate_hsa05215.xml,proteoglycans_hsa05205.xml,renalCellCarcinoma_hsa05211.xml,sclc_hsa05222.xml	aml_hsa05221.xml,bladder_hsa05219.xml,cancer_hsa05200.xml,cholinMetabolism_hsa05231.xml,cml_hsa05220.xml,coreCarbonMetabolism_hsa05230.xml,endometrial_hsa05213.xml,glioma_hsa05214.xml,melanoma_hsa05218.xml,nsclc_hsa05223.xml,prostate_hsa05215.xml,proteoglycans_hsa05205.xml,thyroid_hsa05216.xml	hsa00562,hsa04070,hsa04150,hsa04210,hsa04370,hsa04380,hsa04620,hsa04630,hsa04650,hsa04660,hsa04662,hsa04664,hsa04666,hsa04670,hsa04722,hsa04725,hsa04810,hsa04910,hsa04914,hsa04915,hsa04919,hsa04930,hsa04960,hsa04973,hsa05100,hsa05142,hsa05145,hsa05146,hsa05160,hsa05162,hsa05164,hsa05210,hsa05211,hsa05212,hsa05213,hsa05214,hsa05215,hsa05218,hsa05220,hsa05221,hsa05222,hsa05223	hsa04360,hsa04370,hsa04530,hsa04540,hsa04650,hsa04660,hsa04662,hsa04664,hsa04720,hsa04722,hsa04725,hsa04726,hsa04730,hsa04810,hsa04910,hsa04912,hsa04915,hsa04916,hsa04919,hsa05160,hsa05211,hsa05213,hsa05214,hsa05215,hsa05216,hsa05218,hsa05219,hsa05220,hsa05221,hsa05223
Bladder/Bladder-TCC	ENSG00000051382	ENSP00000289153	ENST00000469284	22e154de-0e3b-443b-8420-48d68d6c1ce4	ENST00000477593:11	11	3.754	9.766e-04	9.777e-04	11	2.164	0.123	0.642	36	36	0	PF00454	PI3_PI4_kinase	801-1016	PF00071	Ras	ENSP00000314458	996	1	ENSG00000070831	PIK3CB	CDC42	96	26035066.4908	0.901724757455983	318	47972000.8329	0.92903341717571	ENSP00000289153	0	1000	ENSP00000261769	1	998	ENSP00000389813	-	4	0	3	476	aml_hsa05221.xml,cancer_hsa05200.xml,cholinMetabolism_hsa05231.xml,cml_hsa05220.xml,colorectal_hsa05210.xml,coreCarbonMetabolism_hsa05230.xml,endometrial_hsa05213.xml,glioma_hsa05214.xml,melanoma_hsa05218.xml,nsclc_hsa05223.xml,pancreatic_hsa05212.xml,prostate_hsa05215.xml,proteoglycans_hsa05205.xml,renalCellCarcinoma_hsa05211.xml,sclc_hsa05222.xml	cancer_hsa05200.xml,pancreatic_hsa05212.xml,proteoglycans_hsa05205.xml,renalCellCarcinoma_hsa05211.xml	hsa00562,hsa04070,hsa04150,hsa04210,hsa04370,hsa04380,hsa04620,hsa04630,hsa04650,hsa04660,hsa04662,hsa04664,hsa04666,hsa04670,hsa04722,hsa04725,hsa04810,hsa04910,hsa04914,hsa04915,hsa04919,hsa04930,hsa04960,hsa04973,hsa05100,hsa05142,hsa05145,hsa05146,hsa05160,hsa05162,hsa05164,hsa05210,hsa05211,hsa05212,hsa05213,hsa05214,hsa05215,hsa05218,hsa05220,hsa05221,hsa05222,hsa05223	hsa04360,hsa04370,hsa04530,hsa04660,hsa04666,hsa04670,hsa04722,hsa04810,hsa04912,hsa05100,hsa05120,hsa05130,hsa05131,hsa05211,hsa05212
Bladder/Bladder-TCC	ENSG00000051382	ENSP00000289153	ENST00000469284	22e154de-0e3b-443b-8420-48d68d6c1ce4	ENST00000477593:11	11	3.754	9.766e-04	9.777e-04	11	2.164	0.123	0.642	36	36	0	PF00454	PI3_PI4_kinase	801-1016	PF00071	Ras	ENSP00000325836	963	1	ENSG00000176490	PIK3CB	DIRAS1	96	26035066.4908	0.901724757455983	1	179985.0597	0.312432626661876	ENSP00000289153	0	1000	ENSP00000289153	1	963	ENSP00000389813	-	4	0	2	648	aml_hsa05221.xml,cancer_hsa05200.xml,cholinMetabolism_hsa05231.xml,cml_hsa05220.xml,colorectal_hsa05210.xml,coreCarbonMetabolism_hsa05230.xml,endometrial_hsa05213.xml,glioma_hsa05214.xml,melanoma_hsa05218.xml,nsclc_hsa05223.xml,pancreatic_hsa05212.xml,prostate_hsa05215.xml,proteoglycans_hsa05205.xml,renalCellCarcinoma_hsa05211.xml,sclc_hsa05222.xml	-	hsa00562,hsa04070,hsa04150,hsa04210,hsa04370,hsa04380,hsa04620,hsa04630,hsa04650,hsa04660,hsa04662,hsa04664,hsa04666,hsa04670,hsa04722,hsa04725,hsa04810,hsa04910,hsa04914,hsa04915,hsa04919,hsa04930,hsa04960,hsa04973,hsa05100,hsa05142,hsa05145,hsa05146,hsa05160,hsa05162,hsa05164,hsa05210,hsa05211,hsa05212,hsa05213,hsa05214,hsa05215,hsa05218,hsa05220,hsa05221,hsa05222,hsa05223	-
Bladder/Bladder-TCC	ENSG00000051382	ENSP00000289153	ENST00000469284	22e154de-0e3b-443b-8420-48d68d6c1ce4	ENST00000477593:11	11	3.754	9.766e-04	9.777e-04	11	2.164	0.123	0.642	36	36	0	PF00454	PI3_PI4_kinase	801-1016	PF00071	Ras	ENSP00000339467	966	1	ENSG00000177105	PIK3CB	RHOG	96	26035066.4908	0.901724757455983	136	19216299.8955	0.891304347826087	ENSP00000289153	0	1000	ENSP00000472929	1	981	ENSP00000389813	-	4	0	2	759	aml_hsa05221.xml,cancer_hsa05200.xml,cholinMetabolism_hsa05231.xml,cml_hsa05220.xml,colorectal_hsa05210.xml,coreCarbonMetabolism_hsa05230.xml,endometrial_hsa05213.xml,glioma_hsa05214.xml,melanoma_hsa05218.xml,nsclc_hsa05223.xml,pancreatic_hsa05212.xml,prostate_hsa05215.xml,proteoglycans_hsa05205.xml,renalCellCarcinoma_hsa05211.xml,sclc_hsa05222.xml	-	hsa00562,hsa04070,hsa04150,hsa04210,hsa04370,hsa04380,hsa04620,hsa04630,hsa04650,hsa04660,hsa04662,hsa04664,hsa04666,hsa04670,hsa04722,hsa04725,hsa04810,hsa04910,hsa04914,hsa04915,hsa04919,hsa04930,hsa04960,hsa04973,hsa05100,hsa05142,hsa05145,hsa05146,hsa05160,hsa05162,hsa05164,hsa05210,hsa05211,hsa05212,hsa05213,hsa05214,hsa05215,hsa05218,hsa05220,hsa05221,hsa05222,hsa05223	hsa05100,hsa05131
Bladder/Bladder-TCC	ENSG00000051382	ENSP00000289153	ENST00000469284	22e154de-0e3b-443b-8420-48d68d6c1ce4	ENST00000477593:11	11	3.754	9.766e-04	9.777e-04	11	2.164	0.123	0.642	36	36	0	PF00454	PI3_PI4_kinase	801-1016	PF00071	Ras	ENSP00000348461	983	1	ENSG00000136238	PIK3CB	RAC1	96	26035066.4908	0.901724757455983	380	56671075.0187	0.934692777578153	ENSP00000289153	0	1000	ENSP00000348461	0	1000	ENSP00000389813	-	4	0	3	570	aml_hsa05221.xml,cancer_hsa05200.xml,cholinMetabolism_hsa05231.xml,cml_hsa05220.xml,colorectal_hsa05210.xml,coreCarbonMetabolism_hsa05230.xml,endometrial_hsa05213.xml,glioma_hsa05214.xml,melanoma_hsa05218.xml,nsclc_hsa05223.xml,pancreatic_hsa05212.xml,prostate_hsa05215.xml,proteoglycans_hsa05205.xml,renalCellCarcinoma_hsa05211.xml,sclc_hsa05222.xml	cancer_hsa05200.xml,cholinMetabolism_hsa05231.xml,colorectal_hsa05210.xml,pancreatic_hsa05212.xml,proteoglycans_hsa05205.xml,renalCellCarcinoma_hsa05211.xml	hsa00562,hsa04070,hsa04150,hsa04210,hsa04370,hsa04380,hsa04620,hsa04630,hsa04650,hsa04660,hsa04662,hsa04664,hsa04666,hsa04670,hsa04722,hsa04725,hsa04810,hsa04910,hsa04914,hsa04915,hsa04919,hsa04930,hsa04960,hsa04973,hsa05100,hsa05142,hsa05145,hsa05146,hsa05160,hsa05162,hsa05164,hsa05210,hsa05211,hsa05212,hsa05213,hsa05214,hsa05215,hsa05218,hsa05220,hsa05221,hsa05222,hsa05223	hsa04310,hsa04360,hsa04370,hsa04380,hsa04620,hsa04650,hsa04662,hsa04664,hsa04666,hsa04670,hsa04722,hsa04810,hsa04972,hsa05014,hsa05100,hsa05120,hsa05131,hsa05210,hsa05211,hsa05212,hsa05416
Bladder/Bladder-TCC	ENSG00000051382	ENSP00000289153	ENST00000469284	22e154de-0e3b-443b-8420-48d68d6c1ce4	ENST00000477593:11	11	3.754	9.766e-04	9.777e-04	11	2.164	0.123	0.642	36	36	0	PF00454	PI3_PI4_kinase	801-1016	PF00071	Ras	ENSP00000358548	955	1	ENSG00000213281	PIK3CB	NRAS	96	26035066.4908	0.901724757455983	121	16371460.3358	0.88501616960115	ENSP00000289153	0	1000	ENSP00000358548	0	1000	ENSP00000389813	-	4	0	2	771	aml_hsa05221.xml,cancer_hsa05200.xml,cholinMetabolism_hsa05231.xml,cml_hsa05220.xml,colorectal_hsa05210.xml,coreCarbonMetabolism_hsa05230.xml,endometrial_hsa05213.xml,glioma_hsa05214.xml,melanoma_hsa05218.xml,nsclc_hsa05223.xml,pancreatic_hsa05212.xml,prostate_hsa05215.xml,proteoglycans_hsa05205.xml,renalCellCarcinoma_hsa05211.xml,sclc_hsa05222.xml	aml_hsa05221.xml,bladder_hsa05219.xml,cancer_hsa05200.xml,cholinMetabolism_hsa05231.xml,cml_hsa05220.xml,coreCarbonMetabolism_hsa05230.xml,endometrial_hsa05213.xml,glioma_hsa05214.xml,melanoma_hsa05218.xml,nsclc_hsa05223.xml,prostate_hsa05215.xml,proteoglycans_hsa05205.xml,thyroid_hsa05216.xml	hsa00562,hsa04070,hsa04150,hsa04210,hsa04370,hsa04380,hsa04620,hsa04630,hsa04650,hsa04660,hsa04662,hsa04664,hsa04666,hsa04670,hsa04722,hsa04725,hsa04810,hsa04910,hsa04914,hsa04915,hsa04919,hsa04930,hsa04960,hsa04973,hsa05100,hsa05142,hsa05145,hsa05146,hsa05160,hsa05162,hsa05164,hsa05210,hsa05211,hsa05212,hsa05213,hsa05214,hsa05215,hsa05218,hsa05220,hsa05221,hsa05222,hsa05223	hsa04360,hsa04370,hsa04530,hsa04540,hsa04650,hsa04660,hsa04662,hsa04664,hsa04720,hsa04722,hsa04725,hsa04726,hsa04730,hsa04810,hsa04910,hsa04912,hsa04915,hsa04916,hsa04919,hsa05160,hsa05211,hsa05213,hsa05214,hsa05215,hsa05216,hsa05218,hsa05219,hsa05220,hsa05221,hsa05223
Bladder/Bladder-TCC	ENSG00000051382	ENSP00000289153	ENST00000469284	22e154de-0e3b-443b-8420-48d68d6c1ce4	ENST00000477593:11	11	3.754	9.766e-04	9.777e-04	11	2.164	0.123	0.642	36	36	0	PF00454	PI3_PI4_kinase	801-1016	PF00071	Ras	ENSP00000364919	963	1	ENSG00000165023	PIK3CB	DIRAS2	96	26035066.4908	0.901724757455983	1	179985.0597	0.312522457779375	ENSP00000289153	0	1000	ENSP00000289153	1	963	ENSP00000389813	-	4	0	2	663	aml_hsa05221.xml,cancer_hsa05200.xml,cholinMetabolism_hsa05231.xml,cml_hsa05220.xml,colorectal_hsa05210.xml,coreCarbonMetabolism_hsa05230.xml,endometrial_hsa05213.xml,glioma_hsa05214.xml,melanoma_hsa05218.xml,nsclc_hsa05223.xml,pancreatic_hsa05212.xml,prostate_hsa05215.xml,proteoglycans_hsa05205.xml,renalCellCarcinoma_hsa05211.xml,sclc_hsa05222.xml	-	hsa00562,hsa04070,hsa04150,hsa04210,hsa04370,hsa04380,hsa04620,hsa04630,hsa04650,hsa04660,hsa04662,hsa04664,hsa04666,hsa04670,hsa04722,hsa04725,hsa04810,hsa04910,hsa04914,hsa04915,hsa04919,hsa04930,hsa04960,hsa04973,hsa05100,hsa05142,hsa05145,hsa05146,hsa05160,hsa05162,hsa05164,hsa05210,hsa05211,hsa05212,hsa05213,hsa05214,hsa05215,hsa05218,hsa05220,hsa05221,hsa05222,hsa05223	-
Bladder/Bladder-TCC	ENSG00000051382	ENSP00000289153	ENST00000469284	22e154de-0e3b-443b-8420-48d68d6c1ce4	ENST00000477593:11	11	3.754	9.766e-04	9.777e-04	11	2.164	0.123	0.642	36	36	0	PF00454	PI3_PI4_kinase	801-1016	PF00071	Ras	ENSP00000400175	961	1	ENSG00000067560	PIK3CB	RHOA	96	26035066.4908	0.901724757455983	370	58384551.3855	0.934782608695652	ENSP00000289153	0	1000	ENSP00000400175	0	1000	ENSP00000389813	-	4	0	2	671	aml_hsa05221.xml,cancer_hsa05200.xml,cholinMetabolism_hsa05231.xml,cml_hsa05220.xml,colorectal_hsa05210.xml,coreCarbonMetabolism_hsa05230.xml,endometrial_hsa05213.xml,glioma_hsa05214.xml,melanoma_hsa05218.xml,nsclc_hsa05223.xml,pancreatic_hsa05212.xml,prostate_hsa05215.xml,proteoglycans_hsa05205.xml,renalCellCarcinoma_hsa05211.xml,sclc_hsa05222.xml	cancer_hsa05200.xml,colorectal_hsa05210.xml,proteoglycans_hsa05205.xml	hsa00562,hsa04070,hsa04150,hsa04210,hsa04370,hsa04380,hsa04620,hsa04630,hsa04650,hsa04660,hsa04662,hsa04664,hsa04666,hsa04670,hsa04722,hsa04725,hsa04810,hsa04910,hsa04914,hsa04915,hsa04919,hsa04930,hsa04960,hsa04973,hsa05100,hsa05142,hsa05145,hsa05146,hsa05160,hsa05162,hsa05164,hsa05210,hsa05211,hsa05212,hsa05213,hsa05214,hsa05215,hsa05218,hsa05220,hsa05221,hsa05222,hsa05223	hsa04270,hsa04310,hsa04350,hsa04360,hsa04530,hsa04660,hsa04670,hsa04722,hsa04810,hsa04972,hsa05100,hsa05130,hsa05133,hsa05152,hsa05210
Bladder/Bladder-TCC	ENSG00000051382	ENSP00000289153	ENST00000469284	22e154de-0e3b-443b-8420-48d68d6c1ce4	ENST00000477593:11	11	3.754	9.766e-04	9.777e-04	11	2.164	0.123	0.642	36	36	0	PF00454	PI3_PI4_kinase	801-1016	PF00454	PI3_PI4_kinase	ENSP00000263967	909	1	ENSG00000121879	PIK3CB	PIK3CA	96	26035066.4908	0.901724757455983	375	123119709.0764	0.952748832195472	ENSP00000289153	0	1000	ENSP00000263967	0	1000	ENSP00000389813	-	4	0	2	582	aml_hsa05221.xml,cancer_hsa05200.xml,cholinMetabolism_hsa05231.xml,cml_hsa05220.xml,colorectal_hsa05210.xml,coreCarbonMetabolism_hsa05230.xml,endometrial_hsa05213.xml,glioma_hsa05214.xml,melanoma_hsa05218.xml,nsclc_hsa05223.xml,pancreatic_hsa05212.xml,prostate_hsa05215.xml,proteoglycans_hsa05205.xml,renalCellCarcinoma_hsa05211.xml,sclc_hsa05222.xml	aml_hsa05221.xml,cancer_hsa05200.xml,cholinMetabolism_hsa05231.xml,cml_hsa05220.xml,colorectal_hsa05210.xml,coreCarbonMetabolism_hsa05230.xml,endometrial_hsa05213.xml,glioma_hsa05214.xml,melanoma_hsa05218.xml,nsclc_hsa05223.xml,pancreatic_hsa05212.xml,prostate_hsa05215.xml,proteoglycans_hsa05205.xml,renalCellCarcinoma_hsa05211.xml,sclc_hsa05222.xml	hsa00562,hsa04070,hsa04150,hsa04210,hsa04370,hsa04380,hsa04620,hsa04630,hsa04650,hsa04660,hsa04662,hsa04664,hsa04666,hsa04670,hsa04722,hsa04725,hsa04810,hsa04910,hsa04914,hsa04915,hsa04919,hsa04930,hsa04960,hsa04973,hsa05100,hsa05142,hsa05145,hsa05146,hsa05160,hsa05162,hsa05164,hsa05210,hsa05211,hsa05212,hsa05213,hsa05214,hsa05215,hsa05218,hsa05220,hsa05221,hsa05222,hsa05223	hsa00562,hsa04070,hsa04150,hsa04210,hsa04370,hsa04380,hsa04620,hsa04630,hsa04650,hsa04660,hsa04662,hsa04664,hsa04666,hsa04670,hsa04722,hsa04725,hsa04810,hsa04910,hsa04914,hsa04915,hsa04919,hsa04930,hsa04960,hsa04973,hsa05100,hsa05142,hsa05145,hsa05146,hsa05160,hsa05162,hsa05164,hsa05210,hsa05211,hsa05212,hsa05213,hsa05214,hsa05215,hsa05218,hsa05220,hsa05221,hsa05222,hsa05223
Bladder/Bladder-TCC	ENSG00000051382	ENSP00000289153	ENST00000469284	22e154de-0e3b-443b-8420-48d68d6c1ce4	ENST00000477593:11	11	3.754	9.766e-04	9.777e-04	11	2.164	0.123	0.642	36	36	0	PF00454	PI3_PI4_kinase	801-1016	PF00454	PI3_PI4_kinase	ENSP00000352121	911	1	ENSG00000105851	PIK3CB	PIK3CG	96	26035066.4908	0.901724757455983	81	21694979.6030	0.896245059288538	ENSP00000289153	0	1000	ENSP00000358548	1	998	ENSP00000389813	-	4	0	3	391	aml_hsa05221.xml,cancer_hsa05200.xml,cholinMetabolism_hsa05231.xml,cml_hsa05220.xml,colorectal_hsa05210.xml,coreCarbonMetabolism_hsa05230.xml,endometrial_hsa05213.xml,glioma_hsa05214.xml,melanoma_hsa05218.xml,nsclc_hsa05223.xml,pancreatic_hsa05212.xml,prostate_hsa05215.xml,proteoglycans_hsa05205.xml,renalCellCarcinoma_hsa05211.xml,sclc_hsa05222.xml	aml_hsa05221.xml,cancer_hsa05200.xml,cholinMetabolism_hsa05231.xml,cml_hsa05220.xml,colorectal_hsa05210.xml,coreCarbonMetabolism_hsa05230.xml,endometrial_hsa05213.xml,glioma_hsa05214.xml,melanoma_hsa05218.xml,nsclc_hsa05223.xml,pancreatic_hsa05212.xml,prostate_hsa05215.xml,proteoglycans_hsa05205.xml,renalCellCarcinoma_hsa05211.xml,sclc_hsa05222.xml	hsa00562,hsa04070,hsa04150,hsa04210,hsa04370,hsa04380,hsa04620,hsa04630,hsa04650,hsa04660,hsa04662,hsa04664,hsa04666,hsa04670,hsa04722,hsa04725,hsa04810,hsa04910,hsa04914,hsa04915,hsa04919,hsa04930,hsa04960,hsa04973,hsa05100,hsa05142,hsa05145,hsa05146,hsa05160,hsa05162,hsa05164,hsa05210,hsa05211,hsa05212,hsa05213,hsa05214,hsa05215,hsa05218,hsa05220,hsa05221,hsa05222,hsa05223	hsa00562,hsa04070,hsa04150,hsa04210,hsa04370,hsa04380,hsa04620,hsa04630,hsa04650,hsa04660,hsa04662,hsa04664,hsa04666,hsa04670,hsa04722,hsa04725,hsa04810,hsa04910,hsa04914,hsa04915,hsa04919,hsa04930,hsa04960,hsa04973,hsa05100,hsa05142,hsa05145,hsa05146,hsa05160,hsa05162,hsa05164,hsa05210,hsa05211,hsa05212,hsa05213,hsa05214,hsa05215,hsa05218,hsa05220,hsa05221,hsa05222,hsa05223
Bladder/Bladder-TCC	ENSG00000051382	ENSP00000289153	ENST00000469284	22e154de-0e3b-443b-8420-48d68d6c1ce4	ENST00000477593:11	11	3.754	9.766e-04	9.777e-04	11	2.164	0.123	0.642	36	36	0	PF00613	PI3Ka	534-708	PF07686	V-set	ENSP00000362205	900	1	ENSG00000095970	PIK3CB	TREM2	96	26035066.4908	0.901724757455983	17	4198156.4974	0.773086597197269	ENSP00000289153	0	1000	ENSP00000364898	1	928	ENSP00000389813	-	4	0	2	564	aml_hsa05221.xml,cancer_hsa05200.xml,cholinMetabolism_hsa05231.xml,cml_hsa05220.xml,colorectal_hsa05210.xml,coreCarbonMetabolism_hsa05230.xml,endometrial_hsa05213.xml,glioma_hsa05214.xml,melanoma_hsa05218.xml,nsclc_hsa05223.xml,pancreatic_hsa05212.xml,prostate_hsa05215.xml,proteoglycans_hsa05205.xml,renalCellCarcinoma_hsa05211.xml,sclc_hsa05222.xml	-	hsa00562,hsa04070,hsa04150,hsa04210,hsa04370,hsa04380,hsa04620,hsa04630,hsa04650,hsa04660,hsa04662,hsa04664,hsa04666,hsa04670,hsa04722,hsa04725,hsa04810,hsa04910,hsa04914,hsa04915,hsa04919,hsa04930,hsa04960,hsa04973,hsa05100,hsa05142,hsa05145,hsa05146,hsa05160,hsa05162,hsa05164,hsa05210,hsa05211,hsa05212,hsa05213,hsa05214,hsa05215,hsa05218,hsa05220,hsa05221,hsa05222,hsa05223	hsa04380
Bladder/Bladder-TCC	ENSG00000051382	ENSP00000289153	ENST00000469284	429f0e9d-c160-4b36-a31b-dab1097c6129	ENST00000477593:11	11	3.754	9.766e-04	9.777e-04	11	6.510	0.123	0.798	36	36	0	PF00454	PI3_PI4_kinase	801-1016	PF00017	SH2	ENSP00000222254	973	1	ENSG00000105647	PIK3CB	PIK3R2	96	26035066.4908	0.901724757455983	7	2101058.0076	0.676338483650737	ENSP00000289153	0	1000	ENSP00000263967	1	987	ENSP00000389813	-	4	0	2	676	aml_hsa05221.xml,cancer_hsa05200.xml,cholinMetabolism_hsa05231.xml,cml_hsa05220.xml,colorectal_hsa05210.xml,coreCarbonMetabolism_hsa05230.xml,endometrial_hsa05213.xml,glioma_hsa05214.xml,melanoma_hsa05218.xml,nsclc_hsa05223.xml,pancreatic_hsa05212.xml,prostate_hsa05215.xml,proteoglycans_hsa05205.xml,renalCellCarcinoma_hsa05211.xml,sclc_hsa05222.xml	aml_hsa05221.xml,cancer_hsa05200.xml,cholinMetabolism_hsa05231.xml,cml_hsa05220.xml,colorectal_hsa05210.xml,coreCarbonMetabolism_hsa05230.xml,endometrial_hsa05213.xml,glioma_hsa05214.xml,melanoma_hsa05218.xml,nsclc_hsa05223.xml,pancreatic_hsa05212.xml,prostate_hsa05215.xml,proteoglycans_hsa05205.xml,renalCellCarcinoma_hsa05211.xml,sclc_hsa05222.xml	hsa00562,hsa04070,hsa04150,hsa04210,hsa04370,hsa04380,hsa04620,hsa04630,hsa04650,hsa04660,hsa04662,hsa04664,hsa04666,hsa04670,hsa04722,hsa04725,hsa04810,hsa04910,hsa04914,hsa04915,hsa04919,hsa04930,hsa04960,hsa04973,hsa05100,hsa05142,hsa05145,hsa05146,hsa05160,hsa05162,hsa05164,hsa05210,hsa05211,hsa05212,hsa05213,hsa05214,hsa05215,hsa05218,hsa05220,hsa05221,hsa05222,hsa05223	-
Bladder/Bladder-TCC	ENSG00000051382	ENSP00000289153	ENST00000469284	429f0e9d-c160-4b36-a31b-dab1097c6129	ENST00000477593:11	11	3.754	9.766e-04	9.777e-04	11	6.510	0.123	0.798	36	36	0	PF00454	PI3_PI4_kinase	801-1016	PF00017	SH2	ENSP00000244007	954	1	ENSG00000124181	PIK3CB	PLCG1	96	26035066.4908	0.901724757455983	235	48027968.3512	0.929123248293209	ENSP00000289153	0	1000	ENSP00000244007	0	1000	ENSP00000389813	-	4	0	2	678	aml_hsa05221.xml,cancer_hsa05200.xml,cholinMetabolism_hsa05231.xml,cml_hsa05220.xml,colorectal_hsa05210.xml,coreCarbonMetabolism_hsa05230.xml,endometrial_hsa05213.xml,glioma_hsa05214.xml,melanoma_hsa05218.xml,nsclc_hsa05223.xml,pancreatic_hsa05212.xml,prostate_hsa05215.xml,proteoglycans_hsa05205.xml,renalCellCarcinoma_hsa05211.xml,sclc_hsa05222.xml	cancer_hsa05200.xml,cholinMetabolism_hsa05231.xml,glioma_hsa05214.xml,nsclc_hsa05223.xml,proteoglycans_hsa05205.xml	hsa00562,hsa04070,hsa04150,hsa04210,hsa04370,hsa04380,hsa04620,hsa04630,hsa04650,hsa04660,hsa04662,hsa04664,hsa04666,hsa04670,hsa04722,hsa04725,hsa04810,hsa04910,hsa04914,hsa04915,hsa04919,hsa04930,hsa04960,hsa04973,hsa05100,hsa05142,hsa05145,hsa05146,hsa05160,hsa05162,hsa05164,hsa05210,hsa05211,hsa05212,hsa05213,hsa05214,hsa05215,hsa05218,hsa05220,hsa05221,hsa05222,hsa05223	hsa00562,hsa04020,hsa04070,hsa04370,hsa04650,hsa04660,hsa04664,hsa04666,hsa04670,hsa04722,hsa04919,hsa05110,hsa05120,hsa05214,hsa05223
Bladder/Bladder-TCC	ENSG00000051382	ENSP00000289153	ENST00000469284	429f0e9d-c160-4b36-a31b-dab1097c6129	ENST00000477593:11	11	3.754	9.766e-04	9.777e-04	11	6.510	0.123	0.798	36	36	0	PF00454	PI3_PI4_kinase	801-1016	PF00017	SH2	ENSP00000262741	992	1	ENSG00000117461	PIK3CB	PIK3R3	96	26035066.4908	0.901724757455983	46	7353676.4150	0.823751347466762	ENSP00000289153	0	1000	ENSP00000289153	1	992	ENSP00000389813	-	4	0	3	474	aml_hsa05221.xml,cancer_hsa05200.xml,cholinMetabolism_hsa05231.xml,cml_hsa05220.xml,colorectal_hsa05210.xml,coreCarbonMetabolism_hsa05230.xml,endometrial_hsa05213.xml,glioma_hsa05214.xml,melanoma_hsa05218.xml,nsclc_hsa05223.xml,pancreatic_hsa05212.xml,prostate_hsa05215.xml,proteoglycans_hsa05205.xml,renalCellCarcinoma_hsa05211.xml,sclc_hsa05222.xml	aml_hsa05221.xml,cancer_hsa05200.xml,cholinMetabolism_hsa05231.xml,cml_hsa05220.xml,colorectal_hsa05210.xml,coreCarbonMetabolism_hsa05230.xml,endometrial_hsa05213.xml,glioma_hsa05214.xml,melanoma_hsa05218.xml,nsclc_hsa05223.xml,pancreatic_hsa05212.xml,prostate_hsa05215.xml,proteoglycans_hsa05205.xml,renalCellCarcinoma_hsa05211.xml,sclc_hsa05222.xml	hsa00562,hsa04070,hsa04150,hsa04210,hsa04370,hsa04380,hsa04620,hsa04630,hsa04650,hsa04660,hsa04662,hsa04664,hsa04666,hsa04670,hsa04722,hsa04725,hsa04810,hsa04910,hsa04914,hsa04915,hsa04919,hsa04930,hsa04960,hsa04973,hsa05100,hsa05142,hsa05145,hsa05146,hsa05160,hsa05162,hsa05164,hsa05210,hsa05211,hsa05212,hsa05213,hsa05214,hsa05215,hsa05218,hsa05220,hsa05221,hsa05222,hsa05223	hsa04070,hsa04150,hsa04210,hsa04370,hsa04380,hsa04620,hsa04630,hsa04650,hsa04660,hsa04662,hsa04664,hsa04666,hsa04670,hsa04722,hsa04725,hsa04810,hsa04910,hsa04914,hsa04915,hsa04919,hsa04930,hsa04960,hsa04973,hsa05100,hsa05142,hsa05145,hsa05146,hsa05160,hsa05162,hsa05164,hsa05210,hsa05211,hsa05212,hsa05213,hsa05214,hsa05215,hsa05218,hsa05220,hsa05221,hsa05222,hsa05223
Bladder/Bladder-TCC	ENSG00000051382	ENSP00000289153	ENST00000469284	429f0e9d-c160-4b36-a31b-dab1097c6129	ENST00000477593:11	11	3.754	9.766e-04	9.777e-04	11	6.510	0.123	0.798	36	36	0	PF00454	PI3_PI4_kinase	801-1016	PF00017	SH2	ENSP00000298229	928	1	ENSG00000165458	PIK3CB	INPPL1	96	26035066.4908	0.901724757455983	30	5537290.4049	0.800035932447	ENSP00000289153	0	1000	ENSP00000270202	1	991	ENSP00000389813	-	4	0	3	389	aml_hsa05221.xml,cancer_hsa05200.xml,cholinMetabolism_hsa05231.xml,cml_hsa05220.xml,colorectal_hsa05210.xml,coreCarbonMetabolism_hsa05230.xml,endometrial_hsa05213.xml,glioma_hsa05214.xml,melanoma_hsa05218.xml,nsclc_hsa05223.xml,pancreatic_hsa05212.xml,prostate_hsa05215.xml,proteoglycans_hsa05205.xml,renalCellCarcinoma_hsa05211.xml,sclc_hsa05222.xml	-	hsa00562,hsa04070,hsa04150,hsa04210,hsa04370,hsa04380,hsa04620,hsa04630,hsa04650,hsa04660,hsa04662,hsa04664,hsa04666,hsa04670,hsa04722,hsa04725,hsa04810,hsa04910,hsa04914,hsa04915,hsa04919,hsa04930,hsa04960,hsa04973,hsa05100,hsa05142,hsa05145,hsa05146,hsa05160,hsa05162,hsa05164,hsa05210,hsa05211,hsa05212,hsa05213,hsa05214,hsa05215,hsa05218,hsa05220,hsa05221,hsa05222,hsa05223	hsa00562,hsa04070,hsa04662,hsa04666,hsa04910
Bladder/Bladder-TCC	ENSG00000051382	ENSP00000289153	ENST00000469284	429f0e9d-c160-4b36-a31b-dab1097c6129	ENST00000477593:11	11	3.754	9.766e-04	9.777e-04	11	6.510	0.123	0.798	36	36	0	PF00454	PI3_PI4_kinase	801-1016	PF00017	SH2	ENSP00000300574	920	1	ENSG00000167193	PIK3CB	CRK	96	26035066.4908	0.901724757455983	119	14585708.7111	0.87495508444125	ENSP00000289153	0	1000	ENSP00000361423	1	999	ENSP00000389813	-	4	0	2	470	aml_hsa05221.xml,cancer_hsa05200.xml,cholinMetabolism_hsa05231.xml,cml_hsa05220.xml,colorectal_hsa05210.xml,coreCarbonMetabolism_hsa05230.xml,endometrial_hsa05213.xml,glioma_hsa05214.xml,melanoma_hsa05218.xml,nsclc_hsa05223.xml,pancreatic_hsa05212.xml,prostate_hsa05215.xml,proteoglycans_hsa05205.xml,renalCellCarcinoma_hsa05211.xml,sclc_hsa05222.xml	renalCellCarcinoma_hsa05211.xml	hsa00562,hsa04070,hsa04150,hsa04210,hsa04370,hsa04380,hsa04620,hsa04630,hsa04650,hsa04660,hsa04662,hsa04664,hsa04666,hsa04670,hsa04722,hsa04725,hsa04810,hsa04910,hsa04914,hsa04915,hsa04919,hsa04930,hsa04960,hsa04973,hsa05100,hsa05142,hsa05145,hsa05146,hsa05160,hsa05162,hsa05164,hsa05210,hsa05211,hsa05212,hsa05213,hsa05214,hsa05215,hsa05218,hsa05220,hsa05221,hsa05222,hsa05223	hsa04666,hsa04722,hsa04810,hsa04910,hsa05100,hsa05131,hsa05211,hsa05220
Bladder/Bladder-TCC	ENSG00000051382	ENSP00000289153	ENST00000469284	429f0e9d-c160-4b36-a31b-dab1097c6129	ENST00000477593:11	11	3.754	9.766e-04	9.777e-04	11	6.510	0.123	0.798	36	36	0	PF00454	PI3_PI4_kinase	801-1016	PF00017	SH2	ENSP00000337825	950	1	ENSG00000182866	PIK3CB	LCK	96	26035066.4908	0.901724757455983	187	36108349.5472	0.923823212360762	ENSP00000289153	0	1000	ENSP00000337825	0	1000	ENSP00000389813	-	4	0	3	389	aml_hsa05221.xml,cancer_hsa05200.xml,cholinMetabolism_hsa05231.xml,cml_hsa05220.xml,colorectal_hsa05210.xml,coreCarbonMetabolism_hsa05230.xml,endometrial_hsa05213.xml,glioma_hsa05214.xml,melanoma_hsa05218.xml,nsclc_hsa05223.xml,pancreatic_hsa05212.xml,prostate_hsa05215.xml,proteoglycans_hsa05205.xml,renalCellCarcinoma_hsa05211.xml,sclc_hsa05222.xml	-	hsa00562,hsa04070,hsa04150,hsa04210,hsa04370,hsa04380,hsa04620,hsa04630,hsa04650,hsa04660,hsa04662,hsa04664,hsa04666,hsa04670,hsa04722,hsa04725,hsa04810,hsa04910,hsa04914,hsa04915,hsa04919,hsa04930,hsa04960,hsa04973,hsa05100,hsa05142,hsa05145,hsa05146,hsa05160,hsa05162,hsa05164,hsa05210,hsa05211,hsa05212,hsa05213,hsa05214,hsa05215,hsa05218,hsa05220,hsa05221,hsa05222,hsa05223	hsa04380,hsa04650,hsa04660,hsa05340
Bladder/Bladder-TCC	ENSG00000051382	ENSP00000289153	ENST00000469284	429f0e9d-c160-4b36-a31b-dab1097c6129	ENST00000477593:11	11	3.754	9.766e-04	9.777e-04	11	6.510	0.123	0.798	36	36	0	PF00454	PI3_PI4_kinase	801-1016	PF00017	SH2	ENSP00000340944	958	1	ENSG00000179295	PIK3CB	PTPN11	96	26035066.4908	0.901724757455983	206	37947379.1059	0.924541861300755	ENSP00000289153	0	1000	ENSP00000340944	0	1000	ENSP00000389813	-	4	0	2	886	aml_hsa05221.xml,cancer_hsa05200.xml,cholinMetabolism_hsa05231.xml,cml_hsa05220.xml,colorectal_hsa05210.xml,coreCarbonMetabolism_hsa05230.xml,endometrial_hsa05213.xml,glioma_hsa05214.xml,melanoma_hsa05218.xml,nsclc_hsa05223.xml,pancreatic_hsa05212.xml,prostate_hsa05215.xml,proteoglycans_hsa05205.xml,renalCellCarcinoma_hsa05211.xml,sclc_hsa05222.xml	cml_hsa05220.xml,renalCellCarcinoma_hsa05211.xml	hsa00562,hsa04070,hsa04150,hsa04210,hsa04370,hsa04380,hsa04620,hsa04630,hsa04650,hsa04660,hsa04662,hsa04664,hsa04666,hsa04670,hsa04722,hsa04725,hsa04810,hsa04910,hsa04914,hsa04915,hsa04919,hsa04930,hsa04960,hsa04973,hsa05100,hsa05142,hsa05145,hsa05146,hsa05160,hsa05162,hsa05164,hsa05210,hsa05211,hsa05212,hsa05213,hsa05214,hsa05215,hsa05218,hsa05220,hsa05221,hsa05222,hsa05223	hsa04630,hsa04650,hsa04670,hsa04722,hsa04920,hsa05120,hsa05211,hsa05220
Bladder/Bladder-TCC	ENSG00000051382	ENSP00000289153	ENST00000469284	429f0e9d-c160-4b36-a31b-dab1097c6129	ENST00000477593:11	11	3.754	9.766e-04	9.777e-04	11	6.510	0.123	0.798	36	36	0	PF00454	PI3_PI4_kinase	801-1016	PF00017	SH2	ENSP00000346671	975	1	ENSG00000010810	PIK3CB	FYN	96	26035066.4908	0.901724757455983	247	28555878.6095	0.906665468918433	ENSP00000289153	0	1000	ENSP00000264033	1	999	ENSP00000389813	-	4	0	2	675	aml_hsa05221.xml,cancer_hsa05200.xml,cholinMetabolism_hsa05231.xml,cml_hsa05220.xml,colorectal_hsa05210.xml,coreCarbonMetabolism_hsa05230.xml,endometrial_hsa05213.xml,glioma_hsa05214.xml,melanoma_hsa05218.xml,nsclc_hsa05223.xml,pancreatic_hsa05212.xml,prostate_hsa05215.xml,proteoglycans_hsa05205.xml,renalCellCarcinoma_hsa05211.xml,sclc_hsa05222.xml	-	hsa00562,hsa04070,hsa04150,hsa04210,hsa04370,hsa04380,hsa04620,hsa04630,hsa04650,hsa04660,hsa04662,hsa04664,hsa04666,hsa04670,hsa04722,hsa04725,hsa04810,hsa04910,hsa04914,hsa04915,hsa04919,hsa04930,hsa04960,hsa04973,hsa05100,hsa05142,hsa05145,hsa05146,hsa05160,hsa05162,hsa05164,hsa05210,hsa05211,hsa05212,hsa05213,hsa05214,hsa05215,hsa05218,hsa05220,hsa05221,hsa05222,hsa05223	hsa04360,hsa04380,hsa04650,hsa04660,hsa04664,hsa04725,hsa05020,hsa05130,hsa05162,hsa05416
Bladder/Bladder-TCC	ENSG00000051382	ENSP00000289153	ENST00000469284	429f0e9d-c160-4b36-a31b-dab1097c6129	ENST00000477593:11	11	3.754	9.766e-04	9.777e-04	11	6.510	0.123	0.798	36	36	0	PF00454	PI3_PI4_kinase	801-1016	PF00017	SH2	ENSP00000350941	963	1	ENSG00000197122	PIK3CB	SRC	96	26035066.4908	0.901724757455983	380	59922954.9252	0.935141933165649	ENSP00000289153	0	1000	ENSP00000350941	0	1000	ENSP00000389813	-	4	0	2	779	aml_hsa05221.xml,cancer_hsa05200.xml,cholinMetabolism_hsa05231.xml,cml_hsa05220.xml,colorectal_hsa05210.xml,coreCarbonMetabolism_hsa05230.xml,endometrial_hsa05213.xml,glioma_hsa05214.xml,melanoma_hsa05218.xml,nsclc_hsa05223.xml,pancreatic_hsa05212.xml,prostate_hsa05215.xml,proteoglycans_hsa05205.xml,renalCellCarcinoma_hsa05211.xml,sclc_hsa05222.xml	proteoglycans_hsa05205.xml	hsa00562,hsa04070,hsa04150,hsa04210,hsa04370,hsa04380,hsa04620,hsa04630,hsa04650,hsa04660,hsa04662,hsa04664,hsa04666,hsa04670,hsa04722,hsa04725,hsa04810,hsa04910,hsa04914,hsa04915,hsa04919,hsa04930,hsa04960,hsa04973,hsa05100,hsa05142,hsa05145,hsa05146,hsa05160,hsa05162,hsa05164,hsa05210,hsa05211,hsa05212,hsa05213,hsa05214,hsa05215,hsa05218,hsa05220,hsa05221,hsa05222,hsa05223	hsa04370,hsa04530,hsa04540,hsa04727,hsa04810,hsa04912,hsa04915,hsa04919,hsa05100,hsa05120,hsa05131,hsa05152
Bladder/Bladder-TCC	ENSG00000051382	ENSP00000289153	ENST00000469284	429f0e9d-c160-4b36-a31b-dab1097c6129	ENST00000477593:11	11	3.754	9.766e-04	9.777e-04	11	6.510	0.123	0.798	36	36	0	PF00454	PI3_PI4_kinase	801-1016	PF00017	SH2	ENSP00000352336	951	1	ENSG00000197943	PIK3CB	PLCG2	96	26035066.4908	0.901724757455983	127	14011305.8421	0.87100251527129	ENSP00000289153	0	1000	ENSP00000275493	1	993	ENSP00000389813	-	4	0	3	478	aml_hsa05221.xml,cancer_hsa05200.xml,cholinMetabolism_hsa05231.xml,cml_hsa05220.xml,colorectal_hsa05210.xml,coreCarbonMetabolism_hsa05230.xml,endometrial_hsa05213.xml,glioma_hsa05214.xml,melanoma_hsa05218.xml,nsclc_hsa05223.xml,pancreatic_hsa05212.xml,prostate_hsa05215.xml,proteoglycans_hsa05205.xml,renalCellCarcinoma_hsa05211.xml,sclc_hsa05222.xml	cancer_hsa05200.xml,glioma_hsa05214.xml,nsclc_hsa05223.xml,proteoglycans_hsa05205.xml	hsa00562,hsa04070,hsa04150,hsa04210,hsa04370,hsa04380,hsa04620,hsa04630,hsa04650,hsa04660,hsa04662,hsa04664,hsa04666,hsa04670,hsa04722,hsa04725,hsa04810,hsa04910,hsa04914,hsa04915,hsa04919,hsa04930,hsa04960,hsa04973,hsa05100,hsa05142,hsa05145,hsa05146,hsa05160,hsa05162,hsa05164,hsa05210,hsa05211,hsa05212,hsa05213,hsa05214,hsa05215,hsa05218,hsa05220,hsa05221,hsa05222,hsa05223	hsa00562,hsa04020,hsa04070,hsa04370,hsa04380,hsa04650,hsa04662,hsa04664,hsa04666,hsa04670,hsa04722,hsa04919,hsa05110,hsa05120,hsa05214,hsa05223
Bladder/Bladder-TCC	ENSG00000051382	ENSP00000289153	ENST00000469284	429f0e9d-c160-4b36-a31b-dab1097c6129	ENST00000477593:11	11	3.754	9.766e-04	9.777e-04	11	6.510	0.123	0.798	36	36	0	PF00454	PI3_PI4_kinase	801-1016	PF00017	SH2	ENSP00000352575	913	1	ENSG00000168918	PIK3CB	INPP5D	96	26035066.4908	0.901724757455983	60	9480966.9250	0.846298957959037	ENSP00000289153	0	1000	ENSP00000351497	1	985	ENSP00000389813	-	4	0	2	662	aml_hsa05221.xml,cancer_hsa05200.xml,cholinMetabolism_hsa05231.xml,cml_hsa05220.xml,colorectal_hsa05210.xml,coreCarbonMetabolism_hsa05230.xml,endometrial_hsa05213.xml,glioma_hsa05214.xml,melanoma_hsa05218.xml,nsclc_hsa05223.xml,pancreatic_hsa05212.xml,prostate_hsa05215.xml,proteoglycans_hsa05205.xml,renalCellCarcinoma_hsa05211.xml,sclc_hsa05222.xml	-	hsa00562,hsa04070,hsa04150,hsa04210,hsa04370,hsa04380,hsa04620,hsa04630,hsa04650,hsa04660,hsa04662,hsa04664,hsa04666,hsa04670,hsa04722,hsa04725,hsa04810,hsa04910,hsa04914,hsa04915,hsa04919,hsa04930,hsa04960,hsa04973,hsa05100,hsa05142,hsa05145,hsa05146,hsa05160,hsa05162,hsa05164,hsa05210,hsa05211,hsa05212,hsa05213,hsa05214,hsa05215,hsa05218,hsa05220,hsa05221,hsa05222,hsa05223	hsa00562,hsa04070,hsa04662,hsa04664,hsa04666
Bladder/Bladder-TCC	ENSG00000051382	ENSP00000289153	ENST00000469284	429f0e9d-c160-4b36-a31b-dab1097c6129	ENST00000477593:11	11	3.754	9.766e-04	9.777e-04	11	6.510	0.123	0.798	36	36	0	PF00454	PI3_PI4_kinase	801-1016	PF00017	SH2	ENSP00000360916	919	1	ENSG00000160293	PIK3CB	VAV2	96	26035066.4908	0.901724757455983	153	20074355.5225	0.893370463528566	ENSP00000289153	0	1000	ENSP00000275493	1	999	ENSP00000389813	-	4	0	2	670	aml_hsa05221.xml,cancer_hsa05200.xml,cholinMetabolism_hsa05231.xml,cml_hsa05220.xml,colorectal_hsa05210.xml,coreCarbonMetabolism_hsa05230.xml,endometrial_hsa05213.xml,glioma_hsa05214.xml,melanoma_hsa05218.xml,nsclc_hsa05223.xml,pancreatic_hsa05212.xml,prostate_hsa05215.xml,proteoglycans_hsa05205.xml,renalCellCarcinoma_hsa05211.xml,sclc_hsa05222.xml	proteoglycans_hsa05205.xml	hsa00562,hsa04070,hsa04150,hsa04210,hsa04370,hsa04380,hsa04620,hsa04630,hsa04650,hsa04660,hsa04662,hsa04664,hsa04666,hsa04670,hsa04722,hsa04725,hsa04810,hsa04910,hsa04914,hsa04915,hsa04919,hsa04930,hsa04960,hsa04973,hsa05100,hsa05142,hsa05145,hsa05146,hsa05160,hsa05162,hsa05164,hsa05210,hsa05211,hsa05212,hsa05213,hsa05214,hsa05215,hsa05218,hsa05220,hsa05221,hsa05222,hsa05223	hsa04650,hsa04660,hsa04662,hsa04664,hsa04666,hsa04670,hsa04810
Bladder/Bladder-TCC	ENSG00000051382	ENSP00000289153	ENST00000469284	429f0e9d-c160-4b36-a31b-dab1097c6129	ENST00000477593:11	11	3.754	9.766e-04	9.777e-04	11	6.510	0.123	0.798	36	36	0	PF00454	PI3_PI4_kinase	801-1016	PF00017	SH2	ENSP00000363115	945	1	ENSG00000000938	PIK3CB	FGR	96	26035066.4908	0.901724757455983	77	15579118.0779	0.881153431548688	ENSP00000289153	0	1000	ENSP00000264033	1	991	ENSP00000389813	-	4	0	2	682	aml_hsa05221.xml,cancer_hsa05200.xml,cholinMetabolism_hsa05231.xml,cml_hsa05220.xml,colorectal_hsa05210.xml,coreCarbonMetabolism_hsa05230.xml,endometrial_hsa05213.xml,glioma_hsa05214.xml,melanoma_hsa05218.xml,nsclc_hsa05223.xml,pancreatic_hsa05212.xml,prostate_hsa05215.xml,proteoglycans_hsa05205.xml,renalCellCarcinoma_hsa05211.xml,sclc_hsa05222.xml	-	hsa00562,hsa04070,hsa04150,hsa04210,hsa04370,hsa04380,hsa04620,hsa04630,hsa04650,hsa04660,hsa04662,hsa04664,hsa04666,hsa04670,hsa04722,hsa04725,hsa04810,hsa04910,hsa04914,hsa04915,hsa04919,hsa04930,hsa04960,hsa04973,hsa05100,hsa05142,hsa05145,hsa05146,hsa05160,hsa05162,hsa05164,hsa05210,hsa05211,hsa05212,hsa05213,hsa05214,hsa05215,hsa05218,hsa05220,hsa05221,hsa05222,hsa05223	-
Bladder/Bladder-TCC	ENSG00000051382	ENSP00000289153	ENST00000469284	429f0e9d-c160-4b36-a31b-dab1097c6129	ENST00000477593:11	11	3.754	9.766e-04	9.777e-04	11	6.510	0.123	0.798	36	36	0	PF00454	PI3_PI4_kinase	801-1016	PF00017	SH2	ENSP00000364898	917	1	ENSG00000165025	PIK3CB	SYK	96	26035066.4908	0.901724757455983	145	18605777.3046	0.8900467121811	ENSP00000289153	0	1000	ENSP00000364898	0	1000	ENSP00000389813	-	4	0	2	580	aml_hsa05221.xml,cancer_hsa05200.xml,cholinMetabolism_hsa05231.xml,cml_hsa05220.xml,colorectal_hsa05210.xml,coreCarbonMetabolism_hsa05230.xml,endometrial_hsa05213.xml,glioma_hsa05214.xml,melanoma_hsa05218.xml,nsclc_hsa05223.xml,pancreatic_hsa05212.xml,prostate_hsa05215.xml,proteoglycans_hsa05205.xml,renalCellCarcinoma_hsa05211.xml,sclc_hsa05222.xml	-	hsa00562,hsa04070,hsa04150,hsa04210,hsa04370,hsa04380,hsa04620,hsa04630,hsa04650,hsa04660,hsa04662,hsa04664,hsa04666,hsa04670,hsa04722,hsa04725,hsa04810,hsa04910,hsa04914,hsa04915,hsa04919,hsa04930,hsa04960,hsa04973,hsa05100,hsa05142,hsa05145,hsa05146,hsa05160,hsa05162,hsa05164,hsa05210,hsa05211,hsa05212,hsa05213,hsa05214,hsa05215,hsa05218,hsa05220,hsa05221,hsa05222,hsa05223	hsa04380,hsa04650,hsa04662,hsa04664,hsa04666,hsa05152
Bladder/Bladder-TCC	ENSG00000051382	ENSP00000289153	ENST00000469284	429f0e9d-c160-4b36-a31b-dab1097c6129	ENST00000477593:11	11	3.754	9.766e-04	9.777e-04	11	6.510	0.123	0.798	36	36	0	PF00454	PI3_PI4_kinase	801-1016	PF00017	SH2	ENSP00000365012	985	1	ENSG00000101336	PIK3CB	HCK	96	26035066.4908	0.901724757455983	88	17259607.5423	0.88699245418613	ENSP00000289153	0	1000	ENSP00000264033	1	999	ENSP00000389813	-	4	0	3	373	aml_hsa05221.xml,cancer_hsa05200.xml,cholinMetabolism_hsa05231.xml,cml_hsa05220.xml,colorectal_hsa05210.xml,coreCarbonMetabolism_hsa05230.xml,endometrial_hsa05213.xml,glioma_hsa05214.xml,melanoma_hsa05218.xml,nsclc_hsa05223.xml,pancreatic_hsa05212.xml,prostate_hsa05215.xml,proteoglycans_hsa05205.xml,renalCellCarcinoma_hsa05211.xml,sclc_hsa05222.xml	-	hsa00562,hsa04070,hsa04150,hsa04210,hsa04370,hsa04380,hsa04620,hsa04630,hsa04650,hsa04660,hsa04662,hsa04664,hsa04666,hsa04670,hsa04722,hsa04725,hsa04810,hsa04910,hsa04914,hsa04915,hsa04919,hsa04930,hsa04960,hsa04973,hsa05100,hsa05142,hsa05145,hsa05146,hsa05160,hsa05162,hsa05164,hsa05210,hsa05211,hsa05212,hsa05213,hsa05214,hsa05215,hsa05218,hsa05220,hsa05221,hsa05222,hsa05223	hsa04666
Bladder/Bladder-TCC	ENSG00000051382	ENSP00000289153	ENST00000469284	429f0e9d-c160-4b36-a31b-dab1097c6129	ENST00000477593:11	11	3.754	9.766e-04	9.777e-04	11	6.510	0.123	0.798	36	36	0	PF00454	PI3_PI4_kinase	801-1016	PF00017	SH2	ENSP00000371067	908	1	ENSG00000096968	PIK3CB	JAK2	96	26035066.4908	0.901724757455983	177	29572554.1356	0.910168882500898	ENSP00000289153	0	1000	ENSP00000371067	0	1000	ENSP00000389813	-	4	0	2	566	aml_hsa05221.xml,cancer_hsa05200.xml,cholinMetabolism_hsa05231.xml,cml_hsa05220.xml,colorectal_hsa05210.xml,coreCarbonMetabolism_hsa05230.xml,endometrial_hsa05213.xml,glioma_hsa05214.xml,melanoma_hsa05218.xml,nsclc_hsa05223.xml,pancreatic_hsa05212.xml,prostate_hsa05215.xml,proteoglycans_hsa05205.xml,renalCellCarcinoma_hsa05211.xml,sclc_hsa05222.xml	-	hsa00562,hsa04070,hsa04150,hsa04210,hsa04370,hsa04380,hsa04620,hsa04630,hsa04650,hsa04660,hsa04662,hsa04664,hsa04666,hsa04670,hsa04722,hsa04725,hsa04810,hsa04910,hsa04914,hsa04915,hsa04919,hsa04930,hsa04960,hsa04973,hsa05100,hsa05142,hsa05145,hsa05146,hsa05160,hsa05162,hsa05164,hsa05210,hsa05211,hsa05212,hsa05213,hsa05214,hsa05215,hsa05218,hsa05220,hsa05221,hsa05222,hsa05223	hsa04630,hsa04725,hsa04920,hsa05140,hsa05145,hsa05152,hsa05162,hsa05164
Bladder/Bladder-TCC	ENSG00000051382	ENSP00000289153	ENST00000469284	429f0e9d-c160-4b36-a31b-dab1097c6129	ENST00000477593:11	11	3.754	9.766e-04	9.777e-04	11	6.510	0.123	0.798	36	36	0	PF00454	PI3_PI4_kinase	801-1016	PF00017	SH2	ENSP00000398655	902	1	ENSG00000113263	PIK3CB	ITK	96	26035066.4908	0.901724757455983	39	5556956.1976	0.800305425799497	ENSP00000289153	0	1000	ENSP00000398655	0	1000	ENSP00000389813	-	4	0	2	879	aml_hsa05221.xml,cancer_hsa05200.xml,cholinMetabolism_hsa05231.xml,cml_hsa05220.xml,colorectal_hsa05210.xml,coreCarbonMetabolism_hsa05230.xml,endometrial_hsa05213.xml,glioma_hsa05214.xml,melanoma_hsa05218.xml,nsclc_hsa05223.xml,pancreatic_hsa05212.xml,prostate_hsa05215.xml,proteoglycans_hsa05205.xml,renalCellCarcinoma_hsa05211.xml,sclc_hsa05222.xml	-	hsa00562,hsa04070,hsa04150,hsa04210,hsa04370,hsa04380,hsa04620,hsa04630,hsa04650,hsa04660,hsa04662,hsa04664,hsa04666,hsa04670,hsa04722,hsa04725,hsa04810,hsa04910,hsa04914,hsa04915,hsa04919,hsa04930,hsa04960,hsa04973,hsa05100,hsa05142,hsa05145,hsa05146,hsa05160,hsa05162,hsa05164,hsa05210,hsa05211,hsa05212,hsa05213,hsa05214,hsa05215,hsa05218,hsa05220,hsa05221,hsa05222,hsa05223	hsa04660,hsa04670
Bladder/Bladder-TCC	ENSG00000051382	ENSP00000289153	ENST00000469284	429f0e9d-c160-4b36-a31b-dab1097c6129	ENST00000477593:11	11	3.754	9.766e-04	9.777e-04	11	6.510	0.123	0.798	36	36	0	PF00454	PI3_PI4_kinase	801-1016	PF00017	SH2	ENSP00000428924	953	1	ENSG00000254087	PIK3CB	LYN	96	26035066.4908	0.901724757455983	154	26374874.7128	0.901904419690981	ENSP00000289153	0	1000	ENSP00000264033	1	999	ENSP00000389813	-	4	0	2	573	aml_hsa05221.xml,cancer_hsa05200.xml,cholinMetabolism_hsa05231.xml,cml_hsa05220.xml,colorectal_hsa05210.xml,coreCarbonMetabolism_hsa05230.xml,endometrial_hsa05213.xml,glioma_hsa05214.xml,melanoma_hsa05218.xml,nsclc_hsa05223.xml,pancreatic_hsa05212.xml,prostate_hsa05215.xml,proteoglycans_hsa05205.xml,renalCellCarcinoma_hsa05211.xml,sclc_hsa05222.xml	-	hsa00562,hsa04070,hsa04150,hsa04210,hsa04370,hsa04380,hsa04620,hsa04630,hsa04650,hsa04660,hsa04662,hsa04664,hsa04666,hsa04670,hsa04722,hsa04725,hsa04810,hsa04910,hsa04914,hsa04915,hsa04919,hsa04930,hsa04960,hsa04973,hsa05100,hsa05142,hsa05145,hsa05146,hsa05160,hsa05162,hsa05164,hsa05210,hsa05211,hsa05212,hsa05213,hsa05214,hsa05215,hsa05218,hsa05220,hsa05221,hsa05222,hsa05223	hsa04662,hsa04664,hsa04666,hsa04730,hsa05120
Bladder/Bladder-TCC	ENSG00000051382	ENSP00000289153	ENST00000469284	429f0e9d-c160-4b36-a31b-dab1097c6129	ENST00000477593:11	11	3.754	9.766e-04	9.777e-04	11	6.510	0.123	0.798	36	36	0	PF00454	PI3_PI4_kinase	801-1016	PF00017	SH2	ENSP00000471914	953	1	ENSG00000268173	PIK3CB	PIK3R2	96	26035066.4908	0.901724757455983	53	8144913.6946	0.830398850161696	ENSP00000289153	0	1000	ENSP00000261799	1	996	ENSP00000389813	-	4	0	2	577	aml_hsa05221.xml,cancer_hsa05200.xml,cholinMetabolism_hsa05231.xml,cml_hsa05220.xml,colorectal_hsa05210.xml,coreCarbonMetabolism_hsa05230.xml,endometrial_hsa05213.xml,glioma_hsa05214.xml,melanoma_hsa05218.xml,nsclc_hsa05223.xml,pancreatic_hsa05212.xml,prostate_hsa05215.xml,proteoglycans_hsa05205.xml,renalCellCarcinoma_hsa05211.xml,sclc_hsa05222.xml	-	hsa00562,hsa04070,hsa04150,hsa04210,hsa04370,hsa04380,hsa04620,hsa04630,hsa04650,hsa04660,hsa04662,hsa04664,hsa04666,hsa04670,hsa04722,hsa04725,hsa04810,hsa04910,hsa04914,hsa04915,hsa04919,hsa04930,hsa04960,hsa04973,hsa05100,hsa05142,hsa05145,hsa05146,hsa05160,hsa05162,hsa05164,hsa05210,hsa05211,hsa05212,hsa05213,hsa05214,hsa05215,hsa05218,hsa05220,hsa05221,hsa05222,hsa05223	hsa04070,hsa04150,hsa04210,hsa04370,hsa04380,hsa04620,hsa04630,hsa04650,hsa04660,hsa04662,hsa04664,hsa04666,hsa04670,hsa04722,hsa04725,hsa04810,hsa04910,hsa04914,hsa04915,hsa04919,hsa04930,hsa04960,hsa04973,hsa05100,hsa05142,hsa05145,hsa05146,hsa05160,hsa05162,hsa05164,hsa05210,hsa05211,hsa05212,hsa05213,hsa05214,hsa05215,hsa05218,hsa05220,hsa05221,hsa05222,hsa05223
Bladder/Bladder-TCC	ENSG00000051382	ENSP00000289153	ENST00000469284	429f0e9d-c160-4b36-a31b-dab1097c6129	ENST00000477593:11	11	3.754	9.766e-04	9.777e-04	11	6.510	0.123	0.798	36	36	0	PF00454	PI3_PI4_kinase	801-1016	PF00017	SH2	ENSP00000472929	928	1	ENSG00000141968	PIK3CB	VAV1	96	26035066.4908	0.901724757455983	189	37332935.5087	0.924272367948257	ENSP00000289153	0	1000	ENSP00000472929	0	1000	ENSP00000389813	-	4	0	3	393	aml_hsa05221.xml,cancer_hsa05200.xml,cholinMetabolism_hsa05231.xml,cml_hsa05220.xml,colorectal_hsa05210.xml,coreCarbonMetabolism_hsa05230.xml,endometrial_hsa05213.xml,glioma_hsa05214.xml,melanoma_hsa05218.xml,nsclc_hsa05223.xml,pancreatic_hsa05212.xml,prostate_hsa05215.xml,proteoglycans_hsa05205.xml,renalCellCarcinoma_hsa05211.xml,sclc_hsa05222.xml	-	hsa00562,hsa04070,hsa04150,hsa04210,hsa04370,hsa04380,hsa04620,hsa04630,hsa04650,hsa04660,hsa04662,hsa04664,hsa04666,hsa04670,hsa04722,hsa04725,hsa04810,hsa04910,hsa04914,hsa04915,hsa04919,hsa04930,hsa04960,hsa04973,hsa05100,hsa05142,hsa05145,hsa05146,hsa05160,hsa05162,hsa05164,hsa05210,hsa05211,hsa05212,hsa05213,hsa05214,hsa05215,hsa05218,hsa05220,hsa05221,hsa05222,hsa05223	hsa04650,hsa04660,hsa04662,hsa04664,hsa04666,hsa04670,hsa04810
Bladder/Bladder-TCC	ENSG00000051382	ENSP00000289153	ENST00000469284	429f0e9d-c160-4b36-a31b-dab1097c6129	ENST00000477593:11	11	3.754	9.766e-04	9.777e-04	11	6.510	0.123	0.798	36	36	0	PF00454	PI3_PI4_kinase	801-1016	PF00071	Ras	ENSP00000246792	966	1	ENSG00000126458	PIK3CB	RRAS	96	26035066.4908	0.901724757455983	59	6043580.3837	0.806773266259432	ENSP00000289153	0	1000	ENSP00000251849	1	999	ENSP00000389813	-	4	0	2	668	aml_hsa05221.xml,cancer_hsa05200.xml,cholinMetabolism_hsa05231.xml,cml_hsa05220.xml,colorectal_hsa05210.xml,coreCarbonMetabolism_hsa05230.xml,endometrial_hsa05213.xml,glioma_hsa05214.xml,melanoma_hsa05218.xml,nsclc_hsa05223.xml,pancreatic_hsa05212.xml,prostate_hsa05215.xml,proteoglycans_hsa05205.xml,renalCellCarcinoma_hsa05211.xml,sclc_hsa05222.xml	proteoglycans_hsa05205.xml	hsa00562,hsa04070,hsa04150,hsa04210,hsa04370,hsa04380,hsa04620,hsa04630,hsa04650,hsa04660,hsa04662,hsa04664,hsa04666,hsa04670,hsa04722,hsa04725,hsa04810,hsa04910,hsa04914,hsa04915,hsa04919,hsa04930,hsa04960,hsa04973,hsa05100,hsa05142,hsa05145,hsa05146,hsa05160,hsa05162,hsa05164,hsa05210,hsa05211,hsa05212,hsa05213,hsa05214,hsa05215,hsa05218,hsa05220,hsa05221,hsa05222,hsa05223	hsa04530,hsa04810
Bladder/Bladder-TCC	ENSG00000051382	ENSP00000289153	ENST00000469284	429f0e9d-c160-4b36-a31b-dab1097c6129	ENST00000477593:11	11	3.754	9.766e-04	9.777e-04	11	6.510	0.123	0.798	36	36	0	PF00454	PI3_PI4_kinase	801-1016	PF00071	Ras	ENSP00000249071	980	1	ENSG00000128340	PIK3CB	RAC2	96	26035066.4908	0.901724757455983	165	20452427.0483	0.894178943586058	ENSP00000289153	0	1000	ENSP00000289153	1	980	ENSP00000389813	-	4	0	2	581	aml_hsa05221.xml,cancer_hsa05200.xml,cholinMetabolism_hsa05231.xml,cml_hsa05220.xml,colorectal_hsa05210.xml,coreCarbonMetabolism_hsa05230.xml,endometrial_hsa05213.xml,glioma_hsa05214.xml,melanoma_hsa05218.xml,nsclc_hsa05223.xml,pancreatic_hsa05212.xml,prostate_hsa05215.xml,proteoglycans_hsa05205.xml,renalCellCarcinoma_hsa05211.xml,sclc_hsa05222.xml	cancer_hsa05200.xml,cholinMetabolism_hsa05231.xml,colorectal_hsa05210.xml,pancreatic_hsa05212.xml	hsa00562,hsa04070,hsa04150,hsa04210,hsa04370,hsa04380,hsa04620,hsa04630,hsa04650,hsa04660,hsa04662,hsa04664,hsa04666,hsa04670,hsa04722,hsa04725,hsa04810,hsa04910,hsa04914,hsa04915,hsa04919,hsa04930,hsa04960,hsa04973,hsa05100,hsa05142,hsa05145,hsa05146,hsa05160,hsa05162,hsa05164,hsa05210,hsa05211,hsa05212,hsa05213,hsa05214,hsa05215,hsa05218,hsa05220,hsa05221,hsa05222,hsa05223	hsa04310,hsa04360,hsa04370,hsa04650,hsa04662,hsa04664,hsa04666,hsa04670,hsa04810,hsa05210,hsa05212,hsa05416
Bladder/Bladder-TCC	ENSG00000051382	ENSP00000289153	ENST00000469284	429f0e9d-c160-4b36-a31b-dab1097c6129	ENST00000477593:11	11	3.754	9.766e-04	9.777e-04	11	6.510	0.123	0.798	36	36	0	PF00454	PI3_PI4_kinase	801-1016	PF00071	Ras	ENSP00000250559	916	1	ENSG00000127314	PIK3CB	RAP1B	96	26035066.4908	0.901724757455983	63	10205762.2860	0.85195831836148	ENSP00000289153	0	1000	ENSP00000270202	1	994	ENSP00000389813	-	4	0	2	762	aml_hsa05221.xml,cancer_hsa05200.xml,cholinMetabolism_hsa05231.xml,cml_hsa05220.xml,colorectal_hsa05210.xml,coreCarbonMetabolism_hsa05230.xml,endometrial_hsa05213.xml,glioma_hsa05214.xml,melanoma_hsa05218.xml,nsclc_hsa05223.xml,pancreatic_hsa05212.xml,prostate_hsa05215.xml,proteoglycans_hsa05205.xml,renalCellCarcinoma_hsa05211.xml,sclc_hsa05222.xml	renalCellCarcinoma_hsa05211.xml	hsa00562,hsa04070,hsa04150,hsa04210,hsa04370,hsa04380,hsa04620,hsa04630,hsa04650,hsa04660,hsa04662,hsa04664,hsa04666,hsa04670,hsa04722,hsa04725,hsa04810,hsa04910,hsa04914,hsa04915,hsa04919,hsa04930,hsa04960,hsa04973,hsa05100,hsa05142,hsa05145,hsa05146,hsa05160,hsa05162,hsa05164,hsa05210,hsa05211,hsa05212,hsa05213,hsa05214,hsa05215,hsa05218,hsa05220,hsa05221,hsa05222,hsa05223	hsa04670,hsa04720,hsa04722,hsa04972,hsa05211
Bladder/Bladder-TCC	ENSG00000051382	ENSP00000289153	ENST00000469284	429f0e9d-c160-4b36-a31b-dab1097c6129	ENST00000477593:11	11	3.754	9.766e-04	9.777e-04	11	6.510	0.123	0.798	36	36	0	PF00454	PI3_PI4_kinase	801-1016	PF00071	Ras	ENSP00000256078	912	1	ENSG00000133703	PIK3CB	KRAS	96	26035066.4908	0.901724757455983	66	10681351.2949	0.855731225296443	ENSP00000289153	0	1000	ENSP00000256078	0	1000	ENSP00000389813	-	4	0	2	878	aml_hsa05221.xml,cancer_hsa05200.xml,cholinMetabolism_hsa05231.xml,cml_hsa05220.xml,colorectal_hsa05210.xml,coreCarbonMetabolism_hsa05230.xml,endometrial_hsa05213.xml,glioma_hsa05214.xml,melanoma_hsa05218.xml,nsclc_hsa05223.xml,pancreatic_hsa05212.xml,prostate_hsa05215.xml,proteoglycans_hsa05205.xml,renalCellCarcinoma_hsa05211.xml,sclc_hsa05222.xml	aml_hsa05221.xml,bladder_hsa05219.xml,cancer_hsa05200.xml,cholinMetabolism_hsa05231.xml,cml_hsa05220.xml,colorectal_hsa05210.xml,coreCarbonMetabolism_hsa05230.xml,endometrial_hsa05213.xml,glioma_hsa05214.xml,melanoma_hsa05218.xml,nsclc_hsa05223.xml,pancreatic_hsa05212.xml,prostate_hsa05215.xml,proteoglycans_hsa05205.xml,thyroid_hsa05216.xml	hsa00562,hsa04070,hsa04150,hsa04210,hsa04370,hsa04380,hsa04620,hsa04630,hsa04650,hsa04660,hsa04662,hsa04664,hsa04666,hsa04670,hsa04722,hsa04725,hsa04810,hsa04910,hsa04914,hsa04915,hsa04919,hsa04930,hsa04960,hsa04973,hsa05100,hsa05142,hsa05145,hsa05146,hsa05160,hsa05162,hsa05164,hsa05210,hsa05211,hsa05212,hsa05213,hsa05214,hsa05215,hsa05218,hsa05220,hsa05221,hsa05222,hsa05223	-
Bladder/Bladder-TCC	ENSG00000051382	ENSP00000289153	ENST00000469284	429f0e9d-c160-4b36-a31b-dab1097c6129	ENST00000477593:11	11	3.754	9.766e-04	9.777e-04	11	6.510	0.123	0.798	36	36	0	PF00454	PI3_PI4_kinase	801-1016	PF00071	Ras	ENSP00000304283	983	1	ENSG00000169750	PIK3CB	RAC3	96	26035066.4908	0.901724757455983	214	27372886.1336	0.903880704275961	ENSP00000289153	0	1000	ENSP00000472929	1	998	ENSP00000389813	-	4	0	4	186	aml_hsa05221.xml,cancer_hsa05200.xml,cholinMetabolism_hsa05231.xml,cml_hsa05220.xml,colorectal_hsa05210.xml,coreCarbonMetabolism_hsa05230.xml,endometrial_hsa05213.xml,glioma_hsa05214.xml,melanoma_hsa05218.xml,nsclc_hsa05223.xml,pancreatic_hsa05212.xml,prostate_hsa05215.xml,proteoglycans_hsa05205.xml,renalCellCarcinoma_hsa05211.xml,sclc_hsa05222.xml	cancer_hsa05200.xml,cholinMetabolism_hsa05231.xml,colorectal_hsa05210.xml,pancreatic_hsa05212.xml	hsa00562,hsa04070,hsa04150,hsa04210,hsa04370,hsa04380,hsa04620,hsa04630,hsa04650,hsa04660,hsa04662,hsa04664,hsa04666,hsa04670,hsa04722,hsa04725,hsa04810,hsa04910,hsa04914,hsa04915,hsa04919,hsa04930,hsa04960,hsa04973,hsa05100,hsa05142,hsa05145,hsa05146,hsa05160,hsa05162,hsa05164,hsa05210,hsa05211,hsa05212,hsa05213,hsa05214,hsa05215,hsa05218,hsa05220,hsa05221,hsa05222,hsa05223	hsa04310,hsa04360,hsa04370,hsa04650,hsa04662,hsa04664,hsa04810,hsa05210,hsa05212,hsa05416
Bladder/Bladder-TCC	ENSG00000051382	ENSP00000289153	ENST00000469284	429f0e9d-c160-4b36-a31b-dab1097c6129	ENST00000477593:11	11	3.754	9.766e-04	9.777e-04	11	6.510	0.123	0.798	36	36	0	PF00454	PI3_PI4_kinase	801-1016	PF00071	Ras	ENSP00000309845	956	1	ENSG00000174775	PIK3CB	HRAS	96	26035066.4908	0.901724757455983	227	43309980.5903	0.92597915918074	ENSP00000289153	0	1000	ENSP00000309845	0	1000	ENSP00000389813	-	4	0	2	554	aml_hsa05221.xml,cancer_hsa05200.xml,cholinMetabolism_hsa05231.xml,cml_hsa05220.xml,colorectal_hsa05210.xml,coreCarbonMetabolism_hsa05230.xml,endometrial_hsa05213.xml,glioma_hsa05214.xml,melanoma_hsa05218.xml,nsclc_hsa05223.xml,pancreatic_hsa05212.xml,prostate_hsa05215.xml,proteoglycans_hsa05205.xml,renalCellCarcinoma_hsa05211.xml,sclc_hsa05222.xml	aml_hsa05221.xml,bladder_hsa05219.xml,cancer_hsa05200.xml,cholinMetabolism_hsa05231.xml,cml_hsa05220.xml,coreCarbonMetabolism_hsa05230.xml,endometrial_hsa05213.xml,glioma_hsa05214.xml,melanoma_hsa05218.xml,nsclc_hsa05223.xml,prostate_hsa05215.xml,proteoglycans_hsa05205.xml,thyroid_hsa05216.xml	hsa00562,hsa04070,hsa04150,hsa04210,hsa04370,hsa04380,hsa04620,hsa04630,hsa04650,hsa04660,hsa04662,hsa04664,hsa04666,hsa04670,hsa04722,hsa04725,hsa04810,hsa04910,hsa04914,hsa04915,hsa04919,hsa04930,hsa04960,hsa04973,hsa05100,hsa05142,hsa05145,hsa05146,hsa05160,hsa05162,hsa05164,hsa05210,hsa05211,hsa05212,hsa05213,hsa05214,hsa05215,hsa05218,hsa05220,hsa05221,hsa05222,hsa05223	hsa04360,hsa04370,hsa04530,hsa04540,hsa04650,hsa04660,hsa04662,hsa04664,hsa04720,hsa04722,hsa04725,hsa04726,hsa04730,hsa04810,hsa04910,hsa04912,hsa04915,hsa04916,hsa04919,hsa05160,hsa05211,hsa05213,hsa05214,hsa05215,hsa05216,hsa05218,hsa05219,hsa05220,hsa05221,hsa05223
Bladder/Bladder-TCC	ENSG00000051382	ENSP00000289153	ENST00000469284	429f0e9d-c160-4b36-a31b-dab1097c6129	ENST00000477593:11	11	3.754	9.766e-04	9.777e-04	11	6.510	0.123	0.798	36	36	0	PF00454	PI3_PI4_kinase	801-1016	PF00071	Ras	ENSP00000314458	996	1	ENSG00000070831	PIK3CB	CDC42	96	26035066.4908	0.901724757455983	318	47972000.8329	0.92903341717571	ENSP00000289153	0	1000	ENSP00000261769	1	998	ENSP00000389813	-	4	0	2	766	aml_hsa05221.xml,cancer_hsa05200.xml,cholinMetabolism_hsa05231.xml,cml_hsa05220.xml,colorectal_hsa05210.xml,coreCarbonMetabolism_hsa05230.xml,endometrial_hsa05213.xml,glioma_hsa05214.xml,melanoma_hsa05218.xml,nsclc_hsa05223.xml,pancreatic_hsa05212.xml,prostate_hsa05215.xml,proteoglycans_hsa05205.xml,renalCellCarcinoma_hsa05211.xml,sclc_hsa05222.xml	cancer_hsa05200.xml,pancreatic_hsa05212.xml,proteoglycans_hsa05205.xml,renalCellCarcinoma_hsa05211.xml	hsa00562,hsa04070,hsa04150,hsa04210,hsa04370,hsa04380,hsa04620,hsa04630,hsa04650,hsa04660,hsa04662,hsa04664,hsa04666,hsa04670,hsa04722,hsa04725,hsa04810,hsa04910,hsa04914,hsa04915,hsa04919,hsa04930,hsa04960,hsa04973,hsa05100,hsa05142,hsa05145,hsa05146,hsa05160,hsa05162,hsa05164,hsa05210,hsa05211,hsa05212,hsa05213,hsa05214,hsa05215,hsa05218,hsa05220,hsa05221,hsa05222,hsa05223	hsa04360,hsa04370,hsa04530,hsa04660,hsa04666,hsa04670,hsa04722,hsa04810,hsa04912,hsa05100,hsa05120,hsa05130,hsa05131,hsa05211,hsa05212
Bladder/Bladder-TCC	ENSG00000051382	ENSP00000289153	ENST00000469284	429f0e9d-c160-4b36-a31b-dab1097c6129	ENST00000477593:11	11	3.754	9.766e-04	9.777e-04	11	6.510	0.123	0.798	36	36	0	PF00454	PI3_PI4_kinase	801-1016	PF00071	Ras	ENSP00000325836	963	1	ENSG00000176490	PIK3CB	DIRAS1	96	26035066.4908	0.901724757455983	1	179985.0597	0.312432626661876	ENSP00000289153	0	1000	ENSP00000289153	1	963	ENSP00000389813	-	4	0	2	573	aml_hsa05221.xml,cancer_hsa05200.xml,cholinMetabolism_hsa05231.xml,cml_hsa05220.xml,colorectal_hsa05210.xml,coreCarbonMetabolism_hsa05230.xml,endometrial_hsa05213.xml,glioma_hsa05214.xml,melanoma_hsa05218.xml,nsclc_hsa05223.xml,pancreatic_hsa05212.xml,prostate_hsa05215.xml,proteoglycans_hsa05205.xml,renalCellCarcinoma_hsa05211.xml,sclc_hsa05222.xml	-	hsa00562,hsa04070,hsa04150,hsa04210,hsa04370,hsa04380,hsa04620,hsa04630,hsa04650,hsa04660,hsa04662,hsa04664,hsa04666,hsa04670,hsa04722,hsa04725,hsa04810,hsa04910,hsa04914,hsa04915,hsa04919,hsa04930,hsa04960,hsa04973,hsa05100,hsa05142,hsa05145,hsa05146,hsa05160,hsa05162,hsa05164,hsa05210,hsa05211,hsa05212,hsa05213,hsa05214,hsa05215,hsa05218,hsa05220,hsa05221,hsa05222,hsa05223	-
Bladder/Bladder-TCC	ENSG00000051382	ENSP00000289153	ENST00000469284	429f0e9d-c160-4b36-a31b-dab1097c6129	ENST00000477593:11	11	3.754	9.766e-04	9.777e-04	11	6.510	0.123	0.798	36	36	0	PF00454	PI3_PI4_kinase	801-1016	PF00071	Ras	ENSP00000339467	966	1	ENSG00000177105	PIK3CB	RHOG	96	26035066.4908	0.901724757455983	136	19216299.8955	0.891304347826087	ENSP00000289153	0	1000	ENSP00000472929	1	981	ENSP00000389813	-	4	0	3	583	aml_hsa05221.xml,cancer_hsa05200.xml,cholinMetabolism_hsa05231.xml,cml_hsa05220.xml,colorectal_hsa05210.xml,coreCarbonMetabolism_hsa05230.xml,endometrial_hsa05213.xml,glioma_hsa05214.xml,melanoma_hsa05218.xml,nsclc_hsa05223.xml,pancreatic_hsa05212.xml,prostate_hsa05215.xml,proteoglycans_hsa05205.xml,renalCellCarcinoma_hsa05211.xml,sclc_hsa05222.xml	-	hsa00562,hsa04070,hsa04150,hsa04210,hsa04370,hsa04380,hsa04620,hsa04630,hsa04650,hsa04660,hsa04662,hsa04664,hsa04666,hsa04670,hsa04722,hsa04725,hsa04810,hsa04910,hsa04914,hsa04915,hsa04919,hsa04930,hsa04960,hsa04973,hsa05100,hsa05142,hsa05145,hsa05146,hsa05160,hsa05162,hsa05164,hsa05210,hsa05211,hsa05212,hsa05213,hsa05214,hsa05215,hsa05218,hsa05220,hsa05221,hsa05222,hsa05223	hsa05100,hsa05131
Bladder/Bladder-TCC	ENSG00000051382	ENSP00000289153	ENST00000469284	429f0e9d-c160-4b36-a31b-dab1097c6129	ENST00000477593:11	11	3.754	9.766e-04	9.777e-04	11	6.510	0.123	0.798	36	36	0	PF00454	PI3_PI4_kinase	801-1016	PF00071	Ras	ENSP00000348461	983	1	ENSG00000136238	PIK3CB	RAC1	96	26035066.4908	0.901724757455983	380	56671075.0187	0.934692777578153	ENSP00000289153	0	1000	ENSP00000348461	0	1000	ENSP00000389813	-	4	0	3	570	aml_hsa05221.xml,cancer_hsa05200.xml,cholinMetabolism_hsa05231.xml,cml_hsa05220.xml,colorectal_hsa05210.xml,coreCarbonMetabolism_hsa05230.xml,endometrial_hsa05213.xml,glioma_hsa05214.xml,melanoma_hsa05218.xml,nsclc_hsa05223.xml,pancreatic_hsa05212.xml,prostate_hsa05215.xml,proteoglycans_hsa05205.xml,renalCellCarcinoma_hsa05211.xml,sclc_hsa05222.xml	cancer_hsa05200.xml,cholinMetabolism_hsa05231.xml,colorectal_hsa05210.xml,pancreatic_hsa05212.xml,proteoglycans_hsa05205.xml,renalCellCarcinoma_hsa05211.xml	hsa00562,hsa04070,hsa04150,hsa04210,hsa04370,hsa04380,hsa04620,hsa04630,hsa04650,hsa04660,hsa04662,hsa04664,hsa04666,hsa04670,hsa04722,hsa04725,hsa04810,hsa04910,hsa04914,hsa04915,hsa04919,hsa04930,hsa04960,hsa04973,hsa05100,hsa05142,hsa05145,hsa05146,hsa05160,hsa05162,hsa05164,hsa05210,hsa05211,hsa05212,hsa05213,hsa05214,hsa05215,hsa05218,hsa05220,hsa05221,hsa05222,hsa05223	hsa04310,hsa04360,hsa04370,hsa04380,hsa04620,hsa04650,hsa04662,hsa04664,hsa04666,hsa04670,hsa04722,hsa04810,hsa04972,hsa05014,hsa05100,hsa05120,hsa05131,hsa05210,hsa05211,hsa05212,hsa05416
Bladder/Bladder-TCC	ENSG00000051382	ENSP00000289153	ENST00000469284	429f0e9d-c160-4b36-a31b-dab1097c6129	ENST00000477593:11	11	3.754	9.766e-04	9.777e-04	11	6.510	0.123	0.798	36	36	0	PF00454	PI3_PI4_kinase	801-1016	PF00071	Ras	ENSP00000358548	955	1	ENSG00000213281	PIK3CB	NRAS	96	26035066.4908	0.901724757455983	121	16371460.3358	0.88501616960115	ENSP00000289153	0	1000	ENSP00000358548	0	1000	ENSP00000389813	-	4	0	2	570	aml_hsa05221.xml,cancer_hsa05200.xml,cholinMetabolism_hsa05231.xml,cml_hsa05220.xml,colorectal_hsa05210.xml,coreCarbonMetabolism_hsa05230.xml,endometrial_hsa05213.xml,glioma_hsa05214.xml,melanoma_hsa05218.xml,nsclc_hsa05223.xml,pancreatic_hsa05212.xml,prostate_hsa05215.xml,proteoglycans_hsa05205.xml,renalCellCarcinoma_hsa05211.xml,sclc_hsa05222.xml	aml_hsa05221.xml,bladder_hsa05219.xml,cancer_hsa05200.xml,cholinMetabolism_hsa05231.xml,cml_hsa05220.xml,coreCarbonMetabolism_hsa05230.xml,endometrial_hsa05213.xml,glioma_hsa05214.xml,melanoma_hsa05218.xml,nsclc_hsa05223.xml,prostate_hsa05215.xml,proteoglycans_hsa05205.xml,thyroid_hsa05216.xml	hsa00562,hsa04070,hsa04150,hsa04210,hsa04370,hsa04380,hsa04620,hsa04630,hsa04650,hsa04660,hsa04662,hsa04664,hsa04666,hsa04670,hsa04722,hsa04725,hsa04810,hsa04910,hsa04914,hsa04915,hsa04919,hsa04930,hsa04960,hsa04973,hsa05100,hsa05142,hsa05145,hsa05146,hsa05160,hsa05162,hsa05164,hsa05210,hsa05211,hsa05212,hsa05213,hsa05214,hsa05215,hsa05218,hsa05220,hsa05221,hsa05222,hsa05223	hsa04360,hsa04370,hsa04530,hsa04540,hsa04650,hsa04660,hsa04662,hsa04664,hsa04720,hsa04722,hsa04725,hsa04726,hsa04730,hsa04810,hsa04910,hsa04912,hsa04915,hsa04916,hsa04919,hsa05160,hsa05211,hsa05213,hsa05214,hsa05215,hsa05216,hsa05218,hsa05219,hsa05220,hsa05221,hsa05223
Bladder/Bladder-TCC	ENSG00000051382	ENSP00000289153	ENST00000469284	429f0e9d-c160-4b36-a31b-dab1097c6129	ENST00000477593:11	11	3.754	9.766e-04	9.777e-04	11	6.510	0.123	0.798	36	36	0	PF00454	PI3_PI4_kinase	801-1016	PF00071	Ras	ENSP00000364919	963	1	ENSG00000165023	PIK3CB	DIRAS2	96	26035066.4908	0.901724757455983	1	179985.0597	0.312522457779375	ENSP00000289153	0	1000	ENSP00000289153	1	963	ENSP00000389813	-	4	0	2	650	aml_hsa05221.xml,cancer_hsa05200.xml,cholinMetabolism_hsa05231.xml,cml_hsa05220.xml,colorectal_hsa05210.xml,coreCarbonMetabolism_hsa05230.xml,endometrial_hsa05213.xml,glioma_hsa05214.xml,melanoma_hsa05218.xml,nsclc_hsa05223.xml,pancreatic_hsa05212.xml,prostate_hsa05215.xml,proteoglycans_hsa05205.xml,renalCellCarcinoma_hsa05211.xml,sclc_hsa05222.xml	-	hsa00562,hsa04070,hsa04150,hsa04210,hsa04370,hsa04380,hsa04620,hsa04630,hsa04650,hsa04660,hsa04662,hsa04664,hsa04666,hsa04670,hsa04722,hsa04725,hsa04810,hsa04910,hsa04914,hsa04915,hsa04919,hsa04930,hsa04960,hsa04973,hsa05100,hsa05142,hsa05145,hsa05146,hsa05160,hsa05162,hsa05164,hsa05210,hsa05211,hsa05212,hsa05213,hsa05214,hsa05215,hsa05218,hsa05220,hsa05221,hsa05222,hsa05223	-
Bladder/Bladder-TCC	ENSG00000051382	ENSP00000289153	ENST00000469284	429f0e9d-c160-4b36-a31b-dab1097c6129	ENST00000477593:11	11	3.754	9.766e-04	9.777e-04	11	6.510	0.123	0.798	36	36	0	PF00454	PI3_PI4_kinase	801-1016	PF00071	Ras	ENSP00000400175	961	1	ENSG00000067560	PIK3CB	RHOA	96	26035066.4908	0.901724757455983	370	58384551.3855	0.934782608695652	ENSP00000289153	0	1000	ENSP00000400175	0	1000	ENSP00000389813	-	4	0	3	585	aml_hsa05221.xml,cancer_hsa05200.xml,cholinMetabolism_hsa05231.xml,cml_hsa05220.xml,colorectal_hsa05210.xml,coreCarbonMetabolism_hsa05230.xml,endometrial_hsa05213.xml,glioma_hsa05214.xml,melanoma_hsa05218.xml,nsclc_hsa05223.xml,pancreatic_hsa05212.xml,prostate_hsa05215.xml,proteoglycans_hsa05205.xml,renalCellCarcinoma_hsa05211.xml,sclc_hsa05222.xml	cancer_hsa05200.xml,colorectal_hsa05210.xml,proteoglycans_hsa05205.xml	hsa00562,hsa04070,hsa04150,hsa04210,hsa04370,hsa04380,hsa04620,hsa04630,hsa04650,hsa04660,hsa04662,hsa04664,hsa04666,hsa04670,hsa04722,hsa04725,hsa04810,hsa04910,hsa04914,hsa04915,hsa04919,hsa04930,hsa04960,hsa04973,hsa05100,hsa05142,hsa05145,hsa05146,hsa05160,hsa05162,hsa05164,hsa05210,hsa05211,hsa05212,hsa05213,hsa05214,hsa05215,hsa05218,hsa05220,hsa05221,hsa05222,hsa05223	hsa04270,hsa04310,hsa04350,hsa04360,hsa04530,hsa04660,hsa04670,hsa04722,hsa04810,hsa04972,hsa05100,hsa05130,hsa05133,hsa05152,hsa05210
Bladder/Bladder-TCC	ENSG00000051382	ENSP00000289153	ENST00000469284	429f0e9d-c160-4b36-a31b-dab1097c6129	ENST00000477593:11	11	3.754	9.766e-04	9.777e-04	11	6.510	0.123	0.798	36	36	0	PF00454	PI3_PI4_kinase	801-1016	PF00454	PI3_PI4_kinase	ENSP00000263967	909	1	ENSG00000121879	PIK3CB	PIK3CA	96	26035066.4908	0.901724757455983	375	123119709.0764	0.952748832195472	ENSP00000289153	0	1000	ENSP00000263967	0	1000	ENSP00000389813	-	4	0	2	671	aml_hsa05221.xml,cancer_hsa05200.xml,cholinMetabolism_hsa05231.xml,cml_hsa05220.xml,colorectal_hsa05210.xml,coreCarbonMetabolism_hsa05230.xml,endometrial_hsa05213.xml,glioma_hsa05214.xml,melanoma_hsa05218.xml,nsclc_hsa05223.xml,pancreatic_hsa05212.xml,prostate_hsa05215.xml,proteoglycans_hsa05205.xml,renalCellCarcinoma_hsa05211.xml,sclc_hsa05222.xml	aml_hsa05221.xml,cancer_hsa05200.xml,cholinMetabolism_hsa05231.xml,cml_hsa05220.xml,colorectal_hsa05210.xml,coreCarbonMetabolism_hsa05230.xml,endometrial_hsa05213.xml,glioma_hsa05214.xml,melanoma_hsa05218.xml,nsclc_hsa05223.xml,pancreatic_hsa05212.xml,prostate_hsa05215.xml,proteoglycans_hsa05205.xml,renalCellCarcinoma_hsa05211.xml,sclc_hsa05222.xml	hsa00562,hsa04070,hsa04150,hsa04210,hsa04370,hsa04380,hsa04620,hsa04630,hsa04650,hsa04660,hsa04662,hsa04664,hsa04666,hsa04670,hsa04722,hsa04725,hsa04810,hsa04910,hsa04914,hsa04915,hsa04919,hsa04930,hsa04960,hsa04973,hsa05100,hsa05142,hsa05145,hsa05146,hsa05160,hsa05162,hsa05164,hsa05210,hsa05211,hsa05212,hsa05213,hsa05214,hsa05215,hsa05218,hsa05220,hsa05221,hsa05222,hsa05223	hsa00562,hsa04070,hsa04150,hsa04210,hsa04370,hsa04380,hsa04620,hsa04630,hsa04650,hsa04660,hsa04662,hsa04664,hsa04666,hsa04670,hsa04722,hsa04725,hsa04810,hsa04910,hsa04914,hsa04915,hsa04919,hsa04930,hsa04960,hsa04973,hsa05100,hsa05142,hsa05145,hsa05146,hsa05160,hsa05162,hsa05164,hsa05210,hsa05211,hsa05212,hsa05213,hsa05214,hsa05215,hsa05218,hsa05220,hsa05221,hsa05222,hsa05223
Bladder/Bladder-TCC	ENSG00000051382	ENSP00000289153	ENST00000469284	429f0e9d-c160-4b36-a31b-dab1097c6129	ENST00000477593:11	11	3.754	9.766e-04	9.777e-04	11	6.510	0.123	0.798	36	36	0	PF00454	PI3_PI4_kinase	801-1016	PF00454	PI3_PI4_kinase	ENSP00000352121	911	1	ENSG00000105851	PIK3CB	PIK3CG	96	26035066.4908	0.901724757455983	81	21694979.6030	0.896245059288538	ENSP00000289153	0	1000	ENSP00000358548	1	998	ENSP00000389813	-	4	0	2	585	aml_hsa05221.xml,cancer_hsa05200.xml,cholinMetabolism_hsa05231.xml,cml_hsa05220.xml,colorectal_hsa05210.xml,coreCarbonMetabolism_hsa05230.xml,endometrial_hsa05213.xml,glioma_hsa05214.xml,melanoma_hsa05218.xml,nsclc_hsa05223.xml,pancreatic_hsa05212.xml,prostate_hsa05215.xml,proteoglycans_hsa05205.xml,renalCellCarcinoma_hsa05211.xml,sclc_hsa05222.xml	aml_hsa05221.xml,cancer_hsa05200.xml,cholinMetabolism_hsa05231.xml,cml_hsa05220.xml,colorectal_hsa05210.xml,coreCarbonMetabolism_hsa05230.xml,endometrial_hsa05213.xml,glioma_hsa05214.xml,melanoma_hsa05218.xml,nsclc_hsa05223.xml,pancreatic_hsa05212.xml,prostate_hsa05215.xml,proteoglycans_hsa05205.xml,renalCellCarcinoma_hsa05211.xml,sclc_hsa05222.xml	hsa00562,hsa04070,hsa04150,hsa04210,hsa04370,hsa04380,hsa04620,hsa04630,hsa04650,hsa04660,hsa04662,hsa04664,hsa04666,hsa04670,hsa04722,hsa04725,hsa04810,hsa04910,hsa04914,hsa04915,hsa04919,hsa04930,hsa04960,hsa04973,hsa05100,hsa05142,hsa05145,hsa05146,hsa05160,hsa05162,hsa05164,hsa05210,hsa05211,hsa05212,hsa05213,hsa05214,hsa05215,hsa05218,hsa05220,hsa05221,hsa05222,hsa05223	hsa00562,hsa04070,hsa04150,hsa04210,hsa04370,hsa04380,hsa04620,hsa04630,hsa04650,hsa04660,hsa04662,hsa04664,hsa04666,hsa04670,hsa04722,hsa04725,hsa04810,hsa04910,hsa04914,hsa04915,hsa04919,hsa04930,hsa04960,hsa04973,hsa05100,hsa05142,hsa05145,hsa05146,hsa05160,hsa05162,hsa05164,hsa05210,hsa05211,hsa05212,hsa05213,hsa05214,hsa05215,hsa05218,hsa05220,hsa05221,hsa05222,hsa05223
Bladder/Bladder-TCC	ENSG00000051382	ENSP00000289153	ENST00000469284	429f0e9d-c160-4b36-a31b-dab1097c6129	ENST00000477593:11	11	3.754	9.766e-04	9.777e-04	11	6.510	0.123	0.798	36	36	0	PF00613	PI3Ka	534-708	PF07686	V-set	ENSP00000362205	900	1	ENSG00000095970	PIK3CB	TREM2	96	26035066.4908	0.901724757455983	17	4198156.4974	0.773086597197269	ENSP00000289153	0	1000	ENSP00000364898	1	928	ENSP00000389813	-	4	0	2	778	aml_hsa05221.xml,cancer_hsa05200.xml,cholinMetabolism_hsa05231.xml,cml_hsa05220.xml,colorectal_hsa05210.xml,coreCarbonMetabolism_hsa05230.xml,endometrial_hsa05213.xml,glioma_hsa05214.xml,melanoma_hsa05218.xml,nsclc_hsa05223.xml,pancreatic_hsa05212.xml,prostate_hsa05215.xml,proteoglycans_hsa05205.xml,renalCellCarcinoma_hsa05211.xml,sclc_hsa05222.xml	-	hsa00562,hsa04070,hsa04150,hsa04210,hsa04370,hsa04380,hsa04620,hsa04630,hsa04650,hsa04660,hsa04662,hsa04664,hsa04666,hsa04670,hsa04722,hsa04725,hsa04810,hsa04910,hsa04914,hsa04915,hsa04919,hsa04930,hsa04960,hsa04973,hsa05100,hsa05142,hsa05145,hsa05146,hsa05160,hsa05162,hsa05164,hsa05210,hsa05211,hsa05212,hsa05213,hsa05214,hsa05215,hsa05218,hsa05220,hsa05221,hsa05222,hsa05223	hsa04380
Bladder/Bladder-TCC	ENSG00000051382	ENSP00000289153	ENST00000469284	94447759-c20c-49f5-b51f-cbfdea41f2e8	ENST00000477593:11	11	3.754	9.766e-04	9.777e-04	11	3.840	0.123	0.738	36	36	0	PF00454	PI3_PI4_kinase	801-1016	PF00017	SH2	ENSP00000222254	973	1	ENSG00000105647	PIK3CB	PIK3R2	96	26035066.4908	0.901724757455983	7	2101058.0076	0.676338483650737	ENSP00000289153	0	1000	ENSP00000263967	1	987	ENSP00000389813	-	4	0	3	368	aml_hsa05221.xml,cancer_hsa05200.xml,cholinMetabolism_hsa05231.xml,cml_hsa05220.xml,colorectal_hsa05210.xml,coreCarbonMetabolism_hsa05230.xml,endometrial_hsa05213.xml,glioma_hsa05214.xml,melanoma_hsa05218.xml,nsclc_hsa05223.xml,pancreatic_hsa05212.xml,prostate_hsa05215.xml,proteoglycans_hsa05205.xml,renalCellCarcinoma_hsa05211.xml,sclc_hsa05222.xml	aml_hsa05221.xml,cancer_hsa05200.xml,cholinMetabolism_hsa05231.xml,cml_hsa05220.xml,colorectal_hsa05210.xml,coreCarbonMetabolism_hsa05230.xml,endometrial_hsa05213.xml,glioma_hsa05214.xml,melanoma_hsa05218.xml,nsclc_hsa05223.xml,pancreatic_hsa05212.xml,prostate_hsa05215.xml,proteoglycans_hsa05205.xml,renalCellCarcinoma_hsa05211.xml,sclc_hsa05222.xml	hsa00562,hsa04070,hsa04150,hsa04210,hsa04370,hsa04380,hsa04620,hsa04630,hsa04650,hsa04660,hsa04662,hsa04664,hsa04666,hsa04670,hsa04722,hsa04725,hsa04810,hsa04910,hsa04914,hsa04915,hsa04919,hsa04930,hsa04960,hsa04973,hsa05100,hsa05142,hsa05145,hsa05146,hsa05160,hsa05162,hsa05164,hsa05210,hsa05211,hsa05212,hsa05213,hsa05214,hsa05215,hsa05218,hsa05220,hsa05221,hsa05222,hsa05223	-
Bladder/Bladder-TCC	ENSG00000051382	ENSP00000289153	ENST00000469284	94447759-c20c-49f5-b51f-cbfdea41f2e8	ENST00000477593:11	11	3.754	9.766e-04	9.777e-04	11	3.840	0.123	0.738	36	36	0	PF00454	PI3_PI4_kinase	801-1016	PF00017	SH2	ENSP00000244007	954	1	ENSG00000124181	PIK3CB	PLCG1	96	26035066.4908	0.901724757455983	235	48027968.3512	0.929123248293209	ENSP00000289153	0	1000	ENSP00000244007	0	1000	ENSP00000389813	-	4	0	2	675	aml_hsa05221.xml,cancer_hsa05200.xml,cholinMetabolism_hsa05231.xml,cml_hsa05220.xml,colorectal_hsa05210.xml,coreCarbonMetabolism_hsa05230.xml,endometrial_hsa05213.xml,glioma_hsa05214.xml,melanoma_hsa05218.xml,nsclc_hsa05223.xml,pancreatic_hsa05212.xml,prostate_hsa05215.xml,proteoglycans_hsa05205.xml,renalCellCarcinoma_hsa05211.xml,sclc_hsa05222.xml	cancer_hsa05200.xml,cholinMetabolism_hsa05231.xml,glioma_hsa05214.xml,nsclc_hsa05223.xml,proteoglycans_hsa05205.xml	hsa00562,hsa04070,hsa04150,hsa04210,hsa04370,hsa04380,hsa04620,hsa04630,hsa04650,hsa04660,hsa04662,hsa04664,hsa04666,hsa04670,hsa04722,hsa04725,hsa04810,hsa04910,hsa04914,hsa04915,hsa04919,hsa04930,hsa04960,hsa04973,hsa05100,hsa05142,hsa05145,hsa05146,hsa05160,hsa05162,hsa05164,hsa05210,hsa05211,hsa05212,hsa05213,hsa05214,hsa05215,hsa05218,hsa05220,hsa05221,hsa05222,hsa05223	hsa00562,hsa04020,hsa04070,hsa04370,hsa04650,hsa04660,hsa04664,hsa04666,hsa04670,hsa04722,hsa04919,hsa05110,hsa05120,hsa05214,hsa05223
Bladder/Bladder-TCC	ENSG00000051382	ENSP00000289153	ENST00000469284	94447759-c20c-49f5-b51f-cbfdea41f2e8	ENST00000477593:11	11	3.754	9.766e-04	9.777e-04	11	3.840	0.123	0.738	36	36	0	PF00454	PI3_PI4_kinase	801-1016	PF00017	SH2	ENSP00000262741	992	1	ENSG00000117461	PIK3CB	PIK3R3	96	26035066.4908	0.901724757455983	46	7353676.4150	0.823751347466762	ENSP00000289153	0	1000	ENSP00000289153	1	992	ENSP00000389813	-	4	0	2	573	aml_hsa05221.xml,cancer_hsa05200.xml,cholinMetabolism_hsa05231.xml,cml_hsa05220.xml,colorectal_hsa05210.xml,coreCarbonMetabolism_hsa05230.xml,endometrial_hsa05213.xml,glioma_hsa05214.xml,melanoma_hsa05218.xml,nsclc_hsa05223.xml,pancreatic_hsa05212.xml,prostate_hsa05215.xml,proteoglycans_hsa05205.xml,renalCellCarcinoma_hsa05211.xml,sclc_hsa05222.xml	aml_hsa05221.xml,cancer_hsa05200.xml,cholinMetabolism_hsa05231.xml,cml_hsa05220.xml,colorectal_hsa05210.xml,coreCarbonMetabolism_hsa05230.xml,endometrial_hsa05213.xml,glioma_hsa05214.xml,melanoma_hsa05218.xml,nsclc_hsa05223.xml,pancreatic_hsa05212.xml,prostate_hsa05215.xml,proteoglycans_hsa05205.xml,renalCellCarcinoma_hsa05211.xml,sclc_hsa05222.xml	hsa00562,hsa04070,hsa04150,hsa04210,hsa04370,hsa04380,hsa04620,hsa04630,hsa04650,hsa04660,hsa04662,hsa04664,hsa04666,hsa04670,hsa04722,hsa04725,hsa04810,hsa04910,hsa04914,hsa04915,hsa04919,hsa04930,hsa04960,hsa04973,hsa05100,hsa05142,hsa05145,hsa05146,hsa05160,hsa05162,hsa05164,hsa05210,hsa05211,hsa05212,hsa05213,hsa05214,hsa05215,hsa05218,hsa05220,hsa05221,hsa05222,hsa05223	hsa04070,hsa04150,hsa04210,hsa04370,hsa04380,hsa04620,hsa04630,hsa04650,hsa04660,hsa04662,hsa04664,hsa04666,hsa04670,hsa04722,hsa04725,hsa04810,hsa04910,hsa04914,hsa04915,hsa04919,hsa04930,hsa04960,hsa04973,hsa05100,hsa05142,hsa05145,hsa05146,hsa05160,hsa05162,hsa05164,hsa05210,hsa05211,hsa05212,hsa05213,hsa05214,hsa05215,hsa05218,hsa05220,hsa05221,hsa05222,hsa05223
Bladder/Bladder-TCC	ENSG00000051382	ENSP00000289153	ENST00000469284	94447759-c20c-49f5-b51f-cbfdea41f2e8	ENST00000477593:11	11	3.754	9.766e-04	9.777e-04	11	3.840	0.123	0.738	36	36	0	PF00454	PI3_PI4_kinase	801-1016	PF00017	SH2	ENSP00000298229	928	1	ENSG00000165458	PIK3CB	INPPL1	96	26035066.4908	0.901724757455983	30	5537290.4049	0.800035932447	ENSP00000289153	0	1000	ENSP00000270202	1	991	ENSP00000389813	-	4	0	3	480	aml_hsa05221.xml,cancer_hsa05200.xml,cholinMetabolism_hsa05231.xml,cml_hsa05220.xml,colorectal_hsa05210.xml,coreCarbonMetabolism_hsa05230.xml,endometrial_hsa05213.xml,glioma_hsa05214.xml,melanoma_hsa05218.xml,nsclc_hsa05223.xml,pancreatic_hsa05212.xml,prostate_hsa05215.xml,proteoglycans_hsa05205.xml,renalCellCarcinoma_hsa05211.xml,sclc_hsa05222.xml	-	hsa00562,hsa04070,hsa04150,hsa04210,hsa04370,hsa04380,hsa04620,hsa04630,hsa04650,hsa04660,hsa04662,hsa04664,hsa04666,hsa04670,hsa04722,hsa04725,hsa04810,hsa04910,hsa04914,hsa04915,hsa04919,hsa04930,hsa04960,hsa04973,hsa05100,hsa05142,hsa05145,hsa05146,hsa05160,hsa05162,hsa05164,hsa05210,hsa05211,hsa05212,hsa05213,hsa05214,hsa05215,hsa05218,hsa05220,hsa05221,hsa05222,hsa05223	hsa00562,hsa04070,hsa04662,hsa04666,hsa04910
Bladder/Bladder-TCC	ENSG00000051382	ENSP00000289153	ENST00000469284	94447759-c20c-49f5-b51f-cbfdea41f2e8	ENST00000477593:11	11	3.754	9.766e-04	9.777e-04	11	3.840	0.123	0.738	36	36	0	PF00454	PI3_PI4_kinase	801-1016	PF00017	SH2	ENSP00000300574	920	1	ENSG00000167193	PIK3CB	CRK	96	26035066.4908	0.901724757455983	119	14585708.7111	0.87495508444125	ENSP00000289153	0	1000	ENSP00000361423	1	999	ENSP00000389813	-	4	0	2	772	aml_hsa05221.xml,cancer_hsa05200.xml,cholinMetabolism_hsa05231.xml,cml_hsa05220.xml,colorectal_hsa05210.xml,coreCarbonMetabolism_hsa05230.xml,endometrial_hsa05213.xml,glioma_hsa05214.xml,melanoma_hsa05218.xml,nsclc_hsa05223.xml,pancreatic_hsa05212.xml,prostate_hsa05215.xml,proteoglycans_hsa05205.xml,renalCellCarcinoma_hsa05211.xml,sclc_hsa05222.xml	renalCellCarcinoma_hsa05211.xml	hsa00562,hsa04070,hsa04150,hsa04210,hsa04370,hsa04380,hsa04620,hsa04630,hsa04650,hsa04660,hsa04662,hsa04664,hsa04666,hsa04670,hsa04722,hsa04725,hsa04810,hsa04910,hsa04914,hsa04915,hsa04919,hsa04930,hsa04960,hsa04973,hsa05100,hsa05142,hsa05145,hsa05146,hsa05160,hsa05162,hsa05164,hsa05210,hsa05211,hsa05212,hsa05213,hsa05214,hsa05215,hsa05218,hsa05220,hsa05221,hsa05222,hsa05223	hsa04666,hsa04722,hsa04810,hsa04910,hsa05100,hsa05131,hsa05211,hsa05220
Bladder/Bladder-TCC	ENSG00000051382	ENSP00000289153	ENST00000469284	94447759-c20c-49f5-b51f-cbfdea41f2e8	ENST00000477593:11	11	3.754	9.766e-04	9.777e-04	11	3.840	0.123	0.738	36	36	0	PF00454	PI3_PI4_kinase	801-1016	PF00017	SH2	ENSP00000337825	950	1	ENSG00000182866	PIK3CB	LCK	96	26035066.4908	0.901724757455983	187	36108349.5472	0.923823212360762	ENSP00000289153	0	1000	ENSP00000337825	0	1000	ENSP00000389813	-	4	0	2	862	aml_hsa05221.xml,cancer_hsa05200.xml,cholinMetabolism_hsa05231.xml,cml_hsa05220.xml,colorectal_hsa05210.xml,coreCarbonMetabolism_hsa05230.xml,endometrial_hsa05213.xml,glioma_hsa05214.xml,melanoma_hsa05218.xml,nsclc_hsa05223.xml,pancreatic_hsa05212.xml,prostate_hsa05215.xml,proteoglycans_hsa05205.xml,renalCellCarcinoma_hsa05211.xml,sclc_hsa05222.xml	-	hsa00562,hsa04070,hsa04150,hsa04210,hsa04370,hsa04380,hsa04620,hsa04630,hsa04650,hsa04660,hsa04662,hsa04664,hsa04666,hsa04670,hsa04722,hsa04725,hsa04810,hsa04910,hsa04914,hsa04915,hsa04919,hsa04930,hsa04960,hsa04973,hsa05100,hsa05142,hsa05145,hsa05146,hsa05160,hsa05162,hsa05164,hsa05210,hsa05211,hsa05212,hsa05213,hsa05214,hsa05215,hsa05218,hsa05220,hsa05221,hsa05222,hsa05223	hsa04380,hsa04650,hsa04660,hsa05340
Bladder/Bladder-TCC	ENSG00000051382	ENSP00000289153	ENST00000469284	94447759-c20c-49f5-b51f-cbfdea41f2e8	ENST00000477593:11	11	3.754	9.766e-04	9.777e-04	11	3.840	0.123	0.738	36	36	0	PF00454	PI3_PI4_kinase	801-1016	PF00017	SH2	ENSP00000340944	958	1	ENSG00000179295	PIK3CB	PTPN11	96	26035066.4908	0.901724757455983	206	37947379.1059	0.924541861300755	ENSP00000289153	0	1000	ENSP00000340944	0	1000	ENSP00000389813	-	4	0	2	676	aml_hsa05221.xml,cancer_hsa05200.xml,cholinMetabolism_hsa05231.xml,cml_hsa05220.xml,colorectal_hsa05210.xml,coreCarbonMetabolism_hsa05230.xml,endometrial_hsa05213.xml,glioma_hsa05214.xml,melanoma_hsa05218.xml,nsclc_hsa05223.xml,pancreatic_hsa05212.xml,prostate_hsa05215.xml,proteoglycans_hsa05205.xml,renalCellCarcinoma_hsa05211.xml,sclc_hsa05222.xml	cml_hsa05220.xml,renalCellCarcinoma_hsa05211.xml	hsa00562,hsa04070,hsa04150,hsa04210,hsa04370,hsa04380,hsa04620,hsa04630,hsa04650,hsa04660,hsa04662,hsa04664,hsa04666,hsa04670,hsa04722,hsa04725,hsa04810,hsa04910,hsa04914,hsa04915,hsa04919,hsa04930,hsa04960,hsa04973,hsa05100,hsa05142,hsa05145,hsa05146,hsa05160,hsa05162,hsa05164,hsa05210,hsa05211,hsa05212,hsa05213,hsa05214,hsa05215,hsa05218,hsa05220,hsa05221,hsa05222,hsa05223	hsa04630,hsa04650,hsa04670,hsa04722,hsa04920,hsa05120,hsa05211,hsa05220
Bladder/Bladder-TCC	ENSG00000051382	ENSP00000289153	ENST00000469284	94447759-c20c-49f5-b51f-cbfdea41f2e8	ENST00000477593:11	11	3.754	9.766e-04	9.777e-04	11	3.840	0.123	0.738	36	36	0	PF00454	PI3_PI4_kinase	801-1016	PF00017	SH2	ENSP00000346671	975	1	ENSG00000010810	PIK3CB	FYN	96	26035066.4908	0.901724757455983	247	28555878.6095	0.906665468918433	ENSP00000289153	0	1000	ENSP00000264033	1	999	ENSP00000389813	-	4	0	3	382	aml_hsa05221.xml,cancer_hsa05200.xml,cholinMetabolism_hsa05231.xml,cml_hsa05220.xml,colorectal_hsa05210.xml,coreCarbonMetabolism_hsa05230.xml,endometrial_hsa05213.xml,glioma_hsa05214.xml,melanoma_hsa05218.xml,nsclc_hsa05223.xml,pancreatic_hsa05212.xml,prostate_hsa05215.xml,proteoglycans_hsa05205.xml,renalCellCarcinoma_hsa05211.xml,sclc_hsa05222.xml	-	hsa00562,hsa04070,hsa04150,hsa04210,hsa04370,hsa04380,hsa04620,hsa04630,hsa04650,hsa04660,hsa04662,hsa04664,hsa04666,hsa04670,hsa04722,hsa04725,hsa04810,hsa04910,hsa04914,hsa04915,hsa04919,hsa04930,hsa04960,hsa04973,hsa05100,hsa05142,hsa05145,hsa05146,hsa05160,hsa05162,hsa05164,hsa05210,hsa05211,hsa05212,hsa05213,hsa05214,hsa05215,hsa05218,hsa05220,hsa05221,hsa05222,hsa05223	hsa04360,hsa04380,hsa04650,hsa04660,hsa04664,hsa04725,hsa05020,hsa05130,hsa05162,hsa05416
Bladder/Bladder-TCC	ENSG00000051382	ENSP00000289153	ENST00000469284	94447759-c20c-49f5-b51f-cbfdea41f2e8	ENST00000477593:11	11	3.754	9.766e-04	9.777e-04	11	3.840	0.123	0.738	36	36	0	PF00454	PI3_PI4_kinase	801-1016	PF00017	SH2	ENSP00000350941	963	1	ENSG00000197122	PIK3CB	SRC	96	26035066.4908	0.901724757455983	380	59922954.9252	0.935141933165649	ENSP00000289153	0	1000	ENSP00000350941	0	1000	ENSP00000389813	-	4	0	2	574	aml_hsa05221.xml,cancer_hsa05200.xml,cholinMetabolism_hsa05231.xml,cml_hsa05220.xml,colorectal_hsa05210.xml,coreCarbonMetabolism_hsa05230.xml,endometrial_hsa05213.xml,glioma_hsa05214.xml,melanoma_hsa05218.xml,nsclc_hsa05223.xml,pancreatic_hsa05212.xml,prostate_hsa05215.xml,proteoglycans_hsa05205.xml,renalCellCarcinoma_hsa05211.xml,sclc_hsa05222.xml	proteoglycans_hsa05205.xml	hsa00562,hsa04070,hsa04150,hsa04210,hsa04370,hsa04380,hsa04620,hsa04630,hsa04650,hsa04660,hsa04662,hsa04664,hsa04666,hsa04670,hsa04722,hsa04725,hsa04810,hsa04910,hsa04914,hsa04915,hsa04919,hsa04930,hsa04960,hsa04973,hsa05100,hsa05142,hsa05145,hsa05146,hsa05160,hsa05162,hsa05164,hsa05210,hsa05211,hsa05212,hsa05213,hsa05214,hsa05215,hsa05218,hsa05220,hsa05221,hsa05222,hsa05223	hsa04370,hsa04530,hsa04540,hsa04727,hsa04810,hsa04912,hsa04915,hsa04919,hsa05100,hsa05120,hsa05131,hsa05152
Bladder/Bladder-TCC	ENSG00000051382	ENSP00000289153	ENST00000469284	94447759-c20c-49f5-b51f-cbfdea41f2e8	ENST00000477593:11	11	3.754	9.766e-04	9.777e-04	11	3.840	0.123	0.738	36	36	0	PF00454	PI3_PI4_kinase	801-1016	PF00017	SH2	ENSP00000352336	951	1	ENSG00000197943	PIK3CB	PLCG2	96	26035066.4908	0.901724757455983	127	14011305.8421	0.87100251527129	ENSP00000289153	0	1000	ENSP00000275493	1	993	ENSP00000389813	-	4	0	1	880	aml_hsa05221.xml,cancer_hsa05200.xml,cholinMetabolism_hsa05231.xml,cml_hsa05220.xml,colorectal_hsa05210.xml,coreCarbonMetabolism_hsa05230.xml,endometrial_hsa05213.xml,glioma_hsa05214.xml,melanoma_hsa05218.xml,nsclc_hsa05223.xml,pancreatic_hsa05212.xml,prostate_hsa05215.xml,proteoglycans_hsa05205.xml,renalCellCarcinoma_hsa05211.xml,sclc_hsa05222.xml	cancer_hsa05200.xml,glioma_hsa05214.xml,nsclc_hsa05223.xml,proteoglycans_hsa05205.xml	hsa00562,hsa04070,hsa04150,hsa04210,hsa04370,hsa04380,hsa04620,hsa04630,hsa04650,hsa04660,hsa04662,hsa04664,hsa04666,hsa04670,hsa04722,hsa04725,hsa04810,hsa04910,hsa04914,hsa04915,hsa04919,hsa04930,hsa04960,hsa04973,hsa05100,hsa05142,hsa05145,hsa05146,hsa05160,hsa05162,hsa05164,hsa05210,hsa05211,hsa05212,hsa05213,hsa05214,hsa05215,hsa05218,hsa05220,hsa05221,hsa05222,hsa05223	hsa00562,hsa04020,hsa04070,hsa04370,hsa04380,hsa04650,hsa04662,hsa04664,hsa04666,hsa04670,hsa04722,hsa04919,hsa05110,hsa05120,hsa05214,hsa05223
Bladder/Bladder-TCC	ENSG00000051382	ENSP00000289153	ENST00000469284	94447759-c20c-49f5-b51f-cbfdea41f2e8	ENST00000477593:11	11	3.754	9.766e-04	9.777e-04	11	3.840	0.123	0.738	36	36	0	PF00454	PI3_PI4_kinase	801-1016	PF00017	SH2	ENSP00000352575	913	1	ENSG00000168918	PIK3CB	INPP5D	96	26035066.4908	0.901724757455983	60	9480966.9250	0.846298957959037	ENSP00000289153	0	1000	ENSP00000351497	1	985	ENSP00000389813	-	4	0	2	671	aml_hsa05221.xml,cancer_hsa05200.xml,cholinMetabolism_hsa05231.xml,cml_hsa05220.xml,colorectal_hsa05210.xml,coreCarbonMetabolism_hsa05230.xml,endometrial_hsa05213.xml,glioma_hsa05214.xml,melanoma_hsa05218.xml,nsclc_hsa05223.xml,pancreatic_hsa05212.xml,prostate_hsa05215.xml,proteoglycans_hsa05205.xml,renalCellCarcinoma_hsa05211.xml,sclc_hsa05222.xml	-	hsa00562,hsa04070,hsa04150,hsa04210,hsa04370,hsa04380,hsa04620,hsa04630,hsa04650,hsa04660,hsa04662,hsa04664,hsa04666,hsa04670,hsa04722,hsa04725,hsa04810,hsa04910,hsa04914,hsa04915,hsa04919,hsa04930,hsa04960,hsa04973,hsa05100,hsa05142,hsa05145,hsa05146,hsa05160,hsa05162,hsa05164,hsa05210,hsa05211,hsa05212,hsa05213,hsa05214,hsa05215,hsa05218,hsa05220,hsa05221,hsa05222,hsa05223	hsa00562,hsa04070,hsa04662,hsa04664,hsa04666
Bladder/Bladder-TCC	ENSG00000051382	ENSP00000289153	ENST00000469284	94447759-c20c-49f5-b51f-cbfdea41f2e8	ENST00000477593:11	11	3.754	9.766e-04	9.777e-04	11	3.840	0.123	0.738	36	36	0	PF00454	PI3_PI4_kinase	801-1016	PF00017	SH2	ENSP00000360916	919	1	ENSG00000160293	PIK3CB	VAV2	96	26035066.4908	0.901724757455983	153	20074355.5225	0.893370463528566	ENSP00000289153	0	1000	ENSP00000275493	1	999	ENSP00000389813	-	4	0	2	678	aml_hsa05221.xml,cancer_hsa05200.xml,cholinMetabolism_hsa05231.xml,cml_hsa05220.xml,colorectal_hsa05210.xml,coreCarbonMetabolism_hsa05230.xml,endometrial_hsa05213.xml,glioma_hsa05214.xml,melanoma_hsa05218.xml,nsclc_hsa05223.xml,pancreatic_hsa05212.xml,prostate_hsa05215.xml,proteoglycans_hsa05205.xml,renalCellCarcinoma_hsa05211.xml,sclc_hsa05222.xml	proteoglycans_hsa05205.xml	hsa00562,hsa04070,hsa04150,hsa04210,hsa04370,hsa04380,hsa04620,hsa04630,hsa04650,hsa04660,hsa04662,hsa04664,hsa04666,hsa04670,hsa04722,hsa04725,hsa04810,hsa04910,hsa04914,hsa04915,hsa04919,hsa04930,hsa04960,hsa04973,hsa05100,hsa05142,hsa05145,hsa05146,hsa05160,hsa05162,hsa05164,hsa05210,hsa05211,hsa05212,hsa05213,hsa05214,hsa05215,hsa05218,hsa05220,hsa05221,hsa05222,hsa05223	hsa04650,hsa04660,hsa04662,hsa04664,hsa04666,hsa04670,hsa04810
Bladder/Bladder-TCC	ENSG00000051382	ENSP00000289153	ENST00000469284	94447759-c20c-49f5-b51f-cbfdea41f2e8	ENST00000477593:11	11	3.754	9.766e-04	9.777e-04	11	3.840	0.123	0.738	36	36	0	PF00454	PI3_PI4_kinase	801-1016	PF00017	SH2	ENSP00000363115	945	1	ENSG00000000938	PIK3CB	FGR	96	26035066.4908	0.901724757455983	77	15579118.0779	0.881153431548688	ENSP00000289153	0	1000	ENSP00000264033	1	991	ENSP00000389813	-	4	0	2	563	aml_hsa05221.xml,cancer_hsa05200.xml,cholinMetabolism_hsa05231.xml,cml_hsa05220.xml,colorectal_hsa05210.xml,coreCarbonMetabolism_hsa05230.xml,endometrial_hsa05213.xml,glioma_hsa05214.xml,melanoma_hsa05218.xml,nsclc_hsa05223.xml,pancreatic_hsa05212.xml,prostate_hsa05215.xml,proteoglycans_hsa05205.xml,renalCellCarcinoma_hsa05211.xml,sclc_hsa05222.xml	-	hsa00562,hsa04070,hsa04150,hsa04210,hsa04370,hsa04380,hsa04620,hsa04630,hsa04650,hsa04660,hsa04662,hsa04664,hsa04666,hsa04670,hsa04722,hsa04725,hsa04810,hsa04910,hsa04914,hsa04915,hsa04919,hsa04930,hsa04960,hsa04973,hsa05100,hsa05142,hsa05145,hsa05146,hsa05160,hsa05162,hsa05164,hsa05210,hsa05211,hsa05212,hsa05213,hsa05214,hsa05215,hsa05218,hsa05220,hsa05221,hsa05222,hsa05223	-
Bladder/Bladder-TCC	ENSG00000051382	ENSP00000289153	ENST00000469284	94447759-c20c-49f5-b51f-cbfdea41f2e8	ENST00000477593:11	11	3.754	9.766e-04	9.777e-04	11	3.840	0.123	0.738	36	36	0	PF00454	PI3_PI4_kinase	801-1016	PF00017	SH2	ENSP00000364898	917	1	ENSG00000165025	PIK3CB	SYK	96	26035066.4908	0.901724757455983	145	18605777.3046	0.8900467121811	ENSP00000289153	0	1000	ENSP00000364898	0	1000	ENSP00000389813	-	4	0	2	783	aml_hsa05221.xml,cancer_hsa05200.xml,cholinMetabolism_hsa05231.xml,cml_hsa05220.xml,colorectal_hsa05210.xml,coreCarbonMetabolism_hsa05230.xml,endometrial_hsa05213.xml,glioma_hsa05214.xml,melanoma_hsa05218.xml,nsclc_hsa05223.xml,pancreatic_hsa05212.xml,prostate_hsa05215.xml,proteoglycans_hsa05205.xml,renalCellCarcinoma_hsa05211.xml,sclc_hsa05222.xml	-	hsa00562,hsa04070,hsa04150,hsa04210,hsa04370,hsa04380,hsa04620,hsa04630,hsa04650,hsa04660,hsa04662,hsa04664,hsa04666,hsa04670,hsa04722,hsa04725,hsa04810,hsa04910,hsa04914,hsa04915,hsa04919,hsa04930,hsa04960,hsa04973,hsa05100,hsa05142,hsa05145,hsa05146,hsa05160,hsa05162,hsa05164,hsa05210,hsa05211,hsa05212,hsa05213,hsa05214,hsa05215,hsa05218,hsa05220,hsa05221,hsa05222,hsa05223	hsa04380,hsa04650,hsa04662,hsa04664,hsa04666,hsa05152
Bladder/Bladder-TCC	ENSG00000051382	ENSP00000289153	ENST00000469284	94447759-c20c-49f5-b51f-cbfdea41f2e8	ENST00000477593:11	11	3.754	9.766e-04	9.777e-04	11	3.840	0.123	0.738	36	36	0	PF00454	PI3_PI4_kinase	801-1016	PF00017	SH2	ENSP00000365012	985	1	ENSG00000101336	PIK3CB	HCK	96	26035066.4908	0.901724757455983	88	17259607.5423	0.88699245418613	ENSP00000289153	0	1000	ENSP00000264033	1	999	ENSP00000389813	-	4	0	2	769	aml_hsa05221.xml,cancer_hsa05200.xml,cholinMetabolism_hsa05231.xml,cml_hsa05220.xml,colorectal_hsa05210.xml,coreCarbonMetabolism_hsa05230.xml,endometrial_hsa05213.xml,glioma_hsa05214.xml,melanoma_hsa05218.xml,nsclc_hsa05223.xml,pancreatic_hsa05212.xml,prostate_hsa05215.xml,proteoglycans_hsa05205.xml,renalCellCarcinoma_hsa05211.xml,sclc_hsa05222.xml	-	hsa00562,hsa04070,hsa04150,hsa04210,hsa04370,hsa04380,hsa04620,hsa04630,hsa04650,hsa04660,hsa04662,hsa04664,hsa04666,hsa04670,hsa04722,hsa04725,hsa04810,hsa04910,hsa04914,hsa04915,hsa04919,hsa04930,hsa04960,hsa04973,hsa05100,hsa05142,hsa05145,hsa05146,hsa05160,hsa05162,hsa05164,hsa05210,hsa05211,hsa05212,hsa05213,hsa05214,hsa05215,hsa05218,hsa05220,hsa05221,hsa05222,hsa05223	hsa04666
Bladder/Bladder-TCC	ENSG00000051382	ENSP00000289153	ENST00000469284	94447759-c20c-49f5-b51f-cbfdea41f2e8	ENST00000477593:11	11	3.754	9.766e-04	9.777e-04	11	3.840	0.123	0.738	36	36	0	PF00454	PI3_PI4_kinase	801-1016	PF00017	SH2	ENSP00000371067	908	1	ENSG00000096968	PIK3CB	JAK2	96	26035066.4908	0.901724757455983	177	29572554.1356	0.910168882500898	ENSP00000289153	0	1000	ENSP00000371067	0	1000	ENSP00000389813	-	4	0	2	574	aml_hsa05221.xml,cancer_hsa05200.xml,cholinMetabolism_hsa05231.xml,cml_hsa05220.xml,colorectal_hsa05210.xml,coreCarbonMetabolism_hsa05230.xml,endometrial_hsa05213.xml,glioma_hsa05214.xml,melanoma_hsa05218.xml,nsclc_hsa05223.xml,pancreatic_hsa05212.xml,prostate_hsa05215.xml,proteoglycans_hsa05205.xml,renalCellCarcinoma_hsa05211.xml,sclc_hsa05222.xml	-	hsa00562,hsa04070,hsa04150,hsa04210,hsa04370,hsa04380,hsa04620,hsa04630,hsa04650,hsa04660,hsa04662,hsa04664,hsa04666,hsa04670,hsa04722,hsa04725,hsa04810,hsa04910,hsa04914,hsa04915,hsa04919,hsa04930,hsa04960,hsa04973,hsa05100,hsa05142,hsa05145,hsa05146,hsa05160,hsa05162,hsa05164,hsa05210,hsa05211,hsa05212,hsa05213,hsa05214,hsa05215,hsa05218,hsa05220,hsa05221,hsa05222,hsa05223	hsa04630,hsa04725,hsa04920,hsa05140,hsa05145,hsa05152,hsa05162,hsa05164
Bladder/Bladder-TCC	ENSG00000051382	ENSP00000289153	ENST00000469284	94447759-c20c-49f5-b51f-cbfdea41f2e8	ENST00000477593:11	11	3.754	9.766e-04	9.777e-04	11	3.840	0.123	0.738	36	36	0	PF00454	PI3_PI4_kinase	801-1016	PF00017	SH2	ENSP00000398655	902	1	ENSG00000113263	PIK3CB	ITK	96	26035066.4908	0.901724757455983	39	5556956.1976	0.800305425799497	ENSP00000289153	0	1000	ENSP00000398655	0	1000	ENSP00000389813	-	4	0	2	679	aml_hsa05221.xml,cancer_hsa05200.xml,cholinMetabolism_hsa05231.xml,cml_hsa05220.xml,colorectal_hsa05210.xml,coreCarbonMetabolism_hsa05230.xml,endometrial_hsa05213.xml,glioma_hsa05214.xml,melanoma_hsa05218.xml,nsclc_hsa05223.xml,pancreatic_hsa05212.xml,prostate_hsa05215.xml,proteoglycans_hsa05205.xml,renalCellCarcinoma_hsa05211.xml,sclc_hsa05222.xml	-	hsa00562,hsa04070,hsa04150,hsa04210,hsa04370,hsa04380,hsa04620,hsa04630,hsa04650,hsa04660,hsa04662,hsa04664,hsa04666,hsa04670,hsa04722,hsa04725,hsa04810,hsa04910,hsa04914,hsa04915,hsa04919,hsa04930,hsa04960,hsa04973,hsa05100,hsa05142,hsa05145,hsa05146,hsa05160,hsa05162,hsa05164,hsa05210,hsa05211,hsa05212,hsa05213,hsa05214,hsa05215,hsa05218,hsa05220,hsa05221,hsa05222,hsa05223	hsa04660,hsa04670
Bladder/Bladder-TCC	ENSG00000051382	ENSP00000289153	ENST00000469284	94447759-c20c-49f5-b51f-cbfdea41f2e8	ENST00000477593:11	11	3.754	9.766e-04	9.777e-04	11	3.840	0.123	0.738	36	36	0	PF00454	PI3_PI4_kinase	801-1016	PF00017	SH2	ENSP00000428924	953	1	ENSG00000254087	PIK3CB	LYN	96	26035066.4908	0.901724757455983	154	26374874.7128	0.901904419690981	ENSP00000289153	0	1000	ENSP00000264033	1	999	ENSP00000389813	-	4	0	2	575	aml_hsa05221.xml,cancer_hsa05200.xml,cholinMetabolism_hsa05231.xml,cml_hsa05220.xml,colorectal_hsa05210.xml,coreCarbonMetabolism_hsa05230.xml,endometrial_hsa05213.xml,glioma_hsa05214.xml,melanoma_hsa05218.xml,nsclc_hsa05223.xml,pancreatic_hsa05212.xml,prostate_hsa05215.xml,proteoglycans_hsa05205.xml,renalCellCarcinoma_hsa05211.xml,sclc_hsa05222.xml	-	hsa00562,hsa04070,hsa04150,hsa04210,hsa04370,hsa04380,hsa04620,hsa04630,hsa04650,hsa04660,hsa04662,hsa04664,hsa04666,hsa04670,hsa04722,hsa04725,hsa04810,hsa04910,hsa04914,hsa04915,hsa04919,hsa04930,hsa04960,hsa04973,hsa05100,hsa05142,hsa05145,hsa05146,hsa05160,hsa05162,hsa05164,hsa05210,hsa05211,hsa05212,hsa05213,hsa05214,hsa05215,hsa05218,hsa05220,hsa05221,hsa05222,hsa05223	hsa04662,hsa04664,hsa04666,hsa04730,hsa05120
Bladder/Bladder-TCC	ENSG00000051382	ENSP00000289153	ENST00000469284	94447759-c20c-49f5-b51f-cbfdea41f2e8	ENST00000477593:11	11	3.754	9.766e-04	9.777e-04	11	3.840	0.123	0.738	36	36	0	PF00454	PI3_PI4_kinase	801-1016	PF00017	SH2	ENSP00000471914	953	1	ENSG00000268173	PIK3CB	PIK3R2	96	26035066.4908	0.901724757455983	53	8144913.6946	0.830398850161696	ENSP00000289153	0	1000	ENSP00000261799	1	996	ENSP00000389813	-	4	0	3	588	aml_hsa05221.xml,cancer_hsa05200.xml,cholinMetabolism_hsa05231.xml,cml_hsa05220.xml,colorectal_hsa05210.xml,coreCarbonMetabolism_hsa05230.xml,endometrial_hsa05213.xml,glioma_hsa05214.xml,melanoma_hsa05218.xml,nsclc_hsa05223.xml,pancreatic_hsa05212.xml,prostate_hsa05215.xml,proteoglycans_hsa05205.xml,renalCellCarcinoma_hsa05211.xml,sclc_hsa05222.xml	-	hsa00562,hsa04070,hsa04150,hsa04210,hsa04370,hsa04380,hsa04620,hsa04630,hsa04650,hsa04660,hsa04662,hsa04664,hsa04666,hsa04670,hsa04722,hsa04725,hsa04810,hsa04910,hsa04914,hsa04915,hsa04919,hsa04930,hsa04960,hsa04973,hsa05100,hsa05142,hsa05145,hsa05146,hsa05160,hsa05162,hsa05164,hsa05210,hsa05211,hsa05212,hsa05213,hsa05214,hsa05215,hsa05218,hsa05220,hsa05221,hsa05222,hsa05223	hsa04070,hsa04150,hsa04210,hsa04370,hsa04380,hsa04620,hsa04630,hsa04650,hsa04660,hsa04662,hsa04664,hsa04666,hsa04670,hsa04722,hsa04725,hsa04810,hsa04910,hsa04914,hsa04915,hsa04919,hsa04930,hsa04960,hsa04973,hsa05100,hsa05142,hsa05145,hsa05146,hsa05160,hsa05162,hsa05164,hsa05210,hsa05211,hsa05212,hsa05213,hsa05214,hsa05215,hsa05218,hsa05220,hsa05221,hsa05222,hsa05223
Bladder/Bladder-TCC	ENSG00000051382	ENSP00000289153	ENST00000469284	94447759-c20c-49f5-b51f-cbfdea41f2e8	ENST00000477593:11	11	3.754	9.766e-04	9.777e-04	11	3.840	0.123	0.738	36	36	0	PF00454	PI3_PI4_kinase	801-1016	PF00017	SH2	ENSP00000472929	928	1	ENSG00000141968	PIK3CB	VAV1	96	26035066.4908	0.901724757455983	189	37332935.5087	0.924272367948257	ENSP00000289153	0	1000	ENSP00000472929	0	1000	ENSP00000389813	-	4	0	3	583	aml_hsa05221.xml,cancer_hsa05200.xml,cholinMetabolism_hsa05231.xml,cml_hsa05220.xml,colorectal_hsa05210.xml,coreCarbonMetabolism_hsa05230.xml,endometrial_hsa05213.xml,glioma_hsa05214.xml,melanoma_hsa05218.xml,nsclc_hsa05223.xml,pancreatic_hsa05212.xml,prostate_hsa05215.xml,proteoglycans_hsa05205.xml,renalCellCarcinoma_hsa05211.xml,sclc_hsa05222.xml	-	hsa00562,hsa04070,hsa04150,hsa04210,hsa04370,hsa04380,hsa04620,hsa04630,hsa04650,hsa04660,hsa04662,hsa04664,hsa04666,hsa04670,hsa04722,hsa04725,hsa04810,hsa04910,hsa04914,hsa04915,hsa04919,hsa04930,hsa04960,hsa04973,hsa05100,hsa05142,hsa05145,hsa05146,hsa05160,hsa05162,hsa05164,hsa05210,hsa05211,hsa05212,hsa05213,hsa05214,hsa05215,hsa05218,hsa05220,hsa05221,hsa05222,hsa05223	hsa04650,hsa04660,hsa04662,hsa04664,hsa04666,hsa04670,hsa04810
Bladder/Bladder-TCC	ENSG00000051382	ENSP00000289153	ENST00000469284	94447759-c20c-49f5-b51f-cbfdea41f2e8	ENST00000477593:11	11	3.754	9.766e-04	9.777e-04	11	3.840	0.123	0.738	36	36	0	PF00454	PI3_PI4_kinase	801-1016	PF00071	Ras	ENSP00000246792	966	1	ENSG00000126458	PIK3CB	RRAS	96	26035066.4908	0.901724757455983	59	6043580.3837	0.806773266259432	ENSP00000289153	0	1000	ENSP00000251849	1	999	ENSP00000389813	-	4	0	3	468	aml_hsa05221.xml,cancer_hsa05200.xml,cholinMetabolism_hsa05231.xml,cml_hsa05220.xml,colorectal_hsa05210.xml,coreCarbonMetabolism_hsa05230.xml,endometrial_hsa05213.xml,glioma_hsa05214.xml,melanoma_hsa05218.xml,nsclc_hsa05223.xml,pancreatic_hsa05212.xml,prostate_hsa05215.xml,proteoglycans_hsa05205.xml,renalCellCarcinoma_hsa05211.xml,sclc_hsa05222.xml	proteoglycans_hsa05205.xml	hsa00562,hsa04070,hsa04150,hsa04210,hsa04370,hsa04380,hsa04620,hsa04630,hsa04650,hsa04660,hsa04662,hsa04664,hsa04666,hsa04670,hsa04722,hsa04725,hsa04810,hsa04910,hsa04914,hsa04915,hsa04919,hsa04930,hsa04960,hsa04973,hsa05100,hsa05142,hsa05145,hsa05146,hsa05160,hsa05162,hsa05164,hsa05210,hsa05211,hsa05212,hsa05213,hsa05214,hsa05215,hsa05218,hsa05220,hsa05221,hsa05222,hsa05223	hsa04530,hsa04810
Bladder/Bladder-TCC	ENSG00000051382	ENSP00000289153	ENST00000469284	94447759-c20c-49f5-b51f-cbfdea41f2e8	ENST00000477593:11	11	3.754	9.766e-04	9.777e-04	11	3.840	0.123	0.738	36	36	0	PF00454	PI3_PI4_kinase	801-1016	PF00071	Ras	ENSP00000249071	980	1	ENSG00000128340	PIK3CB	RAC2	96	26035066.4908	0.901724757455983	165	20452427.0483	0.894178943586058	ENSP00000289153	0	1000	ENSP00000289153	1	980	ENSP00000389813	-	4	0	2	774	aml_hsa05221.xml,cancer_hsa05200.xml,cholinMetabolism_hsa05231.xml,cml_hsa05220.xml,colorectal_hsa05210.xml,coreCarbonMetabolism_hsa05230.xml,endometrial_hsa05213.xml,glioma_hsa05214.xml,melanoma_hsa05218.xml,nsclc_hsa05223.xml,pancreatic_hsa05212.xml,prostate_hsa05215.xml,proteoglycans_hsa05205.xml,renalCellCarcinoma_hsa05211.xml,sclc_hsa05222.xml	cancer_hsa05200.xml,cholinMetabolism_hsa05231.xml,colorectal_hsa05210.xml,pancreatic_hsa05212.xml	hsa00562,hsa04070,hsa04150,hsa04210,hsa04370,hsa04380,hsa04620,hsa04630,hsa04650,hsa04660,hsa04662,hsa04664,hsa04666,hsa04670,hsa04722,hsa04725,hsa04810,hsa04910,hsa04914,hsa04915,hsa04919,hsa04930,hsa04960,hsa04973,hsa05100,hsa05142,hsa05145,hsa05146,hsa05160,hsa05162,hsa05164,hsa05210,hsa05211,hsa05212,hsa05213,hsa05214,hsa05215,hsa05218,hsa05220,hsa05221,hsa05222,hsa05223	hsa04310,hsa04360,hsa04370,hsa04650,hsa04662,hsa04664,hsa04666,hsa04670,hsa04810,hsa05210,hsa05212,hsa05416
Bladder/Bladder-TCC	ENSG00000051382	ENSP00000289153	ENST00000469284	94447759-c20c-49f5-b51f-cbfdea41f2e8	ENST00000477593:11	11	3.754	9.766e-04	9.777e-04	11	3.840	0.123	0.738	36	36	0	PF00454	PI3_PI4_kinase	801-1016	PF00071	Ras	ENSP00000250559	916	1	ENSG00000127314	PIK3CB	RAP1B	96	26035066.4908	0.901724757455983	63	10205762.2860	0.85195831836148	ENSP00000289153	0	1000	ENSP00000270202	1	994	ENSP00000389813	-	4	0	3	386	aml_hsa05221.xml,cancer_hsa05200.xml,cholinMetabolism_hsa05231.xml,cml_hsa05220.xml,colorectal_hsa05210.xml,coreCarbonMetabolism_hsa05230.xml,endometrial_hsa05213.xml,glioma_hsa05214.xml,melanoma_hsa05218.xml,nsclc_hsa05223.xml,pancreatic_hsa05212.xml,prostate_hsa05215.xml,proteoglycans_hsa05205.xml,renalCellCarcinoma_hsa05211.xml,sclc_hsa05222.xml	renalCellCarcinoma_hsa05211.xml	hsa00562,hsa04070,hsa04150,hsa04210,hsa04370,hsa04380,hsa04620,hsa04630,hsa04650,hsa04660,hsa04662,hsa04664,hsa04666,hsa04670,hsa04722,hsa04725,hsa04810,hsa04910,hsa04914,hsa04915,hsa04919,hsa04930,hsa04960,hsa04973,hsa05100,hsa05142,hsa05145,hsa05146,hsa05160,hsa05162,hsa05164,hsa05210,hsa05211,hsa05212,hsa05213,hsa05214,hsa05215,hsa05218,hsa05220,hsa05221,hsa05222,hsa05223	hsa04670,hsa04720,hsa04722,hsa04972,hsa05211
Bladder/Bladder-TCC	ENSG00000051382	ENSP00000289153	ENST00000469284	94447759-c20c-49f5-b51f-cbfdea41f2e8	ENST00000477593:11	11	3.754	9.766e-04	9.777e-04	11	3.840	0.123	0.738	36	36	0	PF00454	PI3_PI4_kinase	801-1016	PF00071	Ras	ENSP00000256078	912	1	ENSG00000133703	PIK3CB	KRAS	96	26035066.4908	0.901724757455983	66	10681351.2949	0.855731225296443	ENSP00000289153	0	1000	ENSP00000256078	0	1000	ENSP00000389813	-	4	0	3	581	aml_hsa05221.xml,cancer_hsa05200.xml,cholinMetabolism_hsa05231.xml,cml_hsa05220.xml,colorectal_hsa05210.xml,coreCarbonMetabolism_hsa05230.xml,endometrial_hsa05213.xml,glioma_hsa05214.xml,melanoma_hsa05218.xml,nsclc_hsa05223.xml,pancreatic_hsa05212.xml,prostate_hsa05215.xml,proteoglycans_hsa05205.xml,renalCellCarcinoma_hsa05211.xml,sclc_hsa05222.xml	aml_hsa05221.xml,bladder_hsa05219.xml,cancer_hsa05200.xml,cholinMetabolism_hsa05231.xml,cml_hsa05220.xml,colorectal_hsa05210.xml,coreCarbonMetabolism_hsa05230.xml,endometrial_hsa05213.xml,glioma_hsa05214.xml,melanoma_hsa05218.xml,nsclc_hsa05223.xml,pancreatic_hsa05212.xml,prostate_hsa05215.xml,proteoglycans_hsa05205.xml,thyroid_hsa05216.xml	hsa00562,hsa04070,hsa04150,hsa04210,hsa04370,hsa04380,hsa04620,hsa04630,hsa04650,hsa04660,hsa04662,hsa04664,hsa04666,hsa04670,hsa04722,hsa04725,hsa04810,hsa04910,hsa04914,hsa04915,hsa04919,hsa04930,hsa04960,hsa04973,hsa05100,hsa05142,hsa05145,hsa05146,hsa05160,hsa05162,hsa05164,hsa05210,hsa05211,hsa05212,hsa05213,hsa05214,hsa05215,hsa05218,hsa05220,hsa05221,hsa05222,hsa05223	-
Bladder/Bladder-TCC	ENSG00000051382	ENSP00000289153	ENST00000469284	94447759-c20c-49f5-b51f-cbfdea41f2e8	ENST00000477593:11	11	3.754	9.766e-04	9.777e-04	11	3.840	0.123	0.738	36	36	0	PF00454	PI3_PI4_kinase	801-1016	PF00071	Ras	ENSP00000304283	983	1	ENSG00000169750	PIK3CB	RAC3	96	26035066.4908	0.901724757455983	214	27372886.1336	0.903880704275961	ENSP00000289153	0	1000	ENSP00000472929	1	998	ENSP00000389813	-	4	0	2	767	aml_hsa05221.xml,cancer_hsa05200.xml,cholinMetabolism_hsa05231.xml,cml_hsa05220.xml,colorectal_hsa05210.xml,coreCarbonMetabolism_hsa05230.xml,endometrial_hsa05213.xml,glioma_hsa05214.xml,melanoma_hsa05218.xml,nsclc_hsa05223.xml,pancreatic_hsa05212.xml,prostate_hsa05215.xml,proteoglycans_hsa05205.xml,renalCellCarcinoma_hsa05211.xml,sclc_hsa05222.xml	cancer_hsa05200.xml,cholinMetabolism_hsa05231.xml,colorectal_hsa05210.xml,pancreatic_hsa05212.xml	hsa00562,hsa04070,hsa04150,hsa04210,hsa04370,hsa04380,hsa04620,hsa04630,hsa04650,hsa04660,hsa04662,hsa04664,hsa04666,hsa04670,hsa04722,hsa04725,hsa04810,hsa04910,hsa04914,hsa04915,hsa04919,hsa04930,hsa04960,hsa04973,hsa05100,hsa05142,hsa05145,hsa05146,hsa05160,hsa05162,hsa05164,hsa05210,hsa05211,hsa05212,hsa05213,hsa05214,hsa05215,hsa05218,hsa05220,hsa05221,hsa05222,hsa05223	hsa04310,hsa04360,hsa04370,hsa04650,hsa04662,hsa04664,hsa04810,hsa05210,hsa05212,hsa05416
Bladder/Bladder-TCC	ENSG00000051382	ENSP00000289153	ENST00000469284	94447759-c20c-49f5-b51f-cbfdea41f2e8	ENST00000477593:11	11	3.754	9.766e-04	9.777e-04	11	3.840	0.123	0.738	36	36	0	PF00454	PI3_PI4_kinase	801-1016	PF00071	Ras	ENSP00000309845	956	1	ENSG00000174775	PIK3CB	HRAS	96	26035066.4908	0.901724757455983	227	43309980.5903	0.92597915918074	ENSP00000289153	0	1000	ENSP00000309845	0	1000	ENSP00000389813	-	4	0	2	569	aml_hsa05221.xml,cancer_hsa05200.xml,cholinMetabolism_hsa05231.xml,cml_hsa05220.xml,colorectal_hsa05210.xml,coreCarbonMetabolism_hsa05230.xml,endometrial_hsa05213.xml,glioma_hsa05214.xml,melanoma_hsa05218.xml,nsclc_hsa05223.xml,pancreatic_hsa05212.xml,prostate_hsa05215.xml,proteoglycans_hsa05205.xml,renalCellCarcinoma_hsa05211.xml,sclc_hsa05222.xml	aml_hsa05221.xml,bladder_hsa05219.xml,cancer_hsa05200.xml,cholinMetabolism_hsa05231.xml,cml_hsa05220.xml,coreCarbonMetabolism_hsa05230.xml,endometrial_hsa05213.xml,glioma_hsa05214.xml,melanoma_hsa05218.xml,nsclc_hsa05223.xml,prostate_hsa05215.xml,proteoglycans_hsa05205.xml,thyroid_hsa05216.xml	hsa00562,hsa04070,hsa04150,hsa04210,hsa04370,hsa04380,hsa04620,hsa04630,hsa04650,hsa04660,hsa04662,hsa04664,hsa04666,hsa04670,hsa04722,hsa04725,hsa04810,hsa04910,hsa04914,hsa04915,hsa04919,hsa04930,hsa04960,hsa04973,hsa05100,hsa05142,hsa05145,hsa05146,hsa05160,hsa05162,hsa05164,hsa05210,hsa05211,hsa05212,hsa05213,hsa05214,hsa05215,hsa05218,hsa05220,hsa05221,hsa05222,hsa05223	hsa04360,hsa04370,hsa04530,hsa04540,hsa04650,hsa04660,hsa04662,hsa04664,hsa04720,hsa04722,hsa04725,hsa04726,hsa04730,hsa04810,hsa04910,hsa04912,hsa04915,hsa04916,hsa04919,hsa05160,hsa05211,hsa05213,hsa05214,hsa05215,hsa05216,hsa05218,hsa05219,hsa05220,hsa05221,hsa05223
Bladder/Bladder-TCC	ENSG00000051382	ENSP00000289153	ENST00000469284	94447759-c20c-49f5-b51f-cbfdea41f2e8	ENST00000477593:11	11	3.754	9.766e-04	9.777e-04	11	3.840	0.123	0.738	36	36	0	PF00454	PI3_PI4_kinase	801-1016	PF00071	Ras	ENSP00000314458	996	1	ENSG00000070831	PIK3CB	CDC42	96	26035066.4908	0.901724757455983	318	47972000.8329	0.92903341717571	ENSP00000289153	0	1000	ENSP00000261769	1	998	ENSP00000389813	-	4	0	2	779	aml_hsa05221.xml,cancer_hsa05200.xml,cholinMetabolism_hsa05231.xml,cml_hsa05220.xml,colorectal_hsa05210.xml,coreCarbonMetabolism_hsa05230.xml,endometrial_hsa05213.xml,glioma_hsa05214.xml,melanoma_hsa05218.xml,nsclc_hsa05223.xml,pancreatic_hsa05212.xml,prostate_hsa05215.xml,proteoglycans_hsa05205.xml,renalCellCarcinoma_hsa05211.xml,sclc_hsa05222.xml	cancer_hsa05200.xml,pancreatic_hsa05212.xml,proteoglycans_hsa05205.xml,renalCellCarcinoma_hsa05211.xml	hsa00562,hsa04070,hsa04150,hsa04210,hsa04370,hsa04380,hsa04620,hsa04630,hsa04650,hsa04660,hsa04662,hsa04664,hsa04666,hsa04670,hsa04722,hsa04725,hsa04810,hsa04910,hsa04914,hsa04915,hsa04919,hsa04930,hsa04960,hsa04973,hsa05100,hsa05142,hsa05145,hsa05146,hsa05160,hsa05162,hsa05164,hsa05210,hsa05211,hsa05212,hsa05213,hsa05214,hsa05215,hsa05218,hsa05220,hsa05221,hsa05222,hsa05223	hsa04360,hsa04370,hsa04530,hsa04660,hsa04666,hsa04670,hsa04722,hsa04810,hsa04912,hsa05100,hsa05120,hsa05130,hsa05131,hsa05211,hsa05212
Bladder/Bladder-TCC	ENSG00000051382	ENSP00000289153	ENST00000469284	94447759-c20c-49f5-b51f-cbfdea41f2e8	ENST00000477593:11	11	3.754	9.766e-04	9.777e-04	11	3.840	0.123	0.738	36	36	0	PF00454	PI3_PI4_kinase	801-1016	PF00071	Ras	ENSP00000325836	963	1	ENSG00000176490	PIK3CB	DIRAS1	96	26035066.4908	0.901724757455983	1	179985.0597	0.312432626661876	ENSP00000289153	0	1000	ENSP00000289153	1	963	ENSP00000389813	-	4	0	2	662	aml_hsa05221.xml,cancer_hsa05200.xml,cholinMetabolism_hsa05231.xml,cml_hsa05220.xml,colorectal_hsa05210.xml,coreCarbonMetabolism_hsa05230.xml,endometrial_hsa05213.xml,glioma_hsa05214.xml,melanoma_hsa05218.xml,nsclc_hsa05223.xml,pancreatic_hsa05212.xml,prostate_hsa05215.xml,proteoglycans_hsa05205.xml,renalCellCarcinoma_hsa05211.xml,sclc_hsa05222.xml	-	hsa00562,hsa04070,hsa04150,hsa04210,hsa04370,hsa04380,hsa04620,hsa04630,hsa04650,hsa04660,hsa04662,hsa04664,hsa04666,hsa04670,hsa04722,hsa04725,hsa04810,hsa04910,hsa04914,hsa04915,hsa04919,hsa04930,hsa04960,hsa04973,hsa05100,hsa05142,hsa05145,hsa05146,hsa05160,hsa05162,hsa05164,hsa05210,hsa05211,hsa05212,hsa05213,hsa05214,hsa05215,hsa05218,hsa05220,hsa05221,hsa05222,hsa05223	-
Bladder/Bladder-TCC	ENSG00000051382	ENSP00000289153	ENST00000469284	94447759-c20c-49f5-b51f-cbfdea41f2e8	ENST00000477593:11	11	3.754	9.766e-04	9.777e-04	11	3.840	0.123	0.738	36	36	0	PF00454	PI3_PI4_kinase	801-1016	PF00071	Ras	ENSP00000339467	966	1	ENSG00000177105	PIK3CB	RHOG	96	26035066.4908	0.901724757455983	136	19216299.8955	0.891304347826087	ENSP00000289153	0	1000	ENSP00000472929	1	981	ENSP00000389813	-	4	0	2	663	aml_hsa05221.xml,cancer_hsa05200.xml,cholinMetabolism_hsa05231.xml,cml_hsa05220.xml,colorectal_hsa05210.xml,coreCarbonMetabolism_hsa05230.xml,endometrial_hsa05213.xml,glioma_hsa05214.xml,melanoma_hsa05218.xml,nsclc_hsa05223.xml,pancreatic_hsa05212.xml,prostate_hsa05215.xml,proteoglycans_hsa05205.xml,renalCellCarcinoma_hsa05211.xml,sclc_hsa05222.xml	-	hsa00562,hsa04070,hsa04150,hsa04210,hsa04370,hsa04380,hsa04620,hsa04630,hsa04650,hsa04660,hsa04662,hsa04664,hsa04666,hsa04670,hsa04722,hsa04725,hsa04810,hsa04910,hsa04914,hsa04915,hsa04919,hsa04930,hsa04960,hsa04973,hsa05100,hsa05142,hsa05145,hsa05146,hsa05160,hsa05162,hsa05164,hsa05210,hsa05211,hsa05212,hsa05213,hsa05214,hsa05215,hsa05218,hsa05220,hsa05221,hsa05222,hsa05223	hsa05100,hsa05131
Bladder/Bladder-TCC	ENSG00000051382	ENSP00000289153	ENST00000469284	94447759-c20c-49f5-b51f-cbfdea41f2e8	ENST00000477593:11	11	3.754	9.766e-04	9.777e-04	11	3.840	0.123	0.738	36	36	0	PF00454	PI3_PI4_kinase	801-1016	PF00071	Ras	ENSP00000348461	983	1	ENSG00000136238	PIK3CB	RAC1	96	26035066.4908	0.901724757455983	380	56671075.0187	0.934692777578153	ENSP00000289153	0	1000	ENSP00000348461	0	1000	ENSP00000389813	-	4	0	2	784	aml_hsa05221.xml,cancer_hsa05200.xml,cholinMetabolism_hsa05231.xml,cml_hsa05220.xml,colorectal_hsa05210.xml,coreCarbonMetabolism_hsa05230.xml,endometrial_hsa05213.xml,glioma_hsa05214.xml,melanoma_hsa05218.xml,nsclc_hsa05223.xml,pancreatic_hsa05212.xml,prostate_hsa05215.xml,proteoglycans_hsa05205.xml,renalCellCarcinoma_hsa05211.xml,sclc_hsa05222.xml	cancer_hsa05200.xml,cholinMetabolism_hsa05231.xml,colorectal_hsa05210.xml,pancreatic_hsa05212.xml,proteoglycans_hsa05205.xml,renalCellCarcinoma_hsa05211.xml	hsa00562,hsa04070,hsa04150,hsa04210,hsa04370,hsa04380,hsa04620,hsa04630,hsa04650,hsa04660,hsa04662,hsa04664,hsa04666,hsa04670,hsa04722,hsa04725,hsa04810,hsa04910,hsa04914,hsa04915,hsa04919,hsa04930,hsa04960,hsa04973,hsa05100,hsa05142,hsa05145,hsa05146,hsa05160,hsa05162,hsa05164,hsa05210,hsa05211,hsa05212,hsa05213,hsa05214,hsa05215,hsa05218,hsa05220,hsa05221,hsa05222,hsa05223	hsa04310,hsa04360,hsa04370,hsa04380,hsa04620,hsa04650,hsa04662,hsa04664,hsa04666,hsa04670,hsa04722,hsa04810,hsa04972,hsa05014,hsa05100,hsa05120,hsa05131,hsa05210,hsa05211,hsa05212,hsa05416
Bladder/Bladder-TCC	ENSG00000051382	ENSP00000289153	ENST00000469284	94447759-c20c-49f5-b51f-cbfdea41f2e8	ENST00000477593:11	11	3.754	9.766e-04	9.777e-04	11	3.840	0.123	0.738	36	36	0	PF00454	PI3_PI4_kinase	801-1016	PF00071	Ras	ENSP00000358548	955	1	ENSG00000213281	PIK3CB	NRAS	96	26035066.4908	0.901724757455983	121	16371460.3358	0.88501616960115	ENSP00000289153	0	1000	ENSP00000358548	0	1000	ENSP00000389813	-	4	0	2	683	aml_hsa05221.xml,cancer_hsa05200.xml,cholinMetabolism_hsa05231.xml,cml_hsa05220.xml,colorectal_hsa05210.xml,coreCarbonMetabolism_hsa05230.xml,endometrial_hsa05213.xml,glioma_hsa05214.xml,melanoma_hsa05218.xml,nsclc_hsa05223.xml,pancreatic_hsa05212.xml,prostate_hsa05215.xml,proteoglycans_hsa05205.xml,renalCellCarcinoma_hsa05211.xml,sclc_hsa05222.xml	aml_hsa05221.xml,bladder_hsa05219.xml,cancer_hsa05200.xml,cholinMetabolism_hsa05231.xml,cml_hsa05220.xml,coreCarbonMetabolism_hsa05230.xml,endometrial_hsa05213.xml,glioma_hsa05214.xml,melanoma_hsa05218.xml,nsclc_hsa05223.xml,prostate_hsa05215.xml,proteoglycans_hsa05205.xml,thyroid_hsa05216.xml	hsa00562,hsa04070,hsa04150,hsa04210,hsa04370,hsa04380,hsa04620,hsa04630,hsa04650,hsa04660,hsa04662,hsa04664,hsa04666,hsa04670,hsa04722,hsa04725,hsa04810,hsa04910,hsa04914,hsa04915,hsa04919,hsa04930,hsa04960,hsa04973,hsa05100,hsa05142,hsa05145,hsa05146,hsa05160,hsa05162,hsa05164,hsa05210,hsa05211,hsa05212,hsa05213,hsa05214,hsa05215,hsa05218,hsa05220,hsa05221,hsa05222,hsa05223	hsa04360,hsa04370,hsa04530,hsa04540,hsa04650,hsa04660,hsa04662,hsa04664,hsa04720,hsa04722,hsa04725,hsa04726,hsa04730,hsa04810,hsa04910,hsa04912,hsa04915,hsa04916,hsa04919,hsa05160,hsa05211,hsa05213,hsa05214,hsa05215,hsa05216,hsa05218,hsa05219,hsa05220,hsa05221,hsa05223
Bladder/Bladder-TCC	ENSG00000051382	ENSP00000289153	ENST00000469284	94447759-c20c-49f5-b51f-cbfdea41f2e8	ENST00000477593:11	11	3.754	9.766e-04	9.777e-04	11	3.840	0.123	0.738	36	36	0	PF00454	PI3_PI4_kinase	801-1016	PF00071	Ras	ENSP00000364919	963	1	ENSG00000165023	PIK3CB	DIRAS2	96	26035066.4908	0.901724757455983	1	179985.0597	0.312522457779375	ENSP00000289153	0	1000	ENSP00000289153	1	963	ENSP00000389813	-	4	0	2	675	aml_hsa05221.xml,cancer_hsa05200.xml,cholinMetabolism_hsa05231.xml,cml_hsa05220.xml,colorectal_hsa05210.xml,coreCarbonMetabolism_hsa05230.xml,endometrial_hsa05213.xml,glioma_hsa05214.xml,melanoma_hsa05218.xml,nsclc_hsa05223.xml,pancreatic_hsa05212.xml,prostate_hsa05215.xml,proteoglycans_hsa05205.xml,renalCellCarcinoma_hsa05211.xml,sclc_hsa05222.xml	-	hsa00562,hsa04070,hsa04150,hsa04210,hsa04370,hsa04380,hsa04620,hsa04630,hsa04650,hsa04660,hsa04662,hsa04664,hsa04666,hsa04670,hsa04722,hsa04725,hsa04810,hsa04910,hsa04914,hsa04915,hsa04919,hsa04930,hsa04960,hsa04973,hsa05100,hsa05142,hsa05145,hsa05146,hsa05160,hsa05162,hsa05164,hsa05210,hsa05211,hsa05212,hsa05213,hsa05214,hsa05215,hsa05218,hsa05220,hsa05221,hsa05222,hsa05223	-
Bladder/Bladder-TCC	ENSG00000051382	ENSP00000289153	ENST00000469284	94447759-c20c-49f5-b51f-cbfdea41f2e8	ENST00000477593:11	11	3.754	9.766e-04	9.777e-04	11	3.840	0.123	0.738	36	36	0	PF00454	PI3_PI4_kinase	801-1016	PF00071	Ras	ENSP00000400175	961	1	ENSG00000067560	PIK3CB	RHOA	96	26035066.4908	0.901724757455983	370	58384551.3855	0.934782608695652	ENSP00000289153	0	1000	ENSP00000400175	0	1000	ENSP00000389813	-	4	0	2	782	aml_hsa05221.xml,cancer_hsa05200.xml,cholinMetabolism_hsa05231.xml,cml_hsa05220.xml,colorectal_hsa05210.xml,coreCarbonMetabolism_hsa05230.xml,endometrial_hsa05213.xml,glioma_hsa05214.xml,melanoma_hsa05218.xml,nsclc_hsa05223.xml,pancreatic_hsa05212.xml,prostate_hsa05215.xml,proteoglycans_hsa05205.xml,renalCellCarcinoma_hsa05211.xml,sclc_hsa05222.xml	cancer_hsa05200.xml,colorectal_hsa05210.xml,proteoglycans_hsa05205.xml	hsa00562,hsa04070,hsa04150,hsa04210,hsa04370,hsa04380,hsa04620,hsa04630,hsa04650,hsa04660,hsa04662,hsa04664,hsa04666,hsa04670,hsa04722,hsa04725,hsa04810,hsa04910,hsa04914,hsa04915,hsa04919,hsa04930,hsa04960,hsa04973,hsa05100,hsa05142,hsa05145,hsa05146,hsa05160,hsa05162,hsa05164,hsa05210,hsa05211,hsa05212,hsa05213,hsa05214,hsa05215,hsa05218,hsa05220,hsa05221,hsa05222,hsa05223	hsa04270,hsa04310,hsa04350,hsa04360,hsa04530,hsa04660,hsa04670,hsa04722,hsa04810,hsa04972,hsa05100,hsa05130,hsa05133,hsa05152,hsa05210
Bladder/Bladder-TCC	ENSG00000051382	ENSP00000289153	ENST00000469284	94447759-c20c-49f5-b51f-cbfdea41f2e8	ENST00000477593:11	11	3.754	9.766e-04	9.777e-04	11	3.840	0.123	0.738	36	36	0	PF00454	PI3_PI4_kinase	801-1016	PF00454	PI3_PI4_kinase	ENSP00000263967	909	1	ENSG00000121879	PIK3CB	PIK3CA	96	26035066.4908	0.901724757455983	375	123119709.0764	0.952748832195472	ENSP00000289153	0	1000	ENSP00000263967	0	1000	ENSP00000389813	-	4	0	3	583	aml_hsa05221.xml,cancer_hsa05200.xml,cholinMetabolism_hsa05231.xml,cml_hsa05220.xml,colorectal_hsa05210.xml,coreCarbonMetabolism_hsa05230.xml,endometrial_hsa05213.xml,glioma_hsa05214.xml,melanoma_hsa05218.xml,nsclc_hsa05223.xml,pancreatic_hsa05212.xml,prostate_hsa05215.xml,proteoglycans_hsa05205.xml,renalCellCarcinoma_hsa05211.xml,sclc_hsa05222.xml	aml_hsa05221.xml,cancer_hsa05200.xml,cholinMetabolism_hsa05231.xml,cml_hsa05220.xml,colorectal_hsa05210.xml,coreCarbonMetabolism_hsa05230.xml,endometrial_hsa05213.xml,glioma_hsa05214.xml,melanoma_hsa05218.xml,nsclc_hsa05223.xml,pancreatic_hsa05212.xml,prostate_hsa05215.xml,proteoglycans_hsa05205.xml,renalCellCarcinoma_hsa05211.xml,sclc_hsa05222.xml	hsa00562,hsa04070,hsa04150,hsa04210,hsa04370,hsa04380,hsa04620,hsa04630,hsa04650,hsa04660,hsa04662,hsa04664,hsa04666,hsa04670,hsa04722,hsa04725,hsa04810,hsa04910,hsa04914,hsa04915,hsa04919,hsa04930,hsa04960,hsa04973,hsa05100,hsa05142,hsa05145,hsa05146,hsa05160,hsa05162,hsa05164,hsa05210,hsa05211,hsa05212,hsa05213,hsa05214,hsa05215,hsa05218,hsa05220,hsa05221,hsa05222,hsa05223	hsa00562,hsa04070,hsa04150,hsa04210,hsa04370,hsa04380,hsa04620,hsa04630,hsa04650,hsa04660,hsa04662,hsa04664,hsa04666,hsa04670,hsa04722,hsa04725,hsa04810,hsa04910,hsa04914,hsa04915,hsa04919,hsa04930,hsa04960,hsa04973,hsa05100,hsa05142,hsa05145,hsa05146,hsa05160,hsa05162,hsa05164,hsa05210,hsa05211,hsa05212,hsa05213,hsa05214,hsa05215,hsa05218,hsa05220,hsa05221,hsa05222,hsa05223
Bladder/Bladder-TCC	ENSG00000051382	ENSP00000289153	ENST00000469284	94447759-c20c-49f5-b51f-cbfdea41f2e8	ENST00000477593:11	11	3.754	9.766e-04	9.777e-04	11	3.840	0.123	0.738	36	36	0	PF00454	PI3_PI4_kinase	801-1016	PF00454	PI3_PI4_kinase	ENSP00000352121	911	1	ENSG00000105851	PIK3CB	PIK3CG	96	26035066.4908	0.901724757455983	81	21694979.6030	0.896245059288538	ENSP00000289153	0	1000	ENSP00000358548	1	998	ENSP00000389813	-	4	0	2	667	aml_hsa05221.xml,cancer_hsa05200.xml,cholinMetabolism_hsa05231.xml,cml_hsa05220.xml,colorectal_hsa05210.xml,coreCarbonMetabolism_hsa05230.xml,endometrial_hsa05213.xml,glioma_hsa05214.xml,melanoma_hsa05218.xml,nsclc_hsa05223.xml,pancreatic_hsa05212.xml,prostate_hsa05215.xml,proteoglycans_hsa05205.xml,renalCellCarcinoma_hsa05211.xml,sclc_hsa05222.xml	aml_hsa05221.xml,cancer_hsa05200.xml,cholinMetabolism_hsa05231.xml,cml_hsa05220.xml,colorectal_hsa05210.xml,coreCarbonMetabolism_hsa05230.xml,endometrial_hsa05213.xml,glioma_hsa05214.xml,melanoma_hsa05218.xml,nsclc_hsa05223.xml,pancreatic_hsa05212.xml,prostate_hsa05215.xml,proteoglycans_hsa05205.xml,renalCellCarcinoma_hsa05211.xml,sclc_hsa05222.xml	hsa00562,hsa04070,hsa04150,hsa04210,hsa04370,hsa04380,hsa04620,hsa04630,hsa04650,hsa04660,hsa04662,hsa04664,hsa04666,hsa04670,hsa04722,hsa04725,hsa04810,hsa04910,hsa04914,hsa04915,hsa04919,hsa04930,hsa04960,hsa04973,hsa05100,hsa05142,hsa05145,hsa05146,hsa05160,hsa05162,hsa05164,hsa05210,hsa05211,hsa05212,hsa05213,hsa05214,hsa05215,hsa05218,hsa05220,hsa05221,hsa05222,hsa05223	hsa00562,hsa04070,hsa04150,hsa04210,hsa04370,hsa04380,hsa04620,hsa04630,hsa04650,hsa04660,hsa04662,hsa04664,hsa04666,hsa04670,hsa04722,hsa04725,hsa04810,hsa04910,hsa04914,hsa04915,hsa04919,hsa04930,hsa04960,hsa04973,hsa05100,hsa05142,hsa05145,hsa05146,hsa05160,hsa05162,hsa05164,hsa05210,hsa05211,hsa05212,hsa05213,hsa05214,hsa05215,hsa05218,hsa05220,hsa05221,hsa05222,hsa05223
Bladder/Bladder-TCC	ENSG00000051382	ENSP00000289153	ENST00000469284	94447759-c20c-49f5-b51f-cbfdea41f2e8	ENST00000477593:11	11	3.754	9.766e-04	9.777e-04	11	3.840	0.123	0.738	36	36	0	PF00613	PI3Ka	534-708	PF07686	V-set	ENSP00000362205	900	1	ENSG00000095970	PIK3CB	TREM2	96	26035066.4908	0.901724757455983	17	4198156.4974	0.773086597197269	ENSP00000289153	0	1000	ENSP00000364898	1	928	ENSP00000389813	-	4	0	3	488	aml_hsa05221.xml,cancer_hsa05200.xml,cholinMetabolism_hsa05231.xml,cml_hsa05220.xml,colorectal_hsa05210.xml,coreCarbonMetabolism_hsa05230.xml,endometrial_hsa05213.xml,glioma_hsa05214.xml,melanoma_hsa05218.xml,nsclc_hsa05223.xml,pancreatic_hsa05212.xml,prostate_hsa05215.xml,proteoglycans_hsa05205.xml,renalCellCarcinoma_hsa05211.xml,sclc_hsa05222.xml	-	hsa00562,hsa04070,hsa04150,hsa04210,hsa04370,hsa04380,hsa04620,hsa04630,hsa04650,hsa04660,hsa04662,hsa04664,hsa04666,hsa04670,hsa04722,hsa04725,hsa04810,hsa04910,hsa04914,hsa04915,hsa04919,hsa04930,hsa04960,hsa04973,hsa05100,hsa05142,hsa05145,hsa05146,hsa05160,hsa05162,hsa05164,hsa05210,hsa05211,hsa05212,hsa05213,hsa05214,hsa05215,hsa05218,hsa05220,hsa05221,hsa05222,hsa05223	hsa04380
Bladder/Bladder-TCC	ENSG00000051382	ENSP00000289153	ENST00000469284	b5036d12-d9cc-46a4-b60a-49740310380c	ENST00000477593:11	11	3.754	9.766e-04	9.777e-04	11	2.569	0.123	0.679	36	36	0	PF00454	PI3_PI4_kinase	801-1016	PF00017	SH2	ENSP00000222254	973	1	ENSG00000105647	PIK3CB	PIK3R2	96	26035066.4908	0.901724757455983	7	2101058.0076	0.676338483650737	ENSP00000289153	0	1000	ENSP00000263967	1	987	ENSP00000389813	-	4	0	2	588	aml_hsa05221.xml,cancer_hsa05200.xml,cholinMetabolism_hsa05231.xml,cml_hsa05220.xml,colorectal_hsa05210.xml,coreCarbonMetabolism_hsa05230.xml,endometrial_hsa05213.xml,glioma_hsa05214.xml,melanoma_hsa05218.xml,nsclc_hsa05223.xml,pancreatic_hsa05212.xml,prostate_hsa05215.xml,proteoglycans_hsa05205.xml,renalCellCarcinoma_hsa05211.xml,sclc_hsa05222.xml	aml_hsa05221.xml,cancer_hsa05200.xml,cholinMetabolism_hsa05231.xml,cml_hsa05220.xml,colorectal_hsa05210.xml,coreCarbonMetabolism_hsa05230.xml,endometrial_hsa05213.xml,glioma_hsa05214.xml,melanoma_hsa05218.xml,nsclc_hsa05223.xml,pancreatic_hsa05212.xml,prostate_hsa05215.xml,proteoglycans_hsa05205.xml,renalCellCarcinoma_hsa05211.xml,sclc_hsa05222.xml	hsa00562,hsa04070,hsa04150,hsa04210,hsa04370,hsa04380,hsa04620,hsa04630,hsa04650,hsa04660,hsa04662,hsa04664,hsa04666,hsa04670,hsa04722,hsa04725,hsa04810,hsa04910,hsa04914,hsa04915,hsa04919,hsa04930,hsa04960,hsa04973,hsa05100,hsa05142,hsa05145,hsa05146,hsa05160,hsa05162,hsa05164,hsa05210,hsa05211,hsa05212,hsa05213,hsa05214,hsa05215,hsa05218,hsa05220,hsa05221,hsa05222,hsa05223	-
Bladder/Bladder-TCC	ENSG00000051382	ENSP00000289153	ENST00000469284	b5036d12-d9cc-46a4-b60a-49740310380c	ENST00000477593:11	11	3.754	9.766e-04	9.777e-04	11	2.569	0.123	0.679	36	36	0	PF00454	PI3_PI4_kinase	801-1016	PF00017	SH2	ENSP00000244007	954	1	ENSG00000124181	PIK3CB	PLCG1	96	26035066.4908	0.901724757455983	235	48027968.3512	0.929123248293209	ENSP00000289153	0	1000	ENSP00000244007	0	1000	ENSP00000389813	-	4	0	3	394	aml_hsa05221.xml,cancer_hsa05200.xml,cholinMetabolism_hsa05231.xml,cml_hsa05220.xml,colorectal_hsa05210.xml,coreCarbonMetabolism_hsa05230.xml,endometrial_hsa05213.xml,glioma_hsa05214.xml,melanoma_hsa05218.xml,nsclc_hsa05223.xml,pancreatic_hsa05212.xml,prostate_hsa05215.xml,proteoglycans_hsa05205.xml,renalCellCarcinoma_hsa05211.xml,sclc_hsa05222.xml	cancer_hsa05200.xml,cholinMetabolism_hsa05231.xml,glioma_hsa05214.xml,nsclc_hsa05223.xml,proteoglycans_hsa05205.xml	hsa00562,hsa04070,hsa04150,hsa04210,hsa04370,hsa04380,hsa04620,hsa04630,hsa04650,hsa04660,hsa04662,hsa04664,hsa04666,hsa04670,hsa04722,hsa04725,hsa04810,hsa04910,hsa04914,hsa04915,hsa04919,hsa04930,hsa04960,hsa04973,hsa05100,hsa05142,hsa05145,hsa05146,hsa05160,hsa05162,hsa05164,hsa05210,hsa05211,hsa05212,hsa05213,hsa05214,hsa05215,hsa05218,hsa05220,hsa05221,hsa05222,hsa05223	hsa00562,hsa04020,hsa04070,hsa04370,hsa04650,hsa04660,hsa04664,hsa04666,hsa04670,hsa04722,hsa04919,hsa05110,hsa05120,hsa05214,hsa05223
Bladder/Bladder-TCC	ENSG00000051382	ENSP00000289153	ENST00000469284	b5036d12-d9cc-46a4-b60a-49740310380c	ENST00000477593:11	11	3.754	9.766e-04	9.777e-04	11	2.569	0.123	0.679	36	36	0	PF00454	PI3_PI4_kinase	801-1016	PF00017	SH2	ENSP00000262741	992	1	ENSG00000117461	PIK3CB	PIK3R3	96	26035066.4908	0.901724757455983	46	7353676.4150	0.823751347466762	ENSP00000289153	0	1000	ENSP00000289153	1	992	ENSP00000389813	-	4	0	2	772	aml_hsa05221.xml,cancer_hsa05200.xml,cholinMetabolism_hsa05231.xml,cml_hsa05220.xml,colorectal_hsa05210.xml,coreCarbonMetabolism_hsa05230.xml,endometrial_hsa05213.xml,glioma_hsa05214.xml,melanoma_hsa05218.xml,nsclc_hsa05223.xml,pancreatic_hsa05212.xml,prostate_hsa05215.xml,proteoglycans_hsa05205.xml,renalCellCarcinoma_hsa05211.xml,sclc_hsa05222.xml	aml_hsa05221.xml,cancer_hsa05200.xml,cholinMetabolism_hsa05231.xml,cml_hsa05220.xml,colorectal_hsa05210.xml,coreCarbonMetabolism_hsa05230.xml,endometrial_hsa05213.xml,glioma_hsa05214.xml,melanoma_hsa05218.xml,nsclc_hsa05223.xml,pancreatic_hsa05212.xml,prostate_hsa05215.xml,proteoglycans_hsa05205.xml,renalCellCarcinoma_hsa05211.xml,sclc_hsa05222.xml	hsa00562,hsa04070,hsa04150,hsa04210,hsa04370,hsa04380,hsa04620,hsa04630,hsa04650,hsa04660,hsa04662,hsa04664,hsa04666,hsa04670,hsa04722,hsa04725,hsa04810,hsa04910,hsa04914,hsa04915,hsa04919,hsa04930,hsa04960,hsa04973,hsa05100,hsa05142,hsa05145,hsa05146,hsa05160,hsa05162,hsa05164,hsa05210,hsa05211,hsa05212,hsa05213,hsa05214,hsa05215,hsa05218,hsa05220,hsa05221,hsa05222,hsa05223	hsa04070,hsa04150,hsa04210,hsa04370,hsa04380,hsa04620,hsa04630,hsa04650,hsa04660,hsa04662,hsa04664,hsa04666,hsa04670,hsa04722,hsa04725,hsa04810,hsa04910,hsa04914,hsa04915,hsa04919,hsa04930,hsa04960,hsa04973,hsa05100,hsa05142,hsa05145,hsa05146,hsa05160,hsa05162,hsa05164,hsa05210,hsa05211,hsa05212,hsa05213,hsa05214,hsa05215,hsa05218,hsa05220,hsa05221,hsa05222,hsa05223
Bladder/Bladder-TCC	ENSG00000051382	ENSP00000289153	ENST00000469284	b5036d12-d9cc-46a4-b60a-49740310380c	ENST00000477593:11	11	3.754	9.766e-04	9.777e-04	11	2.569	0.123	0.679	36	36	0	PF00454	PI3_PI4_kinase	801-1016	PF00017	SH2	ENSP00000298229	928	1	ENSG00000165458	PIK3CB	INPPL1	96	26035066.4908	0.901724757455983	30	5537290.4049	0.800035932447	ENSP00000289153	0	1000	ENSP00000270202	1	991	ENSP00000389813	-	4	0	2	571	aml_hsa05221.xml,cancer_hsa05200.xml,cholinMetabolism_hsa05231.xml,cml_hsa05220.xml,colorectal_hsa05210.xml,coreCarbonMetabolism_hsa05230.xml,endometrial_hsa05213.xml,glioma_hsa05214.xml,melanoma_hsa05218.xml,nsclc_hsa05223.xml,pancreatic_hsa05212.xml,prostate_hsa05215.xml,proteoglycans_hsa05205.xml,renalCellCarcinoma_hsa05211.xml,sclc_hsa05222.xml	-	hsa00562,hsa04070,hsa04150,hsa04210,hsa04370,hsa04380,hsa04620,hsa04630,hsa04650,hsa04660,hsa04662,hsa04664,hsa04666,hsa04670,hsa04722,hsa04725,hsa04810,hsa04910,hsa04914,hsa04915,hsa04919,hsa04930,hsa04960,hsa04973,hsa05100,hsa05142,hsa05145,hsa05146,hsa05160,hsa05162,hsa05164,hsa05210,hsa05211,hsa05212,hsa05213,hsa05214,hsa05215,hsa05218,hsa05220,hsa05221,hsa05222,hsa05223	hsa00562,hsa04070,hsa04662,hsa04666,hsa04910
Bladder/Bladder-TCC	ENSG00000051382	ENSP00000289153	ENST00000469284	b5036d12-d9cc-46a4-b60a-49740310380c	ENST00000477593:11	11	3.754	9.766e-04	9.777e-04	11	2.569	0.123	0.679	36	36	0	PF00454	PI3_PI4_kinase	801-1016	PF00017	SH2	ENSP00000300574	920	1	ENSG00000167193	PIK3CB	CRK	96	26035066.4908	0.901724757455983	119	14585708.7111	0.87495508444125	ENSP00000289153	0	1000	ENSP00000361423	1	999	ENSP00000389813	-	4	0	3	488	aml_hsa05221.xml,cancer_hsa05200.xml,cholinMetabolism_hsa05231.xml,cml_hsa05220.xml,colorectal_hsa05210.xml,coreCarbonMetabolism_hsa05230.xml,endometrial_hsa05213.xml,glioma_hsa05214.xml,melanoma_hsa05218.xml,nsclc_hsa05223.xml,pancreatic_hsa05212.xml,prostate_hsa05215.xml,proteoglycans_hsa05205.xml,renalCellCarcinoma_hsa05211.xml,sclc_hsa05222.xml	renalCellCarcinoma_hsa05211.xml	hsa00562,hsa04070,hsa04150,hsa04210,hsa04370,hsa04380,hsa04620,hsa04630,hsa04650,hsa04660,hsa04662,hsa04664,hsa04666,hsa04670,hsa04722,hsa04725,hsa04810,hsa04910,hsa04914,hsa04915,hsa04919,hsa04930,hsa04960,hsa04973,hsa05100,hsa05142,hsa05145,hsa05146,hsa05160,hsa05162,hsa05164,hsa05210,hsa05211,hsa05212,hsa05213,hsa05214,hsa05215,hsa05218,hsa05220,hsa05221,hsa05222,hsa05223	hsa04666,hsa04722,hsa04810,hsa04910,hsa05100,hsa05131,hsa05211,hsa05220
Bladder/Bladder-TCC	ENSG00000051382	ENSP00000289153	ENST00000469284	b5036d12-d9cc-46a4-b60a-49740310380c	ENST00000477593:11	11	3.754	9.766e-04	9.777e-04	11	2.569	0.123	0.679	36	36	0	PF00454	PI3_PI4_kinase	801-1016	PF00017	SH2	ENSP00000337825	950	1	ENSG00000182866	PIK3CB	LCK	96	26035066.4908	0.901724757455983	187	36108349.5472	0.923823212360762	ENSP00000289153	0	1000	ENSP00000337825	0	1000	ENSP00000389813	-	4	0	2	765	aml_hsa05221.xml,cancer_hsa05200.xml,cholinMetabolism_hsa05231.xml,cml_hsa05220.xml,colorectal_hsa05210.xml,coreCarbonMetabolism_hsa05230.xml,endometrial_hsa05213.xml,glioma_hsa05214.xml,melanoma_hsa05218.xml,nsclc_hsa05223.xml,pancreatic_hsa05212.xml,prostate_hsa05215.xml,proteoglycans_hsa05205.xml,renalCellCarcinoma_hsa05211.xml,sclc_hsa05222.xml	-	hsa00562,hsa04070,hsa04150,hsa04210,hsa04370,hsa04380,hsa04620,hsa04630,hsa04650,hsa04660,hsa04662,hsa04664,hsa04666,hsa04670,hsa04722,hsa04725,hsa04810,hsa04910,hsa04914,hsa04915,hsa04919,hsa04930,hsa04960,hsa04973,hsa05100,hsa05142,hsa05145,hsa05146,hsa05160,hsa05162,hsa05164,hsa05210,hsa05211,hsa05212,hsa05213,hsa05214,hsa05215,hsa05218,hsa05220,hsa05221,hsa05222,hsa05223	hsa04380,hsa04650,hsa04660,hsa05340
Bladder/Bladder-TCC	ENSG00000051382	ENSP00000289153	ENST00000469284	b5036d12-d9cc-46a4-b60a-49740310380c	ENST00000477593:11	11	3.754	9.766e-04	9.777e-04	11	2.569	0.123	0.679	36	36	0	PF00454	PI3_PI4_kinase	801-1016	PF00017	SH2	ENSP00000340944	958	1	ENSG00000179295	PIK3CB	PTPN11	96	26035066.4908	0.901724757455983	206	37947379.1059	0.924541861300755	ENSP00000289153	0	1000	ENSP00000340944	0	1000	ENSP00000389813	-	4	0	2	583	aml_hsa05221.xml,cancer_hsa05200.xml,cholinMetabolism_hsa05231.xml,cml_hsa05220.xml,colorectal_hsa05210.xml,coreCarbonMetabolism_hsa05230.xml,endometrial_hsa05213.xml,glioma_hsa05214.xml,melanoma_hsa05218.xml,nsclc_hsa05223.xml,pancreatic_hsa05212.xml,prostate_hsa05215.xml,proteoglycans_hsa05205.xml,renalCellCarcinoma_hsa05211.xml,sclc_hsa05222.xml	cml_hsa05220.xml,renalCellCarcinoma_hsa05211.xml	hsa00562,hsa04070,hsa04150,hsa04210,hsa04370,hsa04380,hsa04620,hsa04630,hsa04650,hsa04660,hsa04662,hsa04664,hsa04666,hsa04670,hsa04722,hsa04725,hsa04810,hsa04910,hsa04914,hsa04915,hsa04919,hsa04930,hsa04960,hsa04973,hsa05100,hsa05142,hsa05145,hsa05146,hsa05160,hsa05162,hsa05164,hsa05210,hsa05211,hsa05212,hsa05213,hsa05214,hsa05215,hsa05218,hsa05220,hsa05221,hsa05222,hsa05223	hsa04630,hsa04650,hsa04670,hsa04722,hsa04920,hsa05120,hsa05211,hsa05220
Bladder/Bladder-TCC	ENSG00000051382	ENSP00000289153	ENST00000469284	b5036d12-d9cc-46a4-b60a-49740310380c	ENST00000477593:11	11	3.754	9.766e-04	9.777e-04	11	2.569	0.123	0.679	36	36	0	PF00454	PI3_PI4_kinase	801-1016	PF00017	SH2	ENSP00000346671	975	1	ENSG00000010810	PIK3CB	FYN	96	26035066.4908	0.901724757455983	247	28555878.6095	0.906665468918433	ENSP00000289153	0	1000	ENSP00000264033	1	999	ENSP00000389813	-	4	0	2	684	aml_hsa05221.xml,cancer_hsa05200.xml,cholinMetabolism_hsa05231.xml,cml_hsa05220.xml,colorectal_hsa05210.xml,coreCarbonMetabolism_hsa05230.xml,endometrial_hsa05213.xml,glioma_hsa05214.xml,melanoma_hsa05218.xml,nsclc_hsa05223.xml,pancreatic_hsa05212.xml,prostate_hsa05215.xml,proteoglycans_hsa05205.xml,renalCellCarcinoma_hsa05211.xml,sclc_hsa05222.xml	-	hsa00562,hsa04070,hsa04150,hsa04210,hsa04370,hsa04380,hsa04620,hsa04630,hsa04650,hsa04660,hsa04662,hsa04664,hsa04666,hsa04670,hsa04722,hsa04725,hsa04810,hsa04910,hsa04914,hsa04915,hsa04919,hsa04930,hsa04960,hsa04973,hsa05100,hsa05142,hsa05145,hsa05146,hsa05160,hsa05162,hsa05164,hsa05210,hsa05211,hsa05212,hsa05213,hsa05214,hsa05215,hsa05218,hsa05220,hsa05221,hsa05222,hsa05223	hsa04360,hsa04380,hsa04650,hsa04660,hsa04664,hsa04725,hsa05020,hsa05130,hsa05162,hsa05416
Bladder/Bladder-TCC	ENSG00000051382	ENSP00000289153	ENST00000469284	b5036d12-d9cc-46a4-b60a-49740310380c	ENST00000477593:11	11	3.754	9.766e-04	9.777e-04	11	2.569	0.123	0.679	36	36	0	PF00454	PI3_PI4_kinase	801-1016	PF00017	SH2	ENSP00000350941	963	1	ENSG00000197122	PIK3CB	SRC	96	26035066.4908	0.901724757455983	380	59922954.9252	0.935141933165649	ENSP00000289153	0	1000	ENSP00000350941	0	1000	ENSP00000389813	-	4	0	2	772	aml_hsa05221.xml,cancer_hsa05200.xml,cholinMetabolism_hsa05231.xml,cml_hsa05220.xml,colorectal_hsa05210.xml,coreCarbonMetabolism_hsa05230.xml,endometrial_hsa05213.xml,glioma_hsa05214.xml,melanoma_hsa05218.xml,nsclc_hsa05223.xml,pancreatic_hsa05212.xml,prostate_hsa05215.xml,proteoglycans_hsa05205.xml,renalCellCarcinoma_hsa05211.xml,sclc_hsa05222.xml	proteoglycans_hsa05205.xml	hsa00562,hsa04070,hsa04150,hsa04210,hsa04370,hsa04380,hsa04620,hsa04630,hsa04650,hsa04660,hsa04662,hsa04664,hsa04666,hsa04670,hsa04722,hsa04725,hsa04810,hsa04910,hsa04914,hsa04915,hsa04919,hsa04930,hsa04960,hsa04973,hsa05100,hsa05142,hsa05145,hsa05146,hsa05160,hsa05162,hsa05164,hsa05210,hsa05211,hsa05212,hsa05213,hsa05214,hsa05215,hsa05218,hsa05220,hsa05221,hsa05222,hsa05223	hsa04370,hsa04530,hsa04540,hsa04727,hsa04810,hsa04912,hsa04915,hsa04919,hsa05100,hsa05120,hsa05131,hsa05152
Bladder/Bladder-TCC	ENSG00000051382	ENSP00000289153	ENST00000469284	b5036d12-d9cc-46a4-b60a-49740310380c	ENST00000477593:11	11	3.754	9.766e-04	9.777e-04	11	2.569	0.123	0.679	36	36	0	PF00454	PI3_PI4_kinase	801-1016	PF00017	SH2	ENSP00000352336	951	1	ENSG00000197943	PIK3CB	PLCG2	96	26035066.4908	0.901724757455983	127	14011305.8421	0.87100251527129	ENSP00000289153	0	1000	ENSP00000275493	1	993	ENSP00000389813	-	4	0	3	383	aml_hsa05221.xml,cancer_hsa05200.xml,cholinMetabolism_hsa05231.xml,cml_hsa05220.xml,colorectal_hsa05210.xml,coreCarbonMetabolism_hsa05230.xml,endometrial_hsa05213.xml,glioma_hsa05214.xml,melanoma_hsa05218.xml,nsclc_hsa05223.xml,pancreatic_hsa05212.xml,prostate_hsa05215.xml,proteoglycans_hsa05205.xml,renalCellCarcinoma_hsa05211.xml,sclc_hsa05222.xml	cancer_hsa05200.xml,glioma_hsa05214.xml,nsclc_hsa05223.xml,proteoglycans_hsa05205.xml	hsa00562,hsa04070,hsa04150,hsa04210,hsa04370,hsa04380,hsa04620,hsa04630,hsa04650,hsa04660,hsa04662,hsa04664,hsa04666,hsa04670,hsa04722,hsa04725,hsa04810,hsa04910,hsa04914,hsa04915,hsa04919,hsa04930,hsa04960,hsa04973,hsa05100,hsa05142,hsa05145,hsa05146,hsa05160,hsa05162,hsa05164,hsa05210,hsa05211,hsa05212,hsa05213,hsa05214,hsa05215,hsa05218,hsa05220,hsa05221,hsa05222,hsa05223	hsa00562,hsa04020,hsa04070,hsa04370,hsa04380,hsa04650,hsa04662,hsa04664,hsa04666,hsa04670,hsa04722,hsa04919,hsa05110,hsa05120,hsa05214,hsa05223
Bladder/Bladder-TCC	ENSG00000051382	ENSP00000289153	ENST00000469284	b5036d12-d9cc-46a4-b60a-49740310380c	ENST00000477593:11	11	3.754	9.766e-04	9.777e-04	11	2.569	0.123	0.679	36	36	0	PF00454	PI3_PI4_kinase	801-1016	PF00017	SH2	ENSP00000352575	913	1	ENSG00000168918	PIK3CB	INPP5D	96	26035066.4908	0.901724757455983	60	9480966.9250	0.846298957959037	ENSP00000289153	0	1000	ENSP00000351497	1	985	ENSP00000389813	-	4	0	3	370	aml_hsa05221.xml,cancer_hsa05200.xml,cholinMetabolism_hsa05231.xml,cml_hsa05220.xml,colorectal_hsa05210.xml,coreCarbonMetabolism_hsa05230.xml,endometrial_hsa05213.xml,glioma_hsa05214.xml,melanoma_hsa05218.xml,nsclc_hsa05223.xml,pancreatic_hsa05212.xml,prostate_hsa05215.xml,proteoglycans_hsa05205.xml,renalCellCarcinoma_hsa05211.xml,sclc_hsa05222.xml	-	hsa00562,hsa04070,hsa04150,hsa04210,hsa04370,hsa04380,hsa04620,hsa04630,hsa04650,hsa04660,hsa04662,hsa04664,hsa04666,hsa04670,hsa04722,hsa04725,hsa04810,hsa04910,hsa04914,hsa04915,hsa04919,hsa04930,hsa04960,hsa04973,hsa05100,hsa05142,hsa05145,hsa05146,hsa05160,hsa05162,hsa05164,hsa05210,hsa05211,hsa05212,hsa05213,hsa05214,hsa05215,hsa05218,hsa05220,hsa05221,hsa05222,hsa05223	hsa00562,hsa04070,hsa04662,hsa04664,hsa04666
Bladder/Bladder-TCC	ENSG00000051382	ENSP00000289153	ENST00000469284	b5036d12-d9cc-46a4-b60a-49740310380c	ENST00000477593:11	11	3.754	9.766e-04	9.777e-04	11	2.569	0.123	0.679	36	36	0	PF00454	PI3_PI4_kinase	801-1016	PF00017	SH2	ENSP00000360916	919	1	ENSG00000160293	PIK3CB	VAV2	96	26035066.4908	0.901724757455983	153	20074355.5225	0.893370463528566	ENSP00000289153	0	1000	ENSP00000275493	1	999	ENSP00000389813	-	4	0	2	491	aml_hsa05221.xml,cancer_hsa05200.xml,cholinMetabolism_hsa05231.xml,cml_hsa05220.xml,colorectal_hsa05210.xml,coreCarbonMetabolism_hsa05230.xml,endometrial_hsa05213.xml,glioma_hsa05214.xml,melanoma_hsa05218.xml,nsclc_hsa05223.xml,pancreatic_hsa05212.xml,prostate_hsa05215.xml,proteoglycans_hsa05205.xml,renalCellCarcinoma_hsa05211.xml,sclc_hsa05222.xml	proteoglycans_hsa05205.xml	hsa00562,hsa04070,hsa04150,hsa04210,hsa04370,hsa04380,hsa04620,hsa04630,hsa04650,hsa04660,hsa04662,hsa04664,hsa04666,hsa04670,hsa04722,hsa04725,hsa04810,hsa04910,hsa04914,hsa04915,hsa04919,hsa04930,hsa04960,hsa04973,hsa05100,hsa05142,hsa05145,hsa05146,hsa05160,hsa05162,hsa05164,hsa05210,hsa05211,hsa05212,hsa05213,hsa05214,hsa05215,hsa05218,hsa05220,hsa05221,hsa05222,hsa05223	hsa04650,hsa04660,hsa04662,hsa04664,hsa04666,hsa04670,hsa04810
Bladder/Bladder-TCC	ENSG00000051382	ENSP00000289153	ENST00000469284	b5036d12-d9cc-46a4-b60a-49740310380c	ENST00000477593:11	11	3.754	9.766e-04	9.777e-04	11	2.569	0.123	0.679	36	36	0	PF00454	PI3_PI4_kinase	801-1016	PF00017	SH2	ENSP00000363115	945	1	ENSG00000000938	PIK3CB	FGR	96	26035066.4908	0.901724757455983	77	15579118.0779	0.881153431548688	ENSP00000289153	0	1000	ENSP00000264033	1	991	ENSP00000389813	-	4	0	3	486	aml_hsa05221.xml,cancer_hsa05200.xml,cholinMetabolism_hsa05231.xml,cml_hsa05220.xml,colorectal_hsa05210.xml,coreCarbonMetabolism_hsa05230.xml,endometrial_hsa05213.xml,glioma_hsa05214.xml,melanoma_hsa05218.xml,nsclc_hsa05223.xml,pancreatic_hsa05212.xml,prostate_hsa05215.xml,proteoglycans_hsa05205.xml,renalCellCarcinoma_hsa05211.xml,sclc_hsa05222.xml	-	hsa00562,hsa04070,hsa04150,hsa04210,hsa04370,hsa04380,hsa04620,hsa04630,hsa04650,hsa04660,hsa04662,hsa04664,hsa04666,hsa04670,hsa04722,hsa04725,hsa04810,hsa04910,hsa04914,hsa04915,hsa04919,hsa04930,hsa04960,hsa04973,hsa05100,hsa05142,hsa05145,hsa05146,hsa05160,hsa05162,hsa05164,hsa05210,hsa05211,hsa05212,hsa05213,hsa05214,hsa05215,hsa05218,hsa05220,hsa05221,hsa05222,hsa05223	-
Bladder/Bladder-TCC	ENSG00000051382	ENSP00000289153	ENST00000469284	b5036d12-d9cc-46a4-b60a-49740310380c	ENST00000477593:11	11	3.754	9.766e-04	9.777e-04	11	2.569	0.123	0.679	36	36	0	PF00454	PI3_PI4_kinase	801-1016	PF00017	SH2	ENSP00000364898	917	1	ENSG00000165025	PIK3CB	SYK	96	26035066.4908	0.901724757455983	145	18605777.3046	0.8900467121811	ENSP00000289153	0	1000	ENSP00000364898	0	1000	ENSP00000389813	-	4	0	3	475	aml_hsa05221.xml,cancer_hsa05200.xml,cholinMetabolism_hsa05231.xml,cml_hsa05220.xml,colorectal_hsa05210.xml,coreCarbonMetabolism_hsa05230.xml,endometrial_hsa05213.xml,glioma_hsa05214.xml,melanoma_hsa05218.xml,nsclc_hsa05223.xml,pancreatic_hsa05212.xml,prostate_hsa05215.xml,proteoglycans_hsa05205.xml,renalCellCarcinoma_hsa05211.xml,sclc_hsa05222.xml	-	hsa00562,hsa04070,hsa04150,hsa04210,hsa04370,hsa04380,hsa04620,hsa04630,hsa04650,hsa04660,hsa04662,hsa04664,hsa04666,hsa04670,hsa04722,hsa04725,hsa04810,hsa04910,hsa04914,hsa04915,hsa04919,hsa04930,hsa04960,hsa04973,hsa05100,hsa05142,hsa05145,hsa05146,hsa05160,hsa05162,hsa05164,hsa05210,hsa05211,hsa05212,hsa05213,hsa05214,hsa05215,hsa05218,hsa05220,hsa05221,hsa05222,hsa05223	hsa04380,hsa04650,hsa04662,hsa04664,hsa04666,hsa05152
Bladder/Bladder-TCC	ENSG00000051382	ENSP00000289153	ENST00000469284	b5036d12-d9cc-46a4-b60a-49740310380c	ENST00000477593:11	11	3.754	9.766e-04	9.777e-04	11	2.569	0.123	0.679	36	36	0	PF00454	PI3_PI4_kinase	801-1016	PF00017	SH2	ENSP00000365012	985	1	ENSG00000101336	PIK3CB	HCK	96	26035066.4908	0.901724757455983	88	17259607.5423	0.88699245418613	ENSP00000289153	0	1000	ENSP00000264033	1	999	ENSP00000389813	-	4	0	2	678	aml_hsa05221.xml,cancer_hsa05200.xml,cholinMetabolism_hsa05231.xml,cml_hsa05220.xml,colorectal_hsa05210.xml,coreCarbonMetabolism_hsa05230.xml,endometrial_hsa05213.xml,glioma_hsa05214.xml,melanoma_hsa05218.xml,nsclc_hsa05223.xml,pancreatic_hsa05212.xml,prostate_hsa05215.xml,proteoglycans_hsa05205.xml,renalCellCarcinoma_hsa05211.xml,sclc_hsa05222.xml	-	hsa00562,hsa04070,hsa04150,hsa04210,hsa04370,hsa04380,hsa04620,hsa04630,hsa04650,hsa04660,hsa04662,hsa04664,hsa04666,hsa04670,hsa04722,hsa04725,hsa04810,hsa04910,hsa04914,hsa04915,hsa04919,hsa04930,hsa04960,hsa04973,hsa05100,hsa05142,hsa05145,hsa05146,hsa05160,hsa05162,hsa05164,hsa05210,hsa05211,hsa05212,hsa05213,hsa05214,hsa05215,hsa05218,hsa05220,hsa05221,hsa05222,hsa05223	hsa04666
Bladder/Bladder-TCC	ENSG00000051382	ENSP00000289153	ENST00000469284	b5036d12-d9cc-46a4-b60a-49740310380c	ENST00000477593:11	11	3.754	9.766e-04	9.777e-04	11	2.569	0.123	0.679	36	36	0	PF00454	PI3_PI4_kinase	801-1016	PF00017	SH2	ENSP00000371067	908	1	ENSG00000096968	PIK3CB	JAK2	96	26035066.4908	0.901724757455983	177	29572554.1356	0.910168882500898	ENSP00000289153	0	1000	ENSP00000371067	0	1000	ENSP00000389813	-	4	0	2	573	aml_hsa05221.xml,cancer_hsa05200.xml,cholinMetabolism_hsa05231.xml,cml_hsa05220.xml,colorectal_hsa05210.xml,coreCarbonMetabolism_hsa05230.xml,endometrial_hsa05213.xml,glioma_hsa05214.xml,melanoma_hsa05218.xml,nsclc_hsa05223.xml,pancreatic_hsa05212.xml,prostate_hsa05215.xml,proteoglycans_hsa05205.xml,renalCellCarcinoma_hsa05211.xml,sclc_hsa05222.xml	-	hsa00562,hsa04070,hsa04150,hsa04210,hsa04370,hsa04380,hsa04620,hsa04630,hsa04650,hsa04660,hsa04662,hsa04664,hsa04666,hsa04670,hsa04722,hsa04725,hsa04810,hsa04910,hsa04914,hsa04915,hsa04919,hsa04930,hsa04960,hsa04973,hsa05100,hsa05142,hsa05145,hsa05146,hsa05160,hsa05162,hsa05164,hsa05210,hsa05211,hsa05212,hsa05213,hsa05214,hsa05215,hsa05218,hsa05220,hsa05221,hsa05222,hsa05223	hsa04630,hsa04725,hsa04920,hsa05140,hsa05145,hsa05152,hsa05162,hsa05164
Bladder/Bladder-TCC	ENSG00000051382	ENSP00000289153	ENST00000469284	b5036d12-d9cc-46a4-b60a-49740310380c	ENST00000477593:11	11	3.754	9.766e-04	9.777e-04	11	2.569	0.123	0.679	36	36	0	PF00454	PI3_PI4_kinase	801-1016	PF00017	SH2	ENSP00000398655	902	1	ENSG00000113263	PIK3CB	ITK	96	26035066.4908	0.901724757455983	39	5556956.1976	0.800305425799497	ENSP00000289153	0	1000	ENSP00000398655	0	1000	ENSP00000389813	-	4	0	2	579	aml_hsa05221.xml,cancer_hsa05200.xml,cholinMetabolism_hsa05231.xml,cml_hsa05220.xml,colorectal_hsa05210.xml,coreCarbonMetabolism_hsa05230.xml,endometrial_hsa05213.xml,glioma_hsa05214.xml,melanoma_hsa05218.xml,nsclc_hsa05223.xml,pancreatic_hsa05212.xml,prostate_hsa05215.xml,proteoglycans_hsa05205.xml,renalCellCarcinoma_hsa05211.xml,sclc_hsa05222.xml	-	hsa00562,hsa04070,hsa04150,hsa04210,hsa04370,hsa04380,hsa04620,hsa04630,hsa04650,hsa04660,hsa04662,hsa04664,hsa04666,hsa04670,hsa04722,hsa04725,hsa04810,hsa04910,hsa04914,hsa04915,hsa04919,hsa04930,hsa04960,hsa04973,hsa05100,hsa05142,hsa05145,hsa05146,hsa05160,hsa05162,hsa05164,hsa05210,hsa05211,hsa05212,hsa05213,hsa05214,hsa05215,hsa05218,hsa05220,hsa05221,hsa05222,hsa05223	hsa04660,hsa04670
Bladder/Bladder-TCC	ENSG00000051382	ENSP00000289153	ENST00000469284	b5036d12-d9cc-46a4-b60a-49740310380c	ENST00000477593:11	11	3.754	9.766e-04	9.777e-04	11	2.569	0.123	0.679	36	36	0	PF00454	PI3_PI4_kinase	801-1016	PF00017	SH2	ENSP00000428924	953	1	ENSG00000254087	PIK3CB	LYN	96	26035066.4908	0.901724757455983	154	26374874.7128	0.901904419690981	ENSP00000289153	0	1000	ENSP00000264033	1	999	ENSP00000389813	-	4	0	3	684	aml_hsa05221.xml,cancer_hsa05200.xml,cholinMetabolism_hsa05231.xml,cml_hsa05220.xml,colorectal_hsa05210.xml,coreCarbonMetabolism_hsa05230.xml,endometrial_hsa05213.xml,glioma_hsa05214.xml,melanoma_hsa05218.xml,nsclc_hsa05223.xml,pancreatic_hsa05212.xml,prostate_hsa05215.xml,proteoglycans_hsa05205.xml,renalCellCarcinoma_hsa05211.xml,sclc_hsa05222.xml	-	hsa00562,hsa04070,hsa04150,hsa04210,hsa04370,hsa04380,hsa04620,hsa04630,hsa04650,hsa04660,hsa04662,hsa04664,hsa04666,hsa04670,hsa04722,hsa04725,hsa04810,hsa04910,hsa04914,hsa04915,hsa04919,hsa04930,hsa04960,hsa04973,hsa05100,hsa05142,hsa05145,hsa05146,hsa05160,hsa05162,hsa05164,hsa05210,hsa05211,hsa05212,hsa05213,hsa05214,hsa05215,hsa05218,hsa05220,hsa05221,hsa05222,hsa05223	hsa04662,hsa04664,hsa04666,hsa04730,hsa05120
Bladder/Bladder-TCC	ENSG00000051382	ENSP00000289153	ENST00000469284	b5036d12-d9cc-46a4-b60a-49740310380c	ENST00000477593:11	11	3.754	9.766e-04	9.777e-04	11	2.569	0.123	0.679	36	36	0	PF00454	PI3_PI4_kinase	801-1016	PF00017	SH2	ENSP00000471914	953	1	ENSG00000268173	PIK3CB	PIK3R2	96	26035066.4908	0.901724757455983	53	8144913.6946	0.830398850161696	ENSP00000289153	0	1000	ENSP00000261799	1	996	ENSP00000389813	-	4	0	2	758	aml_hsa05221.xml,cancer_hsa05200.xml,cholinMetabolism_hsa05231.xml,cml_hsa05220.xml,colorectal_hsa05210.xml,coreCarbonMetabolism_hsa05230.xml,endometrial_hsa05213.xml,glioma_hsa05214.xml,melanoma_hsa05218.xml,nsclc_hsa05223.xml,pancreatic_hsa05212.xml,prostate_hsa05215.xml,proteoglycans_hsa05205.xml,renalCellCarcinoma_hsa05211.xml,sclc_hsa05222.xml	-	hsa00562,hsa04070,hsa04150,hsa04210,hsa04370,hsa04380,hsa04620,hsa04630,hsa04650,hsa04660,hsa04662,hsa04664,hsa04666,hsa04670,hsa04722,hsa04725,hsa04810,hsa04910,hsa04914,hsa04915,hsa04919,hsa04930,hsa04960,hsa04973,hsa05100,hsa05142,hsa05145,hsa05146,hsa05160,hsa05162,hsa05164,hsa05210,hsa05211,hsa05212,hsa05213,hsa05214,hsa05215,hsa05218,hsa05220,hsa05221,hsa05222,hsa05223	hsa04070,hsa04150,hsa04210,hsa04370,hsa04380,hsa04620,hsa04630,hsa04650,hsa04660,hsa04662,hsa04664,hsa04666,hsa04670,hsa04722,hsa04725,hsa04810,hsa04910,hsa04914,hsa04915,hsa04919,hsa04930,hsa04960,hsa04973,hsa05100,hsa05142,hsa05145,hsa05146,hsa05160,hsa05162,hsa05164,hsa05210,hsa05211,hsa05212,hsa05213,hsa05214,hsa05215,hsa05218,hsa05220,hsa05221,hsa05222,hsa05223
Bladder/Bladder-TCC	ENSG00000051382	ENSP00000289153	ENST00000469284	b5036d12-d9cc-46a4-b60a-49740310380c	ENST00000477593:11	11	3.754	9.766e-04	9.777e-04	11	2.569	0.123	0.679	36	36	0	PF00454	PI3_PI4_kinase	801-1016	PF00017	SH2	ENSP00000472929	928	1	ENSG00000141968	PIK3CB	VAV1	96	26035066.4908	0.901724757455983	189	37332935.5087	0.924272367948257	ENSP00000289153	0	1000	ENSP00000472929	0	1000	ENSP00000389813	-	4	0	2	566	aml_hsa05221.xml,cancer_hsa05200.xml,cholinMetabolism_hsa05231.xml,cml_hsa05220.xml,colorectal_hsa05210.xml,coreCarbonMetabolism_hsa05230.xml,endometrial_hsa05213.xml,glioma_hsa05214.xml,melanoma_hsa05218.xml,nsclc_hsa05223.xml,pancreatic_hsa05212.xml,prostate_hsa05215.xml,proteoglycans_hsa05205.xml,renalCellCarcinoma_hsa05211.xml,sclc_hsa05222.xml	-	hsa00562,hsa04070,hsa04150,hsa04210,hsa04370,hsa04380,hsa04620,hsa04630,hsa04650,hsa04660,hsa04662,hsa04664,hsa04666,hsa04670,hsa04722,hsa04725,hsa04810,hsa04910,hsa04914,hsa04915,hsa04919,hsa04930,hsa04960,hsa04973,hsa05100,hsa05142,hsa05145,hsa05146,hsa05160,hsa05162,hsa05164,hsa05210,hsa05211,hsa05212,hsa05213,hsa05214,hsa05215,hsa05218,hsa05220,hsa05221,hsa05222,hsa05223	hsa04650,hsa04660,hsa04662,hsa04664,hsa04666,hsa04670,hsa04810
Bladder/Bladder-TCC	ENSG00000051382	ENSP00000289153	ENST00000469284	b5036d12-d9cc-46a4-b60a-49740310380c	ENST00000477593:11	11	3.754	9.766e-04	9.777e-04	11	2.569	0.123	0.679	36	36	0	PF00454	PI3_PI4_kinase	801-1016	PF00071	Ras	ENSP00000246792	966	1	ENSG00000126458	PIK3CB	RRAS	96	26035066.4908	0.901724757455983	59	6043580.3837	0.806773266259432	ENSP00000289153	0	1000	ENSP00000251849	1	999	ENSP00000389813	-	4	0	3	394	aml_hsa05221.xml,cancer_hsa05200.xml,cholinMetabolism_hsa05231.xml,cml_hsa05220.xml,colorectal_hsa05210.xml,coreCarbonMetabolism_hsa05230.xml,endometrial_hsa05213.xml,glioma_hsa05214.xml,melanoma_hsa05218.xml,nsclc_hsa05223.xml,pancreatic_hsa05212.xml,prostate_hsa05215.xml,proteoglycans_hsa05205.xml,renalCellCarcinoma_hsa05211.xml,sclc_hsa05222.xml	proteoglycans_hsa05205.xml	hsa00562,hsa04070,hsa04150,hsa04210,hsa04370,hsa04380,hsa04620,hsa04630,hsa04650,hsa04660,hsa04662,hsa04664,hsa04666,hsa04670,hsa04722,hsa04725,hsa04810,hsa04910,hsa04914,hsa04915,hsa04919,hsa04930,hsa04960,hsa04973,hsa05100,hsa05142,hsa05145,hsa05146,hsa05160,hsa05162,hsa05164,hsa05210,hsa05211,hsa05212,hsa05213,hsa05214,hsa05215,hsa05218,hsa05220,hsa05221,hsa05222,hsa05223	hsa04530,hsa04810
Bladder/Bladder-TCC	ENSG00000051382	ENSP00000289153	ENST00000469284	b5036d12-d9cc-46a4-b60a-49740310380c	ENST00000477593:11	11	3.754	9.766e-04	9.777e-04	11	2.569	0.123	0.679	36	36	0	PF00454	PI3_PI4_kinase	801-1016	PF00071	Ras	ENSP00000249071	980	1	ENSG00000128340	PIK3CB	RAC2	96	26035066.4908	0.901724757455983	165	20452427.0483	0.894178943586058	ENSP00000289153	0	1000	ENSP00000289153	1	980	ENSP00000389813	-	4	0	2	575	aml_hsa05221.xml,cancer_hsa05200.xml,cholinMetabolism_hsa05231.xml,cml_hsa05220.xml,colorectal_hsa05210.xml,coreCarbonMetabolism_hsa05230.xml,endometrial_hsa05213.xml,glioma_hsa05214.xml,melanoma_hsa05218.xml,nsclc_hsa05223.xml,pancreatic_hsa05212.xml,prostate_hsa05215.xml,proteoglycans_hsa05205.xml,renalCellCarcinoma_hsa05211.xml,sclc_hsa05222.xml	cancer_hsa05200.xml,cholinMetabolism_hsa05231.xml,colorectal_hsa05210.xml,pancreatic_hsa05212.xml	hsa00562,hsa04070,hsa04150,hsa04210,hsa04370,hsa04380,hsa04620,hsa04630,hsa04650,hsa04660,hsa04662,hsa04664,hsa04666,hsa04670,hsa04722,hsa04725,hsa04810,hsa04910,hsa04914,hsa04915,hsa04919,hsa04930,hsa04960,hsa04973,hsa05100,hsa05142,hsa05145,hsa05146,hsa05160,hsa05162,hsa05164,hsa05210,hsa05211,hsa05212,hsa05213,hsa05214,hsa05215,hsa05218,hsa05220,hsa05221,hsa05222,hsa05223	hsa04310,hsa04360,hsa04370,hsa04650,hsa04662,hsa04664,hsa04666,hsa04670,hsa04810,hsa05210,hsa05212,hsa05416
Bladder/Bladder-TCC	ENSG00000051382	ENSP00000289153	ENST00000469284	b5036d12-d9cc-46a4-b60a-49740310380c	ENST00000477593:11	11	3.754	9.766e-04	9.777e-04	11	2.569	0.123	0.679	36	36	0	PF00454	PI3_PI4_kinase	801-1016	PF00071	Ras	ENSP00000250559	916	1	ENSG00000127314	PIK3CB	RAP1B	96	26035066.4908	0.901724757455983	63	10205762.2860	0.85195831836148	ENSP00000289153	0	1000	ENSP00000270202	1	994	ENSP00000389813	-	4	0	2	760	aml_hsa05221.xml,cancer_hsa05200.xml,cholinMetabolism_hsa05231.xml,cml_hsa05220.xml,colorectal_hsa05210.xml,coreCarbonMetabolism_hsa05230.xml,endometrial_hsa05213.xml,glioma_hsa05214.xml,melanoma_hsa05218.xml,nsclc_hsa05223.xml,pancreatic_hsa05212.xml,prostate_hsa05215.xml,proteoglycans_hsa05205.xml,renalCellCarcinoma_hsa05211.xml,sclc_hsa05222.xml	renalCellCarcinoma_hsa05211.xml	hsa00562,hsa04070,hsa04150,hsa04210,hsa04370,hsa04380,hsa04620,hsa04630,hsa04650,hsa04660,hsa04662,hsa04664,hsa04666,hsa04670,hsa04722,hsa04725,hsa04810,hsa04910,hsa04914,hsa04915,hsa04919,hsa04930,hsa04960,hsa04973,hsa05100,hsa05142,hsa05145,hsa05146,hsa05160,hsa05162,hsa05164,hsa05210,hsa05211,hsa05212,hsa05213,hsa05214,hsa05215,hsa05218,hsa05220,hsa05221,hsa05222,hsa05223	hsa04670,hsa04720,hsa04722,hsa04972,hsa05211
Bladder/Bladder-TCC	ENSG00000051382	ENSP00000289153	ENST00000469284	b5036d12-d9cc-46a4-b60a-49740310380c	ENST00000477593:11	11	3.754	9.766e-04	9.777e-04	11	2.569	0.123	0.679	36	36	0	PF00454	PI3_PI4_kinase	801-1016	PF00071	Ras	ENSP00000256078	912	1	ENSG00000133703	PIK3CB	KRAS	96	26035066.4908	0.901724757455983	66	10681351.2949	0.855731225296443	ENSP00000289153	0	1000	ENSP00000256078	0	1000	ENSP00000389813	-	4	0	3	572	aml_hsa05221.xml,cancer_hsa05200.xml,cholinMetabolism_hsa05231.xml,cml_hsa05220.xml,colorectal_hsa05210.xml,coreCarbonMetabolism_hsa05230.xml,endometrial_hsa05213.xml,glioma_hsa05214.xml,melanoma_hsa05218.xml,nsclc_hsa05223.xml,pancreatic_hsa05212.xml,prostate_hsa05215.xml,proteoglycans_hsa05205.xml,renalCellCarcinoma_hsa05211.xml,sclc_hsa05222.xml	aml_hsa05221.xml,bladder_hsa05219.xml,cancer_hsa05200.xml,cholinMetabolism_hsa05231.xml,cml_hsa05220.xml,colorectal_hsa05210.xml,coreCarbonMetabolism_hsa05230.xml,endometrial_hsa05213.xml,glioma_hsa05214.xml,melanoma_hsa05218.xml,nsclc_hsa05223.xml,pancreatic_hsa05212.xml,prostate_hsa05215.xml,proteoglycans_hsa05205.xml,thyroid_hsa05216.xml	hsa00562,hsa04070,hsa04150,hsa04210,hsa04370,hsa04380,hsa04620,hsa04630,hsa04650,hsa04660,hsa04662,hsa04664,hsa04666,hsa04670,hsa04722,hsa04725,hsa04810,hsa04910,hsa04914,hsa04915,hsa04919,hsa04930,hsa04960,hsa04973,hsa05100,hsa05142,hsa05145,hsa05146,hsa05160,hsa05162,hsa05164,hsa05210,hsa05211,hsa05212,hsa05213,hsa05214,hsa05215,hsa05218,hsa05220,hsa05221,hsa05222,hsa05223	-
Bladder/Bladder-TCC	ENSG00000051382	ENSP00000289153	ENST00000469284	b5036d12-d9cc-46a4-b60a-49740310380c	ENST00000477593:11	11	3.754	9.766e-04	9.777e-04	11	2.569	0.123	0.679	36	36	0	PF00454	PI3_PI4_kinase	801-1016	PF00071	Ras	ENSP00000304283	983	1	ENSG00000169750	PIK3CB	RAC3	96	26035066.4908	0.901724757455983	214	27372886.1336	0.903880704275961	ENSP00000289153	0	1000	ENSP00000472929	1	998	ENSP00000389813	-	4	0	2	664	aml_hsa05221.xml,cancer_hsa05200.xml,cholinMetabolism_hsa05231.xml,cml_hsa05220.xml,colorectal_hsa05210.xml,coreCarbonMetabolism_hsa05230.xml,endometrial_hsa05213.xml,glioma_hsa05214.xml,melanoma_hsa05218.xml,nsclc_hsa05223.xml,pancreatic_hsa05212.xml,prostate_hsa05215.xml,proteoglycans_hsa05205.xml,renalCellCarcinoma_hsa05211.xml,sclc_hsa05222.xml	cancer_hsa05200.xml,cholinMetabolism_hsa05231.xml,colorectal_hsa05210.xml,pancreatic_hsa05212.xml	hsa00562,hsa04070,hsa04150,hsa04210,hsa04370,hsa04380,hsa04620,hsa04630,hsa04650,hsa04660,hsa04662,hsa04664,hsa04666,hsa04670,hsa04722,hsa04725,hsa04810,hsa04910,hsa04914,hsa04915,hsa04919,hsa04930,hsa04960,hsa04973,hsa05100,hsa05142,hsa05145,hsa05146,hsa05160,hsa05162,hsa05164,hsa05210,hsa05211,hsa05212,hsa05213,hsa05214,hsa05215,hsa05218,hsa05220,hsa05221,hsa05222,hsa05223	hsa04310,hsa04360,hsa04370,hsa04650,hsa04662,hsa04664,hsa04810,hsa05210,hsa05212,hsa05416
Bladder/Bladder-TCC	ENSG00000051382	ENSP00000289153	ENST00000469284	b5036d12-d9cc-46a4-b60a-49740310380c	ENST00000477593:11	11	3.754	9.766e-04	9.777e-04	11	2.569	0.123	0.679	36	36	0	PF00454	PI3_PI4_kinase	801-1016	PF00071	Ras	ENSP00000309845	956	1	ENSG00000174775	PIK3CB	HRAS	96	26035066.4908	0.901724757455983	227	43309980.5903	0.92597915918074	ENSP00000289153	0	1000	ENSP00000309845	0	1000	ENSP00000389813	-	4	0	2	583	aml_hsa05221.xml,cancer_hsa05200.xml,cholinMetabolism_hsa05231.xml,cml_hsa05220.xml,colorectal_hsa05210.xml,coreCarbonMetabolism_hsa05230.xml,endometrial_hsa05213.xml,glioma_hsa05214.xml,melanoma_hsa05218.xml,nsclc_hsa05223.xml,pancreatic_hsa05212.xml,prostate_hsa05215.xml,proteoglycans_hsa05205.xml,renalCellCarcinoma_hsa05211.xml,sclc_hsa05222.xml	aml_hsa05221.xml,bladder_hsa05219.xml,cancer_hsa05200.xml,cholinMetabolism_hsa05231.xml,cml_hsa05220.xml,coreCarbonMetabolism_hsa05230.xml,endometrial_hsa05213.xml,glioma_hsa05214.xml,melanoma_hsa05218.xml,nsclc_hsa05223.xml,prostate_hsa05215.xml,proteoglycans_hsa05205.xml,thyroid_hsa05216.xml	hsa00562,hsa04070,hsa04150,hsa04210,hsa04370,hsa04380,hsa04620,hsa04630,hsa04650,hsa04660,hsa04662,hsa04664,hsa04666,hsa04670,hsa04722,hsa04725,hsa04810,hsa04910,hsa04914,hsa04915,hsa04919,hsa04930,hsa04960,hsa04973,hsa05100,hsa05142,hsa05145,hsa05146,hsa05160,hsa05162,hsa05164,hsa05210,hsa05211,hsa05212,hsa05213,hsa05214,hsa05215,hsa05218,hsa05220,hsa05221,hsa05222,hsa05223	hsa04360,hsa04370,hsa04530,hsa04540,hsa04650,hsa04660,hsa04662,hsa04664,hsa04720,hsa04722,hsa04725,hsa04726,hsa04730,hsa04810,hsa04910,hsa04912,hsa04915,hsa04916,hsa04919,hsa05160,hsa05211,hsa05213,hsa05214,hsa05215,hsa05216,hsa05218,hsa05219,hsa05220,hsa05221,hsa05223
Bladder/Bladder-TCC	ENSG00000051382	ENSP00000289153	ENST00000469284	b5036d12-d9cc-46a4-b60a-49740310380c	ENST00000477593:11	11	3.754	9.766e-04	9.777e-04	11	2.569	0.123	0.679	36	36	0	PF00454	PI3_PI4_kinase	801-1016	PF00071	Ras	ENSP00000314458	996	1	ENSG00000070831	PIK3CB	CDC42	96	26035066.4908	0.901724757455983	318	47972000.8329	0.92903341717571	ENSP00000289153	0	1000	ENSP00000261769	1	998	ENSP00000389813	-	4	0	2	682	aml_hsa05221.xml,cancer_hsa05200.xml,cholinMetabolism_hsa05231.xml,cml_hsa05220.xml,colorectal_hsa05210.xml,coreCarbonMetabolism_hsa05230.xml,endometrial_hsa05213.xml,glioma_hsa05214.xml,melanoma_hsa05218.xml,nsclc_hsa05223.xml,pancreatic_hsa05212.xml,prostate_hsa05215.xml,proteoglycans_hsa05205.xml,renalCellCarcinoma_hsa05211.xml,sclc_hsa05222.xml	cancer_hsa05200.xml,pancreatic_hsa05212.xml,proteoglycans_hsa05205.xml,renalCellCarcinoma_hsa05211.xml	hsa00562,hsa04070,hsa04150,hsa04210,hsa04370,hsa04380,hsa04620,hsa04630,hsa04650,hsa04660,hsa04662,hsa04664,hsa04666,hsa04670,hsa04722,hsa04725,hsa04810,hsa04910,hsa04914,hsa04915,hsa04919,hsa04930,hsa04960,hsa04973,hsa05100,hsa05142,hsa05145,hsa05146,hsa05160,hsa05162,hsa05164,hsa05210,hsa05211,hsa05212,hsa05213,hsa05214,hsa05215,hsa05218,hsa05220,hsa05221,hsa05222,hsa05223	hsa04360,hsa04370,hsa04530,hsa04660,hsa04666,hsa04670,hsa04722,hsa04810,hsa04912,hsa05100,hsa05120,hsa05130,hsa05131,hsa05211,hsa05212
Bladder/Bladder-TCC	ENSG00000051382	ENSP00000289153	ENST00000469284	b5036d12-d9cc-46a4-b60a-49740310380c	ENST00000477593:11	11	3.754	9.766e-04	9.777e-04	11	2.569	0.123	0.679	36	36	0	PF00454	PI3_PI4_kinase	801-1016	PF00071	Ras	ENSP00000325836	963	1	ENSG00000176490	PIK3CB	DIRAS1	96	26035066.4908	0.901724757455983	1	179985.0597	0.312432626661876	ENSP00000289153	0	1000	ENSP00000289153	1	963	ENSP00000389813	-	4	0	2	764	aml_hsa05221.xml,cancer_hsa05200.xml,cholinMetabolism_hsa05231.xml,cml_hsa05220.xml,colorectal_hsa05210.xml,coreCarbonMetabolism_hsa05230.xml,endometrial_hsa05213.xml,glioma_hsa05214.xml,melanoma_hsa05218.xml,nsclc_hsa05223.xml,pancreatic_hsa05212.xml,prostate_hsa05215.xml,proteoglycans_hsa05205.xml,renalCellCarcinoma_hsa05211.xml,sclc_hsa05222.xml	-	hsa00562,hsa04070,hsa04150,hsa04210,hsa04370,hsa04380,hsa04620,hsa04630,hsa04650,hsa04660,hsa04662,hsa04664,hsa04666,hsa04670,hsa04722,hsa04725,hsa04810,hsa04910,hsa04914,hsa04915,hsa04919,hsa04930,hsa04960,hsa04973,hsa05100,hsa05142,hsa05145,hsa05146,hsa05160,hsa05162,hsa05164,hsa05210,hsa05211,hsa05212,hsa05213,hsa05214,hsa05215,hsa05218,hsa05220,hsa05221,hsa05222,hsa05223	-
Bladder/Bladder-TCC	ENSG00000051382	ENSP00000289153	ENST00000469284	b5036d12-d9cc-46a4-b60a-49740310380c	ENST00000477593:11	11	3.754	9.766e-04	9.777e-04	11	2.569	0.123	0.679	36	36	0	PF00454	PI3_PI4_kinase	801-1016	PF00071	Ras	ENSP00000339467	966	1	ENSG00000177105	PIK3CB	RHOG	96	26035066.4908	0.901724757455983	136	19216299.8955	0.891304347826087	ENSP00000289153	0	1000	ENSP00000472929	1	981	ENSP00000389813	-	4	0	2	668	aml_hsa05221.xml,cancer_hsa05200.xml,cholinMetabolism_hsa05231.xml,cml_hsa05220.xml,colorectal_hsa05210.xml,coreCarbonMetabolism_hsa05230.xml,endometrial_hsa05213.xml,glioma_hsa05214.xml,melanoma_hsa05218.xml,nsclc_hsa05223.xml,pancreatic_hsa05212.xml,prostate_hsa05215.xml,proteoglycans_hsa05205.xml,renalCellCarcinoma_hsa05211.xml,sclc_hsa05222.xml	-	hsa00562,hsa04070,hsa04150,hsa04210,hsa04370,hsa04380,hsa04620,hsa04630,hsa04650,hsa04660,hsa04662,hsa04664,hsa04666,hsa04670,hsa04722,hsa04725,hsa04810,hsa04910,hsa04914,hsa04915,hsa04919,hsa04930,hsa04960,hsa04973,hsa05100,hsa05142,hsa05145,hsa05146,hsa05160,hsa05162,hsa05164,hsa05210,hsa05211,hsa05212,hsa05213,hsa05214,hsa05215,hsa05218,hsa05220,hsa05221,hsa05222,hsa05223	hsa05100,hsa05131
Bladder/Bladder-TCC	ENSG00000051382	ENSP00000289153	ENST00000469284	b5036d12-d9cc-46a4-b60a-49740310380c	ENST00000477593:11	11	3.754	9.766e-04	9.777e-04	11	2.569	0.123	0.679	36	36	0	PF00454	PI3_PI4_kinase	801-1016	PF00071	Ras	ENSP00000348461	983	1	ENSG00000136238	PIK3CB	RAC1	96	26035066.4908	0.901724757455983	380	56671075.0187	0.934692777578153	ENSP00000289153	0	1000	ENSP00000348461	0	1000	ENSP00000389813	-	4	0	2	678	aml_hsa05221.xml,cancer_hsa05200.xml,cholinMetabolism_hsa05231.xml,cml_hsa05220.xml,colorectal_hsa05210.xml,coreCarbonMetabolism_hsa05230.xml,endometrial_hsa05213.xml,glioma_hsa05214.xml,melanoma_hsa05218.xml,nsclc_hsa05223.xml,pancreatic_hsa05212.xml,prostate_hsa05215.xml,proteoglycans_hsa05205.xml,renalCellCarcinoma_hsa05211.xml,sclc_hsa05222.xml	cancer_hsa05200.xml,cholinMetabolism_hsa05231.xml,colorectal_hsa05210.xml,pancreatic_hsa05212.xml,proteoglycans_hsa05205.xml,renalCellCarcinoma_hsa05211.xml	hsa00562,hsa04070,hsa04150,hsa04210,hsa04370,hsa04380,hsa04620,hsa04630,hsa04650,hsa04660,hsa04662,hsa04664,hsa04666,hsa04670,hsa04722,hsa04725,hsa04810,hsa04910,hsa04914,hsa04915,hsa04919,hsa04930,hsa04960,hsa04973,hsa05100,hsa05142,hsa05145,hsa05146,hsa05160,hsa05162,hsa05164,hsa05210,hsa05211,hsa05212,hsa05213,hsa05214,hsa05215,hsa05218,hsa05220,hsa05221,hsa05222,hsa05223	hsa04310,hsa04360,hsa04370,hsa04380,hsa04620,hsa04650,hsa04662,hsa04664,hsa04666,hsa04670,hsa04722,hsa04810,hsa04972,hsa05014,hsa05100,hsa05120,hsa05131,hsa05210,hsa05211,hsa05212,hsa05416
Bladder/Bladder-TCC	ENSG00000051382	ENSP00000289153	ENST00000469284	b5036d12-d9cc-46a4-b60a-49740310380c	ENST00000477593:11	11	3.754	9.766e-04	9.777e-04	11	2.569	0.123	0.679	36	36	0	PF00454	PI3_PI4_kinase	801-1016	PF00071	Ras	ENSP00000358548	955	1	ENSG00000213281	PIK3CB	NRAS	96	26035066.4908	0.901724757455983	121	16371460.3358	0.88501616960115	ENSP00000289153	0	1000	ENSP00000358548	0	1000	ENSP00000389813	-	4	0	2	489	aml_hsa05221.xml,cancer_hsa05200.xml,cholinMetabolism_hsa05231.xml,cml_hsa05220.xml,colorectal_hsa05210.xml,coreCarbonMetabolism_hsa05230.xml,endometrial_hsa05213.xml,glioma_hsa05214.xml,melanoma_hsa05218.xml,nsclc_hsa05223.xml,pancreatic_hsa05212.xml,prostate_hsa05215.xml,proteoglycans_hsa05205.xml,renalCellCarcinoma_hsa05211.xml,sclc_hsa05222.xml	aml_hsa05221.xml,bladder_hsa05219.xml,cancer_hsa05200.xml,cholinMetabolism_hsa05231.xml,cml_hsa05220.xml,coreCarbonMetabolism_hsa05230.xml,endometrial_hsa05213.xml,glioma_hsa05214.xml,melanoma_hsa05218.xml,nsclc_hsa05223.xml,prostate_hsa05215.xml,proteoglycans_hsa05205.xml,thyroid_hsa05216.xml	hsa00562,hsa04070,hsa04150,hsa04210,hsa04370,hsa04380,hsa04620,hsa04630,hsa04650,hsa04660,hsa04662,hsa04664,hsa04666,hsa04670,hsa04722,hsa04725,hsa04810,hsa04910,hsa04914,hsa04915,hsa04919,hsa04930,hsa04960,hsa04973,hsa05100,hsa05142,hsa05145,hsa05146,hsa05160,hsa05162,hsa05164,hsa05210,hsa05211,hsa05212,hsa05213,hsa05214,hsa05215,hsa05218,hsa05220,hsa05221,hsa05222,hsa05223	hsa04360,hsa04370,hsa04530,hsa04540,hsa04650,hsa04660,hsa04662,hsa04664,hsa04720,hsa04722,hsa04725,hsa04726,hsa04730,hsa04810,hsa04910,hsa04912,hsa04915,hsa04916,hsa04919,hsa05160,hsa05211,hsa05213,hsa05214,hsa05215,hsa05216,hsa05218,hsa05219,hsa05220,hsa05221,hsa05223
Bladder/Bladder-TCC	ENSG00000051382	ENSP00000289153	ENST00000469284	b5036d12-d9cc-46a4-b60a-49740310380c	ENST00000477593:11	11	3.754	9.766e-04	9.777e-04	11	2.569	0.123	0.679	36	36	0	PF00454	PI3_PI4_kinase	801-1016	PF00071	Ras	ENSP00000364919	963	1	ENSG00000165023	PIK3CB	DIRAS2	96	26035066.4908	0.901724757455983	1	179985.0597	0.312522457779375	ENSP00000289153	0	1000	ENSP00000289153	1	963	ENSP00000389813	-	4	0	2	571	aml_hsa05221.xml,cancer_hsa05200.xml,cholinMetabolism_hsa05231.xml,cml_hsa05220.xml,colorectal_hsa05210.xml,coreCarbonMetabolism_hsa05230.xml,endometrial_hsa05213.xml,glioma_hsa05214.xml,melanoma_hsa05218.xml,nsclc_hsa05223.xml,pancreatic_hsa05212.xml,prostate_hsa05215.xml,proteoglycans_hsa05205.xml,renalCellCarcinoma_hsa05211.xml,sclc_hsa05222.xml	-	hsa00562,hsa04070,hsa04150,hsa04210,hsa04370,hsa04380,hsa04620,hsa04630,hsa04650,hsa04660,hsa04662,hsa04664,hsa04666,hsa04670,hsa04722,hsa04725,hsa04810,hsa04910,hsa04914,hsa04915,hsa04919,hsa04930,hsa04960,hsa04973,hsa05100,hsa05142,hsa05145,hsa05146,hsa05160,hsa05162,hsa05164,hsa05210,hsa05211,hsa05212,hsa05213,hsa05214,hsa05215,hsa05218,hsa05220,hsa05221,hsa05222,hsa05223	-
Bladder/Bladder-TCC	ENSG00000051382	ENSP00000289153	ENST00000469284	b5036d12-d9cc-46a4-b60a-49740310380c	ENST00000477593:11	11	3.754	9.766e-04	9.777e-04	11	2.569	0.123	0.679	36	36	0	PF00454	PI3_PI4_kinase	801-1016	PF00071	Ras	ENSP00000400175	961	1	ENSG00000067560	PIK3CB	RHOA	96	26035066.4908	0.901724757455983	370	58384551.3855	0.934782608695652	ENSP00000289153	0	1000	ENSP00000400175	0	1000	ENSP00000389813	-	4	0	2	772	aml_hsa05221.xml,cancer_hsa05200.xml,cholinMetabolism_hsa05231.xml,cml_hsa05220.xml,colorectal_hsa05210.xml,coreCarbonMetabolism_hsa05230.xml,endometrial_hsa05213.xml,glioma_hsa05214.xml,melanoma_hsa05218.xml,nsclc_hsa05223.xml,pancreatic_hsa05212.xml,prostate_hsa05215.xml,proteoglycans_hsa05205.xml,renalCellCarcinoma_hsa05211.xml,sclc_hsa05222.xml	cancer_hsa05200.xml,colorectal_hsa05210.xml,proteoglycans_hsa05205.xml	hsa00562,hsa04070,hsa04150,hsa04210,hsa04370,hsa04380,hsa04620,hsa04630,hsa04650,hsa04660,hsa04662,hsa04664,hsa04666,hsa04670,hsa04722,hsa04725,hsa04810,hsa04910,hsa04914,hsa04915,hsa04919,hsa04930,hsa04960,hsa04973,hsa05100,hsa05142,hsa05145,hsa05146,hsa05160,hsa05162,hsa05164,hsa05210,hsa05211,hsa05212,hsa05213,hsa05214,hsa05215,hsa05218,hsa05220,hsa05221,hsa05222,hsa05223	hsa04270,hsa04310,hsa04350,hsa04360,hsa04530,hsa04660,hsa04670,hsa04722,hsa04810,hsa04972,hsa05100,hsa05130,hsa05133,hsa05152,hsa05210
Bladder/Bladder-TCC	ENSG00000051382	ENSP00000289153	ENST00000469284	b5036d12-d9cc-46a4-b60a-49740310380c	ENST00000477593:11	11	3.754	9.766e-04	9.777e-04	11	2.569	0.123	0.679	36	36	0	PF00454	PI3_PI4_kinase	801-1016	PF00454	PI3_PI4_kinase	ENSP00000263967	909	1	ENSG00000121879	PIK3CB	PIK3CA	96	26035066.4908	0.901724757455983	375	123119709.0764	0.952748832195472	ENSP00000289153	0	1000	ENSP00000263967	0	1000	ENSP00000389813	-	4	0	3	477	aml_hsa05221.xml,cancer_hsa05200.xml,cholinMetabolism_hsa05231.xml,cml_hsa05220.xml,colorectal_hsa05210.xml,coreCarbonMetabolism_hsa05230.xml,endometrial_hsa05213.xml,glioma_hsa05214.xml,melanoma_hsa05218.xml,nsclc_hsa05223.xml,pancreatic_hsa05212.xml,prostate_hsa05215.xml,proteoglycans_hsa05205.xml,renalCellCarcinoma_hsa05211.xml,sclc_hsa05222.xml	aml_hsa05221.xml,cancer_hsa05200.xml,cholinMetabolism_hsa05231.xml,cml_hsa05220.xml,colorectal_hsa05210.xml,coreCarbonMetabolism_hsa05230.xml,endometrial_hsa05213.xml,glioma_hsa05214.xml,melanoma_hsa05218.xml,nsclc_hsa05223.xml,pancreatic_hsa05212.xml,prostate_hsa05215.xml,proteoglycans_hsa05205.xml,renalCellCarcinoma_hsa05211.xml,sclc_hsa05222.xml	hsa00562,hsa04070,hsa04150,hsa04210,hsa04370,hsa04380,hsa04620,hsa04630,hsa04650,hsa04660,hsa04662,hsa04664,hsa04666,hsa04670,hsa04722,hsa04725,hsa04810,hsa04910,hsa04914,hsa04915,hsa04919,hsa04930,hsa04960,hsa04973,hsa05100,hsa05142,hsa05145,hsa05146,hsa05160,hsa05162,hsa05164,hsa05210,hsa05211,hsa05212,hsa05213,hsa05214,hsa05215,hsa05218,hsa05220,hsa05221,hsa05222,hsa05223	hsa00562,hsa04070,hsa04150,hsa04210,hsa04370,hsa04380,hsa04620,hsa04630,hsa04650,hsa04660,hsa04662,hsa04664,hsa04666,hsa04670,hsa04722,hsa04725,hsa04810,hsa04910,hsa04914,hsa04915,hsa04919,hsa04930,hsa04960,hsa04973,hsa05100,hsa05142,hsa05145,hsa05146,hsa05160,hsa05162,hsa05164,hsa05210,hsa05211,hsa05212,hsa05213,hsa05214,hsa05215,hsa05218,hsa05220,hsa05221,hsa05222,hsa05223
Bladder/Bladder-TCC	ENSG00000051382	ENSP00000289153	ENST00000469284	b5036d12-d9cc-46a4-b60a-49740310380c	ENST00000477593:11	11	3.754	9.766e-04	9.777e-04	11	2.569	0.123	0.679	36	36	0	PF00454	PI3_PI4_kinase	801-1016	PF00454	PI3_PI4_kinase	ENSP00000352121	911	1	ENSG00000105851	PIK3CB	PIK3CG	96	26035066.4908	0.901724757455983	81	21694979.6030	0.896245059288538	ENSP00000289153	0	1000	ENSP00000358548	1	998	ENSP00000389813	-	4	0	2	767	aml_hsa05221.xml,cancer_hsa05200.xml,cholinMetabolism_hsa05231.xml,cml_hsa05220.xml,colorectal_hsa05210.xml,coreCarbonMetabolism_hsa05230.xml,endometrial_hsa05213.xml,glioma_hsa05214.xml,melanoma_hsa05218.xml,nsclc_hsa05223.xml,pancreatic_hsa05212.xml,prostate_hsa05215.xml,proteoglycans_hsa05205.xml,renalCellCarcinoma_hsa05211.xml,sclc_hsa05222.xml	aml_hsa05221.xml,cancer_hsa05200.xml,cholinMetabolism_hsa05231.xml,cml_hsa05220.xml,colorectal_hsa05210.xml,coreCarbonMetabolism_hsa05230.xml,endometrial_hsa05213.xml,glioma_hsa05214.xml,melanoma_hsa05218.xml,nsclc_hsa05223.xml,pancreatic_hsa05212.xml,prostate_hsa05215.xml,proteoglycans_hsa05205.xml,renalCellCarcinoma_hsa05211.xml,sclc_hsa05222.xml	hsa00562,hsa04070,hsa04150,hsa04210,hsa04370,hsa04380,hsa04620,hsa04630,hsa04650,hsa04660,hsa04662,hsa04664,hsa04666,hsa04670,hsa04722,hsa04725,hsa04810,hsa04910,hsa04914,hsa04915,hsa04919,hsa04930,hsa04960,hsa04973,hsa05100,hsa05142,hsa05145,hsa05146,hsa05160,hsa05162,hsa05164,hsa05210,hsa05211,hsa05212,hsa05213,hsa05214,hsa05215,hsa05218,hsa05220,hsa05221,hsa05222,hsa05223	hsa00562,hsa04070,hsa04150,hsa04210,hsa04370,hsa04380,hsa04620,hsa04630,hsa04650,hsa04660,hsa04662,hsa04664,hsa04666,hsa04670,hsa04722,hsa04725,hsa04810,hsa04910,hsa04914,hsa04915,hsa04919,hsa04930,hsa04960,hsa04973,hsa05100,hsa05142,hsa05145,hsa05146,hsa05160,hsa05162,hsa05164,hsa05210,hsa05211,hsa05212,hsa05213,hsa05214,hsa05215,hsa05218,hsa05220,hsa05221,hsa05222,hsa05223
Bladder/Bladder-TCC	ENSG00000051382	ENSP00000289153	ENST00000469284	b5036d12-d9cc-46a4-b60a-49740310380c	ENST00000477593:11	11	3.754	9.766e-04	9.777e-04	11	2.569	0.123	0.679	36	36	0	PF00613	PI3Ka	534-708	PF07686	V-set	ENSP00000362205	900	1	ENSG00000095970	PIK3CB	TREM2	96	26035066.4908	0.901724757455983	17	4198156.4974	0.773086597197269	ENSP00000289153	0	1000	ENSP00000364898	1	928	ENSP00000389813	-	4	0	2	588	aml_hsa05221.xml,cancer_hsa05200.xml,cholinMetabolism_hsa05231.xml,cml_hsa05220.xml,colorectal_hsa05210.xml,coreCarbonMetabolism_hsa05230.xml,endometrial_hsa05213.xml,glioma_hsa05214.xml,melanoma_hsa05218.xml,nsclc_hsa05223.xml,pancreatic_hsa05212.xml,prostate_hsa05215.xml,proteoglycans_hsa05205.xml,renalCellCarcinoma_hsa05211.xml,sclc_hsa05222.xml	-	hsa00562,hsa04070,hsa04150,hsa04210,hsa04370,hsa04380,hsa04620,hsa04630,hsa04650,hsa04660,hsa04662,hsa04664,hsa04666,hsa04670,hsa04722,hsa04725,hsa04810,hsa04910,hsa04914,hsa04915,hsa04919,hsa04930,hsa04960,hsa04973,hsa05100,hsa05142,hsa05145,hsa05146,hsa05160,hsa05162,hsa05164,hsa05210,hsa05211,hsa05212,hsa05213,hsa05214,hsa05215,hsa05218,hsa05220,hsa05221,hsa05222,hsa05223	hsa04380
Bladder/Bladder-TCC	ENSG00000051382	ENSP00000289153	ENST00000469284	f154cc00-e118-4d4c-b9d2-2f1f71e0a964	ENST00000477593:11	11	3.754	9.766e-04	9.777e-04	11	3.513	0.123	0.685	36	36	0	PF00454	PI3_PI4_kinase	801-1016	PF00017	SH2	ENSP00000222254	973	1	ENSG00000105647	PIK3CB	PIK3R2	96	26035066.4908	0.901724757455983	7	2101058.0076	0.676338483650737	ENSP00000289153	0	1000	ENSP00000263967	1	987	ENSP00000389813	-	4	0	2	679	aml_hsa05221.xml,cancer_hsa05200.xml,cholinMetabolism_hsa05231.xml,cml_hsa05220.xml,colorectal_hsa05210.xml,coreCarbonMetabolism_hsa05230.xml,endometrial_hsa05213.xml,glioma_hsa05214.xml,melanoma_hsa05218.xml,nsclc_hsa05223.xml,pancreatic_hsa05212.xml,prostate_hsa05215.xml,proteoglycans_hsa05205.xml,renalCellCarcinoma_hsa05211.xml,sclc_hsa05222.xml	aml_hsa05221.xml,cancer_hsa05200.xml,cholinMetabolism_hsa05231.xml,cml_hsa05220.xml,colorectal_hsa05210.xml,coreCarbonMetabolism_hsa05230.xml,endometrial_hsa05213.xml,glioma_hsa05214.xml,melanoma_hsa05218.xml,nsclc_hsa05223.xml,pancreatic_hsa05212.xml,prostate_hsa05215.xml,proteoglycans_hsa05205.xml,renalCellCarcinoma_hsa05211.xml,sclc_hsa05222.xml	hsa00562,hsa04070,hsa04150,hsa04210,hsa04370,hsa04380,hsa04620,hsa04630,hsa04650,hsa04660,hsa04662,hsa04664,hsa04666,hsa04670,hsa04722,hsa04725,hsa04810,hsa04910,hsa04914,hsa04915,hsa04919,hsa04930,hsa04960,hsa04973,hsa05100,hsa05142,hsa05145,hsa05146,hsa05160,hsa05162,hsa05164,hsa05210,hsa05211,hsa05212,hsa05213,hsa05214,hsa05215,hsa05218,hsa05220,hsa05221,hsa05222,hsa05223	-
Bladder/Bladder-TCC	ENSG00000051382	ENSP00000289153	ENST00000469284	f154cc00-e118-4d4c-b9d2-2f1f71e0a964	ENST00000477593:11	11	3.754	9.766e-04	9.777e-04	11	3.513	0.123	0.685	36	36	0	PF00454	PI3_PI4_kinase	801-1016	PF00017	SH2	ENSP00000244007	954	1	ENSG00000124181	PIK3CB	PLCG1	96	26035066.4908	0.901724757455983	235	48027968.3512	0.929123248293209	ENSP00000289153	0	1000	ENSP00000244007	0	1000	ENSP00000389813	-	4	0	2	581	aml_hsa05221.xml,cancer_hsa05200.xml,cholinMetabolism_hsa05231.xml,cml_hsa05220.xml,colorectal_hsa05210.xml,coreCarbonMetabolism_hsa05230.xml,endometrial_hsa05213.xml,glioma_hsa05214.xml,melanoma_hsa05218.xml,nsclc_hsa05223.xml,pancreatic_hsa05212.xml,prostate_hsa05215.xml,proteoglycans_hsa05205.xml,renalCellCarcinoma_hsa05211.xml,sclc_hsa05222.xml	cancer_hsa05200.xml,cholinMetabolism_hsa05231.xml,glioma_hsa05214.xml,nsclc_hsa05223.xml,proteoglycans_hsa05205.xml	hsa00562,hsa04070,hsa04150,hsa04210,hsa04370,hsa04380,hsa04620,hsa04630,hsa04650,hsa04660,hsa04662,hsa04664,hsa04666,hsa04670,hsa04722,hsa04725,hsa04810,hsa04910,hsa04914,hsa04915,hsa04919,hsa04930,hsa04960,hsa04973,hsa05100,hsa05142,hsa05145,hsa05146,hsa05160,hsa05162,hsa05164,hsa05210,hsa05211,hsa05212,hsa05213,hsa05214,hsa05215,hsa05218,hsa05220,hsa05221,hsa05222,hsa05223	hsa00562,hsa04020,hsa04070,hsa04370,hsa04650,hsa04660,hsa04664,hsa04666,hsa04670,hsa04722,hsa04919,hsa05110,hsa05120,hsa05214,hsa05223
Bladder/Bladder-TCC	ENSG00000051382	ENSP00000289153	ENST00000469284	f154cc00-e118-4d4c-b9d2-2f1f71e0a964	ENST00000477593:11	11	3.754	9.766e-04	9.777e-04	11	3.513	0.123	0.685	36	36	0	PF00454	PI3_PI4_kinase	801-1016	PF00017	SH2	ENSP00000262741	992	1	ENSG00000117461	PIK3CB	PIK3R3	96	26035066.4908	0.901724757455983	46	7353676.4150	0.823751347466762	ENSP00000289153	0	1000	ENSP00000289153	1	992	ENSP00000389813	-	4	0	3	575	aml_hsa05221.xml,cancer_hsa05200.xml,cholinMetabolism_hsa05231.xml,cml_hsa05220.xml,colorectal_hsa05210.xml,coreCarbonMetabolism_hsa05230.xml,endometrial_hsa05213.xml,glioma_hsa05214.xml,melanoma_hsa05218.xml,nsclc_hsa05223.xml,pancreatic_hsa05212.xml,prostate_hsa05215.xml,proteoglycans_hsa05205.xml,renalCellCarcinoma_hsa05211.xml,sclc_hsa05222.xml	aml_hsa05221.xml,cancer_hsa05200.xml,cholinMetabolism_hsa05231.xml,cml_hsa05220.xml,colorectal_hsa05210.xml,coreCarbonMetabolism_hsa05230.xml,endometrial_hsa05213.xml,glioma_hsa05214.xml,melanoma_hsa05218.xml,nsclc_hsa05223.xml,pancreatic_hsa05212.xml,prostate_hsa05215.xml,proteoglycans_hsa05205.xml,renalCellCarcinoma_hsa05211.xml,sclc_hsa05222.xml	hsa00562,hsa04070,hsa04150,hsa04210,hsa04370,hsa04380,hsa04620,hsa04630,hsa04650,hsa04660,hsa04662,hsa04664,hsa04666,hsa04670,hsa04722,hsa04725,hsa04810,hsa04910,hsa04914,hsa04915,hsa04919,hsa04930,hsa04960,hsa04973,hsa05100,hsa05142,hsa05145,hsa05146,hsa05160,hsa05162,hsa05164,hsa05210,hsa05211,hsa05212,hsa05213,hsa05214,hsa05215,hsa05218,hsa05220,hsa05221,hsa05222,hsa05223	hsa04070,hsa04150,hsa04210,hsa04370,hsa04380,hsa04620,hsa04630,hsa04650,hsa04660,hsa04662,hsa04664,hsa04666,hsa04670,hsa04722,hsa04725,hsa04810,hsa04910,hsa04914,hsa04915,hsa04919,hsa04930,hsa04960,hsa04973,hsa05100,hsa05142,hsa05145,hsa05146,hsa05160,hsa05162,hsa05164,hsa05210,hsa05211,hsa05212,hsa05213,hsa05214,hsa05215,hsa05218,hsa05220,hsa05221,hsa05222,hsa05223
Bladder/Bladder-TCC	ENSG00000051382	ENSP00000289153	ENST00000469284	f154cc00-e118-4d4c-b9d2-2f1f71e0a964	ENST00000477593:11	11	3.754	9.766e-04	9.777e-04	11	3.513	0.123	0.685	36	36	0	PF00454	PI3_PI4_kinase	801-1016	PF00017	SH2	ENSP00000298229	928	1	ENSG00000165458	PIK3CB	INPPL1	96	26035066.4908	0.901724757455983	30	5537290.4049	0.800035932447	ENSP00000289153	0	1000	ENSP00000270202	1	991	ENSP00000389813	-	4	0	2	582	aml_hsa05221.xml,cancer_hsa05200.xml,cholinMetabolism_hsa05231.xml,cml_hsa05220.xml,colorectal_hsa05210.xml,coreCarbonMetabolism_hsa05230.xml,endometrial_hsa05213.xml,glioma_hsa05214.xml,melanoma_hsa05218.xml,nsclc_hsa05223.xml,pancreatic_hsa05212.xml,prostate_hsa05215.xml,proteoglycans_hsa05205.xml,renalCellCarcinoma_hsa05211.xml,sclc_hsa05222.xml	-	hsa00562,hsa04070,hsa04150,hsa04210,hsa04370,hsa04380,hsa04620,hsa04630,hsa04650,hsa04660,hsa04662,hsa04664,hsa04666,hsa04670,hsa04722,hsa04725,hsa04810,hsa04910,hsa04914,hsa04915,hsa04919,hsa04930,hsa04960,hsa04973,hsa05100,hsa05142,hsa05145,hsa05146,hsa05160,hsa05162,hsa05164,hsa05210,hsa05211,hsa05212,hsa05213,hsa05214,hsa05215,hsa05218,hsa05220,hsa05221,hsa05222,hsa05223	hsa00562,hsa04070,hsa04662,hsa04666,hsa04910
Bladder/Bladder-TCC	ENSG00000051382	ENSP00000289153	ENST00000469284	f154cc00-e118-4d4c-b9d2-2f1f71e0a964	ENST00000477593:11	11	3.754	9.766e-04	9.777e-04	11	3.513	0.123	0.685	36	36	0	PF00454	PI3_PI4_kinase	801-1016	PF00017	SH2	ENSP00000300574	920	1	ENSG00000167193	PIK3CB	CRK	96	26035066.4908	0.901724757455983	119	14585708.7111	0.87495508444125	ENSP00000289153	0	1000	ENSP00000361423	1	999	ENSP00000389813	-	4	0	2	869	aml_hsa05221.xml,cancer_hsa05200.xml,cholinMetabolism_hsa05231.xml,cml_hsa05220.xml,colorectal_hsa05210.xml,coreCarbonMetabolism_hsa05230.xml,endometrial_hsa05213.xml,glioma_hsa05214.xml,melanoma_hsa05218.xml,nsclc_hsa05223.xml,pancreatic_hsa05212.xml,prostate_hsa05215.xml,proteoglycans_hsa05205.xml,renalCellCarcinoma_hsa05211.xml,sclc_hsa05222.xml	renalCellCarcinoma_hsa05211.xml	hsa00562,hsa04070,hsa04150,hsa04210,hsa04370,hsa04380,hsa04620,hsa04630,hsa04650,hsa04660,hsa04662,hsa04664,hsa04666,hsa04670,hsa04722,hsa04725,hsa04810,hsa04910,hsa04914,hsa04915,hsa04919,hsa04930,hsa04960,hsa04973,hsa05100,hsa05142,hsa05145,hsa05146,hsa05160,hsa05162,hsa05164,hsa05210,hsa05211,hsa05212,hsa05213,hsa05214,hsa05215,hsa05218,hsa05220,hsa05221,hsa05222,hsa05223	hsa04666,hsa04722,hsa04810,hsa04910,hsa05100,hsa05131,hsa05211,hsa05220
Bladder/Bladder-TCC	ENSG00000051382	ENSP00000289153	ENST00000469284	f154cc00-e118-4d4c-b9d2-2f1f71e0a964	ENST00000477593:11	11	3.754	9.766e-04	9.777e-04	11	3.513	0.123	0.685	36	36	0	PF00454	PI3_PI4_kinase	801-1016	PF00017	SH2	ENSP00000337825	950	1	ENSG00000182866	PIK3CB	LCK	96	26035066.4908	0.901724757455983	187	36108349.5472	0.923823212360762	ENSP00000289153	0	1000	ENSP00000337825	0	1000	ENSP00000389813	-	4	0	2	661	aml_hsa05221.xml,cancer_hsa05200.xml,cholinMetabolism_hsa05231.xml,cml_hsa05220.xml,colorectal_hsa05210.xml,coreCarbonMetabolism_hsa05230.xml,endometrial_hsa05213.xml,glioma_hsa05214.xml,melanoma_hsa05218.xml,nsclc_hsa05223.xml,pancreatic_hsa05212.xml,prostate_hsa05215.xml,proteoglycans_hsa05205.xml,renalCellCarcinoma_hsa05211.xml,sclc_hsa05222.xml	-	hsa00562,hsa04070,hsa04150,hsa04210,hsa04370,hsa04380,hsa04620,hsa04630,hsa04650,hsa04660,hsa04662,hsa04664,hsa04666,hsa04670,hsa04722,hsa04725,hsa04810,hsa04910,hsa04914,hsa04915,hsa04919,hsa04930,hsa04960,hsa04973,hsa05100,hsa05142,hsa05145,hsa05146,hsa05160,hsa05162,hsa05164,hsa05210,hsa05211,hsa05212,hsa05213,hsa05214,hsa05215,hsa05218,hsa05220,hsa05221,hsa05222,hsa05223	hsa04380,hsa04650,hsa04660,hsa05340
Bladder/Bladder-TCC	ENSG00000051382	ENSP00000289153	ENST00000469284	f154cc00-e118-4d4c-b9d2-2f1f71e0a964	ENST00000477593:11	11	3.754	9.766e-04	9.777e-04	11	3.513	0.123	0.685	36	36	0	PF00454	PI3_PI4_kinase	801-1016	PF00017	SH2	ENSP00000340944	958	1	ENSG00000179295	PIK3CB	PTPN11	96	26035066.4908	0.901724757455983	206	37947379.1059	0.924541861300755	ENSP00000289153	0	1000	ENSP00000340944	0	1000	ENSP00000389813	-	4	0	2	682	aml_hsa05221.xml,cancer_hsa05200.xml,cholinMetabolism_hsa05231.xml,cml_hsa05220.xml,colorectal_hsa05210.xml,coreCarbonMetabolism_hsa05230.xml,endometrial_hsa05213.xml,glioma_hsa05214.xml,melanoma_hsa05218.xml,nsclc_hsa05223.xml,pancreatic_hsa05212.xml,prostate_hsa05215.xml,proteoglycans_hsa05205.xml,renalCellCarcinoma_hsa05211.xml,sclc_hsa05222.xml	cml_hsa05220.xml,renalCellCarcinoma_hsa05211.xml	hsa00562,hsa04070,hsa04150,hsa04210,hsa04370,hsa04380,hsa04620,hsa04630,hsa04650,hsa04660,hsa04662,hsa04664,hsa04666,hsa04670,hsa04722,hsa04725,hsa04810,hsa04910,hsa04914,hsa04915,hsa04919,hsa04930,hsa04960,hsa04973,hsa05100,hsa05142,hsa05145,hsa05146,hsa05160,hsa05162,hsa05164,hsa05210,hsa05211,hsa05212,hsa05213,hsa05214,hsa05215,hsa05218,hsa05220,hsa05221,hsa05222,hsa05223	hsa04630,hsa04650,hsa04670,hsa04722,hsa04920,hsa05120,hsa05211,hsa05220
Bladder/Bladder-TCC	ENSG00000051382	ENSP00000289153	ENST00000469284	f154cc00-e118-4d4c-b9d2-2f1f71e0a964	ENST00000477593:11	11	3.754	9.766e-04	9.777e-04	11	3.513	0.123	0.685	36	36	0	PF00454	PI3_PI4_kinase	801-1016	PF00017	SH2	ENSP00000346671	975	1	ENSG00000010810	PIK3CB	FYN	96	26035066.4908	0.901724757455983	247	28555878.6095	0.906665468918433	ENSP00000289153	0	1000	ENSP00000264033	1	999	ENSP00000389813	-	4	0	3	285	aml_hsa05221.xml,cancer_hsa05200.xml,cholinMetabolism_hsa05231.xml,cml_hsa05220.xml,colorectal_hsa05210.xml,coreCarbonMetabolism_hsa05230.xml,endometrial_hsa05213.xml,glioma_hsa05214.xml,melanoma_hsa05218.xml,nsclc_hsa05223.xml,pancreatic_hsa05212.xml,prostate_hsa05215.xml,proteoglycans_hsa05205.xml,renalCellCarcinoma_hsa05211.xml,sclc_hsa05222.xml	-	hsa00562,hsa04070,hsa04150,hsa04210,hsa04370,hsa04380,hsa04620,hsa04630,hsa04650,hsa04660,hsa04662,hsa04664,hsa04666,hsa04670,hsa04722,hsa04725,hsa04810,hsa04910,hsa04914,hsa04915,hsa04919,hsa04930,hsa04960,hsa04973,hsa05100,hsa05142,hsa05145,hsa05146,hsa05160,hsa05162,hsa05164,hsa05210,hsa05211,hsa05212,hsa05213,hsa05214,hsa05215,hsa05218,hsa05220,hsa05221,hsa05222,hsa05223	hsa04360,hsa04380,hsa04650,hsa04660,hsa04664,hsa04725,hsa05020,hsa05130,hsa05162,hsa05416
Bladder/Bladder-TCC	ENSG00000051382	ENSP00000289153	ENST00000469284	f154cc00-e118-4d4c-b9d2-2f1f71e0a964	ENST00000477593:11	11	3.754	9.766e-04	9.777e-04	11	3.513	0.123	0.685	36	36	0	PF00454	PI3_PI4_kinase	801-1016	PF00017	SH2	ENSP00000350941	963	1	ENSG00000197122	PIK3CB	SRC	96	26035066.4908	0.901724757455983	380	59922954.9252	0.935141933165649	ENSP00000289153	0	1000	ENSP00000350941	0	1000	ENSP00000389813	-	4	0	2	680	aml_hsa05221.xml,cancer_hsa05200.xml,cholinMetabolism_hsa05231.xml,cml_hsa05220.xml,colorectal_hsa05210.xml,coreCarbonMetabolism_hsa05230.xml,endometrial_hsa05213.xml,glioma_hsa05214.xml,melanoma_hsa05218.xml,nsclc_hsa05223.xml,pancreatic_hsa05212.xml,prostate_hsa05215.xml,proteoglycans_hsa05205.xml,renalCellCarcinoma_hsa05211.xml,sclc_hsa05222.xml	proteoglycans_hsa05205.xml	hsa00562,hsa04070,hsa04150,hsa04210,hsa04370,hsa04380,hsa04620,hsa04630,hsa04650,hsa04660,hsa04662,hsa04664,hsa04666,hsa04670,hsa04722,hsa04725,hsa04810,hsa04910,hsa04914,hsa04915,hsa04919,hsa04930,hsa04960,hsa04973,hsa05100,hsa05142,hsa05145,hsa05146,hsa05160,hsa05162,hsa05164,hsa05210,hsa05211,hsa05212,hsa05213,hsa05214,hsa05215,hsa05218,hsa05220,hsa05221,hsa05222,hsa05223	hsa04370,hsa04530,hsa04540,hsa04727,hsa04810,hsa04912,hsa04915,hsa04919,hsa05100,hsa05120,hsa05131,hsa05152
Bladder/Bladder-TCC	ENSG00000051382	ENSP00000289153	ENST00000469284	f154cc00-e118-4d4c-b9d2-2f1f71e0a964	ENST00000477593:11	11	3.754	9.766e-04	9.777e-04	11	3.513	0.123	0.685	36	36	0	PF00454	PI3_PI4_kinase	801-1016	PF00017	SH2	ENSP00000352336	951	1	ENSG00000197943	PIK3CB	PLCG2	96	26035066.4908	0.901724757455983	127	14011305.8421	0.87100251527129	ENSP00000289153	0	1000	ENSP00000275493	1	993	ENSP00000389813	-	4	0	2	868	aml_hsa05221.xml,cancer_hsa05200.xml,cholinMetabolism_hsa05231.xml,cml_hsa05220.xml,colorectal_hsa05210.xml,coreCarbonMetabolism_hsa05230.xml,endometrial_hsa05213.xml,glioma_hsa05214.xml,melanoma_hsa05218.xml,nsclc_hsa05223.xml,pancreatic_hsa05212.xml,prostate_hsa05215.xml,proteoglycans_hsa05205.xml,renalCellCarcinoma_hsa05211.xml,sclc_hsa05222.xml	cancer_hsa05200.xml,glioma_hsa05214.xml,nsclc_hsa05223.xml,proteoglycans_hsa05205.xml	hsa00562,hsa04070,hsa04150,hsa04210,hsa04370,hsa04380,hsa04620,hsa04630,hsa04650,hsa04660,hsa04662,hsa04664,hsa04666,hsa04670,hsa04722,hsa04725,hsa04810,hsa04910,hsa04914,hsa04915,hsa04919,hsa04930,hsa04960,hsa04973,hsa05100,hsa05142,hsa05145,hsa05146,hsa05160,hsa05162,hsa05164,hsa05210,hsa05211,hsa05212,hsa05213,hsa05214,hsa05215,hsa05218,hsa05220,hsa05221,hsa05222,hsa05223	hsa00562,hsa04020,hsa04070,hsa04370,hsa04380,hsa04650,hsa04662,hsa04664,hsa04666,hsa04670,hsa04722,hsa04919,hsa05110,hsa05120,hsa05214,hsa05223
Bladder/Bladder-TCC	ENSG00000051382	ENSP00000289153	ENST00000469284	f154cc00-e118-4d4c-b9d2-2f1f71e0a964	ENST00000477593:11	11	3.754	9.766e-04	9.777e-04	11	3.513	0.123	0.685	36	36	0	PF00454	PI3_PI4_kinase	801-1016	PF00017	SH2	ENSP00000352575	913	1	ENSG00000168918	PIK3CB	INPP5D	96	26035066.4908	0.901724757455983	60	9480966.9250	0.846298957959037	ENSP00000289153	0	1000	ENSP00000351497	1	985	ENSP00000389813	-	4	0	2	775	aml_hsa05221.xml,cancer_hsa05200.xml,cholinMetabolism_hsa05231.xml,cml_hsa05220.xml,colorectal_hsa05210.xml,coreCarbonMetabolism_hsa05230.xml,endometrial_hsa05213.xml,glioma_hsa05214.xml,melanoma_hsa05218.xml,nsclc_hsa05223.xml,pancreatic_hsa05212.xml,prostate_hsa05215.xml,proteoglycans_hsa05205.xml,renalCellCarcinoma_hsa05211.xml,sclc_hsa05222.xml	-	hsa00562,hsa04070,hsa04150,hsa04210,hsa04370,hsa04380,hsa04620,hsa04630,hsa04650,hsa04660,hsa04662,hsa04664,hsa04666,hsa04670,hsa04722,hsa04725,hsa04810,hsa04910,hsa04914,hsa04915,hsa04919,hsa04930,hsa04960,hsa04973,hsa05100,hsa05142,hsa05145,hsa05146,hsa05160,hsa05162,hsa05164,hsa05210,hsa05211,hsa05212,hsa05213,hsa05214,hsa05215,hsa05218,hsa05220,hsa05221,hsa05222,hsa05223	hsa00562,hsa04070,hsa04662,hsa04664,hsa04666
Bladder/Bladder-TCC	ENSG00000051382	ENSP00000289153	ENST00000469284	f154cc00-e118-4d4c-b9d2-2f1f71e0a964	ENST00000477593:11	11	3.754	9.766e-04	9.777e-04	11	3.513	0.123	0.685	36	36	0	PF00454	PI3_PI4_kinase	801-1016	PF00017	SH2	ENSP00000360916	919	1	ENSG00000160293	PIK3CB	VAV2	96	26035066.4908	0.901724757455983	153	20074355.5225	0.893370463528566	ENSP00000289153	0	1000	ENSP00000275493	1	999	ENSP00000389813	-	4	0	3	391	aml_hsa05221.xml,cancer_hsa05200.xml,cholinMetabolism_hsa05231.xml,cml_hsa05220.xml,colorectal_hsa05210.xml,coreCarbonMetabolism_hsa05230.xml,endometrial_hsa05213.xml,glioma_hsa05214.xml,melanoma_hsa05218.xml,nsclc_hsa05223.xml,pancreatic_hsa05212.xml,prostate_hsa05215.xml,proteoglycans_hsa05205.xml,renalCellCarcinoma_hsa05211.xml,sclc_hsa05222.xml	proteoglycans_hsa05205.xml	hsa00562,hsa04070,hsa04150,hsa04210,hsa04370,hsa04380,hsa04620,hsa04630,hsa04650,hsa04660,hsa04662,hsa04664,hsa04666,hsa04670,hsa04722,hsa04725,hsa04810,hsa04910,hsa04914,hsa04915,hsa04919,hsa04930,hsa04960,hsa04973,hsa05100,hsa05142,hsa05145,hsa05146,hsa05160,hsa05162,hsa05164,hsa05210,hsa05211,hsa05212,hsa05213,hsa05214,hsa05215,hsa05218,hsa05220,hsa05221,hsa05222,hsa05223	hsa04650,hsa04660,hsa04662,hsa04664,hsa04666,hsa04670,hsa04810
Bladder/Bladder-TCC	ENSG00000051382	ENSP00000289153	ENST00000469284	f154cc00-e118-4d4c-b9d2-2f1f71e0a964	ENST00000477593:11	11	3.754	9.766e-04	9.777e-04	11	3.513	0.123	0.685	36	36	0	PF00454	PI3_PI4_kinase	801-1016	PF00017	SH2	ENSP00000363115	945	1	ENSG00000000938	PIK3CB	FGR	96	26035066.4908	0.901724757455983	77	15579118.0779	0.881153431548688	ENSP00000289153	0	1000	ENSP00000264033	1	991	ENSP00000389813	-	4	0	2	652	aml_hsa05221.xml,cancer_hsa05200.xml,cholinMetabolism_hsa05231.xml,cml_hsa05220.xml,colorectal_hsa05210.xml,coreCarbonMetabolism_hsa05230.xml,endometrial_hsa05213.xml,glioma_hsa05214.xml,melanoma_hsa05218.xml,nsclc_hsa05223.xml,pancreatic_hsa05212.xml,prostate_hsa05215.xml,proteoglycans_hsa05205.xml,renalCellCarcinoma_hsa05211.xml,sclc_hsa05222.xml	-	hsa00562,hsa04070,hsa04150,hsa04210,hsa04370,hsa04380,hsa04620,hsa04630,hsa04650,hsa04660,hsa04662,hsa04664,hsa04666,hsa04670,hsa04722,hsa04725,hsa04810,hsa04910,hsa04914,hsa04915,hsa04919,hsa04930,hsa04960,hsa04973,hsa05100,hsa05142,hsa05145,hsa05146,hsa05160,hsa05162,hsa05164,hsa05210,hsa05211,hsa05212,hsa05213,hsa05214,hsa05215,hsa05218,hsa05220,hsa05221,hsa05222,hsa05223	-
Bladder/Bladder-TCC	ENSG00000051382	ENSP00000289153	ENST00000469284	f154cc00-e118-4d4c-b9d2-2f1f71e0a964	ENST00000477593:11	11	3.754	9.766e-04	9.777e-04	11	3.513	0.123	0.685	36	36	0	PF00454	PI3_PI4_kinase	801-1016	PF00017	SH2	ENSP00000364898	917	1	ENSG00000165025	PIK3CB	SYK	96	26035066.4908	0.901724757455983	145	18605777.3046	0.8900467121811	ENSP00000289153	0	1000	ENSP00000364898	0	1000	ENSP00000389813	-	4	0	3	372	aml_hsa05221.xml,cancer_hsa05200.xml,cholinMetabolism_hsa05231.xml,cml_hsa05220.xml,colorectal_hsa05210.xml,coreCarbonMetabolism_hsa05230.xml,endometrial_hsa05213.xml,glioma_hsa05214.xml,melanoma_hsa05218.xml,nsclc_hsa05223.xml,pancreatic_hsa05212.xml,prostate_hsa05215.xml,proteoglycans_hsa05205.xml,renalCellCarcinoma_hsa05211.xml,sclc_hsa05222.xml	-	hsa00562,hsa04070,hsa04150,hsa04210,hsa04370,hsa04380,hsa04620,hsa04630,hsa04650,hsa04660,hsa04662,hsa04664,hsa04666,hsa04670,hsa04722,hsa04725,hsa04810,hsa04910,hsa04914,hsa04915,hsa04919,hsa04930,hsa04960,hsa04973,hsa05100,hsa05142,hsa05145,hsa05146,hsa05160,hsa05162,hsa05164,hsa05210,hsa05211,hsa05212,hsa05213,hsa05214,hsa05215,hsa05218,hsa05220,hsa05221,hsa05222,hsa05223	hsa04380,hsa04650,hsa04662,hsa04664,hsa04666,hsa05152
Bladder/Bladder-TCC	ENSG00000051382	ENSP00000289153	ENST00000469284	f154cc00-e118-4d4c-b9d2-2f1f71e0a964	ENST00000477593:11	11	3.754	9.766e-04	9.777e-04	11	3.513	0.123	0.685	36	36	0	PF00454	PI3_PI4_kinase	801-1016	PF00017	SH2	ENSP00000365012	985	1	ENSG00000101336	PIK3CB	HCK	96	26035066.4908	0.901724757455983	88	17259607.5423	0.88699245418613	ENSP00000289153	0	1000	ENSP00000264033	1	999	ENSP00000389813	-	4	0	3	578	aml_hsa05221.xml,cancer_hsa05200.xml,cholinMetabolism_hsa05231.xml,cml_hsa05220.xml,colorectal_hsa05210.xml,coreCarbonMetabolism_hsa05230.xml,endometrial_hsa05213.xml,glioma_hsa05214.xml,melanoma_hsa05218.xml,nsclc_hsa05223.xml,pancreatic_hsa05212.xml,prostate_hsa05215.xml,proteoglycans_hsa05205.xml,renalCellCarcinoma_hsa05211.xml,sclc_hsa05222.xml	-	hsa00562,hsa04070,hsa04150,hsa04210,hsa04370,hsa04380,hsa04620,hsa04630,hsa04650,hsa04660,hsa04662,hsa04664,hsa04666,hsa04670,hsa04722,hsa04725,hsa04810,hsa04910,hsa04914,hsa04915,hsa04919,hsa04930,hsa04960,hsa04973,hsa05100,hsa05142,hsa05145,hsa05146,hsa05160,hsa05162,hsa05164,hsa05210,hsa05211,hsa05212,hsa05213,hsa05214,hsa05215,hsa05218,hsa05220,hsa05221,hsa05222,hsa05223	hsa04666
Bladder/Bladder-TCC	ENSG00000051382	ENSP00000289153	ENST00000469284	f154cc00-e118-4d4c-b9d2-2f1f71e0a964	ENST00000477593:11	11	3.754	9.766e-04	9.777e-04	11	3.513	0.123	0.685	36	36	0	PF00454	PI3_PI4_kinase	801-1016	PF00017	SH2	ENSP00000371067	908	1	ENSG00000096968	PIK3CB	JAK2	96	26035066.4908	0.901724757455983	177	29572554.1356	0.910168882500898	ENSP00000289153	0	1000	ENSP00000371067	0	1000	ENSP00000389813	-	4	0	2	576	aml_hsa05221.xml,cancer_hsa05200.xml,cholinMetabolism_hsa05231.xml,cml_hsa05220.xml,colorectal_hsa05210.xml,coreCarbonMetabolism_hsa05230.xml,endometrial_hsa05213.xml,glioma_hsa05214.xml,melanoma_hsa05218.xml,nsclc_hsa05223.xml,pancreatic_hsa05212.xml,prostate_hsa05215.xml,proteoglycans_hsa05205.xml,renalCellCarcinoma_hsa05211.xml,sclc_hsa05222.xml	-	hsa00562,hsa04070,hsa04150,hsa04210,hsa04370,hsa04380,hsa04620,hsa04630,hsa04650,hsa04660,hsa04662,hsa04664,hsa04666,hsa04670,hsa04722,hsa04725,hsa04810,hsa04910,hsa04914,hsa04915,hsa04919,hsa04930,hsa04960,hsa04973,hsa05100,hsa05142,hsa05145,hsa05146,hsa05160,hsa05162,hsa05164,hsa05210,hsa05211,hsa05212,hsa05213,hsa05214,hsa05215,hsa05218,hsa05220,hsa05221,hsa05222,hsa05223	hsa04630,hsa04725,hsa04920,hsa05140,hsa05145,hsa05152,hsa05162,hsa05164
Bladder/Bladder-TCC	ENSG00000051382	ENSP00000289153	ENST00000469284	f154cc00-e118-4d4c-b9d2-2f1f71e0a964	ENST00000477593:11	11	3.754	9.766e-04	9.777e-04	11	3.513	0.123	0.685	36	36	0	PF00454	PI3_PI4_kinase	801-1016	PF00017	SH2	ENSP00000398655	902	1	ENSG00000113263	PIK3CB	ITK	96	26035066.4908	0.901724757455983	39	5556956.1976	0.800305425799497	ENSP00000289153	0	1000	ENSP00000398655	0	1000	ENSP00000389813	-	4	0	2	685	aml_hsa05221.xml,cancer_hsa05200.xml,cholinMetabolism_hsa05231.xml,cml_hsa05220.xml,colorectal_hsa05210.xml,coreCarbonMetabolism_hsa05230.xml,endometrial_hsa05213.xml,glioma_hsa05214.xml,melanoma_hsa05218.xml,nsclc_hsa05223.xml,pancreatic_hsa05212.xml,prostate_hsa05215.xml,proteoglycans_hsa05205.xml,renalCellCarcinoma_hsa05211.xml,sclc_hsa05222.xml	-	hsa00562,hsa04070,hsa04150,hsa04210,hsa04370,hsa04380,hsa04620,hsa04630,hsa04650,hsa04660,hsa04662,hsa04664,hsa04666,hsa04670,hsa04722,hsa04725,hsa04810,hsa04910,hsa04914,hsa04915,hsa04919,hsa04930,hsa04960,hsa04973,hsa05100,hsa05142,hsa05145,hsa05146,hsa05160,hsa05162,hsa05164,hsa05210,hsa05211,hsa05212,hsa05213,hsa05214,hsa05215,hsa05218,hsa05220,hsa05221,hsa05222,hsa05223	hsa04660,hsa04670
Bladder/Bladder-TCC	ENSG00000051382	ENSP00000289153	ENST00000469284	f154cc00-e118-4d4c-b9d2-2f1f71e0a964	ENST00000477593:11	11	3.754	9.766e-04	9.777e-04	11	3.513	0.123	0.685	36	36	0	PF00454	PI3_PI4_kinase	801-1016	PF00017	SH2	ENSP00000428924	953	1	ENSG00000254087	PIK3CB	LYN	96	26035066.4908	0.901724757455983	154	26374874.7128	0.901904419690981	ENSP00000289153	0	1000	ENSP00000264033	1	999	ENSP00000389813	-	4	0	3	281	aml_hsa05221.xml,cancer_hsa05200.xml,cholinMetabolism_hsa05231.xml,cml_hsa05220.xml,colorectal_hsa05210.xml,coreCarbonMetabolism_hsa05230.xml,endometrial_hsa05213.xml,glioma_hsa05214.xml,melanoma_hsa05218.xml,nsclc_hsa05223.xml,pancreatic_hsa05212.xml,prostate_hsa05215.xml,proteoglycans_hsa05205.xml,renalCellCarcinoma_hsa05211.xml,sclc_hsa05222.xml	-	hsa00562,hsa04070,hsa04150,hsa04210,hsa04370,hsa04380,hsa04620,hsa04630,hsa04650,hsa04660,hsa04662,hsa04664,hsa04666,hsa04670,hsa04722,hsa04725,hsa04810,hsa04910,hsa04914,hsa04915,hsa04919,hsa04930,hsa04960,hsa04973,hsa05100,hsa05142,hsa05145,hsa05146,hsa05160,hsa05162,hsa05164,hsa05210,hsa05211,hsa05212,hsa05213,hsa05214,hsa05215,hsa05218,hsa05220,hsa05221,hsa05222,hsa05223	hsa04662,hsa04664,hsa04666,hsa04730,hsa05120
Bladder/Bladder-TCC	ENSG00000051382	ENSP00000289153	ENST00000469284	f154cc00-e118-4d4c-b9d2-2f1f71e0a964	ENST00000477593:11	11	3.754	9.766e-04	9.777e-04	11	3.513	0.123	0.685	36	36	0	PF00454	PI3_PI4_kinase	801-1016	PF00017	SH2	ENSP00000471914	953	1	ENSG00000268173	PIK3CB	PIK3R2	96	26035066.4908	0.901724757455983	53	8144913.6946	0.830398850161696	ENSP00000289153	0	1000	ENSP00000261799	1	996	ENSP00000389813	-	4	0	2	669	aml_hsa05221.xml,cancer_hsa05200.xml,cholinMetabolism_hsa05231.xml,cml_hsa05220.xml,colorectal_hsa05210.xml,coreCarbonMetabolism_hsa05230.xml,endometrial_hsa05213.xml,glioma_hsa05214.xml,melanoma_hsa05218.xml,nsclc_hsa05223.xml,pancreatic_hsa05212.xml,prostate_hsa05215.xml,proteoglycans_hsa05205.xml,renalCellCarcinoma_hsa05211.xml,sclc_hsa05222.xml	-	hsa00562,hsa04070,hsa04150,hsa04210,hsa04370,hsa04380,hsa04620,hsa04630,hsa04650,hsa04660,hsa04662,hsa04664,hsa04666,hsa04670,hsa04722,hsa04725,hsa04810,hsa04910,hsa04914,hsa04915,hsa04919,hsa04930,hsa04960,hsa04973,hsa05100,hsa05142,hsa05145,hsa05146,hsa05160,hsa05162,hsa05164,hsa05210,hsa05211,hsa05212,hsa05213,hsa05214,hsa05215,hsa05218,hsa05220,hsa05221,hsa05222,hsa05223	hsa04070,hsa04150,hsa04210,hsa04370,hsa04380,hsa04620,hsa04630,hsa04650,hsa04660,hsa04662,hsa04664,hsa04666,hsa04670,hsa04722,hsa04725,hsa04810,hsa04910,hsa04914,hsa04915,hsa04919,hsa04930,hsa04960,hsa04973,hsa05100,hsa05142,hsa05145,hsa05146,hsa05160,hsa05162,hsa05164,hsa05210,hsa05211,hsa05212,hsa05213,hsa05214,hsa05215,hsa05218,hsa05220,hsa05221,hsa05222,hsa05223
Bladder/Bladder-TCC	ENSG00000051382	ENSP00000289153	ENST00000469284	f154cc00-e118-4d4c-b9d2-2f1f71e0a964	ENST00000477593:11	11	3.754	9.766e-04	9.777e-04	11	3.513	0.123	0.685	36	36	0	PF00454	PI3_PI4_kinase	801-1016	PF00017	SH2	ENSP00000472929	928	1	ENSG00000141968	PIK3CB	VAV1	96	26035066.4908	0.901724757455983	189	37332935.5087	0.924272367948257	ENSP00000289153	0	1000	ENSP00000472929	0	1000	ENSP00000389813	-	4	0	3	279	aml_hsa05221.xml,cancer_hsa05200.xml,cholinMetabolism_hsa05231.xml,cml_hsa05220.xml,colorectal_hsa05210.xml,coreCarbonMetabolism_hsa05230.xml,endometrial_hsa05213.xml,glioma_hsa05214.xml,melanoma_hsa05218.xml,nsclc_hsa05223.xml,pancreatic_hsa05212.xml,prostate_hsa05215.xml,proteoglycans_hsa05205.xml,renalCellCarcinoma_hsa05211.xml,sclc_hsa05222.xml	-	hsa00562,hsa04070,hsa04150,hsa04210,hsa04370,hsa04380,hsa04620,hsa04630,hsa04650,hsa04660,hsa04662,hsa04664,hsa04666,hsa04670,hsa04722,hsa04725,hsa04810,hsa04910,hsa04914,hsa04915,hsa04919,hsa04930,hsa04960,hsa04973,hsa05100,hsa05142,hsa05145,hsa05146,hsa05160,hsa05162,hsa05164,hsa05210,hsa05211,hsa05212,hsa05213,hsa05214,hsa05215,hsa05218,hsa05220,hsa05221,hsa05222,hsa05223	hsa04650,hsa04660,hsa04662,hsa04664,hsa04666,hsa04670,hsa04810
Bladder/Bladder-TCC	ENSG00000051382	ENSP00000289153	ENST00000469284	f154cc00-e118-4d4c-b9d2-2f1f71e0a964	ENST00000477593:11	11	3.754	9.766e-04	9.777e-04	11	3.513	0.123	0.685	36	36	0	PF00454	PI3_PI4_kinase	801-1016	PF00071	Ras	ENSP00000246792	966	1	ENSG00000126458	PIK3CB	RRAS	96	26035066.4908	0.901724757455983	59	6043580.3837	0.806773266259432	ENSP00000289153	0	1000	ENSP00000251849	1	999	ENSP00000389813	-	4	0	2	846	aml_hsa05221.xml,cancer_hsa05200.xml,cholinMetabolism_hsa05231.xml,cml_hsa05220.xml,colorectal_hsa05210.xml,coreCarbonMetabolism_hsa05230.xml,endometrial_hsa05213.xml,glioma_hsa05214.xml,melanoma_hsa05218.xml,nsclc_hsa05223.xml,pancreatic_hsa05212.xml,prostate_hsa05215.xml,proteoglycans_hsa05205.xml,renalCellCarcinoma_hsa05211.xml,sclc_hsa05222.xml	proteoglycans_hsa05205.xml	hsa00562,hsa04070,hsa04150,hsa04210,hsa04370,hsa04380,hsa04620,hsa04630,hsa04650,hsa04660,hsa04662,hsa04664,hsa04666,hsa04670,hsa04722,hsa04725,hsa04810,hsa04910,hsa04914,hsa04915,hsa04919,hsa04930,hsa04960,hsa04973,hsa05100,hsa05142,hsa05145,hsa05146,hsa05160,hsa05162,hsa05164,hsa05210,hsa05211,hsa05212,hsa05213,hsa05214,hsa05215,hsa05218,hsa05220,hsa05221,hsa05222,hsa05223	hsa04530,hsa04810
Bladder/Bladder-TCC	ENSG00000051382	ENSP00000289153	ENST00000469284	f154cc00-e118-4d4c-b9d2-2f1f71e0a964	ENST00000477593:11	11	3.754	9.766e-04	9.777e-04	11	3.513	0.123	0.685	36	36	0	PF00454	PI3_PI4_kinase	801-1016	PF00071	Ras	ENSP00000249071	980	1	ENSG00000128340	PIK3CB	RAC2	96	26035066.4908	0.901724757455983	165	20452427.0483	0.894178943586058	ENSP00000289153	0	1000	ENSP00000289153	1	980	ENSP00000389813	-	4	0	3	480	aml_hsa05221.xml,cancer_hsa05200.xml,cholinMetabolism_hsa05231.xml,cml_hsa05220.xml,colorectal_hsa05210.xml,coreCarbonMetabolism_hsa05230.xml,endometrial_hsa05213.xml,glioma_hsa05214.xml,melanoma_hsa05218.xml,nsclc_hsa05223.xml,pancreatic_hsa05212.xml,prostate_hsa05215.xml,proteoglycans_hsa05205.xml,renalCellCarcinoma_hsa05211.xml,sclc_hsa05222.xml	cancer_hsa05200.xml,cholinMetabolism_hsa05231.xml,colorectal_hsa05210.xml,pancreatic_hsa05212.xml	hsa00562,hsa04070,hsa04150,hsa04210,hsa04370,hsa04380,hsa04620,hsa04630,hsa04650,hsa04660,hsa04662,hsa04664,hsa04666,hsa04670,hsa04722,hsa04725,hsa04810,hsa04910,hsa04914,hsa04915,hsa04919,hsa04930,hsa04960,hsa04973,hsa05100,hsa05142,hsa05145,hsa05146,hsa05160,hsa05162,hsa05164,hsa05210,hsa05211,hsa05212,hsa05213,hsa05214,hsa05215,hsa05218,hsa05220,hsa05221,hsa05222,hsa05223	hsa04310,hsa04360,hsa04370,hsa04650,hsa04662,hsa04664,hsa04666,hsa04670,hsa04810,hsa05210,hsa05212,hsa05416
Bladder/Bladder-TCC	ENSG00000051382	ENSP00000289153	ENST00000469284	f154cc00-e118-4d4c-b9d2-2f1f71e0a964	ENST00000477593:11	11	3.754	9.766e-04	9.777e-04	11	3.513	0.123	0.685	36	36	0	PF00454	PI3_PI4_kinase	801-1016	PF00071	Ras	ENSP00000250559	916	1	ENSG00000127314	PIK3CB	RAP1B	96	26035066.4908	0.901724757455983	63	10205762.2860	0.85195831836148	ENSP00000289153	0	1000	ENSP00000270202	1	994	ENSP00000389813	-	4	0	3	552	aml_hsa05221.xml,cancer_hsa05200.xml,cholinMetabolism_hsa05231.xml,cml_hsa05220.xml,colorectal_hsa05210.xml,coreCarbonMetabolism_hsa05230.xml,endometrial_hsa05213.xml,glioma_hsa05214.xml,melanoma_hsa05218.xml,nsclc_hsa05223.xml,pancreatic_hsa05212.xml,prostate_hsa05215.xml,proteoglycans_hsa05205.xml,renalCellCarcinoma_hsa05211.xml,sclc_hsa05222.xml	renalCellCarcinoma_hsa05211.xml	hsa00562,hsa04070,hsa04150,hsa04210,hsa04370,hsa04380,hsa04620,hsa04630,hsa04650,hsa04660,hsa04662,hsa04664,hsa04666,hsa04670,hsa04722,hsa04725,hsa04810,hsa04910,hsa04914,hsa04915,hsa04919,hsa04930,hsa04960,hsa04973,hsa05100,hsa05142,hsa05145,hsa05146,hsa05160,hsa05162,hsa05164,hsa05210,hsa05211,hsa05212,hsa05213,hsa05214,hsa05215,hsa05218,hsa05220,hsa05221,hsa05222,hsa05223	hsa04670,hsa04720,hsa04722,hsa04972,hsa05211
Bladder/Bladder-TCC	ENSG00000051382	ENSP00000289153	ENST00000469284	f154cc00-e118-4d4c-b9d2-2f1f71e0a964	ENST00000477593:11	11	3.754	9.766e-04	9.777e-04	11	3.513	0.123	0.685	36	36	0	PF00454	PI3_PI4_kinase	801-1016	PF00071	Ras	ENSP00000256078	912	1	ENSG00000133703	PIK3CB	KRAS	96	26035066.4908	0.901724757455983	66	10681351.2949	0.855731225296443	ENSP00000289153	0	1000	ENSP00000256078	0	1000	ENSP00000389813	-	4	0	2	663	aml_hsa05221.xml,cancer_hsa05200.xml,cholinMetabolism_hsa05231.xml,cml_hsa05220.xml,colorectal_hsa05210.xml,coreCarbonMetabolism_hsa05230.xml,endometrial_hsa05213.xml,glioma_hsa05214.xml,melanoma_hsa05218.xml,nsclc_hsa05223.xml,pancreatic_hsa05212.xml,prostate_hsa05215.xml,proteoglycans_hsa05205.xml,renalCellCarcinoma_hsa05211.xml,sclc_hsa05222.xml	aml_hsa05221.xml,bladder_hsa05219.xml,cancer_hsa05200.xml,cholinMetabolism_hsa05231.xml,cml_hsa05220.xml,colorectal_hsa05210.xml,coreCarbonMetabolism_hsa05230.xml,endometrial_hsa05213.xml,glioma_hsa05214.xml,melanoma_hsa05218.xml,nsclc_hsa05223.xml,pancreatic_hsa05212.xml,prostate_hsa05215.xml,proteoglycans_hsa05205.xml,thyroid_hsa05216.xml	hsa00562,hsa04070,hsa04150,hsa04210,hsa04370,hsa04380,hsa04620,hsa04630,hsa04650,hsa04660,hsa04662,hsa04664,hsa04666,hsa04670,hsa04722,hsa04725,hsa04810,hsa04910,hsa04914,hsa04915,hsa04919,hsa04930,hsa04960,hsa04973,hsa05100,hsa05142,hsa05145,hsa05146,hsa05160,hsa05162,hsa05164,hsa05210,hsa05211,hsa05212,hsa05213,hsa05214,hsa05215,hsa05218,hsa05220,hsa05221,hsa05222,hsa05223	-
Bladder/Bladder-TCC	ENSG00000051382	ENSP00000289153	ENST00000469284	f154cc00-e118-4d4c-b9d2-2f1f71e0a964	ENST00000477593:11	11	3.754	9.766e-04	9.777e-04	11	3.513	0.123	0.685	36	36	0	PF00454	PI3_PI4_kinase	801-1016	PF00071	Ras	ENSP00000304283	983	1	ENSG00000169750	PIK3CB	RAC3	96	26035066.4908	0.901724757455983	214	27372886.1336	0.903880704275961	ENSP00000289153	0	1000	ENSP00000472929	1	998	ENSP00000389813	-	4	0	2	659	aml_hsa05221.xml,cancer_hsa05200.xml,cholinMetabolism_hsa05231.xml,cml_hsa05220.xml,colorectal_hsa05210.xml,coreCarbonMetabolism_hsa05230.xml,endometrial_hsa05213.xml,glioma_hsa05214.xml,melanoma_hsa05218.xml,nsclc_hsa05223.xml,pancreatic_hsa05212.xml,prostate_hsa05215.xml,proteoglycans_hsa05205.xml,renalCellCarcinoma_hsa05211.xml,sclc_hsa05222.xml	cancer_hsa05200.xml,cholinMetabolism_hsa05231.xml,colorectal_hsa05210.xml,pancreatic_hsa05212.xml	hsa00562,hsa04070,hsa04150,hsa04210,hsa04370,hsa04380,hsa04620,hsa04630,hsa04650,hsa04660,hsa04662,hsa04664,hsa04666,hsa04670,hsa04722,hsa04725,hsa04810,hsa04910,hsa04914,hsa04915,hsa04919,hsa04930,hsa04960,hsa04973,hsa05100,hsa05142,hsa05145,hsa05146,hsa05160,hsa05162,hsa05164,hsa05210,hsa05211,hsa05212,hsa05213,hsa05214,hsa05215,hsa05218,hsa05220,hsa05221,hsa05222,hsa05223	hsa04310,hsa04360,hsa04370,hsa04650,hsa04662,hsa04664,hsa04810,hsa05210,hsa05212,hsa05416
Bladder/Bladder-TCC	ENSG00000051382	ENSP00000289153	ENST00000469284	f154cc00-e118-4d4c-b9d2-2f1f71e0a964	ENST00000477593:11	11	3.754	9.766e-04	9.777e-04	11	3.513	0.123	0.685	36	36	0	PF00454	PI3_PI4_kinase	801-1016	PF00071	Ras	ENSP00000309845	956	1	ENSG00000174775	PIK3CB	HRAS	96	26035066.4908	0.901724757455983	227	43309980.5903	0.92597915918074	ENSP00000289153	0	1000	ENSP00000309845	0	1000	ENSP00000389813	-	4	0	2	568	aml_hsa05221.xml,cancer_hsa05200.xml,cholinMetabolism_hsa05231.xml,cml_hsa05220.xml,colorectal_hsa05210.xml,coreCarbonMetabolism_hsa05230.xml,endometrial_hsa05213.xml,glioma_hsa05214.xml,melanoma_hsa05218.xml,nsclc_hsa05223.xml,pancreatic_hsa05212.xml,prostate_hsa05215.xml,proteoglycans_hsa05205.xml,renalCellCarcinoma_hsa05211.xml,sclc_hsa05222.xml	aml_hsa05221.xml,bladder_hsa05219.xml,cancer_hsa05200.xml,cholinMetabolism_hsa05231.xml,cml_hsa05220.xml,coreCarbonMetabolism_hsa05230.xml,endometrial_hsa05213.xml,glioma_hsa05214.xml,melanoma_hsa05218.xml,nsclc_hsa05223.xml,prostate_hsa05215.xml,proteoglycans_hsa05205.xml,thyroid_hsa05216.xml	hsa00562,hsa04070,hsa04150,hsa04210,hsa04370,hsa04380,hsa04620,hsa04630,hsa04650,hsa04660,hsa04662,hsa04664,hsa04666,hsa04670,hsa04722,hsa04725,hsa04810,hsa04910,hsa04914,hsa04915,hsa04919,hsa04930,hsa04960,hsa04973,hsa05100,hsa05142,hsa05145,hsa05146,hsa05160,hsa05162,hsa05164,hsa05210,hsa05211,hsa05212,hsa05213,hsa05214,hsa05215,hsa05218,hsa05220,hsa05221,hsa05222,hsa05223	hsa04360,hsa04370,hsa04530,hsa04540,hsa04650,hsa04660,hsa04662,hsa04664,hsa04720,hsa04722,hsa04725,hsa04726,hsa04730,hsa04810,hsa04910,hsa04912,hsa04915,hsa04916,hsa04919,hsa05160,hsa05211,hsa05213,hsa05214,hsa05215,hsa05216,hsa05218,hsa05219,hsa05220,hsa05221,hsa05223
Bladder/Bladder-TCC	ENSG00000051382	ENSP00000289153	ENST00000469284	f154cc00-e118-4d4c-b9d2-2f1f71e0a964	ENST00000477593:11	11	3.754	9.766e-04	9.777e-04	11	3.513	0.123	0.685	36	36	0	PF00454	PI3_PI4_kinase	801-1016	PF00071	Ras	ENSP00000314458	996	1	ENSG00000070831	PIK3CB	CDC42	96	26035066.4908	0.901724757455983	318	47972000.8329	0.92903341717571	ENSP00000289153	0	1000	ENSP00000261769	1	998	ENSP00000389813	-	4	0	3	279	aml_hsa05221.xml,cancer_hsa05200.xml,cholinMetabolism_hsa05231.xml,cml_hsa05220.xml,colorectal_hsa05210.xml,coreCarbonMetabolism_hsa05230.xml,endometrial_hsa05213.xml,glioma_hsa05214.xml,melanoma_hsa05218.xml,nsclc_hsa05223.xml,pancreatic_hsa05212.xml,prostate_hsa05215.xml,proteoglycans_hsa05205.xml,renalCellCarcinoma_hsa05211.xml,sclc_hsa05222.xml	cancer_hsa05200.xml,pancreatic_hsa05212.xml,proteoglycans_hsa05205.xml,renalCellCarcinoma_hsa05211.xml	hsa00562,hsa04070,hsa04150,hsa04210,hsa04370,hsa04380,hsa04620,hsa04630,hsa04650,hsa04660,hsa04662,hsa04664,hsa04666,hsa04670,hsa04722,hsa04725,hsa04810,hsa04910,hsa04914,hsa04915,hsa04919,hsa04930,hsa04960,hsa04973,hsa05100,hsa05142,hsa05145,hsa05146,hsa05160,hsa05162,hsa05164,hsa05210,hsa05211,hsa05212,hsa05213,hsa05214,hsa05215,hsa05218,hsa05220,hsa05221,hsa05222,hsa05223	hsa04360,hsa04370,hsa04530,hsa04660,hsa04666,hsa04670,hsa04722,hsa04810,hsa04912,hsa05100,hsa05120,hsa05130,hsa05131,hsa05211,hsa05212
Bladder/Bladder-TCC	ENSG00000051382	ENSP00000289153	ENST00000469284	f154cc00-e118-4d4c-b9d2-2f1f71e0a964	ENST00000477593:11	11	3.754	9.766e-04	9.777e-04	11	3.513	0.123	0.685	36	36	0	PF00454	PI3_PI4_kinase	801-1016	PF00071	Ras	ENSP00000325836	963	1	ENSG00000176490	PIK3CB	DIRAS1	96	26035066.4908	0.901724757455983	1	179985.0597	0.312432626661876	ENSP00000289153	0	1000	ENSP00000289153	1	963	ENSP00000389813	-	4	0	2	658	aml_hsa05221.xml,cancer_hsa05200.xml,cholinMetabolism_hsa05231.xml,cml_hsa05220.xml,colorectal_hsa05210.xml,coreCarbonMetabolism_hsa05230.xml,endometrial_hsa05213.xml,glioma_hsa05214.xml,melanoma_hsa05218.xml,nsclc_hsa05223.xml,pancreatic_hsa05212.xml,prostate_hsa05215.xml,proteoglycans_hsa05205.xml,renalCellCarcinoma_hsa05211.xml,sclc_hsa05222.xml	-	hsa00562,hsa04070,hsa04150,hsa04210,hsa04370,hsa04380,hsa04620,hsa04630,hsa04650,hsa04660,hsa04662,hsa04664,hsa04666,hsa04670,hsa04722,hsa04725,hsa04810,hsa04910,hsa04914,hsa04915,hsa04919,hsa04930,hsa04960,hsa04973,hsa05100,hsa05142,hsa05145,hsa05146,hsa05160,hsa05162,hsa05164,hsa05210,hsa05211,hsa05212,hsa05213,hsa05214,hsa05215,hsa05218,hsa05220,hsa05221,hsa05222,hsa05223	-
Bladder/Bladder-TCC	ENSG00000051382	ENSP00000289153	ENST00000469284	f154cc00-e118-4d4c-b9d2-2f1f71e0a964	ENST00000477593:11	11	3.754	9.766e-04	9.777e-04	11	3.513	0.123	0.685	36	36	0	PF00454	PI3_PI4_kinase	801-1016	PF00071	Ras	ENSP00000339467	966	1	ENSG00000177105	PIK3CB	RHOG	96	26035066.4908	0.901724757455983	136	19216299.8955	0.891304347826087	ENSP00000289153	0	1000	ENSP00000472929	1	981	ENSP00000389813	-	4	0	2	673	aml_hsa05221.xml,cancer_hsa05200.xml,cholinMetabolism_hsa05231.xml,cml_hsa05220.xml,colorectal_hsa05210.xml,coreCarbonMetabolism_hsa05230.xml,endometrial_hsa05213.xml,glioma_hsa05214.xml,melanoma_hsa05218.xml,nsclc_hsa05223.xml,pancreatic_hsa05212.xml,prostate_hsa05215.xml,proteoglycans_hsa05205.xml,renalCellCarcinoma_hsa05211.xml,sclc_hsa05222.xml	-	hsa00562,hsa04070,hsa04150,hsa04210,hsa04370,hsa04380,hsa04620,hsa04630,hsa04650,hsa04660,hsa04662,hsa04664,hsa04666,hsa04670,hsa04722,hsa04725,hsa04810,hsa04910,hsa04914,hsa04915,hsa04919,hsa04930,hsa04960,hsa04973,hsa05100,hsa05142,hsa05145,hsa05146,hsa05160,hsa05162,hsa05164,hsa05210,hsa05211,hsa05212,hsa05213,hsa05214,hsa05215,hsa05218,hsa05220,hsa05221,hsa05222,hsa05223	hsa05100,hsa05131
Bladder/Bladder-TCC	ENSG00000051382	ENSP00000289153	ENST00000469284	f154cc00-e118-4d4c-b9d2-2f1f71e0a964	ENST00000477593:11	11	3.754	9.766e-04	9.777e-04	11	3.513	0.123	0.685	36	36	0	PF00454	PI3_PI4_kinase	801-1016	PF00071	Ras	ENSP00000348461	983	1	ENSG00000136238	PIK3CB	RAC1	96	26035066.4908	0.901724757455983	380	56671075.0187	0.934692777578153	ENSP00000289153	0	1000	ENSP00000348461	0	1000	ENSP00000389813	-	4	0	3	661	aml_hsa05221.xml,cancer_hsa05200.xml,cholinMetabolism_hsa05231.xml,cml_hsa05220.xml,colorectal_hsa05210.xml,coreCarbonMetabolism_hsa05230.xml,endometrial_hsa05213.xml,glioma_hsa05214.xml,melanoma_hsa05218.xml,nsclc_hsa05223.xml,pancreatic_hsa05212.xml,prostate_hsa05215.xml,proteoglycans_hsa05205.xml,renalCellCarcinoma_hsa05211.xml,sclc_hsa05222.xml	cancer_hsa05200.xml,cholinMetabolism_hsa05231.xml,colorectal_hsa05210.xml,pancreatic_hsa05212.xml,proteoglycans_hsa05205.xml,renalCellCarcinoma_hsa05211.xml	hsa00562,hsa04070,hsa04150,hsa04210,hsa04370,hsa04380,hsa04620,hsa04630,hsa04650,hsa04660,hsa04662,hsa04664,hsa04666,hsa04670,hsa04722,hsa04725,hsa04810,hsa04910,hsa04914,hsa04915,hsa04919,hsa04930,hsa04960,hsa04973,hsa05100,hsa05142,hsa05145,hsa05146,hsa05160,hsa05162,hsa05164,hsa05210,hsa05211,hsa05212,hsa05213,hsa05214,hsa05215,hsa05218,hsa05220,hsa05221,hsa05222,hsa05223	hsa04310,hsa04360,hsa04370,hsa04380,hsa04620,hsa04650,hsa04662,hsa04664,hsa04666,hsa04670,hsa04722,hsa04810,hsa04972,hsa05014,hsa05100,hsa05120,hsa05131,hsa05210,hsa05211,hsa05212,hsa05416
Bladder/Bladder-TCC	ENSG00000051382	ENSP00000289153	ENST00000469284	f154cc00-e118-4d4c-b9d2-2f1f71e0a964	ENST00000477593:11	11	3.754	9.766e-04	9.777e-04	11	3.513	0.123	0.685	36	36	0	PF00454	PI3_PI4_kinase	801-1016	PF00071	Ras	ENSP00000358548	955	1	ENSG00000213281	PIK3CB	NRAS	96	26035066.4908	0.901724757455983	121	16371460.3358	0.88501616960115	ENSP00000289153	0	1000	ENSP00000358548	0	1000	ENSP00000389813	-	4	0	2	672	aml_hsa05221.xml,cancer_hsa05200.xml,cholinMetabolism_hsa05231.xml,cml_hsa05220.xml,colorectal_hsa05210.xml,coreCarbonMetabolism_hsa05230.xml,endometrial_hsa05213.xml,glioma_hsa05214.xml,melanoma_hsa05218.xml,nsclc_hsa05223.xml,pancreatic_hsa05212.xml,prostate_hsa05215.xml,proteoglycans_hsa05205.xml,renalCellCarcinoma_hsa05211.xml,sclc_hsa05222.xml	aml_hsa05221.xml,bladder_hsa05219.xml,cancer_hsa05200.xml,cholinMetabolism_hsa05231.xml,cml_hsa05220.xml,coreCarbonMetabolism_hsa05230.xml,endometrial_hsa05213.xml,glioma_hsa05214.xml,melanoma_hsa05218.xml,nsclc_hsa05223.xml,prostate_hsa05215.xml,proteoglycans_hsa05205.xml,thyroid_hsa05216.xml	hsa00562,hsa04070,hsa04150,hsa04210,hsa04370,hsa04380,hsa04620,hsa04630,hsa04650,hsa04660,hsa04662,hsa04664,hsa04666,hsa04670,hsa04722,hsa04725,hsa04810,hsa04910,hsa04914,hsa04915,hsa04919,hsa04930,hsa04960,hsa04973,hsa05100,hsa05142,hsa05145,hsa05146,hsa05160,hsa05162,hsa05164,hsa05210,hsa05211,hsa05212,hsa05213,hsa05214,hsa05215,hsa05218,hsa05220,hsa05221,hsa05222,hsa05223	hsa04360,hsa04370,hsa04530,hsa04540,hsa04650,hsa04660,hsa04662,hsa04664,hsa04720,hsa04722,hsa04725,hsa04726,hsa04730,hsa04810,hsa04910,hsa04912,hsa04915,hsa04916,hsa04919,hsa05160,hsa05211,hsa05213,hsa05214,hsa05215,hsa05216,hsa05218,hsa05219,hsa05220,hsa05221,hsa05223
Bladder/Bladder-TCC	ENSG00000051382	ENSP00000289153	ENST00000469284	f154cc00-e118-4d4c-b9d2-2f1f71e0a964	ENST00000477593:11	11	3.754	9.766e-04	9.777e-04	11	3.513	0.123	0.685	36	36	0	PF00454	PI3_PI4_kinase	801-1016	PF00071	Ras	ENSP00000364919	963	1	ENSG00000165023	PIK3CB	DIRAS2	96	26035066.4908	0.901724757455983	1	179985.0597	0.312522457779375	ENSP00000289153	0	1000	ENSP00000289153	1	963	ENSP00000389813	-	4	0	2	663	aml_hsa05221.xml,cancer_hsa05200.xml,cholinMetabolism_hsa05231.xml,cml_hsa05220.xml,colorectal_hsa05210.xml,coreCarbonMetabolism_hsa05230.xml,endometrial_hsa05213.xml,glioma_hsa05214.xml,melanoma_hsa05218.xml,nsclc_hsa05223.xml,pancreatic_hsa05212.xml,prostate_hsa05215.xml,proteoglycans_hsa05205.xml,renalCellCarcinoma_hsa05211.xml,sclc_hsa05222.xml	-	hsa00562,hsa04070,hsa04150,hsa04210,hsa04370,hsa04380,hsa04620,hsa04630,hsa04650,hsa04660,hsa04662,hsa04664,hsa04666,hsa04670,hsa04722,hsa04725,hsa04810,hsa04910,hsa04914,hsa04915,hsa04919,hsa04930,hsa04960,hsa04973,hsa05100,hsa05142,hsa05145,hsa05146,hsa05160,hsa05162,hsa05164,hsa05210,hsa05211,hsa05212,hsa05213,hsa05214,hsa05215,hsa05218,hsa05220,hsa05221,hsa05222,hsa05223	-
Bladder/Bladder-TCC	ENSG00000051382	ENSP00000289153	ENST00000469284	f154cc00-e118-4d4c-b9d2-2f1f71e0a964	ENST00000477593:11	11	3.754	9.766e-04	9.777e-04	11	3.513	0.123	0.685	36	36	0	PF00454	PI3_PI4_kinase	801-1016	PF00071	Ras	ENSP00000400175	961	1	ENSG00000067560	PIK3CB	RHOA	96	26035066.4908	0.901724757455983	370	58384551.3855	0.934782608695652	ENSP00000289153	0	1000	ENSP00000400175	0	1000	ENSP00000389813	-	4	0	3	291	aml_hsa05221.xml,cancer_hsa05200.xml,cholinMetabolism_hsa05231.xml,cml_hsa05220.xml,colorectal_hsa05210.xml,coreCarbonMetabolism_hsa05230.xml,endometrial_hsa05213.xml,glioma_hsa05214.xml,melanoma_hsa05218.xml,nsclc_hsa05223.xml,pancreatic_hsa05212.xml,prostate_hsa05215.xml,proteoglycans_hsa05205.xml,renalCellCarcinoma_hsa05211.xml,sclc_hsa05222.xml	cancer_hsa05200.xml,colorectal_hsa05210.xml,proteoglycans_hsa05205.xml	hsa00562,hsa04070,hsa04150,hsa04210,hsa04370,hsa04380,hsa04620,hsa04630,hsa04650,hsa04660,hsa04662,hsa04664,hsa04666,hsa04670,hsa04722,hsa04725,hsa04810,hsa04910,hsa04914,hsa04915,hsa04919,hsa04930,hsa04960,hsa04973,hsa05100,hsa05142,hsa05145,hsa05146,hsa05160,hsa05162,hsa05164,hsa05210,hsa05211,hsa05212,hsa05213,hsa05214,hsa05215,hsa05218,hsa05220,hsa05221,hsa05222,hsa05223	hsa04270,hsa04310,hsa04350,hsa04360,hsa04530,hsa04660,hsa04670,hsa04722,hsa04810,hsa04972,hsa05100,hsa05130,hsa05133,hsa05152,hsa05210
Bladder/Bladder-TCC	ENSG00000051382	ENSP00000289153	ENST00000469284	f154cc00-e118-4d4c-b9d2-2f1f71e0a964	ENST00000477593:11	11	3.754	9.766e-04	9.777e-04	11	3.513	0.123	0.685	36	36	0	PF00454	PI3_PI4_kinase	801-1016	PF00454	PI3_PI4_kinase	ENSP00000263967	909	1	ENSG00000121879	PIK3CB	PIK3CA	96	26035066.4908	0.901724757455983	375	123119709.0764	0.952748832195472	ENSP00000289153	0	1000	ENSP00000263967	0	1000	ENSP00000389813	-	4	0	3	482	aml_hsa05221.xml,cancer_hsa05200.xml,cholinMetabolism_hsa05231.xml,cml_hsa05220.xml,colorectal_hsa05210.xml,coreCarbonMetabolism_hsa05230.xml,endometrial_hsa05213.xml,glioma_hsa05214.xml,melanoma_hsa05218.xml,nsclc_hsa05223.xml,pancreatic_hsa05212.xml,prostate_hsa05215.xml,proteoglycans_hsa05205.xml,renalCellCarcinoma_hsa05211.xml,sclc_hsa05222.xml	aml_hsa05221.xml,cancer_hsa05200.xml,cholinMetabolism_hsa05231.xml,cml_hsa05220.xml,colorectal_hsa05210.xml,coreCarbonMetabolism_hsa05230.xml,endometrial_hsa05213.xml,glioma_hsa05214.xml,melanoma_hsa05218.xml,nsclc_hsa05223.xml,pancreatic_hsa05212.xml,prostate_hsa05215.xml,proteoglycans_hsa05205.xml,renalCellCarcinoma_hsa05211.xml,sclc_hsa05222.xml	hsa00562,hsa04070,hsa04150,hsa04210,hsa04370,hsa04380,hsa04620,hsa04630,hsa04650,hsa04660,hsa04662,hsa04664,hsa04666,hsa04670,hsa04722,hsa04725,hsa04810,hsa04910,hsa04914,hsa04915,hsa04919,hsa04930,hsa04960,hsa04973,hsa05100,hsa05142,hsa05145,hsa05146,hsa05160,hsa05162,hsa05164,hsa05210,hsa05211,hsa05212,hsa05213,hsa05214,hsa05215,hsa05218,hsa05220,hsa05221,hsa05222,hsa05223	hsa00562,hsa04070,hsa04150,hsa04210,hsa04370,hsa04380,hsa04620,hsa04630,hsa04650,hsa04660,hsa04662,hsa04664,hsa04666,hsa04670,hsa04722,hsa04725,hsa04810,hsa04910,hsa04914,hsa04915,hsa04919,hsa04930,hsa04960,hsa04973,hsa05100,hsa05142,hsa05145,hsa05146,hsa05160,hsa05162,hsa05164,hsa05210,hsa05211,hsa05212,hsa05213,hsa05214,hsa05215,hsa05218,hsa05220,hsa05221,hsa05222,hsa05223
[truncated: 233,662+ more rows]
[truncated: 2 more columns]
