# Supplementary material for: Pathogenic impact of transcript isoform switching in 1,209 cancer samples covering 27 cancer types using an isoform-specific interaction network
Source: Sci Rep. 2020 Sep 2;10:14453. doi: 10.1038/s41598-020-71221-5 (PMC7468103; doi:10.1038/s41598-020-71221-5)
Supplement: Supplementary file 4 — Supplementary Table S4. [file 41598_2020_71221_MOESM4_ESM.csv]

#CancerType	ENSG	cMDT	GeneName	Count	Total	Frequency
Uterus/Uterus-AdenoCA	ENSG00000101224	ENST00000439880	CDC25B	44	44	1.00
Prostate/Prost-AdenoCA	ENSG00000198546	ENST00000361518	ZNF511	19	19	1.00
Prostate/Prost-AdenoCA	ENSG00000158864	ENST00000367993	NDUFS2	19	19	1.00
Pancreas/Panc-AdenoCA	ENSG00000163349	ENST00000369558	HIPK1	75	75	1.00
Pancreas/Panc-AdenoCA	ENSG00000133316	ENST00000538098	WDR74	75	75	1.00
Pancreas/Panc-AdenoCA	ENSG00000117425	ENST00000438067	PTCH2	75	75	1.00
Pancreas/Panc-AdenoCA	ENSG00000105372	ENST00000221975	RPS19	75	75	1.00
Pancreas/Panc-AdenoCA	ENSG00000079616	ENST00000160827	KIF22	75	75	1.00
Pancreas/Panc-AdenoCA	ENSG00000068878	ENST00000404125	PSME4	75	75	1.00
Muscle/Bone-Leiomyo	ENSG00000080986	ENST00000261597	NDC80	34	34	1.00
Muscle/Bone-Leiomyo	ENSG00000075415	ENST00000552981	SLC25A3	34	34	1.00
CervixUteri/Cervix-SCC	ENSG00000140511	ENST00000359595	HAPLN3	18	18	1.00
CervixUteri/Cervix-SCC	ENSG00000124831	ENST00000244815	LRRFIP1	18	18	1.00
CervixUteri/Cervix-SCC	ENSG00000117650	ENST00000366999	NEK2	18	18	1.00
Breast/Breast-LobularCA	ENSG00000109189	ENST00000451218	USP46	6	6	1.00
Breast/Breast-LobularCA	ENSG00000090889	ENST00000374403	KIF4A	6	6	1.00
Breast/Breast-LobularCA	ENSG00000088325	ENST00000300403	TPX2	6	6	1.00
Breast/Breast-LobularCA	ENSG00000080986	ENST00000261597	NDC80	6	6	1.00
Breast/Breast-AdenoCA	ENSG00000090889	ENST00000374403	KIF4A	85	85	1.00
Breast/Breast-AdenoCA	ENSG00000088325	ENST00000300403	TPX2	85	85	1.00
Bladder/Bladder-TCC	ENSG00000111206	ENST00000359843	FOXM1	23	23	1.00
Bladder/Bladder-TCC	ENSG00000108561	ENST00000574444	C1QBP	23	23	1.00
Pancreas/Panc-AdenoCA	ENSG00000196935	ENST00000355086	SRGAP1	74	75	0.99
Pancreas/Panc-AdenoCA	ENSG00000127481	ENST00000375254	UBR4	74	75	0.99
Uterus/Uterus-AdenoCA	ENSG00000105372	ENST00000221975	RPS19	43	44	0.98
Uterus/Uterus-AdenoCA	ENSG00000088325	ENST00000300403	TPX2	43	44	0.98
Breast/Breast-AdenoCA	ENSG00000080986	ENST00000261597	NDC80	83	85	0.98
Muscle/Bone-Leiomyo	ENSG00000101294	ENST00000340852	HM13	33	34	0.97
Pancreas/Panc-AdenoCA	ENSG00000213366	ENST00000369831	GSTM2	72	75	0.96
Pancreas/Panc-AdenoCA	ENSG00000062194	ENST00000506184	GPBP1	72	75	0.96
Brain/CNS-GBM	ENSG00000080986	ENST00000261597	NDC80	27	28	0.96
Bladder/Bladder-TCC	ENSG00000140931	ENST00000460097	CMTM3	22	23	0.96
Bladder/Bladder-TCC	ENSG00000101224	ENST00000439880	CDC25B	22	23	0.96
Bladder/Bladder-TCC	ENSG00000090889	ENST00000374403	KIF4A	22	23	0.96
Bladder/Bladder-TCC	ENSG00000080986	ENST00000261597	NDC80	22	23	0.96
Uterus/Uterus-AdenoCA	ENSG00000169627	ENST00000569282	BOLA2B	42	44	0.95
Uterus/Uterus-AdenoCA	ENSG00000140931	ENST00000460097	CMTM3	42	44	0.95
Uterus/Uterus-AdenoCA	ENSG00000116786	ENST00000375793	PLEKHM2	42	44	0.95
Uterus/Uterus-AdenoCA	ENSG00000076984	ENST00000397979	MAP2K7	42	44	0.95
Prostate/Prost-AdenoCA	ENSG00000196313	ENST00000358357	POM121	18	19	0.95
Prostate/Prost-AdenoCA	ENSG00000178467	ENST00000383729	P4HTM	18	19	0.95
Prostate/Prost-AdenoCA	ENSG00000175066	ENST00000392993	GK5	18	19	0.95
Prostate/Prost-AdenoCA	ENSG00000140400	ENST00000267978	MAN2C1	18	19	0.95
Prostate/Prost-AdenoCA	ENSG00000123136	ENST00000242776	DDX39A	18	19	0.95
Pancreas/Panc-AdenoCA	ENSG00000172534	ENST00000310441	HCFC1	71	75	0.95
Ovary/Ovary-AdenoCA	ENSG00000080986	ENST00000261597	NDC80	104	110	0.95
Kidney/Kidney-ChRCC	ENSG00000140400	ENST00000267978	MAN2C1	41	43	0.95
Kidney/Kidney-ChRCC	ENSG00000123136	ENST00000242776	DDX39A	41	43	0.95
Muscle/Bone-Leiomyo	ENSG00000171992	ENST00000307662	SYNPO	32	34	0.94
CervixUteri/Cervix-SCC	ENSG00000170113	ENST00000337435	NIPA1	17	18	0.94
CervixUteri/Cervix-SCC	ENSG00000104824	ENST00000601449	HNRNPL	17	18	0.94
Uterus/Uterus-AdenoCA	ENSG00000139180	ENST00000540688	NDUFA9	41	44	0.93
Uterus/Uterus-AdenoCA	ENSG00000107679	ENST00000433307	PLEKHA1	41	44	0.93
Uterus/Uterus-AdenoCA	ENSG00000053747	ENST00000588004	LAMA3	41	44	0.93
Stomach/Stomach-AdenoCA	ENSG00000105372	ENST00000221975	RPS19	27	29	0.93
Pancreas/Panc-AdenoCA	ENSG00000166912	ENST00000435680	MTMR10	70	75	0.93
Pancreas/Panc-AdenoCA	ENSG00000083857	ENST00000441802	FAT1	70	75	0.93
Ovary/Ovary-AdenoCA	ENSG00000090889	ENST00000374403	KIF4A	102	110	0.93
Breast/Breast-AdenoCA	ENSG00000109189	ENST00000451218	USP46	79	85	0.93
Pancreas/Panc-AdenoCA	ENSG00000132142	ENST00000394406	ACACA	69	75	0.92
Pancreas/Panc-AdenoCA	ENSG00000012048	ENST00000357654	BRCA1	69	75	0.92
Ovary/Ovary-AdenoCA	ENSG00000158864	ENST00000367993	NDUFS2	101	110	0.92
Lung/Lung-AdenoCA	ENSG00000065613	ENST00000369755	SLK	34	37	0.92
Uterus/Uterus-AdenoCA	ENSG00000268083	ENST00000594769	AC104534.3	40	44	0.91
Uterus/Uterus-AdenoCA	ENSG00000124831	ENST00000244815	LRRFIP1	40	44	0.91
Pancreas/Panc-AdenoCA	ENSG00000012822	ENST00000550804	CALCOCO1	68	75	0.91
Bladder/Bladder-TCC	ENSG00000119523	ENST00000319033	ALG2	21	23	0.91
Bladder/Bladder-TCC	ENSG00000117650	ENST00000366999	NEK2	21	23	0.91
Bladder/Bladder-TCC	ENSG00000105426	ENST00000353284	PTPRS	21	23	0.91
Bladder/Bladder-TCC	ENSG00000104824	ENST00000601449	HNRNPL	21	23	0.91
Bladder/Bladder-TCC	ENSG00000088325	ENST00000300403	TPX2	21	23	0.91
Stomach/Stomach-AdenoCA	ENSG00000143324	ENST00000367589	XPR1	26	29	0.90
Ovary/Ovary-AdenoCA	ENSG00000117650	ENST00000366999	NEK2	99	110	0.90
Blood/Lymph-CLL	ENSG00000112576	ENST00000415497	CCND3	61	68	0.90
Uterus/Uterus-AdenoCA	ENSG00000090889	ENST00000374403	KIF4A	39	44	0.89
Thyroid/Thy-AdenoCA	ENSG00000100836	ENST00000216727	PABPN1	42	47	0.89
Prostate/Prost-AdenoCA	ENSG00000151657	ENST00000535925	KIN	17	19	0.89
Prostate/Prost-AdenoCA	ENSG00000132530	ENST00000361842	XAF1	17	19	0.89
Prostate/Prost-AdenoCA	ENSG00000100650	ENST00000557154	SRSF5	17	19	0.89
Pancreas/Panc-AdenoCA	ENSG00000174194	ENST00000602930	AGAP8	67	75	0.89
Pancreas/Panc-AdenoCA	ENSG00000079805	ENST00000585892	DNM2	67	75	0.89
CervixUteri/Cervix-SCC	ENSG00000173638	ENST00000311124	SLC19A1	16	18	0.89
CervixUteri/Cervix-SCC	ENSG00000065621	ENST00000338595	GSTO2	16	18	0.89
Pancreas/Panc-AdenoCA	ENSG00000182957	ENST00000382108	SPATA13	66	75	0.88
Pancreas/Panc-AdenoCA	ENSG00000116539	ENST00000392403	ASH1L	66	75	0.88
Pancreas/Panc-AdenoCA	ENSG00000168477	ENST00000375244	TNXB	65	75	0.87
Pancreas/Panc-AdenoCA	ENSG00000120733	ENST00000314358	KDM3B	65	75	0.87
Lung/Lung-SCC	ENSG00000106484	ENST00000341441	MEST	41	47	0.87
Bladder/Bladder-TCC	ENSG00000162144	ENST00000447532	CYB561A3	20	23	0.87
Bladder/Bladder-TCC	ENSG00000129757	ENST00000380725	CDKN1C	20	23	0.87
Bladder/Bladder-TCC	ENSG00000076984	ENST00000397979	MAP2K7	20	23	0.87
Uterus/Uterus-AdenoCA	ENSG00000144485	ENST00000409002	HES6	38	44	0.86
Uterus/Uterus-AdenoCA	ENSG00000120756	ENST00000457734	PLS1	38	44	0.86
Uterus/Uterus-AdenoCA	ENSG00000089157	ENST00000549098	RPLP0	38	44	0.86
Kidney/Kidney-ChRCC	ENSG00000129007	ENST00000478113	CALML4	37	43	0.86
Breast/Breast-AdenoCA	ENSG00000111605	ENST00000266679	CPSF6	73	85	0.86
Breast/Breast-AdenoCA	ENSG00000111206	ENST00000359843	FOXM1	73	85	0.86
Pancreas/Panc-AdenoCA	ENSG00000146555	ENST00000389531	SDK1	64	75	0.85
Pancreas/Panc-AdenoCA	ENSG00000143674	ENST00000366624	MLK4	64	75	0.85
Muscle/Bone-Leiomyo	ENSG00000154553	ENST00000284771	PDLIM3	29	34	0.85
Muscle/Bone-Leiomyo	ENSG00000085415	ENST00000262124	SEH1L	29	34	0.85
Lung/Lung-SCC	ENSG00000134769	ENST00000590598	DTNA	40	47	0.85
Uterus/Uterus-AdenoCA	ENSG00000214967	ENST00000344087	NPIPA7	37	44	0.84
Uterus/Uterus-AdenoCA	ENSG00000169951	ENST00000252797	ZNF764	37	44	0.84
Uterus/Uterus-AdenoCA	ENSG00000103512	ENST00000565655	NOMO1	37	44	0.84
Uterus/Uterus-AdenoCA	ENSG00000077549	ENST00000375144	CAPZB	37	44	0.84
Prostate/Prost-AdenoCA	ENSG00000184863	ENST00000401878	RBM33	16	19	0.84
Prostate/Prost-AdenoCA	ENSG00000163728	ENST00000296015	TTC14	16	19	0.84
Prostate/Prost-AdenoCA	ENSG00000117859	ENST00000428468	OSBPL9	16	19	0.84
Prostate/Prost-AdenoCA	ENSG00000112655	ENST00000230419	PTK7	16	19	0.84
Prostate/Prost-AdenoCA	ENSG00000072274	ENST00000360110	TFRC	16	19	0.84
Pancreas/Panc-AdenoCA	ENSG00000169994	ENST00000428314	MYO7B	63	75	0.84
Kidney/Kidney-ChRCC	ENSG00000147996	ENST00000497250	CBWD5	36	43	0.84
Kidney/Kidney-ChRCC	ENSG00000091136	ENST00000222399	LAMB1	36	43	0.84
Stomach/Stomach-AdenoCA	ENSG00000168994	ENST00000380283	PXDC1	24	29	0.83
Stomach/Stomach-AdenoCA	ENSG00000112305	ENST00000316999	SMAP1	24	29	0.83
Stomach/Stomach-AdenoCA	ENSG00000106003	ENST00000222725	LFNG	24	29	0.83
Pancreas/Panc-AdenoCA	ENSG00000241935	ENST00000370647	HOGA1	62	75	0.83
Lung/Lung-SCC	ENSG00000123219	ENST00000396679	CENPK	39	47	0.83
Liver/Biliary-AdenoCA	ENSG00000058453	ENST00000375541	CROCC	15	18	0.83
CervixUteri/Cervix-SCC	ENSG00000152492	ENST00000392456	CCDC50	15	18	0.83
CervixUteri/Cervix-SCC	ENSG00000119403	ENST00000312189	PHF19	15	18	0.83
CervixUteri/Cervix-SCC	ENSG00000090006	ENST00000243562	LTBP4	15	18	0.83
Breast/Breast-LobularCA	ENSG00000147996	ENST00000497250	CBWD5	5	6	0.83
Breast/Breast-LobularCA	ENSG00000111605	ENST00000266679	CPSF6	5	6	0.83
Brain/CNS-Oligo	ENSG00000149527	ENST00000378486	PLCH2	15	18	0.83
Bladder/Bladder-TCC	ENSG00000010327	ENST00000469989	STAB1	19	23	0.83
Uterus/Uterus-AdenoCA	ENSG00000065621	ENST00000338595	GSTO2	36	44	0.82
Uterus/Uterus-AdenoCA	ENSG00000042753	ENST00000597020	AP2S1	36	44	0.82
Muscle/Bone-Leiomyo	ENSG00000126453	ENST00000246785	BCL2L12	28	34	0.82
Muscle/Bone-Leiomyo	ENSG00000067225	ENST00000335181	PKM	28	34	0.82
Ovary/Ovary-AdenoCA	ENSG00000132530	ENST00000361842	XAF1	89	110	0.81
Kidney/Kidney-RCC	ENSG00000161800	ENST00000312377	RACGAP1	95	117	0.81
Uterus/Uterus-AdenoCA	ENSG00000174437	ENST00000539276	ATP2A2	35	44	0.80
Uterus/Uterus-AdenoCA	ENSG00000141556	ENST00000577051	TBCD	35	44	0.80
Uterus/Uterus-AdenoCA	ENSG00000125743	ENST00000585392	SNRPD2	35	44	0.80
Uterus/Uterus-AdenoCA	ENSG00000107554	ENST00000543621	DNMBP	35	44	0.80
Uterus/Uterus-AdenoCA	ENSG00000064932	ENST00000438103	SBNO2	35	44	0.80
Pancreas/Panc-AdenoCA	ENSG00000100836	ENST00000216727	PABPN1	60	75	0.80
Pancreas/Panc-AdenoCA	ENSG00000011114	ENST00000334746	BTBD7	60	75	0.80
Ovary/Ovary-AdenoCA	ENSG00000119820	ENST00000437765	YIPF4	88	110	0.80
Breast/Breast-AdenoCA	ENSG00000140400	ENST00000267978	MAN2C1	68	85	0.80
Thyroid/Thy-AdenoCA	ENSG00000178467	ENST00000383729	P4HTM	37	47	0.79
Thyroid/Thy-AdenoCA	ENSG00000151657	ENST00000535925	KIN	37	47	0.79
Stomach/Stomach-AdenoCA	ENSG00000205476	ENST00000380243	CCDC85C	23	29	0.79
Prostate/Prost-AdenoCA	ENSG00000137871	ENST00000267807	ZNF280D	15	19	0.79
Prostate/Prost-AdenoCA	ENSG00000085982	ENST00000251722	USP40	15	19	0.79
Pancreas/Panc-AdenoCA	ENSG00000152463	ENST00000429028	OLAH	59	75	0.79
Muscle/Bone-Leiomyo	ENSG00000111667	ENST00000389231	USP5	27	34	0.79
Kidney/Kidney-ChRCC	ENSG00000168993	ENST00000304062	CPLX1	34	43	0.79
Blood/Lymph-CLL	ENSG00000169057	ENST00000303391	MECP2	54	68	0.79
Blood/Lymph-CLL	ENSG00000141576	ENST00000591615	RNF157	54	68	0.79
Colon/ColoRect-AdenoCA	ENSG00000115875	ENST00000409276	SRSF7	40	51	0.78
CervixUteri/Cervix-SCC	ENSG00000112029	ENST00000229758	FBXO5	14	18	0.78
CervixUteri/Cervix-SCC	ENSG00000103257	ENST00000565644	SLC7A5	14	18	0.78
Bladder/Bladder-TCC	ENSG00000163520	ENST00000295760	FBLN2	18	23	0.78
Bladder/Bladder-TCC	ENSG00000162576	ENST00000342753	MXRA8	18	23	0.78
Bladder/Bladder-TCC	ENSG00000151693	ENST00000315273	ASAP2	18	23	0.78
Bladder/Bladder-TCC	ENSG00000066468	ENST00000369061	FGFR2	18	23	0.78
Uterus/Uterus-AdenoCA	ENSG00000179912	ENST00000358907	R3HDM2	34	44	0.77
Uterus/Uterus-AdenoCA	ENSG00000161204	ENST00000292808	ABCF3	34	44	0.77
Uterus/Uterus-AdenoCA	ENSG00000148339	ENST00000433501	SLC25A25	34	44	0.77
Uterus/Uterus-AdenoCA	ENSG00000100650	ENST00000557154	SRSF5	34	44	0.77
Uterus/Uterus-AdenoCA	ENSG00000090621	ENST00000437136	PABPC4	34	44	0.77
Uterus/Uterus-AdenoCA	ENSG00000065717	ENST00000455444	TLE2	34	44	0.77
Pancreas/Panc-AdenoCA	ENSG00000183023	ENST00000405269	SLC8A1	58	75	0.77
Pancreas/Panc-AdenoCA	ENSG00000163947	ENST00000338458	ARHGEF3	58	75	0.77
Stomach/Stomach-AdenoCA	ENSG00000163681	ENST00000295951	SLMAP	22	29	0.76
Stomach/Stomach-AdenoCA	ENSG00000163349	ENST00000369558	HIPK1	22	29	0.76
Stomach/Stomach-AdenoCA	ENSG00000139263	ENST00000320743	LRIG3	22	29	0.76
Stomach/Stomach-AdenoCA	ENSG00000131668	ENST00000253968	BARX1	22	29	0.76
Pancreas/Panc-AdenoCA	ENSG00000104177	ENST00000561151	MYEF2	57	75	0.76
Muscle/Bone-Leiomyo	ENSG00000198467	ENST00000329305	TPM2	26	34	0.76
Muscle/Bone-Leiomyo	ENSG00000170175	ENST00000575379	CHRNB1	26	34	0.76
Muscle/Bone-Leiomyo	ENSG00000158201	ENST00000289119	ABHD3	26	34	0.76
Muscle/Bone-Leiomyo	ENSG00000117650	ENST00000366999	NEK2	26	34	0.76
Lung/Lung-AdenoCA	ENSG00000135341	ENST00000369329	MAP3K7	28	37	0.76
Breast/Breast-AdenoCA	ENSG00000135747	ENST00000366503	ZNF670	65	85	0.76
Blood/Lymph-CLL	ENSG00000136003	ENST00000392807	ISCU	52	68	0.76
Uterus/Uterus-AdenoCA	ENSG00000198917	ENST00000467582	C9orf114	33	44	0.75
Uterus/Uterus-AdenoCA	ENSG00000176658	ENST00000394649	MYO1D	33	44	0.75
Uterus/Uterus-AdenoCA	ENSG00000168522	ENST00000342116	FNTA	33	44	0.75
Uterus/Uterus-AdenoCA	ENSG00000149480	ENST00000524902	MTA2	33	44	0.75
Uterus/Uterus-AdenoCA	ENSG00000133030	ENST00000579361	MPRIP	33	44	0.75
Uterus/Uterus-AdenoCA	ENSG00000117650	ENST00000366999	NEK2	33	44	0.75
Uterus/Uterus-AdenoCA	ENSG00000112640	ENST00000470467	PPP2R5D	33	44	0.75
Pancreas/Panc-AdenoCA	ENSG00000219073	ENST00000374666	CELA3B	56	75	0.75
Ovary/Ovary-AdenoCA	ENSG00000155846	ENST00000309241	PPARGC1B	82	110	0.75
Colon/ColoRect-AdenoCA	ENSG00000171017	ENST00000306708	LRRC8E	38	51	0.75
Thyroid/Thy-AdenoCA	ENSG00000140400	ENST00000267978	MAN2C1	35	47	0.74
Prostate/Prost-AdenoCA	ENSG00000184911	ENST00000334036	DMRTC1B	14	19	0.74
Prostate/Prost-AdenoCA	ENSG00000160051	ENST00000291358	IQCC	14	19	0.74
Prostate/Prost-AdenoCA	ENSG00000111605	ENST00000266679	CPSF6	14	19	0.74
Ovary/Ovary-AdenoCA	ENSG00000152492	ENST00000392456	CCDC50	81	110	0.74
Muscle/Bone-Leiomyo	ENSG00000131069	ENST00000336325	ACSS2	25	34	0.74
Muscle/Bone-Leiomyo	ENSG00000128591	ENST00000325888	FLNC	25	34	0.74
Kidney/Kidney-ChRCC	ENSG00000214087	ENST00000397498	ARL16	32	43	0.74
Uterus/Uterus-AdenoCA	ENSG00000174231	ENST00000571958	PRPF8	32	44	0.73
Uterus/Uterus-AdenoCA	ENSG00000152492	ENST00000392456	CCDC50	32	44	0.73
Uterus/Uterus-AdenoCA	ENSG00000136504	ENST00000424009	KAT7	32	44	0.73
Uterus/Uterus-AdenoCA	ENSG00000127481	ENST00000429347	UBR4	32	44	0.73
Uterus/Uterus-AdenoCA	ENSG00000122299	ENST00000571405	ZC3H7A	32	44	0.73
Uterus/Uterus-AdenoCA	ENSG00000119682	ENST00000555330	AREL1	32	44	0.73
Uterus/Uterus-AdenoCA	ENSG00000090006	ENST00000243562	LTBP4	32	44	0.73
Pancreas/Panc-AdenoCA	ENSG00000164946	ENST00000380880	FREM1	55	75	0.73
Pancreas/Panc-AdenoCA	ENSG00000164604	ENST00000424100	GPR85	55	75	0.73
Pancreas/Panc-AdenoCA	ENSG00000108424	ENST00000540627	KPNB1	55	75	0.73
Colon/ColoRect-AdenoCA	ENSG00000178467	ENST00000383729	P4HTM	37	51	0.73
Thyroid/Thy-AdenoCA	ENSG00000196967	ENST00000588354	ZNF585A	34	47	0.72
Stomach/Stomach-AdenoCA	ENSG00000162736	ENST00000294785	NCSTN	21	29	0.72
Stomach/Stomach-AdenoCA	ENSG00000143674	ENST00000366624	MLK4	21	29	0.72
Stomach/Stomach-AdenoCA	ENSG00000120733	ENST00000314358	KDM3B	21	29	0.72
Pancreas/Panc-AdenoCA	ENSG00000221926	ENST00000336708	TRIM16	54	75	0.72
Pancreas/Panc-AdenoCA	ENSG00000119969	ENST00000348459	HELLS	54	75	0.72
Lung/Lung-SCC	ENSG00000196550	ENST00000367128	FAM72A	34	47	0.72
Kidney/Kidney-RCC	ENSG00000144802	ENST00000394054	NFKBIZ	84	117	0.72
CervixUteri/Cervix-SCC	ENSG00000159399	ENST00000409174	HK2	13	18	0.72
CervixUteri/Cervix-SCC	ENSG00000140995	ENST00000418391	DEF8	13	18	0.72
CervixUteri/Cervix-SCC	ENSG00000123219	ENST00000396679	CENPK	13	18	0.72
CervixUteri/Cervix-SCC	ENSG00000120333	ENST00000367677	MRPS14	13	18	0.72
CervixUteri/Cervix-SCC	ENSG00000100628	ENST00000315988	ASB2	13	18	0.72
Pancreas/Panc-AdenoCA	ENSG00000198707	ENST00000552810	CEP290	53	75	0.71
Pancreas/Panc-AdenoCA	ENSG00000152601	ENST00000324210	MBNL1	53	75	0.71
Pancreas/Panc-AdenoCA	ENSG00000134769	ENST00000590598	DTNA	53	75	0.71
Muscle/Bone-Leiomyo	ENSG00000072195	ENST00000396689	SPEG	24	34	0.71
Muscle/Bone-Leiomyo	ENSG00000067191	ENST00000394303	CACNB1	24	34	0.71
Colon/ColoRect-AdenoCA	ENSG00000163520	ENST00000295760	FBLN2	36	51	0.71
Breast/Breast-AdenoCA	ENSG00000178467	ENST00000383729	P4HTM	60	85	0.71
Breast/Breast-AdenoCA	ENSG00000147996	ENST00000497250	CBWD5	60	85	0.71
Uterus/Uterus-AdenoCA	ENSG00000187726	ENST00000542350	DNAJB13	31	44	0.70
Uterus/Uterus-AdenoCA	ENSG00000178950	ENST00000504668	GAK	31	44	0.70
Uterus/Uterus-AdenoCA	ENSG00000164889	ENST00000392826	SLC4A2	31	44	0.70
Uterus/Uterus-AdenoCA	ENSG00000157800	ENST00000469636	SLC37A3	31	44	0.70
Uterus/Uterus-AdenoCA	ENSG00000149782	ENST00000325234	PLCB3	31	44	0.70
Uterus/Uterus-AdenoCA	ENSG00000125733	ENST00000313285	TRIP10	31	44	0.70
Thyroid/Thy-AdenoCA	ENSG00000160051	ENST00000291358	IQCC	33	47	0.70
Ovary/Ovary-AdenoCA	ENSG00000234906	ENST00000252490	APOC2	77	110	0.70
Ovary/Ovary-AdenoCA	ENSG00000151657	ENST00000535925	KIN	77	110	0.70
Lung/Lung-AdenoCA	ENSG00000140400	ENST00000267978	MAN2C1	26	37	0.70
Lung/Lung-AdenoCA	ENSG00000106484	ENST00000341441	MEST	26	37	0.70
Kidney/Kidney-ChRCC	ENSG00000164180	ENST00000296595	TMEM161B	30	43	0.70
Bladder/Bladder-TCC	ENSG00000169057	ENST00000453960	MECP2	16	23	0.70
Bladder/Bladder-TCC	ENSG00000144802	ENST00000394054	NFKBIZ	16	23	0.70
Bladder/Bladder-TCC	ENSG00000132530	ENST00000361842	XAF1	16	23	0.70
Bladder/Bladder-TCC	ENSG00000115109	ENST00000443124	EPB41L5	16	23	0.70
Stomach/Stomach-AdenoCA	ENSG00000196365	ENST00000360614	LONP1	20	29	0.69
Stomach/Stomach-AdenoCA	ENSG00000176783	ENST00000319449	RUFY1	20	29	0.69
Stomach/Stomach-AdenoCA	ENSG00000175066	ENST00000392993	GK5	20	29	0.69
Stomach/Stomach-AdenoCA	ENSG00000154380	ENST00000366843	ENAH	20	29	0.69
Stomach/Stomach-AdenoCA	ENSG00000124535	ENST00000380773	WRNIP1	20	29	0.69
Stomach/Stomach-AdenoCA	ENSG00000028839	ENST00000367871	TBPL1	20	29	0.69
Skin/Skin-Melanoma	ENSG00000185634	ENST00000332408	SHC4	25	36	0.69
Pancreas/Panc-AdenoCA	ENSG00000154380	ENST00000366843	ENAH	52	75	0.69
Ovary/Ovary-AdenoCA	ENSG00000135341	ENST00000369329	MAP3K7	76	110	0.69
Breast/Breast-AdenoCA	ENSG00000162144	ENST00000447532	CYB561A3	59	85	0.69
Breast/Breast-AdenoCA	ENSG00000142556	ENST00000270649	ZNF614	59	85	0.69
Blood/Lymph-CLL	ENSG00000235568	ENST00000355469	NFAM1	47	68	0.69
Uterus/Uterus-AdenoCA	ENSG00000257923	ENST00000487284	CUX1	30	44	0.68
Uterus/Uterus-AdenoCA	ENSG00000257727	ENST00000553191	CNPY2	30	44	0.68
Uterus/Uterus-AdenoCA	ENSG00000198026	ENST00000426788	ZNF335	30	44	0.68
Uterus/Uterus-AdenoCA	ENSG00000146463	ENST00000457946	ZMYM4	30	44	0.68
Uterus/Uterus-AdenoCA	ENSG00000132530	ENST00000361842	XAF1	30	44	0.68
Uterus/Uterus-AdenoCA	ENSG00000100554	ENST00000555474	ATP6V1D	30	44	0.68
Uterus/Uterus-AdenoCA	ENSG00000100365	ENST00000248899	NCF4	30	44	0.68
Uterus/Uterus-AdenoCA	ENSG00000071655	ENST00000434436	MBD3	30	44	0.68
Prostate/Prost-AdenoCA	ENSG00000196305	ENST00000443024	IARS	13	19	0.68
Prostate/Prost-AdenoCA	ENSG00000147996	ENST00000497250	CBWD5	13	19	0.68
Prostate/Prost-AdenoCA	ENSG00000119912	ENST00000265986	IDE	13	19	0.68
Prostate/Prost-AdenoCA	ENSG00000106617	ENST00000287878	PRKAG2	13	19	0.68
Pancreas/Panc-AdenoCA	ENSG00000254996	ENST00000532219	ANKHD1-EIF4EBP3	51	75	0.68
Pancreas/Panc-AdenoCA	ENSG00000197372	ENST00000359788	ZNF675	51	75	0.68
Pancreas/Panc-AdenoCA	ENSG00000166147	ENST00000316623	FBN1	51	75	0.68
Ovary/Ovary-AdenoCA	ENSG00000196275	ENST00000417115	GTF2IRD2	75	110	0.68
Ovary/Ovary-AdenoCA	ENSG00000167964	ENST00000210187	RAB26	75	110	0.68
Ovary/Ovary-AdenoCA	ENSG00000154274	ENST00000381980	C4orf19	75	110	0.68
Ovary/Ovary-AdenoCA	ENSG00000076984	ENST00000397979	MAP2K7	75	110	0.68
Muscle/Bone-Leiomyo	ENSG00000162614	ENST00000330010	NEXN	23	34	0.68
Lung/Lung-SCC	ENSG00000065613	ENST00000369755	SLK	32	47	0.68
Pancreas/Panc-AdenoCA	ENSG00000196993	ENST00000357796	NPIPB9	50	75	0.67
Pancreas/Panc-AdenoCA	ENSG00000175066	ENST00000392993	GK5	50	75	0.67
Pancreas/Panc-AdenoCA	ENSG00000080503	ENST00000357248	SMARCA2	50	75	0.67
Liver/Biliary-AdenoCA	ENSG00000105372	ENST00000221975	RPS19	12	18	0.67
Kidney/Kidney-RCC	ENSG00000123136	ENST00000242776	DDX39A	78	117	0.67
Kidney/Kidney-RCC	ENSG00000100365	ENST00000248899	NCF4	78	117	0.67
Kidney/Kidney-ChRCC	ENSG00000180354	ENST00000324453	MTURN	29	43	0.67
Kidney/Kidney-ChRCC	ENSG00000137731	ENST00000260287	FXYD2	29	43	0.67
Colon/ColoRect-AdenoCA	ENSG00000169627	ENST00000569282	BOLA2B	34	51	0.67
Colon/ColoRect-AdenoCA	ENSG00000119403	ENST00000312189	PHF19	34	51	0.67
CervixUteri/Cervix-SCC	ENSG00000156384	ENST00000369727	SFR1	12	18	0.67
CervixUteri/Cervix-SCC	ENSG00000144802	ENST00000394054	NFKBIZ	12	18	0.67
CervixUteri/Cervix-SCC	ENSG00000115109	ENST00000443124	EPB41L5	12	18	0.67
CervixUteri/Cervix-SCC	ENSG00000112679	ENST00000344450	DUSP22	12	18	0.67
Breast/Breast-LobularCA	ENSG00000197579	ENST00000379858	TOPORS	4	6	0.67
Breast/Breast-LobularCA	ENSG00000188290	ENST00000304952	HES4	4	6	0.67
Breast/Breast-LobularCA	ENSG00000187609	ENST00000465160	EXD3	4	6	0.67
Breast/Breast-LobularCA	ENSG00000175066	ENST00000392993	GK5	4	6	0.67
Breast/Breast-LobularCA	ENSG00000163349	ENST00000369558	HIPK1	4	6	0.67
Breast/Breast-LobularCA	ENSG00000162402	ENST00000294383	USP24	4	6	0.67
Breast/Breast-LobularCA	ENSG00000144824	ENST00000393925	PHLDB2	4	6	0.67
Breast/Breast-LobularCA	ENSG00000123219	ENST00000396679	CENPK	4	6	0.67
Breast/Breast-LobularCA	ENSG00000111206	ENST00000359843	FOXM1	4	6	0.67
Breast/Breast-LobularCA	ENSG00000085982	ENST00000251722	USP40	4	6	0.67
Uterus/Uterus-AdenoCA	ENSG00000198901	ENST00000556972	PRC1	29	44	0.66
Uterus/Uterus-AdenoCA	ENSG00000168614	ENST00000281815	NBPF9	29	44	0.66
Uterus/Uterus-AdenoCA	ENSG00000140905	ENST00000564386	GCSH	29	44	0.66
Uterus/Uterus-AdenoCA	ENSG00000138600	ENST00000558934	SPPL2A	29	44	0.66
Uterus/Uterus-AdenoCA	ENSG00000135596	ENST00000368952	MICAL1	29	44	0.66
Uterus/Uterus-AdenoCA	ENSG00000119403	ENST00000312189	PHF19	29	44	0.66
Uterus/Uterus-AdenoCA	ENSG00000111206	ENST00000359843	FOXM1	29	44	0.66
Stomach/Stomach-AdenoCA	ENSG00000221926	ENST00000336708	TRIM16	19	29	0.66
Stomach/Stomach-AdenoCA	ENSG00000132600	ENST00000566657	PRMT7	19	29	0.66
Lung/Lung-SCC	ENSG00000188372	ENST00000336517	ZP3	31	47	0.66
Blood/Lymph-CLL	ENSG00000125652	ENST00000599849	ALKBH7	45	68	0.66
Pancreas/Panc-AdenoCA	ENSG00000168876	ENST00000302755	ANKRD49	49	75	0.65
Muscle/Bone-Leiomyo	ENSG00000136717	ENST00000393040	BIN1	22	34	0.65
Kidney/Kidney-ChRCC	ENSG00000184863	ENST00000401878	RBM33	28	43	0.65
Kidney/Kidney-ChRCC	ENSG00000122912	ENST00000609923	SLC25A16	28	43	0.65
Colon/ColoRect-AdenoCA	ENSG00000105372	ENST00000221975	RPS19	33	51	0.65
Breast/Breast-AdenoCA	ENSG00000100650	ENST00000557154	SRSF5	55	85	0.65
Blood/Lymph-CLL	ENSG00000131981	ENST00000554715	LGALS3	44	68	0.65
Bladder/Bladder-TCC	ENSG00000189057	ENST00000343597	FAM111B	15	23	0.65
Bladder/Bladder-TCC	ENSG00000104892	ENST00000391946	KLC3	15	23	0.65
Bladder/Bladder-TCC	ENSG00000103152	ENST00000397817	MPG	15	23	0.65
Uterus/Uterus-AdenoCA	ENSG00000179889	ENST00000569715	PDXDC1	28	44	0.64
Uterus/Uterus-AdenoCA	ENSG00000179604	ENST00000439510	CDC42EP4	28	44	0.64
Uterus/Uterus-AdenoCA	ENSG00000168071	ENST00000359902	CCDC88B	28	44	0.64
Uterus/Uterus-AdenoCA	ENSG00000162144	ENST00000447532	CYB561A3	28	44	0.64
Uterus/Uterus-AdenoCA	ENSG00000128159	ENST00000425018	TUBGCP6	28	44	0.64
Uterus/Uterus-AdenoCA	ENSG00000125652	ENST00000599849	ALKBH7	28	44	0.64
Uterus/Uterus-AdenoCA	ENSG00000115677	ENST00000442730	HDLBP	28	44	0.64
Uterus/Uterus-AdenoCA	ENSG00000052749	ENST00000536831	RRP12	28	44	0.64
Pancreas/Panc-AdenoCA	ENSG00000185567	ENST00000333244	AHNAK2	48	75	0.64
Pancreas/Panc-AdenoCA	ENSG00000116977	ENST00000341872	LGALS8	48	75	0.64
Ovary/Ovary-AdenoCA	ENSG00000002726	ENST00000360937	AOC1	70	110	0.64
Lung/Lung-SCC	ENSG00000163331	ENST00000309950	DAPL1	30	47	0.64
Prostate/Prost-AdenoCA	ENSG00000185585	ENST00000373580	OLFML2A	12	19	0.63
Prostate/Prost-AdenoCA	ENSG00000166037	ENST00000325542	CEP57	12	19	0.63
Prostate/Prost-AdenoCA	ENSG00000147394	ENST00000449285	ZNF185	12	19	0.63
Prostate/Prost-AdenoCA	ENSG00000138640	ENST00000264344	FAM13A	12	19	0.63
Prostate/Prost-AdenoCA	ENSG00000104343	ENST00000602593	UBE2W	12	19	0.63
Prostate/Prost-AdenoCA	ENSG00000100365	ENST00000248899	NCF4	12	19	0.63
Prostate/Prost-AdenoCA	ENSG00000067836	ENST00000587377	ROGDI	12	19	0.63
Prostate/Prost-AdenoCA	ENSG00000061938	ENST00000333602	TNK2	12	19	0.63
Pancreas/Panc-AdenoCA	ENSG00000165124	ENST00000374469	SVEP1	47	75	0.63
Pancreas/Panc-AdenoCA	ENSG00000132405	ENST00000409757	TBC1D14	47	75	0.63
Pancreas/Panc-AdenoCA	ENSG00000044524	ENST00000452448	EPHA3	47	75	0.63
Ovary/Ovary-AdenoCA	ENSG00000196466	ENST00000430385	ZNF799	69	110	0.63
Kidney/Kidney-RCC	ENSG00000156265	ENST00000399928	MAP3K7CL	74	117	0.63
Kidney/Kidney-ChRCC	ENSG00000111319	ENST00000360168	SCNN1A	27	43	0.63
Thyroid/Thy-AdenoCA	ENSG00000147996	ENST00000497250	CBWD5	29	47	0.62
Stomach/Stomach-AdenoCA	ENSG00000108773	ENST00000225916	KAT2A	18	29	0.62
Stomach/Stomach-AdenoCA	ENSG00000107731	ENST00000335350	UNC5B	18	29	0.62
Stomach/Stomach-AdenoCA	ENSG00000101342	ENST00000217320	TLDC2	18	29	0.62
Stomach/Stomach-AdenoCA	ENSG00000089902	ENST00000262241	RCOR1	18	29	0.62
Stomach/Stomach-AdenoCA	ENSG00000074527	ENST00000343702	NTN4	18	29	0.62
Stomach/Stomach-AdenoCA	ENSG00000011114	ENST00000334746	BTBD7	18	29	0.62
Muscle/Bone-Leiomyo	ENSG00000243335	ENST00000275532	KCTD7	21	34	0.62
Muscle/Bone-Leiomyo	ENSG00000143164	ENST00000312263	DCAF6	21	34	0.62
Muscle/Bone-Leiomyo	ENSG00000125733	ENST00000313285	TRIP10	21	34	0.62
Breast/Breast-AdenoCA	ENSG00000187609	ENST00000465160	EXD3	53	85	0.62
Uterus/Uterus-AdenoCA	ENSG00000254999	ENST00000256463	BRK1	27	44	0.61
Uterus/Uterus-AdenoCA	ENSG00000204859	ENST00000466813	ZBTB48	27	44	0.61
Uterus/Uterus-AdenoCA	ENSG00000160180	ENST00000398431	TFF3	27	44	0.61
Uterus/Uterus-AdenoCA	ENSG00000125730	ENST00000602229	C3	27	44	0.61
Uterus/Uterus-AdenoCA	ENSG00000103152	ENST00000397817	MPG	27	44	0.61
Uterus/Uterus-AdenoCA	ENSG00000100897	ENST00000396941	DCAF11	27	44	0.61
Pancreas/Panc-AdenoCA	ENSG00000269897	ENST00000602390	COMMD3-BMI1	46	75	0.61
Pancreas/Panc-AdenoCA	ENSG00000186314	ENST00000394450	PRELID2	46	75	0.61
Pancreas/Panc-AdenoCA	ENSG00000180448	ENST00000313093	HMHA1	46	75	0.61
Pancreas/Panc-AdenoCA	ENSG00000130653	ENST00000406427	PNPLA7	46	75	0.61
Pancreas/Panc-AdenoCA	ENSG00000090661	ENST00000558877	CERS4	46	75	0.61
Pancreas/Panc-AdenoCA	ENSG00000079112	ENST00000027335	CDH17	46	75	0.61
Pancreas/Panc-AdenoCA	ENSG00000077585	ENST00000366592	GPR137B	46	75	0.61
Ovary/Ovary-AdenoCA	ENSG00000107554	ENST00000543621	DNMBP	67	110	0.61
CervixUteri/Cervix-SCC	ENSG00000263812	ENST00000582452	LINC00908	11	18	0.61
CervixUteri/Cervix-SCC	ENSG00000197182	ENST00000381051	FLJ27365	11	18	0.61
CervixUteri/Cervix-SCC	ENSG00000163959	ENST00000296327	SLC51A	11	18	0.61
CervixUteri/Cervix-SCC	ENSG00000115875	ENST00000409276	SRSF7	11	18	0.61
CervixUteri/Cervix-SCC	ENSG00000076248	ENST00000242576	UNG	11	18	0.61
Breast/Breast-AdenoCA	ENSG00000196550	ENST00000367128	FAM72A	52	85	0.61
Breast/Breast-AdenoCA	ENSG00000165490	ENST00000533655	C11orf82	52	85	0.61
Brain/CNS-GBM	ENSG00000196967	ENST00000588354	ZNF585A	17	28	0.61
Brain/CNS-GBM	ENSG00000151778	ENST00000493476	SERP2	17	28	0.61
Bladder/Bladder-TCC	ENSG00000171346	ENST00000393976	KRT15	14	23	0.61
Bladder/Bladder-TCC	ENSG00000125733	ENST00000313285	TRIP10	14	23	0.61
Bladder/Bladder-TCC	ENSG00000006744	ENST00000395962	ELAC2	14	23	0.61
Pancreas/Panc-AdenoCA	ENSG00000162522	ENST00000401073	KIAA1522	45	75	0.60
Pancreas/Panc-AdenoCA	ENSG00000067369	ENST00000382044	TP53BP1	45	75	0.60
Ovary/Ovary-AdenoCA	ENSG00000183248	ENST00000539422	CTD-3193O13.9	66	110	0.60
Ovary/Ovary-AdenoCA	ENSG00000173638	ENST00000311124	SLC19A1	66	110	0.60
Ovary/Ovary-AdenoCA	ENSG00000092850	ENST00000207457	TEKT2	66	110	0.60
Kidney/Kidney-ChRCC	ENSG00000196305	ENST00000443024	IARS	26	43	0.60
Kidney/Kidney-ChRCC	ENSG00000177731	ENST00000327031	FLII	26	43	0.60
Kidney/Kidney-ChRCC	ENSG00000174437	ENST00000539276	ATP2A2	26	43	0.60
Kidney/Kidney-ChRCC	ENSG00000119912	ENST00000265986	IDE	26	43	0.60
Kidney/Kidney-ChRCC	ENSG00000104824	ENST00000601449	HNRNPL	26	43	0.60
Breast/Breast-AdenoCA	ENSG00000175066	ENST00000392993	GK5	51	85	0.60
Breast/Breast-AdenoCA	ENSG00000104824	ENST00000601449	HNRNPL	51	85	0.60
Blood/Lymph-CLL	ENSG00000153443	ENST00000590891	UBALD1	41	68	0.60
Uterus/Uterus-AdenoCA	ENSG00000221829	ENST00000425676	FANCG	26	44	0.59
Uterus/Uterus-AdenoCA	ENSG00000184470	ENST00000400525	TXNRD2	26	44	0.59
Uterus/Uterus-AdenoCA	ENSG00000184428	ENST00000519148	TOP1MT	26	44	0.59
Uterus/Uterus-AdenoCA	ENSG00000178149	ENST00000438585	DALRD3	26	44	0.59
Uterus/Uterus-AdenoCA	ENSG00000176473	ENST00000542471	WDR25	26	44	0.59
Uterus/Uterus-AdenoCA	ENSG00000171017	ENST00000306708	LRRC8E	26	44	0.59
Uterus/Uterus-AdenoCA	ENSG00000167986	ENST00000451943	DDB1	26	44	0.59
Uterus/Uterus-AdenoCA	ENSG00000167536	ENST00000426464	DHRS13	26	44	0.59
Uterus/Uterus-AdenoCA	ENSG00000140988	ENST00000533186	RPS2	26	44	0.59
Uterus/Uterus-AdenoCA	ENSG00000130734	ENST00000589753	ATG4D	26	44	0.59
Uterus/Uterus-AdenoCA	ENSG00000130312	ENST00000602206	MRPL34	26	44	0.59
Uterus/Uterus-AdenoCA	ENSG00000112578	ENST00000372996	BYSL	26	44	0.59
Uterus/Uterus-AdenoCA	ENSG00000111707	ENST00000397564	SUDS3	26	44	0.59
Uterus/Uterus-AdenoCA	ENSG00000109189	ENST00000451218	USP46	26	44	0.59
Uterus/Uterus-AdenoCA	ENSG00000100284	ENST00000424387	TOM1	26	44	0.59
Uterus/Uterus-AdenoCA	ENSG00000094631	ENST00000430858	HDAC6	26	44	0.59
Uterus/Uterus-AdenoCA	ENSG00000032444	ENST00000599947	PNPLA6	26	44	0.59
Stomach/Stomach-AdenoCA	ENSG00000197982	ENST00000468084	C1orf122	17	29	0.59
Stomach/Stomach-AdenoCA	ENSG00000196873	ENST00000377349	CBWD3	17	29	0.59
Stomach/Stomach-AdenoCA	ENSG00000182957	ENST00000382108	SPATA13	17	29	0.59
Stomach/Stomach-AdenoCA	ENSG00000152223	ENST00000282041	EPG5	17	29	0.59
Stomach/Stomach-AdenoCA	ENSG00000141736	ENST00000540147	ERBB2	17	29	0.59
Stomach/Stomach-AdenoCA	ENSG00000100201	ENST00000396821	DDX17	17	29	0.59
Pancreas/Panc-AdenoCA	ENSG00000131242	ENST00000394744	RAB11FIP4	44	75	0.59
Pancreas/Panc-AdenoCA	ENSG00000117650	ENST00000366999	NEK2	44	75	0.59
Pancreas/Panc-AdenoCA	ENSG00000107290	ENST00000224140	SETX	44	75	0.59
Pancreas/Panc-AdenoCA	ENSG00000104833	ENST00000594290	TUBB4A	44	75	0.59
Muscle/Bone-Leiomyo	ENSG00000204991	ENST00000378247	SPIRE2	20	34	0.59
Muscle/Bone-Leiomyo	ENSG00000196923	ENST00000355841	PDLIM7	20	34	0.59
Muscle/Bone-Leiomyo	ENSG00000077549	ENST00000401084	CAPZB	20	34	0.59
Colon/ColoRect-AdenoCA	ENSG00000118579	ENST00000503945	MED28	30	51	0.59
Breast/Breast-AdenoCA	ENSG00000268083	ENST00000594769	AC104534.3	50	85	0.59
Blood/Lymph-CLL	ENSG00000125735	ENST00000599359	TNFSF14	40	68	0.59
Prostate/Prost-AdenoCA	ENSG00000130529	ENST00000355712	TRPM4	11	19	0.58
Prostate/Prost-AdenoCA	ENSG00000101849	ENST00000407597	TBL1X	11	19	0.58
Ovary/Ovary-AdenoCA	ENSG00000196757	ENST00000254321	ZNF700	64	110	0.58
Liver/Liver-HCC	ENSG00000080986	ENST00000261597	NDC80	58	100	0.58
Kidney/Kidney-RCC	ENSG00000125652	ENST00000599849	ALKBH7	68	117	0.58
Kidney/Kidney-ChRCC	ENSG00000100650	ENST00000557154	SRSF5	25	43	0.58
Uterus/Uterus-AdenoCA	ENSG00000204351	ENST00000491994	SKIV2L	25	44	0.57
Uterus/Uterus-AdenoCA	ENSG00000197858	ENST00000361036	GPAA1	25	44	0.57
Uterus/Uterus-AdenoCA	ENSG00000179152	ENST00000383746	TCAIM	25	44	0.57
Uterus/Uterus-AdenoCA	ENSG00000159899	ENST00000448821	NPR2	25	44	0.57
Uterus/Uterus-AdenoCA	ENSG00000158042	ENST00000532203	MRPL17	25	44	0.57
Uterus/Uterus-AdenoCA	ENSG00000137309	ENST00000347617	HMGA1	25	44	0.57
Uterus/Uterus-AdenoCA	ENSG00000108799	ENST00000435174	EZH1	25	44	0.57
Uterus/Uterus-AdenoCA	ENSG00000108669	ENST00000589296	CYTH1	25	44	0.57
Uterus/Uterus-AdenoCA	ENSG00000108561	ENST00000574444	C1QBP	25	44	0.57
Uterus/Uterus-AdenoCA	ENSG00000099139	ENST00000376767	PCSK5	25	44	0.57
Uterus/Uterus-AdenoCA	ENSG00000086061	ENST00000544625	DNAJA1	25	44	0.57
Uterus/Uterus-AdenoCA	ENSG00000062485	ENST00000549143	CS	25	44	0.57
Pancreas/Panc-AdenoCA	ENSG00000164190	ENST00000448238	NIPBL	43	75	0.57
Pancreas/Panc-AdenoCA	ENSG00000133858	ENST00000378743	ZFC3H1	43	75	0.57
Lung/Lung-SCC	ENSG00000135747	ENST00000366503	ZNF670	27	47	0.57
Lung/Lung-AdenoCA	ENSG00000148737	ENST00000543371	TCF7L2	21	37	0.57
Kidney/Kidney-RCC	ENSG00000160051	ENST00000291358	IQCC	67	117	0.57
Brain/CNS-GBM	ENSG00000139926	ENST00000395718	FRMD6	16	28	0.57
Brain/CNS-GBM	ENSG00000100650	ENST00000557154	SRSF5	16	28	0.57
Blood/Lymph-CLL	ENSG00000119866	ENST00000335712	BCL11A	39	68	0.57
Bladder/Bladder-TCC	ENSG00000170473	ENST00000398213	WIBG	13	23	0.57
Bladder/Bladder-TCC	ENSG00000152492	ENST00000392456	CCDC50	13	23	0.57
Bladder/Bladder-TCC	ENSG00000146540	ENST00000357429	C7orf50	13	23	0.57
Bladder/Bladder-TCC	ENSG00000135677	ENST00000418919	GNS	13	23	0.57
Bladder/Bladder-TCC	ENSG00000103257	ENST00000565644	SLC7A5	13	23	0.57
Pancreas/Panc-AdenoCA	ENSG00000161999	ENST00000412368	JMJD8	42	75	0.56
Pancreas/Panc-AdenoCA	ENSG00000133657	ENST00000256031	ATP13A3	42	75	0.56
Ovary/Ovary-AdenoCA	ENSG00000172663	ENST00000308022	TMEM134	62	110	0.56
Ovary/Ovary-AdenoCA	ENSG00000108854	ENST00000262435	SMURF2	62	110	0.56
Ovary/Ovary-AdenoCA	ENSG00000100650	ENST00000557154	SRSF5	62	110	0.56
Muscle/Bone-Leiomyo	ENSG00000180900	ENST00000320476	SCRIB	19	34	0.56
Muscle/Bone-Leiomyo	ENSG00000163728	ENST00000296015	TTC14	19	34	0.56
Muscle/Bone-Leiomyo	ENSG00000049769	ENST00000471261	PPP1R3F	19	34	0.56
Kidney/Kidney-ChRCC	ENSG00000164574	ENST00000297107	GALNT10	24	43	0.56
Kidney/Kidney-ChRCC	ENSG00000143970	ENST00000336112	ASXL2	24	43	0.56
Kidney/Kidney-ChRCC	ENSG00000137871	ENST00000267807	ZNF280D	24	43	0.56
Kidney/Kidney-ChRCC	ENSG00000112655	ENST00000230419	PTK7	24	43	0.56
CervixUteri/Cervix-SCC	ENSG00000196550	ENST00000367128	FAM72A	10	18	0.56
CervixUteri/Cervix-SCC	ENSG00000186260	ENST00000318282	MKL2	10	18	0.56
CervixUteri/Cervix-SCC	ENSG00000165494	ENST00000298281	PCF11	10	18	0.56
CervixUteri/Cervix-SCC	ENSG00000148339	ENST00000433501	SLC25A25	10	18	0.56
CervixUteri/Cervix-SCC	ENSG00000103152	ENST00000397817	MPG	10	18	0.56
Brain/CNS-Oligo	ENSG00000158941	ENST00000389279	CCAR2	10	18	0.56
Brain/CNS-Oligo	ENSG00000124406	ENST00000264449	ATP8A1	10	18	0.56
Blood/Lymph-CLL	ENSG00000243678	ENST00000393183	NME1-NME2	38	68	0.56
Uterus/Uterus-AdenoCA	ENSG00000239672	ENST00000475573	NME1	24	44	0.55
Uterus/Uterus-AdenoCA	ENSG00000180628	ENST00000371687	PCGF5	24	44	0.55
Uterus/Uterus-AdenoCA	ENSG00000171606	ENST00000424679	ZNF274	24	44	0.55
Uterus/Uterus-AdenoCA	ENSG00000168028	ENST00000443003	RPSA	24	44	0.55
Uterus/Uterus-AdenoCA	ENSG00000166311	ENST00000526280	SMPD1	24	44	0.55
Uterus/Uterus-AdenoCA	ENSG00000156931	ENST00000446204	VPS8	24	44	0.55
Uterus/Uterus-AdenoCA	ENSG00000135341	ENST00000369329	MAP3K7	24	44	0.55
Uterus/Uterus-AdenoCA	ENSG00000131558	ENST00000545148	EXOC4	24	44	0.55
Uterus/Uterus-AdenoCA	ENSG00000130717	ENST00000372210	UCK1	24	44	0.55
Uterus/Uterus-AdenoCA	ENSG00000076248	ENST00000242576	UNG	24	44	0.55
Uterus/Uterus-AdenoCA	ENSG00000033100	ENST00000495645	CHPF2	24	44	0.55
Uterus/Uterus-AdenoCA	ENSG00000013275	ENST00000455878	PSMC4	24	44	0.55
Stomach/Stomach-AdenoCA	ENSG00000254505	ENST00000609024	CHMP4A	16	29	0.55
Stomach/Stomach-AdenoCA	ENSG00000169627	ENST00000569282	BOLA2B	16	29	0.55
Stomach/Stomach-AdenoCA	ENSG00000105726	ENST00000357324	ATP13A1	16	29	0.55
Stomach/Stomach-AdenoCA	ENSG00000079112	ENST00000027335	CDH17	16	29	0.55
Pancreas/Panc-AdenoCA	ENSG00000197121	ENST00000423035	PGAP1	41	75	0.55
Pancreas/Panc-AdenoCA	ENSG00000124313	ENST00000375365	IQSEC2	41	75	0.55
Pancreas/Panc-AdenoCA	ENSG00000072062	ENST00000589994	PRKACA	41	75	0.55
Ovary/Ovary-AdenoCA	ENSG00000170248	ENST00000307296	PDCD6IP	61	110	0.55
Ovary/Ovary-AdenoCA	ENSG00000132970	ENST00000335327	WASF3	60	110	0.55
Lung/Lung-SCC	ENSG00000151914	ENST00000370765	DST	26	47	0.55
Lung/Lung-SCC	ENSG00000140400	ENST00000267978	MAN2C1	26	47	0.55
Kidney/Kidney-RCC	ENSG00000244242	ENST00000340134	IFITM10	64	117	0.55
Breast/Breast-AdenoCA	ENSG00000085982	ENST00000251722	USP40	47	85	0.55
Blood/Lymph-BNHL	ENSG00000159640	ENST00000290866	ACE	57	103	0.55
Ovary/Ovary-AdenoCA	ENSG00000119403	ENST00000312189	PHF19	59	110	0.54
Liver/Liver-HCC	ENSG00000058453	ENST00000375541	CROCC	54	100	0.54
Brain/CNS-GBM	ENSG00000175866	ENST00000428708	BAIAP2	15	28	0.54
Prostate/Prost-AdenoCA	ENSG00000136237	ENST00000344041	RAPGEF5	10	19	0.53
Prostate/Prost-AdenoCA	ENSG00000125652	ENST00000599849	ALKBH7	10	19	0.53
Pancreas/Panc-AdenoCA	ENSG00000196757	ENST00000254321	ZNF700	40	75	0.53
Pancreas/Panc-AdenoCA	ENSG00000152284	ENST00000442813	TCF7L1	40	75	0.53
Pancreas/Panc-AdenoCA	ENSG00000149582	ENST00000354284	TMEM25	40	75	0.53
Pancreas/Panc-AdenoCA	ENSG00000104093	ENST00000543779	DMXL2	40	75	0.53
Pancreas/Panc-AdenoCA	ENSG00000101342	ENST00000217320	TLDC2	40	75	0.53
Pancreas/Panc-AdenoCA	ENSG00000063169	ENST00000594866	GLTSCR1	40	75	0.53
Muscle/Bone-Leiomyo	ENSG00000139990	ENST00000554215	DCAF5	18	34	0.53
Lung/Lung-SCC	ENSG00000197565	ENST00000334504	COL4A6	25	47	0.53
Kidney/Kidney-RCC	ENSG00000173638	ENST00000311124	SLC19A1	62	117	0.53
Kidney/Kidney-ChRCC	ENSG00000251322	ENST00000262795	SHANK3	23	43	0.53
Kidney/Kidney-ChRCC	ENSG00000085982	ENST00000251722	USP40	23	43	0.53
Uterus/Uterus-AdenoCA	ENSG00000187742	ENST00000339901	SECISBP2	23	44	0.52
Uterus/Uterus-AdenoCA	ENSG00000176095	ENST00000395238	IP6K1	23	44	0.52
Uterus/Uterus-AdenoCA	ENSG00000173638	ENST00000311124	SLC19A1	23	44	0.52
Uterus/Uterus-AdenoCA	ENSG00000172830	ENST00000376757	SSH3	23	44	0.52
Uterus/Uterus-AdenoCA	ENSG00000172236	ENST00000561736	TPSAB1	23	44	0.52
Uterus/Uterus-AdenoCA	ENSG00000168385	ENST00000407971	SEPT2	23	44	0.52
Uterus/Uterus-AdenoCA	ENSG00000167881	ENST00000602720	SRP68	23	44	0.52
Uterus/Uterus-AdenoCA	ENSG00000163516	ENST00000409849	ANKZF1	23	44	0.52
Uterus/Uterus-AdenoCA	ENSG00000163214	ENST00000452978	DHX57	23	44	0.52
Uterus/Uterus-AdenoCA	ENSG00000156050	ENST00000556794	FAM161B	23	44	0.52
Uterus/Uterus-AdenoCA	ENSG00000153904	ENST00000284031	DDAH1	23	44	0.52
Uterus/Uterus-AdenoCA	ENSG00000149781	ENST00000545896	FERMT3	23	44	0.52
Uterus/Uterus-AdenoCA	ENSG00000143801	ENST00000391872	PSEN2	23	44	0.52
Uterus/Uterus-AdenoCA	ENSG00000132330	ENST00000450965	SCLY	23	44	0.52
Uterus/Uterus-AdenoCA	ENSG00000112029	ENST00000229758	FBXO5	23	44	0.52
Uterus/Uterus-AdenoCA	ENSG00000110075	ENST00000265637	PPP6R3	23	44	0.52
Uterus/Uterus-AdenoCA	ENSG00000108061	ENST00000451838	SHOC2	23	44	0.52
Uterus/Uterus-AdenoCA	ENSG00000106049	ENST00000428288	HIBADH	23	44	0.52
Uterus/Uterus-AdenoCA	ENSG00000103257	ENST00000565644	SLC7A5	23	44	0.52
Uterus/Uterus-AdenoCA	ENSG00000103043	ENST00000567648	VAC14	23	44	0.52
Uterus/Uterus-AdenoCA	ENSG00000065613	ENST00000369755	SLK	23	44	0.52
Uterus/Uterus-AdenoCA	ENSG00000002933	ENST00000475536	TMEM176A	23	44	0.52
Stomach/Stomach-AdenoCA	ENSG00000172534	ENST00000310441	HCFC1	15	29	0.52
Stomach/Stomach-AdenoCA	ENSG00000164402	ENST00000296873	SEPT8	15	29	0.52
Stomach/Stomach-AdenoCA	ENSG00000138758	ENST00000264893	SEPT11	15	29	0.52
Pancreas/Panc-AdenoCA	ENSG00000100650	ENST00000557154	SRSF5	39	75	0.52
Ovary/Ovary-AdenoCA	ENSG00000198794	ENST00000545456	SCAMP5	57	110	0.52
Ovary/Ovary-AdenoCA	ENSG00000139725	ENST00000267205	RHOF	57	110	0.52
Kidney/Kidney-RCC	ENSG00000132530	ENST00000361842	XAF1	61	117	0.52
Bladder/Bladder-TCC	ENSG00000268083	ENST00000594769	AC104534.3	12	23	0.52
Bladder/Bladder-TCC	ENSG00000203760	ENST00000368325	CENPW	12	23	0.52
Bladder/Bladder-TCC	ENSG00000137745	ENST00000260302	MMP13	12	23	0.52
Bladder/Bladder-TCC	ENSG00000123219	ENST00000396679	CENPK	12	23	0.52
Pancreas/Panc-AdenoCA	ENSG00000196081	ENST00000418100	ZNF724P	38	75	0.51
Pancreas/Panc-AdenoCA	ENSG00000188352	ENST00000380249	FOCAD	38	75	0.51
Pancreas/Panc-AdenoCA	ENSG00000151693	ENST00000315273	ASAP2	38	75	0.51
Pancreas/Panc-AdenoCA	ENSG00000080986	ENST00000261597	NDC80	38	75	0.51
Lung/Lung-SCC	ENSG00000129991	ENST00000588882	TNNI3	24	47	0.51
Lung/Lung-SCC	ENSG00000119403	ENST00000312189	PHF19	24	47	0.51
Lung/Lung-AdenoCA	ENSG00000119403	ENST00000312189	PHF19	19	37	0.51
Kidney/Kidney-ChRCC	ENSG00000196345	ENST00000431636	ZKSCAN7	22	43	0.51
Kidney/Kidney-ChRCC	ENSG00000152942	ENST00000354312	RAD17	22	43	0.51
Kidney/Kidney-ChRCC	ENSG00000151726	ENST00000281455	ACSL1	22	43	0.51
Kidney/Kidney-ChRCC	ENSG00000149328	ENST00000339772	GLB1L2	22	43	0.51
Kidney/Kidney-ChRCC	ENSG00000112659	ENST00000252050	CUL9	22	43	0.51
Colon/ColoRect-AdenoCA	ENSG00000120333	ENST00000367677	MRPS14	26	51	0.51
Colon/ColoRect-AdenoCA	ENSG00000002587	ENST00000510712	HS3ST1	26	51	0.51
Breast/Breast-AdenoCA	ENSG00000269897	ENST00000602390	COMMD3-BMI1	43	85	0.51
Breast/Breast-AdenoCA	ENSG00000132970	ENST00000335327	WASF3	43	85	0.51
Blood/Lymph-CLL	ENSG00000205581	ENST00000361263	HMGN1	35	68	0.51
Uterus/Uterus-AdenoCA	ENSG00000178921	ENST00000546020	PFAS	22	44	0.50
Uterus/Uterus-AdenoCA	ENSG00000174917	ENST00000587950	C19orf70	22	44	0.50
Uterus/Uterus-AdenoCA	ENSG00000174516	ENST00000528752	PELI3	22	44	0.50
Uterus/Uterus-AdenoCA	ENSG00000173599	ENST00000529047	PC	22	44	0.50
Uterus/Uterus-AdenoCA	ENSG00000171723	ENST00000556240	GPHN	22	44	0.50
Uterus/Uterus-AdenoCA	ENSG00000166582	ENST00000299736	CENPV	22	44	0.50
Uterus/Uterus-AdenoCA	ENSG00000147457	ENST00000517325	CHMP7	22	44	0.50
Uterus/Uterus-AdenoCA	ENSG00000141580	ENST00000572583	WDR45B	22	44	0.50
Uterus/Uterus-AdenoCA	ENSG00000140682	ENST00000567607	TGFB1I1	22	44	0.50
Uterus/Uterus-AdenoCA	ENSG00000140400	ENST00000563622	MAN2C1	22	44	0.50
Uterus/Uterus-AdenoCA	ENSG00000138363	ENST00000442048	ATIC	22	44	0.50
Uterus/Uterus-AdenoCA	ENSG00000132842	ENST00000522901	AP3B1	22	44	0.50
Uterus/Uterus-AdenoCA	ENSG00000131378	ENST00000432519	RFTN1	22	44	0.50
Uterus/Uterus-AdenoCA	ENSG00000129007	ENST00000467889	CALML4	22	44	0.50
Uterus/Uterus-AdenoCA	ENSG00000127948	ENST00000545601	POR	22	44	0.50
Uterus/Uterus-AdenoCA	ENSG00000119862	ENST00000409537	LGALSL	22	44	0.50
Uterus/Uterus-AdenoCA	ENSG00000118579	ENST00000503945	MED28	22	44	0.50
Uterus/Uterus-AdenoCA	ENSG00000115183	ENST00000454300	TANC1	22	44	0.50
Uterus/Uterus-AdenoCA	ENSG00000115109	ENST00000443124	EPB41L5	22	44	0.50
Uterus/Uterus-AdenoCA	ENSG00000106624	ENST00000413907	AEBP1	22	44	0.50
Uterus/Uterus-AdenoCA	ENSG00000106399	ENST00000406109	RPA3	22	44	0.50
Uterus/Uterus-AdenoCA	ENSG00000104064	ENST00000220429	GABPB1	22	44	0.50
Uterus/Uterus-AdenoCA	ENSG00000033327	ENST00000340149	GAB2	22	44	0.50
Ovary/Ovary-AdenoCA	ENSG00000268790	ENST00000594509	CTC-429P9.4	55	110	0.50
Ovary/Ovary-AdenoCA	ENSG00000140025	ENST00000556609	EFCAB11	55	110	0.50
Ovary/Ovary-AdenoCA	ENSG00000101290	ENST00000379062	CDS2	55	110	0.50
Ovary/Ovary-AdenoCA	ENSG00000065361	ENST00000267101	ERBB3	55	110	0.50
Muscle/Bone-Leiomyo	ENSG00000197226	ENST00000355235	TBC1D9B	17	34	0.50
Muscle/Bone-Leiomyo	ENSG00000151917	ENST00000370746	BEND6	17	34	0.50
Muscle/Bone-Leiomyo	ENSG00000006607	ENST00000413432	FARP2	17	34	0.50
Liver/Biliary-AdenoCA	ENSG00000185522	ENST00000441853	C11orf35	9	18	0.50
Liver/Biliary-AdenoCA	ENSG00000154240	ENST00000535342	CEP112	9	18	0.50
Liver/Biliary-AdenoCA	ENSG00000128487	ENST00000581399	SPECC1	9	18	0.50
Liver/Biliary-AdenoCA	ENSG00000091262	ENST00000575728	ABCC6	9	18	0.50
Liver/Biliary-AdenoCA	ENSG00000080986	ENST00000261597	NDC80	9	18	0.50
Kidney/Kidney-RCC	ENSG00000196345	ENST00000447279	ZKSCAN7	59	117	0.50
Kidney/Kidney-RCC	ENSG00000168685	ENST00000303115	IL7R	59	117	0.50
Kidney/Kidney-RCC	ENSG00000144485	ENST00000409002	HES6	58	117	0.50
Kidney/Kidney-RCC	ENSG00000104824	ENST00000601449	HNRNPL	58	117	0.50
CervixUteri/Cervix-SCC	ENSG00000173391	ENST00000309539	OLR1	9	18	0.50
CervixUteri/Cervix-SCC	ENSG00000167196	ENST00000540507	FBXO22	9	18	0.50
CervixUteri/Cervix-SCC	ENSG00000149782	ENST00000325234	PLCB3	9	18	0.50
CervixUteri/Cervix-SCC	ENSG00000144026	ENST00000447814	ZNF514	9	18	0.50
CervixUteri/Cervix-SCC	ENSG00000140025	ENST00000556609	EFCAB11	9	18	0.50
CervixUteri/Cervix-SCC	ENSG00000138768	ENST00000441296	USO1	9	18	0.50
CervixUteri/Cervix-SCC	ENSG00000136699	ENST00000453750	SMPD4	9	18	0.50
CervixUteri/Cervix-SCC	ENSG00000127481	ENST00000429347	UBR4	9	18	0.50
CervixUteri/Cervix-SCC	ENSG00000119285	ENST00000366581	HEATR1	9	18	0.50
CervixUteri/Cervix-SCC	ENSG00000114126	ENST00000479040	TFDP2	9	18	0.50
CervixUteri/Cervix-SCC	ENSG00000111261	ENST00000396349	MANSC1	9	18	0.50
CervixUteri/Cervix-SCC	ENSG00000108669	ENST00000589296	CYTH1	9	18	0.50
CervixUteri/Cervix-SCC	ENSG00000108061	ENST00000451838	SHOC2	9	18	0.50
CervixUteri/Cervix-SCC	ENSG00000107554	ENST00000543621	DNMBP	9	18	0.50
CervixUteri/Cervix-SCC	ENSG00000100650	ENST00000557154	SRSF5	9	18	0.50
CervixUteri/Cervix-SCC	ENSG00000095139	ENST00000534182	ARCN1	9	18	0.50
CervixUteri/Cervix-SCC	ENSG00000051382	ENST00000469284	PIK3CB	9	18	0.50
Breast/Breast-LobularCA	ENSG00000269897	ENST00000602390	COMMD3-BMI1	3	6	0.50
Breast/Breast-LobularCA	ENSG00000178467	ENST00000383729	P4HTM	3	6	0.50
Breast/Breast-LobularCA	ENSG00000167526	ENST00000563270	RPL13	3	6	0.50
Breast/Breast-LobularCA	ENSG00000145734	ENST00000358731	BDP1	3	6	0.50
Breast/Breast-LobularCA	ENSG00000140400	ENST00000267978	MAN2C1	3	6	0.50
Breast/Breast-LobularCA	ENSG00000135747	ENST00000366503	ZNF670	3	6	0.50
Breast/Breast-LobularCA	ENSG00000132470	ENST00000450894	ITGB4	3	6	0.50
Breast/Breast-LobularCA	ENSG00000104824	ENST00000601449	HNRNPL	3	6	0.50
Breast/Breast-LobularCA	ENSG00000103152	ENST00000397817	MPG	3	6	0.50
Breast/Breast-LobularCA	ENSG00000101974	ENST00000327569	ATP11C	3	6	0.50
Breast/Breast-LobularCA	ENSG00000099991	ENST00000263119	CABIN1	3	6	0.50
Breast/Breast-LobularCA	ENSG00000086200	ENST00000325324	IPO11	3	6	0.50
Breast/Breast-LobularCA	ENSG00000067369	ENST00000382044	TP53BP1	3	6	0.50
Brain/CNS-Oligo	ENSG00000140400	ENST00000267978	MAN2C1	9	18	0.50
Brain/CNS-Oligo	ENSG00000117859	ENST00000428468	OSBPL9	9	18	0.50
Thyroid/Thy-AdenoCA	ENSG00000196313	ENST00000358357	POM121	23	47	0.49
Pancreas/Panc-AdenoCA	ENSG00000243335	ENST00000451741	KCTD7	37	75	0.49
Pancreas/Panc-AdenoCA	ENSG00000141295	ENST00000290216	SCRN2	37	75	0.49
Pancreas/Panc-AdenoCA	ENSG00000131149	ENST00000253458	GSE1	37	75	0.49
Pancreas/Panc-AdenoCA	ENSG00000119725	ENST00000324593	ZNF410	37	75	0.49
Ovary/Ovary-AdenoCA	ENSG00000112029	ENST00000229758	FBXO5	54	110	0.49
Lung/Lung-SCC	ENSG00000162144	ENST00000447532	CYB561A3	23	47	0.49
Lung/Lung-SCC	ENSG00000118579	ENST00000503945	MED28	23	47	0.49
Lung/Lung-SCC	ENSG00000091409	ENST00000264107	ITGA6	23	47	0.49
Lung/Lung-AdenoCA	ENSG00000135747	ENST00000366503	ZNF670	18	37	0.49
Kidney/Kidney-RCC	ENSG00000100650	ENST00000557154	SRSF5	57	117	0.49
Kidney/Kidney-ChRCC	ENSG00000214517	ENST00000328257	PPME1	21	43	0.49
Kidney/Kidney-ChRCC	ENSG00000198373	ENST00000359154	WWP2	21	43	0.49
Kidney/Kidney-ChRCC	ENSG00000197372	ENST00000359788	ZNF675	21	43	0.49
Kidney/Kidney-ChRCC	ENSG00000185585	ENST00000373580	OLFML2A	21	43	0.49
Kidney/Kidney-ChRCC	ENSG00000141295	ENST00000290216	SCRN2	21	43	0.49
Kidney/Kidney-ChRCC	ENSG00000137936	ENST00000370247	BCAR3	21	43	0.49
Kidney/Kidney-ChRCC	ENSG00000126217	ENST00000375604	MCF2L	21	43	0.49
Kidney/Kidney-ChRCC	ENSG00000115875	ENST00000409276	SRSF7	21	43	0.49
Colon/ColoRect-AdenoCA	ENSG00000119414	ENST00000373546	PPP6C	25	51	0.49
Colon/ColoRect-AdenoCA	ENSG00000053747	ENST00000588004	LAMA3	25	51	0.49
Uterus/Uterus-AdenoCA	ENSG00000227500	ENST00000409472	SCAMP4	21	44	0.48
Uterus/Uterus-AdenoCA	ENSG00000185104	ENST00000545823	FAF1	21	44	0.48
Uterus/Uterus-AdenoCA	ENSG00000182578	ENST00000504875	CSF1R	21	44	0.48
Uterus/Uterus-AdenoCA	ENSG00000164576	ENST00000440364	SAP30L	21	44	0.48
Uterus/Uterus-AdenoCA	ENSG00000158201	ENST00000289119	ABHD3	21	44	0.48
Uterus/Uterus-AdenoCA	ENSG00000138768	ENST00000441296	USO1	21	44	0.48
Uterus/Uterus-AdenoCA	ENSG00000136699	ENST00000453750	SMPD4	21	44	0.48
Uterus/Uterus-AdenoCA	ENSG00000136205	ENST00000428457	TNS3	21	44	0.48
Uterus/Uterus-AdenoCA	ENSG00000134352	ENST00000381287	IL6ST	21	44	0.48
Uterus/Uterus-AdenoCA	ENSG00000130640	ENST00000417178	TUBGCP2	21	44	0.48
Uterus/Uterus-AdenoCA	ENSG00000120694	ENST00000435381	HSPH1	21	44	0.48
Uterus/Uterus-AdenoCA	ENSG00000120333	ENST00000367677	MRPS14	21	44	0.48
Uterus/Uterus-AdenoCA	ENSG00000110171	ENST00000536344	TRIM3	21	44	0.48
Uterus/Uterus-AdenoCA	ENSG00000103222	ENST00000349029	ABCC1	21	44	0.48
Uterus/Uterus-AdenoCA	ENSG00000049860	ENST00000513336	HEXB	21	44	0.48
Uterus/Uterus-AdenoCA	ENSG00000049656	ENST00000507807	CLPTM1L	21	44	0.48
Uterus/Uterus-AdenoCA	ENSG00000004866	ENST00000422922	ST7	21	44	0.48
Stomach/Stomach-AdenoCA	ENSG00000176444	ENST00000368361	CLK2	14	29	0.48
Stomach/Stomach-AdenoCA	ENSG00000172828	ENST00000303334	CES3	14	29	0.48
Stomach/Stomach-AdenoCA	ENSG00000163701	ENST00000421412	IL17RE	14	29	0.48
Stomach/Stomach-AdenoCA	ENSG00000156860	ENST00000356166	FBRS	14	29	0.48
Stomach/Stomach-AdenoCA	ENSG00000106070	ENST00000335866	GRB10	14	29	0.48
Stomach/Stomach-AdenoCA	ENSG00000068878	ENST00000404125	PSME4	14	29	0.48
Stomach/Stomach-AdenoCA	ENSG00000067369	ENST00000382044	TP53BP1	14	29	0.48
Stomach/Stomach-AdenoCA	ENSG00000062194	ENST00000506184	GPBP1	14	29	0.48
Ovary/Ovary-AdenoCA	ENSG00000196776	ENST00000361309	CD47	53	110	0.48
Ovary/Ovary-AdenoCA	ENSG00000165490	ENST00000533655	C11orf82	53	110	0.48
Ovary/Ovary-AdenoCA	ENSG00000118407	ENST00000370020	FILIP1	53	110	0.48
Breast/Breast-AdenoCA	ENSG00000123219	ENST00000396679	CENPK	41	85	0.48
Bladder/Bladder-TCC	ENSG00000188153	ENST00000361603	COL4A5	11	23	0.48
Bladder/Bladder-TCC	ENSG00000143093	ENST00000369796	STRIP1	11	23	0.48
Bladder/Bladder-TCC	ENSG00000135747	ENST00000366503	ZNF670	11	23	0.48
Bladder/Bladder-TCC	ENSG00000134769	ENST00000590598	DTNA	11	23	0.48
Bladder/Bladder-TCC	ENSG00000125652	ENST00000599849	ALKBH7	11	23	0.48
Bladder/Bladder-TCC	ENSG00000119403	ENST00000312189	PHF19	11	23	0.48
Bladder/Bladder-TCC	ENSG00000089157	ENST00000549098	RPLP0	11	23	0.48
Prostate/Prost-AdenoCA	ENSG00000180902	ENST00000403782	D2HGDH	9	19	0.47
Prostate/Prost-AdenoCA	ENSG00000167716	ENST00000409644	WDR81	9	19	0.47
Prostate/Prost-AdenoCA	ENSG00000167526	ENST00000563270	RPL13	9	19	0.47
Prostate/Prost-AdenoCA	ENSG00000162139	ENST00000294064	NEU3	9	19	0.47
Prostate/Prost-AdenoCA	ENSG00000160050	ENST00000373602	CCDC28B	9	19	0.47
Prostate/Prost-AdenoCA	ENSG00000151726	ENST00000281455	ACSL1	9	19	0.47
Prostate/Prost-AdenoCA	ENSG00000104824	ENST00000601449	HNRNPL	9	19	0.47
Prostate/Prost-AdenoCA	ENSG00000103152	ENST00000397817	MPG	9	19	0.47
Prostate/Prost-AdenoCA	ENSG00000061273	ENST00000080059	HDAC7	9	19	0.47
Pancreas/Panc-AdenoCA	ENSG00000115970	ENST00000405975	THADA	35	75	0.47
Ovary/Ovary-AdenoCA	ENSG00000186496	ENST00000589332	ZNF396	52	110	0.47
Muscle/Bone-Leiomyo	ENSG00000182606	ENST00000327628	TRAK1	16	34	0.47
Muscle/Bone-Leiomyo	ENSG00000138185	ENST00000453258	ENTPD1	16	34	0.47
Lung/Lung-SCC	ENSG00000175066	ENST00000392993	GK5	22	47	0.47
Lung/Lung-SCC	ENSG00000135341	ENST00000369329	MAP3K7	22	47	0.47
Lung/Lung-SCC	ENSG00000128585	ENST00000458153	MKLN1	22	47	0.47
Kidney/Kidney-ChRCC	ENSG00000168300	ENST00000360540	PCMTD1	20	43	0.47
Kidney/Kidney-ChRCC	ENSG00000167716	ENST00000409644	WDR81	20	43	0.47
Kidney/Kidney-ChRCC	ENSG00000138079	ENST00000260649	SLC3A1	20	43	0.47
Kidney/Kidney-ChRCC	ENSG00000132530	ENST00000361842	XAF1	20	43	0.47
Kidney/Kidney-ChRCC	ENSG00000129566	ENST00000262715	TEP1	20	43	0.47
Kidney/Kidney-ChRCC	ENSG00000040199	ENST00000356272	PHLPP2	20	43	0.47
Breast/Breast-AdenoCA	ENSG00000133740	ENST00000416274	E2F5	40	85	0.47
Breast/Breast-AdenoCA	ENSG00000132470	ENST00000450894	ITGB4	40	85	0.47
Blood/Lymph-CLL	ENSG00000162585	ENST00000420515	C1orf86	32	68	0.47
Ovary/Ovary-AdenoCA	ENSG00000162144	ENST00000447532	CYB561A3	51	110	0.46
Lung/Lung-AdenoCA	ENSG00000129991	ENST00000588882	TNNI3	17	37	0.46
Lung/Lung-AdenoCA	ENSG00000123219	ENST00000396679	CENPK	17	37	0.46
Liver/Liver-HCC	ENSG00000132530	ENST00000361842	XAF1	46	100	0.46
Kidney/Kidney-RCC	ENSG00000243678	ENST00000393183	NME1-NME2	54	117	0.46
Breast/Breast-AdenoCA	ENSG00000188290	ENST00000304952	HES4	39	85	0.46
Breast/Breast-AdenoCA	ENSG00000092853	ENST00000318121	CLSPN	39	85	0.46
Brain/CNS-GBM	ENSG00000180900	ENST00000320476	SCRIB	13	28	0.46
Uterus/Uterus-AdenoCA	ENSG00000182287	ENST00000380291	AP1S2	20	44	0.45
Uterus/Uterus-AdenoCA	ENSG00000169682	ENST00000568829	SPNS1	20	44	0.45
Uterus/Uterus-AdenoCA	ENSG00000167107	ENST00000502667	ACSF2	20	44	0.45
Uterus/Uterus-AdenoCA	ENSG00000162390	ENST00000343744	ACOT11	20	44	0.45
Uterus/Uterus-AdenoCA	ENSG00000159423	ENST00000538839	ALDH4A1	20	44	0.45
Uterus/Uterus-AdenoCA	ENSG00000156697	ENST00000371042	UTP14A	20	44	0.45
Uterus/Uterus-AdenoCA	ENSG00000146918	ENST00000541468	NCAPG2	20	44	0.45
Uterus/Uterus-AdenoCA	ENSG00000141452	ENST00000590868	C18orf8	20	44	0.45
Uterus/Uterus-AdenoCA	ENSG00000140463	ENST00000395205	BBS4	20	44	0.45
Uterus/Uterus-AdenoCA	ENSG00000139428	ENST00000540016	MMAB	20	44	0.45
Uterus/Uterus-AdenoCA	ENSG00000138080	ENST00000433140	EMILIN1	20	44	0.45
Uterus/Uterus-AdenoCA	ENSG00000132274	ENST00000450670	TRIM22	20	44	0.45
Uterus/Uterus-AdenoCA	ENSG00000130803	ENST00000591508	ZNF317	20	44	0.45
Uterus/Uterus-AdenoCA	ENSG00000130749	ENST00000601973	ZC3H4	20	44	0.45
Uterus/Uterus-AdenoCA	ENSG00000124574	ENST00000505344	ABCC10	20	44	0.45
Uterus/Uterus-AdenoCA	ENSG00000123908	ENST00000523609	AGO2	20	44	0.45
Uterus/Uterus-AdenoCA	ENSG00000118197	ENST00000429498	DDX59	20	44	0.45
Uterus/Uterus-AdenoCA	ENSG00000116260	ENST00000443059	QSOX1	20	44	0.45
Uterus/Uterus-AdenoCA	ENSG00000111605	ENST00000266679	CPSF6	20	44	0.45
Uterus/Uterus-AdenoCA	ENSG00000057757	ENST00000374524	PITHD1	20	44	0.45
Uterus/Uterus-AdenoCA	ENSG00000050130	ENST00000356057	JKAMP	20	44	0.45
Uterus/Uterus-AdenoCA	ENSG00000049759	ENST00000589054	NEDD4L	20	44	0.45
Thyroid/Thy-AdenoCA	ENSG00000111605	ENST00000266679	CPSF6	21	47	0.45
Thyroid/Thy-AdenoCA	ENSG00000105443	ENST00000391881	CYTH2	21	47	0.45
Thyroid/Thy-AdenoCA	ENSG00000089157	ENST00000549098	RPLP0	21	47	0.45
Stomach/Stomach-AdenoCA	ENSG00000198707	ENST00000552810	CEP290	13	29	0.45
Stomach/Stomach-AdenoCA	ENSG00000185246	ENST00000355765	PRPF39	13	29	0.45
Stomach/Stomach-AdenoCA	ENSG00000169239	ENST00000479740	CA5B	13	29	0.45
Stomach/Stomach-AdenoCA	ENSG00000163605	ENST00000295862	PPP4R2	13	29	0.45
Stomach/Stomach-AdenoCA	ENSG00000160710	ENST00000368474	ADAR	13	29	0.45
Stomach/Stomach-AdenoCA	ENSG00000122778	ENST00000422774	KIAA1549	13	29	0.45
Stomach/Stomach-AdenoCA	ENSG00000114062	ENST00000232165	UBE3A	13	29	0.45
Stomach/Stomach-AdenoCA	ENSG00000105643	ENST00000379656	ARRDC2	13	29	0.45
Stomach/Stomach-AdenoCA	ENSG00000105519	ENST00000588776	CAPS	13	29	0.45
Stomach/Stomach-AdenoCA	ENSG00000100316	ENST00000216146	RPL3	13	29	0.45
Stomach/Stomach-AdenoCA	ENSG00000060237	ENST00000535572	WNK1	13	29	0.45
Pancreas/Panc-AdenoCA	ENSG00000144802	ENST00000483180	NFKBIZ	34	75	0.45
Pancreas/Panc-AdenoCA	ENSG00000117523	ENST00000367742	PRRC2C	34	75	0.45
Pancreas/Panc-AdenoCA	ENSG00000108423	ENST00000592145	TUBD1	34	75	0.45
Pancreas/Panc-AdenoCA	ENSG00000005483	ENST00000334914	KMT2E	34	75	0.45
Ovary/Ovary-AdenoCA	ENSG00000181264	ENST00000314475	TMEM136	49	110	0.45
Ovary/Ovary-AdenoCA	ENSG00000153292	ENST00000283297	GPR110	49	110	0.45
Ovary/Ovary-AdenoCA	ENSG00000114126	ENST00000479040	TFDP2	50	110	0.45
Liver/Liver-HCC	ENSG00000100650	ENST00000557154	SRSF5	45	100	0.45
Kidney/Kidney-RCC	ENSG00000198794	ENST00000545456	SCAMP5	53	117	0.45
Breast/Breast-AdenoCA	ENSG00000197579	ENST00000379858	TOPORS	38	85	0.45
Breast/Breast-AdenoCA	ENSG00000144824	ENST00000393925	PHLDB2	38	85	0.45
Pancreas/Panc-AdenoCA	ENSG00000198947	ENST00000357033	DMD	33	75	0.44
Pancreas/Panc-AdenoCA	ENSG00000183780	ENST00000366618	SLC35F3	33	75	0.44
Pancreas/Panc-AdenoCA	ENSG00000146021	ENST00000309755	KLHL3	33	75	0.44
Ovary/Ovary-AdenoCA	ENSG00000148737	ENST00000543371	TCF7L2	48	110	0.44
Muscle/Bone-Leiomyo	ENSG00000103152	ENST00000397817	MPG	15	34	0.44
Kidney/Kidney-RCC	ENSG00000180354	ENST00000324453	MTURN	51	117	0.44
Kidney/Kidney-RCC	ENSG00000162390	ENST00000371316	ACOT11	51	117	0.44
Kidney/Kidney-ChRCC	ENSG00000163947	ENST00000338458	ARHGEF3	19	43	0.44
Kidney/Kidney-ChRCC	ENSG00000061273	ENST00000080059	HDAC7	19	43	0.44
CervixUteri/Cervix-SCC	ENSG00000203995	ENST00000371528	ZYG11A	8	18	0.44
CervixUteri/Cervix-SCC	ENSG00000197150	ENST00000297504	ABCB8	8	18	0.44
CervixUteri/Cervix-SCC	ENSG00000186314	ENST00000394450	PRELID2	8	18	0.44
CervixUteri/Cervix-SCC	ENSG00000176658	ENST00000394649	MYO1D	8	18	0.44
CervixUteri/Cervix-SCC	ENSG00000166004	ENST00000531700	KIAA1731	8	18	0.44
CervixUteri/Cervix-SCC	ENSG00000149480	ENST00000524902	MTA2	8	18	0.44
CervixUteri/Cervix-SCC	ENSG00000136205	ENST00000428457	TNS3	8	18	0.44
CervixUteri/Cervix-SCC	ENSG00000131558	ENST00000545148	EXOC4	8	18	0.44
CervixUteri/Cervix-SCC	ENSG00000131378	ENST00000432519	RFTN1	8	18	0.44
CervixUteri/Cervix-SCC	ENSG00000124222	ENST00000361830	STX16	8	18	0.44
CervixUteri/Cervix-SCC	ENSG00000119682	ENST00000555330	AREL1	8	18	0.44
CervixUteri/Cervix-SCC	ENSG00000115310	ENST00000394609	RTN4	8	18	0.44
CervixUteri/Cervix-SCC	ENSG00000115239	ENST00000263634	GPR75-ASB3	8	18	0.44
CervixUteri/Cervix-SCC	ENSG00000099810	ENST00000419385	MTAP	8	18	0.44
CervixUteri/Cervix-SCC	ENSG00000094755	ENST00000265294	GABRP	8	18	0.44
CervixUteri/Cervix-SCC	ENSG00000082213	ENST00000510659	C5orf22	8	18	0.44
CervixUteri/Cervix-SCC	ENSG00000062598	ENST00000452857	ELMO2	8	18	0.44
CervixUteri/Cervix-SCC	ENSG00000058262	ENST00000424880	SEC61A1	8	18	0.44
CervixUteri/Cervix-SCC	ENSG00000057757	ENST00000374524	PITHD1	8	18	0.44
Brain/CNS-Oligo	ENSG00000198929	ENST00000430120	NOS1AP	8	18	0.44
Brain/CNS-Oligo	ENSG00000175866	ENST00000428708	BAIAP2	8	18	0.44
Brain/CNS-Oligo	ENSG00000139926	ENST00000395718	FRMD6	8	18	0.44
Brain/CNS-Oligo	ENSG00000086300	ENST00000409367	SNX10	8	18	0.44
Blood/Lymph-CLL	ENSG00000100385	ENST00000429622	IL2RB	30	68	0.44
Uterus/Uterus-AdenoCA	ENSG00000180902	ENST00000403782	D2HGDH	19	44	0.43
Uterus/Uterus-AdenoCA	ENSG00000177030	ENST00000527170	DEAF1	19	44	0.43
Uterus/Uterus-AdenoCA	ENSG00000169710	ENST00000580382	FASN	19	44	0.43
Uterus/Uterus-AdenoCA	ENSG00000168067	ENST00000424945	MAP4K2	19	44	0.43
Uterus/Uterus-AdenoCA	ENSG00000167578	ENST00000595728	RAB4B	19	44	0.43
Uterus/Uterus-AdenoCA	ENSG00000165271	ENST00000379470	NOL6	19	44	0.43
Uterus/Uterus-AdenoCA	ENSG00000163947	ENST00000338458	ARHGEF3	19	44	0.43
Uterus/Uterus-AdenoCA	ENSG00000159363	ENST00000502418	ATP13A2	19	44	0.43
Uterus/Uterus-AdenoCA	ENSG00000144026	ENST00000447814	ZNF514	19	44	0.43
Uterus/Uterus-AdenoCA	ENSG00000142002	ENST00000594671	DPP9	19	44	0.43
Uterus/Uterus-AdenoCA	ENSG00000132024	ENST00000587508	CC2D1A	19	44	0.43
Uterus/Uterus-AdenoCA	ENSG00000131778	ENST00000369259	CHD1L	19	44	0.43
Uterus/Uterus-AdenoCA	ENSG00000130479	ENST00000597000	MAP1S	19	44	0.43
Uterus/Uterus-AdenoCA	ENSG00000119285	ENST00000366581	HEATR1	19	44	0.43
Uterus/Uterus-AdenoCA	ENSG00000108509	ENST00000381311	CAMTA2	19	44	0.43
Uterus/Uterus-AdenoCA	ENSG00000105552	ENST00000545387	BCAT2	19	44	0.43
Uterus/Uterus-AdenoCA	ENSG00000104892	ENST00000391946	KLC3	19	44	0.43
Uterus/Uterus-AdenoCA	ENSG00000103269	ENST00000352681	RHBDL1	19	44	0.43
Uterus/Uterus-AdenoCA	ENSG00000102974	ENST00000401394	CTCF	19	44	0.43
Uterus/Uterus-AdenoCA	ENSG00000095370	ENST00000373274	SH2D3C	19	44	0.43
Uterus/Uterus-AdenoCA	ENSG00000089876	ENST00000368721	DHX32	19	44	0.43
Uterus/Uterus-AdenoCA	ENSG00000089737	ENST00000544005	DDX24	19	44	0.43
Uterus/Uterus-AdenoCA	ENSG00000083093	ENST00000566069	PALB2	19	44	0.43
Uterus/Uterus-AdenoCA	ENSG00000069943	ENST00000565502	PIGB	19	44	0.43
Uterus/Uterus-AdenoCA	ENSG00000008323	ENST00000011684	PLEKHG6	19	44	0.43
Pancreas/Panc-AdenoCA	ENSG00000257949	ENST00000416485	TEN1	32	75	0.43
Pancreas/Panc-AdenoCA	ENSG00000157600	ENST00000372068	TMEM164	32	75	0.43
Pancreas/Panc-AdenoCA	ENSG00000132481	ENST00000254816	TRIM47	32	75	0.43
Pancreas/Panc-AdenoCA	ENSG00000115875	ENST00000409276	SRSF7	32	75	0.43
Pancreas/Panc-AdenoCA	ENSG00000066382	ENST00000448418	MPPED2	32	75	0.43
Pancreas/Panc-AdenoCA	ENSG00000014257	ENST00000351273	ACPP	32	75	0.43
Ovary/Ovary-AdenoCA	ENSG00000254685	ENST00000370898	FPGT	47	110	0.43
Ovary/Ovary-AdenoCA	ENSG00000196081	ENST00000418100	ZNF724P	47	110	0.43
Lung/Lung-SCC	ENSG00000188266	ENST00000408962	HYKK	20	47	0.43
Lung/Lung-SCC	ENSG00000181264	ENST00000314475	TMEM136	20	47	0.43
Lung/Lung-AdenoCA	ENSG00000162390	ENST00000343744	ACOT11	16	37	0.43
Kidney/Kidney-RCC	ENSG00000184428	ENST00000519148	TOP1MT	50	117	0.43
Colon/ColoRect-AdenoCA	ENSG00000181625	ENST00000567248	SLX1B	22	51	0.43
Colon/ColoRect-AdenoCA	ENSG00000168958	ENST00000354503	MFF	22	51	0.43
Colon/ColoRect-AdenoCA	ENSG00000135747	ENST00000366503	ZNF670	22	51	0.43
Colon/ColoRect-AdenoCA	ENSG00000132604	ENST00000603068	TERF2	22	51	0.43
Brain/CNS-GBM	ENSG00000198929	ENST00000430120	NOS1AP	12	28	0.43
Blood/Lymph-CLL	ENSG00000167526	ENST00000563270	RPL13	29	68	0.43
Bladder/Bladder-TCC	ENSG00000198492	ENST00000541996	YTHDF2	10	23	0.43
Bladder/Bladder-TCC	ENSG00000198064	ENST00000543463	RP11-347C12.1	10	23	0.43
Bladder/Bladder-TCC	ENSG00000196550	ENST00000367128	FAM72A	10	23	0.43
Bladder/Bladder-TCC	ENSG00000181625	ENST00000351581	SLX1B	10	23	0.43
Bladder/Bladder-TCC	ENSG00000165494	ENST00000298281	PCF11	10	23	0.43
Bladder/Bladder-TCC	ENSG00000163964	ENST00000314118	PIGX	10	23	0.43
Bladder/Bladder-TCC	ENSG00000159399	ENST00000409174	HK2	10	23	0.43
Bladder/Bladder-TCC	ENSG00000133872	ENST00000518174	TMEM66	10	23	0.43
Bladder/Bladder-TCC	ENSG00000131504	ENST00000448451	DIAPH1	10	23	0.43
Bladder/Bladder-TCC	ENSG00000104064	ENST00000220429	GABPB1	10	23	0.43
Bladder/Bladder-TCC	ENSG00000100926	ENST00000556387	TM9SF1	10	23	0.43
Bladder/Bladder-TCC	ENSG00000073008	ENST00000187830	PVR	10	23	0.43
Prostate/Prost-AdenoCA	ENSG00000214517	ENST00000328257	PPME1	8	19	0.42
Prostate/Prost-AdenoCA	ENSG00000203760	ENST00000368325	CENPW	8	19	0.42
Prostate/Prost-AdenoCA	ENSG00000198793	ENST00000361445	MTOR	8	19	0.42
Prostate/Prost-AdenoCA	ENSG00000187098	ENST00000352241	MITF	8	19	0.42
Prostate/Prost-AdenoCA	ENSG00000131127	ENST00000240499	ZNF141	8	19	0.42
Prostate/Prost-AdenoCA	ENSG00000099991	ENST00000263119	CABIN1	8	19	0.42
Prostate/Prost-AdenoCA	ENSG00000022556	ENST00000448584	NLRP2	8	19	0.42
Ovary/Ovary-AdenoCA	ENSG00000170525	ENST00000379775	PFKFB3	46	110	0.42
Ovary/Ovary-AdenoCA	ENSG00000163605	ENST00000295862	PPP4R2	46	110	0.42
Ovary/Ovary-AdenoCA	ENSG00000133858	ENST00000378743	ZFC3H1	46	110	0.42
Ovary/Ovary-AdenoCA	ENSG00000123219	ENST00000396679	CENPK	46	110	0.42
Ovary/Ovary-AdenoCA	ENSG00000114346	ENST00000232458	ECT2	46	110	0.42
Ovary/Ovary-AdenoCA	ENSG00000067334	ENST00000359208	DNTTIP2	46	110	0.42
Liver/Liver-HCC	ENSG00000100365	ENST00000248899	NCF4	42	100	0.42
Kidney/Kidney-RCC	ENSG00000167526	ENST00000563270	RPL13	49	117	0.42
Kidney/Kidney-RCC	ENSG00000135205	ENST00000431197	CCDC146	49	117	0.42
Kidney/Kidney-RCC	ENSG00000091136	ENST00000222399	LAMB1	49	117	0.42
Kidney/Kidney-ChRCC	ENSG00000198542	ENST00000490242	ITGBL1	18	43	0.42
Kidney/Kidney-ChRCC	ENSG00000196268	ENST00000392288	ZNF493	18	43	0.42
Kidney/Kidney-ChRCC	ENSG00000182287	ENST00000380291	AP1S2	18	43	0.42
Kidney/Kidney-ChRCC	ENSG00000166167	ENST00000370187	BTRC	18	43	0.42
Kidney/Kidney-ChRCC	ENSG00000135677	ENST00000258145	GNS	18	43	0.42
Kidney/Kidney-ChRCC	ENSG00000109689	ENST00000465503	STIM2	18	43	0.42
Kidney/Kidney-ChRCC	ENSG00000067836	ENST00000587377	ROGDI	18	43	0.42
Uterus/Uterus-AdenoCA	ENSG00000204371	ENST00000375530	EHMT2	18	44	0.41
Uterus/Uterus-AdenoCA	ENSG00000183495	ENST00000330386	EP400	18	44	0.41
Uterus/Uterus-AdenoCA	ENSG00000176014	ENST00000591909	TUBB6	18	44	0.41
Uterus/Uterus-AdenoCA	ENSG00000168887	ENST00000420686	C2orf68	18	44	0.41
Uterus/Uterus-AdenoCA	ENSG00000166797	ENST00000380290	FAM96A	18	44	0.41
Uterus/Uterus-AdenoCA	ENSG00000166484	ENST00000299612	MAPK7	18	44	0.41
Uterus/Uterus-AdenoCA	ENSG00000160972	ENST00000528430	PPP1R16A	18	44	0.41
Uterus/Uterus-AdenoCA	ENSG00000154099	ENST00000564928	DNAAF1	18	44	0.41
Uterus/Uterus-AdenoCA	ENSG00000153130	ENST00000338517	SCOC	18	44	0.41
Uterus/Uterus-AdenoCA	ENSG00000139880	ENST00000487137	CDH24	18	44	0.41
Uterus/Uterus-AdenoCA	ENSG00000133059	ENST00000367160	DSTYK	18	44	0.41
Uterus/Uterus-AdenoCA	ENSG00000132792	ENST00000373469	CTNNBL1	18	44	0.41
Uterus/Uterus-AdenoCA	ENSG00000132326	ENST00000254658	PER2	18	44	0.41
Uterus/Uterus-AdenoCA	ENSG00000128191	ENST00000407755	DGCR8	18	44	0.41
Uterus/Uterus-AdenoCA	ENSG00000127990	ENST00000437425	SGCE	18	44	0.41
Uterus/Uterus-AdenoCA	ENSG00000118900	ENST00000545171	UBN1	18	44	0.41
Uterus/Uterus-AdenoCA	ENSG00000111665	ENST00000229265	CDCA3	18	44	0.41
Uterus/Uterus-AdenoCA	ENSG00000099821	ENST00000590336	POLRMT	18	44	0.41
Uterus/Uterus-AdenoCA	ENSG00000092020	ENST00000555219	PPP2R3C	18	44	0.41
Uterus/Uterus-AdenoCA	ENSG00000022267	ENST00000539015	FHL1	18	44	0.41
Uterus/Uterus-AdenoCA	ENSG00000011009	ENST00000400061	LYPLA2	18	44	0.41
Uterus/Uterus-AdenoCA	ENSG00000007384	ENST00000448893	RHBDF1	18	44	0.41
Stomach/Stomach-AdenoCA	ENSG00000204160	ENST00000374141	ZDHHC18	12	29	0.41
Stomach/Stomach-AdenoCA	ENSG00000188352	ENST00000380249	FOCAD	12	29	0.41
Stomach/Stomach-AdenoCA	ENSG00000162231	ENST00000294172	NXF1	12	29	0.41
Stomach/Stomach-AdenoCA	ENSG00000145014	ENST00000347147	TMEM44	12	29	0.41
Stomach/Stomach-AdenoCA	ENSG00000141664	ENST00000269499	ZCCHC2	12	29	0.41
Stomach/Stomach-AdenoCA	ENSG00000138326	ENST00000372360	RPS24	12	29	0.41
Stomach/Stomach-AdenoCA	ENSG00000118579	ENST00000503945	MED28	12	29	0.41
Stomach/Stomach-AdenoCA	ENSG00000073417	ENST00000310298	PDE8A	12	29	0.41
Pancreas/Panc-AdenoCA	ENSG00000198753	ENST00000361971	PLXNB3	31	75	0.41
Pancreas/Panc-AdenoCA	ENSG00000169627	ENST00000569282	BOLA2B	31	75	0.41
Pancreas/Panc-AdenoCA	ENSG00000165046	ENST00000519476	LETM2	31	75	0.41
Pancreas/Panc-AdenoCA	ENSG00000102317	ENST00000376759	RBM3	31	75	0.41
Pancreas/Panc-AdenoCA	ENSG00000073536	ENST00000586869	NLE1	31	75	0.41
Ovary/Ovary-AdenoCA	ENSG00000173540	ENST00000308388	GMPPB	45	110	0.41
Ovary/Ovary-AdenoCA	ENSG00000112394	ENST00000368851	SLC16A10	45	110	0.41
Lung/Lung-AdenoCA	ENSG00000065802	ENST00000438264	ASB1	15	37	0.41
Liver/Liver-HCC	ENSG00000196967	ENST00000588354	ZNF585A	41	100	0.41
Liver/Liver-HCC	ENSG00000178202	ENST00000323468	KDELC2	41	100	0.41
Kidney/Kidney-RCC	ENSG00000197857	ENST00000356109	ZNF44	48	117	0.41
Kidney/Kidney-RCC	ENSG00000130312	ENST00000602206	MRPL34	48	117	0.41
Kidney/Kidney-RCC	ENSG00000066468	ENST00000358487	FGFR2	48	117	0.41
Colon/ColoRect-AdenoCA	ENSG00000267673	ENST00000494368	FDX1L	21	51	0.41
Colon/ColoRect-AdenoCA	ENSG00000214967	ENST00000344087	NPIPA7	21	51	0.41
Colon/ColoRect-AdenoCA	ENSG00000151552	ENST00000428702	QDPR	21	51	0.41
Colon/ColoRect-AdenoCA	ENSG00000141447	ENST00000319481	OSBPL1A	21	51	0.41
Colon/ColoRect-AdenoCA	ENSG00000138772	ENST00000512884	ANXA3	21	51	0.41
Colon/ColoRect-AdenoCA	ENSG00000065717	ENST00000455444	TLE2	21	51	0.41
Breast/Breast-AdenoCA	ENSG00000086200	ENST00000325324	IPO11	35	85	0.41
Blood/Lymph-CLL	ENSG00000100731	ENST00000304743	PCNX	28	68	0.41
Pancreas/Panc-AdenoCA	ENSG00000214265	ENST00000551312	SNURF	30	75	0.40
Pancreas/Panc-AdenoCA	ENSG00000196313	ENST00000257622	POM121	30	75	0.40
Pancreas/Panc-AdenoCA	ENSG00000162736	ENST00000294785	NCSTN	30	75	0.40
Pancreas/Panc-AdenoCA	ENSG00000152056	ENST00000396654	AP1S3	30	75	0.40
Pancreas/Panc-AdenoCA	ENSG00000151657	ENST00000535925	KIN	30	75	0.40
Pancreas/Panc-AdenoCA	ENSG00000139263	ENST00000320743	LRIG3	30	75	0.40
Pancreas/Panc-AdenoCA	ENSG00000134470	ENST00000379977	IL15RA	30	75	0.40
Ovary/Ovary-AdenoCA	ENSG00000186654	ENST00000336985	PRR5	44	110	0.40
Ovary/Ovary-AdenoCA	ENSG00000143324	ENST00000367589	XPR1	44	110	0.40
Lung/Lung-SCC	ENSG00000196757	ENST00000254321	ZNF700	19	47	0.40
Lung/Lung-SCC	ENSG00000148737	ENST00000543371	TCF7L2	19	47	0.40
Kidney/Kidney-RCC	ENSG00000110628	ENST00000449793	SLC22A18	47	117	0.40
Kidney/Kidney-ChRCC	ENSG00000213999	ENST00000162023	MEF2B	17	43	0.40
Kidney/Kidney-ChRCC	ENSG00000162402	ENST00000294383	USP24	17	43	0.40
Kidney/Kidney-ChRCC	ENSG00000145246	ENST00000273859	ATP10D	17	43	0.40
Kidney/Kidney-ChRCC	ENSG00000123191	ENST00000242839	ATP7B	17	43	0.40
Kidney/Kidney-ChRCC	ENSG00000110719	ENST00000265686	TCIRG1	17	43	0.40
Kidney/Kidney-ChRCC	ENSG00000100813	ENST00000605057	ACIN1	17	43	0.40
Breast/Breast-AdenoCA	ENSG00000167526	ENST00000563270	RPL13	34	85	0.40
Uterus/Uterus-AdenoCA	ENSG00000204574	ENST00000396515	ABCF1	17	44	0.39
Uterus/Uterus-AdenoCA	ENSG00000196586	ENST00000369975	MYO6	17	44	0.39
Uterus/Uterus-AdenoCA	ENSG00000188542	ENST00000438823	DUSP28	17	44	0.39
Uterus/Uterus-AdenoCA	ENSG00000182013	ENST00000438932	PNMAL1	17	44	0.39
Uterus/Uterus-AdenoCA	ENSG00000181029	ENST00000595985	TRAPPC5	17	44	0.39
Uterus/Uterus-AdenoCA	ENSG00000176946	ENST00000402136	THAP4	17	44	0.39
Uterus/Uterus-AdenoCA	ENSG00000171608	ENST00000536656	PIK3CD	17	44	0.39
Uterus/Uterus-AdenoCA	ENSG00000166454	ENST00000564241	ATMIN	17	44	0.39
Uterus/Uterus-AdenoCA	ENSG00000165264	ENST00000350021	NDUFB6	17	44	0.39
Uterus/Uterus-AdenoCA	ENSG00000164190	ENST00000513819	NIPBL	17	44	0.39
Uterus/Uterus-AdenoCA	ENSG00000156709	ENST00000346424	AIFM1	17	44	0.39
Uterus/Uterus-AdenoCA	ENSG00000152952	ENST00000360060	PLOD2	17	44	0.39
Uterus/Uterus-AdenoCA	ENSG00000145332	ENST00000498875	KLHL8	17	44	0.39
Uterus/Uterus-AdenoCA	ENSG00000142541	ENST00000467825	RPL13A	17	44	0.39
Uterus/Uterus-AdenoCA	ENSG00000141985	ENST00000598564	SH3GL1	17	44	0.39
Uterus/Uterus-AdenoCA	ENSG00000141744	ENST00000394246	PNMT	17	44	0.39
Uterus/Uterus-AdenoCA	ENSG00000139624	ENST00000550919	CERS5	17	44	0.39
Uterus/Uterus-AdenoCA	ENSG00000125746	ENST00000586195	EML2	17	44	0.39
Uterus/Uterus-AdenoCA	ENSG00000124440	ENST00000377670	HIF3A	17	44	0.39
Uterus/Uterus-AdenoCA	ENSG00000114126	ENST00000479040	TFDP2	17	44	0.39
Uterus/Uterus-AdenoCA	ENSG00000112855	ENST00000432671	HARS2	17	44	0.39
Uterus/Uterus-AdenoCA	ENSG00000110811	ENST00000396725	LEPREL2	17	44	0.39
Uterus/Uterus-AdenoCA	ENSG00000105819	ENST00000453466	PMPCB	17	44	0.39
Uterus/Uterus-AdenoCA	ENSG00000104824	ENST00000601449	HNRNPL	17	44	0.39
Uterus/Uterus-AdenoCA	ENSG00000101474	ENST00000451442	APMAP	17	44	0.39
Uterus/Uterus-AdenoCA	ENSG00000101417	ENST00000217398	PXMP4	17	44	0.39
Uterus/Uterus-AdenoCA	ENSG00000100731	ENST00000555780	PCNX	17	44	0.39
Uterus/Uterus-AdenoCA	ENSG00000076043	ENST00000544827	REXO2	17	44	0.39
Uterus/Uterus-AdenoCA	ENSG00000065802	ENST00000438264	ASB1	17	44	0.39
Uterus/Uterus-AdenoCA	ENSG00000036054	ENST00000344949	TBC1D23	17	44	0.39
Uterus/Uterus-AdenoCA	ENSG00000011028	ENST00000446119	MRC2	17	44	0.39
Uterus/Uterus-AdenoCA	ENSG00000005961	ENST00000588098	ITGA2B	17	44	0.39
Uterus/Uterus-AdenoCA	ENSG00000004838	ENST00000360165	ZMYND10	17	44	0.39
Uterus/Uterus-AdenoCA	ENSG00000003400	ENST00000360132	CASP10	17	44	0.39
Pancreas/Panc-AdenoCA	ENSG00000198482	ENST00000359798	ZNF808	29	75	0.39
Pancreas/Panc-AdenoCA	ENSG00000077157	ENST00000336894	PPP1R12B	29	75	0.39
Ovary/Ovary-AdenoCA	ENSG00000105290	ENST00000221891	APLP1	43	110	0.39
Liver/Biliary-AdenoCA	ENSG00000165105	ENST00000376447	RASEF	7	18	0.39
Liver/Biliary-AdenoCA	ENSG00000153558	ENST00000422741	FBXL2	7	18	0.39
Liver/Biliary-AdenoCA	ENSG00000133030	ENST00000579361	MPRIP	7	18	0.39
Liver/Biliary-AdenoCA	ENSG00000127838	ENST00000248451	PNKD	7	18	0.39
Liver/Biliary-AdenoCA	ENSG00000065717	ENST00000455444	TLE2	7	18	0.39
Kidney/Kidney-RCC	ENSG00000137802	ENST00000221214	MAPKBP1	46	117	0.39
Kidney/Kidney-RCC	ENSG00000063176	ENST00000598088	SPHK2	46	117	0.39
Colon/ColoRect-AdenoCA	ENSG00000163728	ENST00000296015	TTC14	20	51	0.39
Colon/ColoRect-AdenoCA	ENSG00000156804	ENST00000443022	FBXO32	20	51	0.39
Colon/ColoRect-AdenoCA	ENSG00000114656	ENST00000515659	KIAA1257	20	51	0.39
CervixUteri/Cervix-SCC	ENSG00000268083	ENST00000594769	AC104534.3	7	18	0.39
CervixUteri/Cervix-SCC	ENSG00000241360	ENST00000403251	PDXP	7	18	0.39
CervixUteri/Cervix-SCC	ENSG00000198464	ENST00000598016	ZNF480	7	18	0.39
CervixUteri/Cervix-SCC	ENSG00000196757	ENST00000254321	ZNF700	7	18	0.39
CervixUteri/Cervix-SCC	ENSG00000189057	ENST00000343597	FAM111B	7	18	0.39
CervixUteri/Cervix-SCC	ENSG00000182093	ENST00000380708	WRB	7	18	0.39
CervixUteri/Cervix-SCC	ENSG00000179912	ENST00000358907	R3HDM2	7	18	0.39
CervixUteri/Cervix-SCC	ENSG00000178921	ENST00000546020	PFAS	7	18	0.39
CervixUteri/Cervix-SCC	ENSG00000176018	ENST00000500869	LYSMD3	7	18	0.39
CervixUteri/Cervix-SCC	ENSG00000175265	ENST00000432566	GOLGA8A	7	18	0.39
CervixUteri/Cervix-SCC	ENSG00000169231	ENST00000541576	THBS3	7	18	0.39
CervixUteri/Cervix-SCC	ENSG00000166582	ENST00000299736	CENPV	7	18	0.39
CervixUteri/Cervix-SCC	ENSG00000166272	ENST00000369889	WBP1L	7	18	0.39
CervixUteri/Cervix-SCC	ENSG00000165271	ENST00000379470	NOL6	7	18	0.39
CervixUteri/Cervix-SCC	ENSG00000162065	ENST00000564879	TBC1D24	7	18	0.39
CervixUteri/Cervix-SCC	ENSG00000156931	ENST00000446204	VPS8	7	18	0.39
CervixUteri/Cervix-SCC	ENSG00000151693	ENST00000315273	ASAP2	7	18	0.39
CervixUteri/Cervix-SCC	ENSG00000151690	ENST00000434582	MFSD6	7	18	0.39
CervixUteri/Cervix-SCC	ENSG00000147996	ENST00000497250	CBWD5	7	18	0.39
CervixUteri/Cervix-SCC	ENSG00000142875	ENST00000394839	PRKACB	7	18	0.39
CervixUteri/Cervix-SCC	ENSG00000140400	ENST00000267978	MAN2C1	7	18	0.39
CervixUteri/Cervix-SCC	ENSG00000138867	ENST00000407471	GUCD1	7	18	0.39
CervixUteri/Cervix-SCC	ENSG00000138031	ENST00000498288	ADCY3	7	18	0.39
CervixUteri/Cervix-SCC	ENSG00000134352	ENST00000381287	IL6ST	7	18	0.39
CervixUteri/Cervix-SCC	ENSG00000134330	ENST00000470914	IAH1	7	18	0.39
CervixUteri/Cervix-SCC	ENSG00000132842	ENST00000522901	AP3B1	7	18	0.39
CervixUteri/Cervix-SCC	ENSG00000130803	ENST00000591508	ZNF317	7	18	0.39
CervixUteri/Cervix-SCC	ENSG00000125652	ENST00000599849	ALKBH7	7	18	0.39
CervixUteri/Cervix-SCC	ENSG00000124275	ENST00000511461	MTRR	7	18	0.39
CervixUteri/Cervix-SCC	ENSG00000122299	ENST00000571405	ZC3H7A	7	18	0.39
CervixUteri/Cervix-SCC	ENSG00000116786	ENST00000375793	PLEKHM2	7	18	0.39
CervixUteri/Cervix-SCC	ENSG00000112640	ENST00000470467	PPP2R5D	7	18	0.39
CervixUteri/Cervix-SCC	ENSG00000111863	ENST00000414691	ADTRP	7	18	0.39
CervixUteri/Cervix-SCC	ENSG00000105278	ENST00000586578	ZFR2	7	18	0.39
CervixUteri/Cervix-SCC	ENSG00000101474	ENST00000451442	APMAP	7	18	0.39
CervixUteri/Cervix-SCC	ENSG00000100926	ENST00000556387	TM9SF1	7	18	0.39
CervixUteri/Cervix-SCC	ENSG00000089157	ENST00000549098	RPLP0	7	18	0.39
CervixUteri/Cervix-SCC	ENSG00000065802	ENST00000438264	ASB1	7	18	0.39
CervixUteri/Cervix-SCC	ENSG00000064270	ENST00000262429	ATP2C2	7	18	0.39
CervixUteri/Cervix-SCC	ENSG00000052749	ENST00000536831	RRP12	7	18	0.39
CervixUteri/Cervix-SCC	ENSG00000033100	ENST00000495645	CHPF2	7	18	0.39
CervixUteri/Cervix-SCC	ENSG00000006576	ENST00000275575	PHTF2	7	18	0.39
Breast/Breast-AdenoCA	ENSG00000180628	ENST00000371687	PCGF5	33	85	0.39
Breast/Breast-AdenoCA	ENSG00000162402	ENST00000294383	USP24	33	85	0.39
Breast/Breast-AdenoCA	ENSG00000119403	ENST00000312189	PHF19	33	85	0.39
Brain/CNS-Oligo	ENSG00000198000	ENST00000442668	NOL8	7	18	0.39
Brain/CNS-Oligo	ENSG00000151575	ENST00000537232	TEX9	7	18	0.39
Brain/CNS-Oligo	ENSG00000111912	ENST00000392477	NCOA7	7	18	0.39
Brain/CNS-Oligo	ENSG00000101974	ENST00000327569	ATP11C	7	18	0.39
Brain/CNS-Oligo	ENSG00000061938	ENST00000428187	TNK2	7	18	0.39
Brain/CNS-GBM	ENSG00000187164	ENST00000355371	KIAA1598	11	28	0.39
Brain/CNS-GBM	ENSG00000115419	ENST00000338435	GLS	11	28	0.39
Bladder/Bladder-TCC	ENSG00000213079	ENST00000367186	SCAF8	9	23	0.39
Bladder/Bladder-TCC	ENSG00000198839	ENST00000361946	ZNF277	9	23	0.39
Bladder/Bladder-TCC	ENSG00000196923	ENST00000355841	PDLIM7	9	23	0.39
Bladder/Bladder-TCC	ENSG00000196305	ENST00000447699	IARS	9	23	0.39
Bladder/Bladder-TCC	ENSG00000167526	ENST00000563270	RPL13	9	23	0.39
Bladder/Bladder-TCC	ENSG00000165490	ENST00000533655	C11orf82	9	23	0.39
Bladder/Bladder-TCC	ENSG00000136237	ENST00000344041	RAPGEF5	9	23	0.39
Bladder/Bladder-TCC	ENSG00000134470	ENST00000379977	IL15RA	9	23	0.39
Bladder/Bladder-TCC	ENSG00000127084	ENST00000375482	FGD3	9	23	0.39
Bladder/Bladder-TCC	ENSG00000118200	ENST00000236925	CAMSAP2	9	23	0.39
Bladder/Bladder-TCC	ENSG00000114126	ENST00000479040	TFDP2	9	23	0.39
Bladder/Bladder-TCC	ENSG00000112029	ENST00000229758	FBXO5	9	23	0.39
Thyroid/Thy-AdenoCA	ENSG00000178922	ENST00000372430	HYI	18	47	0.38
Thyroid/Thy-AdenoCA	ENSG00000167526	ENST00000563270	RPL13	18	47	0.38
Thyroid/Thy-AdenoCA	ENSG00000100650	ENST00000557154	SRSF5	18	47	0.38
Stomach/Stomach-AdenoCA	ENSG00000197576	ENST00000360046	HOXA4	11	29	0.38
Stomach/Stomach-AdenoCA	ENSG00000172845	ENST00000418194	SP3	11	29	0.38
Stomach/Stomach-AdenoCA	ENSG00000171603	ENST00000361311	CLSTN1	11	29	0.38
Stomach/Stomach-AdenoCA	ENSG00000169994	ENST00000428314	MYO7B	11	29	0.38
Stomach/Stomach-AdenoCA	ENSG00000157916	ENST00000443438	RER1	11	29	0.38
Stomach/Stomach-AdenoCA	ENSG00000143776	ENST00000366769	CDC42BPA	11	29	0.38
Stomach/Stomach-AdenoCA	ENSG00000140307	ENST00000396064	GTF2A2	11	29	0.38
Stomach/Stomach-AdenoCA	ENSG00000127831	ENST00000392114	VIL1	11	29	0.38
Stomach/Stomach-AdenoCA	ENSG00000121848	ENST00000539368	RNF115	11	29	0.38
Ovary/Ovary-AdenoCA	ENSG00000178467	ENST00000383729	P4HTM	42	110	0.38
Ovary/Ovary-AdenoCA	ENSG00000106069	ENST00000222792	CHN2	42	110	0.38
Muscle/Bone-Leiomyo	ENSG00000180398	ENST00000319466	MCFD2	13	34	0.38
Muscle/Bone-Leiomyo	ENSG00000138459	ENST00000261034	SLC35A5	13	34	0.38
Muscle/Bone-Leiomyo	ENSG00000115556	ENST00000432688	PLCD4	13	34	0.38
Muscle/Bone-Leiomyo	ENSG00000112208	ENST00000370693	BAG2	13	34	0.38
Lung/Lung-SCC	ENSG00000167766	ENST00000600714	ZNF83	18	47	0.38
Lung/Lung-SCC	ENSG00000147394	ENST00000449285	ZNF185	18	47	0.38
Lung/Lung-SCC	ENSG00000065802	ENST00000438264	ASB1	18	47	0.38
Lung/Lung-AdenoCA	ENSG00000188372	ENST00000336517	ZP3	14	37	0.38
Lung/Lung-AdenoCA	ENSG00000163728	ENST00000296015	TTC14	14	37	0.38
Lung/Lung-AdenoCA	ENSG00000109083	ENST00000585089	IFT20	14	37	0.38
Lung/Lung-AdenoCA	ENSG00000074964	ENST00000452522	ARHGEF10L	14	37	0.38
Kidney/Kidney-RCC	ENSG00000167880	ENST00000589231	EVPL	45	117	0.38
Kidney/Kidney-RCC	ENSG00000164180	ENST00000296595	TMEM161B	45	117	0.38
Kidney/Kidney-RCC	ENSG00000159423	ENST00000538309	ALDH4A1	45	117	0.38
Kidney/Kidney-RCC	ENSG00000099992	ENST00000403362	TBC1D10A	45	117	0.38
Breast/Breast-AdenoCA	ENSG00000103152	ENST00000397817	MPG	32	85	0.38
Blood/Lymph-CLL	ENSG00000198561	ENST00000531007	CTNND1	26	68	0.38
Prostate/Prost-AdenoCA	ENSG00000196757	ENST00000254321	ZNF700	7	19	0.37
Prostate/Prost-AdenoCA	ENSG00000167699	ENST00000301329	GLOD4	7	19	0.37
Prostate/Prost-AdenoCA	ENSG00000165494	ENST00000298281	PCF11	7	19	0.37
Prostate/Prost-AdenoCA	ENSG00000162402	ENST00000294383	USP24	7	19	0.37
Prostate/Prost-AdenoCA	ENSG00000138434	ENST00000431877	SSFA2	7	19	0.37
Prostate/Prost-AdenoCA	ENSG00000108984	ENST00000589647	MAP2K6	7	19	0.37
Prostate/Prost-AdenoCA	ENSG00000104728	ENST00000398564	ARHGEF10	7	19	0.37
Prostate/Prost-AdenoCA	ENSG00000067369	ENST00000382044	TP53BP1	7	19	0.37
Pancreas/Panc-AdenoCA	ENSG00000254852	ENST00000530328	NPIPA2	28	75	0.37
Pancreas/Panc-AdenoCA	ENSG00000241258	ENST00000395326	CRCP	28	75	0.37
Pancreas/Panc-AdenoCA	ENSG00000187240	ENST00000375735	DYNC2H1	28	75	0.37
Pancreas/Panc-AdenoCA	ENSG00000186567	ENST00000585657	CEACAM19	28	75	0.37
Pancreas/Panc-AdenoCA	ENSG00000175920	ENST00000507039	DOK7	28	75	0.37
Pancreas/Panc-AdenoCA	ENSG00000116353	ENST00000373791	MECR	28	75	0.37
Pancreas/Panc-AdenoCA	ENSG00000109670	ENST00000604872	FBXW7	28	75	0.37
Pancreas/Panc-AdenoCA	ENSG00000028310	ENST00000467963	BRD9	28	75	0.37
Ovary/Ovary-AdenoCA	ENSG00000186314	ENST00000394450	PRELID2	41	110	0.37
Ovary/Ovary-AdenoCA	ENSG00000144026	ENST00000447814	ZNF514	41	110	0.37
Ovary/Ovary-AdenoCA	ENSG00000111729	ENST00000229332	CLEC4A	41	110	0.37
Ovary/Ovary-AdenoCA	ENSG00000111605	ENST00000266679	CPSF6	41	110	0.37
Ovary/Ovary-AdenoCA	ENSG00000022556	ENST00000448584	NLRP2	41	110	0.37
Kidney/Kidney-RCC	ENSG00000251322	ENST00000262795	SHANK3	43	117	0.37
Kidney/Kidney-RCC	ENSG00000139926	ENST00000395718	FRMD6	43	117	0.37
Kidney/Kidney-RCC	ENSG00000077549	ENST00000375144	CAPZB	43	117	0.37
Kidney/Kidney-ChRCC	ENSG00000163349	ENST00000369558	HIPK1	16	43	0.37
Kidney/Kidney-ChRCC	ENSG00000145730	ENST00000348126	PAM	16	43	0.37
Kidney/Kidney-ChRCC	ENSG00000136237	ENST00000344041	RAPGEF5	16	43	0.37
Kidney/Kidney-ChRCC	ENSG00000107331	ENST00000341511	ABCA2	16	43	0.37
Colon/ColoRect-AdenoCA	ENSG00000166582	ENST00000299736	CENPV	19	51	0.37
Colon/ColoRect-AdenoCA	ENSG00000164885	ENST00000297518	CDK5	19	51	0.37
Colon/ColoRect-AdenoCA	ENSG00000162066	ENST00000293971	AMDHD2	19	51	0.37
Blood/Lymph-CLL	ENSG00000149091	ENST00000421244	DGKZ	25	68	0.37
Uterus/Uterus-AdenoCA	ENSG00000205213	ENST00000389858	LGR4	16	44	0.36
Uterus/Uterus-AdenoCA	ENSG00000182472	ENST00000594552	CAPN12	16	44	0.36
Uterus/Uterus-AdenoCA	ENSG00000176153	ENST00000389614	GPX2	16	44	0.36
Uterus/Uterus-AdenoCA	ENSG00000175463	ENST00000312390	TBC1D10C	16	44	0.36
Uterus/Uterus-AdenoCA	ENSG00000171124	ENST00000458379	FUT3	16	44	0.36
Uterus/Uterus-AdenoCA	ENSG00000162337	ENST00000529702	LRP5	16	44	0.36
Uterus/Uterus-AdenoCA	ENSG00000161179	ENST00000398873	YDJC	16	44	0.36
Uterus/Uterus-AdenoCA	ENSG00000151239	ENST00000552521	TWF1	16	44	0.36
Uterus/Uterus-AdenoCA	ENSG00000142875	ENST00000394839	PRKACB	16	44	0.36
Uterus/Uterus-AdenoCA	ENSG00000141741	ENST00000577810	MIEN1	16	44	0.36
Uterus/Uterus-AdenoCA	ENSG00000140265	ENST00000396972	ZSCAN29	16	44	0.36
Uterus/Uterus-AdenoCA	ENSG00000137802	ENST00000221214	MAPKBP1	16	44	0.36
Uterus/Uterus-AdenoCA	ENSG00000136842	ENST00000375175	TMOD1	16	44	0.36
Uterus/Uterus-AdenoCA	ENSG00000135624	ENST00000398422	CCT7	16	44	0.36
Uterus/Uterus-AdenoCA	ENSG00000135446	ENST00000312990	CDK4	16	44	0.36
Uterus/Uterus-AdenoCA	ENSG00000133597	ENST00000473512	ADCK2	16	44	0.36
Uterus/Uterus-AdenoCA	ENSG00000131389	ENST00000458124	SLC6A6	16	44	0.36
Uterus/Uterus-AdenoCA	ENSG00000128513	ENST00000430927	POT1	16	44	0.36
Uterus/Uterus-AdenoCA	ENSG00000108953	ENST00000466227	YWHAE	16	44	0.36
Uterus/Uterus-AdenoCA	ENSG00000106397	ENST00000454310	PLOD3	16	44	0.36
Uterus/Uterus-AdenoCA	ENSG00000099949	ENST00000415817	LZTR1	16	44	0.36
Uterus/Uterus-AdenoCA	ENSG00000092068	ENST00000339733	SLC7A8	16	44	0.36
Uterus/Uterus-AdenoCA	ENSG00000076382	ENST00000582076	SPAG5	16	44	0.36
Uterus/Uterus-AdenoCA	ENSG00000044115	ENST00000540387	CTNNA1	16	44	0.36
Uterus/Uterus-AdenoCA	ENSG00000043514	ENST00000441669	TRIT1	16	44	0.36
Uterus/Uterus-AdenoCA	ENSG00000042445	ENST00000429806	RETSAT	16	44	0.36
Uterus/Uterus-AdenoCA	ENSG00000036257	ENST00000454323	CUL3	16	44	0.36
Thyroid/Thy-AdenoCA	ENSG00000272414	ENST00000515604	FAM47E-STBD1	17	47	0.36
Pancreas/Panc-AdenoCA	ENSG00000177951	ENST00000410108	BET1L	27	75	0.36
Pancreas/Panc-AdenoCA	ENSG00000164542	ENST00000317020	KIAA0895	27	75	0.36
Pancreas/Panc-AdenoCA	ENSG00000163728	ENST00000296015	TTC14	27	75	0.36
Ovary/Ovary-AdenoCA	ENSG00000189057	ENST00000343597	FAM111B	40	110	0.36
Ovary/Ovary-AdenoCA	ENSG00000006715	ENST00000395969	VPS41	40	110	0.36
Lung/Lung-SCC	ENSG00000101974	ENST00000327569	ATP11C	17	47	0.36
Kidney/Kidney-RCC	ENSG00000163964	ENST00000314118	PIGX	42	117	0.36
Kidney/Kidney-RCC	ENSG00000153130	ENST00000394201	SCOC	42	117	0.36
Kidney/Kidney-RCC	ENSG00000143061	ENST00000369486	IGSF3	42	117	0.36
Kidney/Kidney-RCC	ENSG00000106077	ENST00000437775	ABHD11	42	117	0.36
Breast/Breast-AdenoCA	ENSG00000182010	ENST00000373789	RTKN2	31	85	0.36
Breast/Breast-AdenoCA	ENSG00000101974	ENST00000327569	ATP11C	31	85	0.36
Breast/Breast-AdenoCA	ENSG00000099991	ENST00000263119	CABIN1	31	85	0.36
Brain/CNS-GBM	ENSG00000119004	ENST00000356079	CYP20A1	10	28	0.36
Pancreas/Panc-AdenoCA	ENSG00000187609	ENST00000465160	EXD3	26	75	0.35
Pancreas/Panc-AdenoCA	ENSG00000137857	ENST00000389037	DUOX1	26	75	0.35
Pancreas/Panc-AdenoCA	ENSG00000108094	ENST00000537177	CUL2	26	75	0.35
Pancreas/Panc-AdenoCA	ENSG00000107731	ENST00000335350	UNC5B	26	75	0.35
Pancreas/Panc-AdenoCA	ENSG00000083312	ENST00000506351	TNPO1	26	75	0.35
Ovary/Ovary-AdenoCA	ENSG00000183317	ENST00000373048	EPHA10	38	110	0.35
Ovary/Ovary-AdenoCA	ENSG00000167196	ENST00000540507	FBXO22	39	110	0.35
Ovary/Ovary-AdenoCA	ENSG00000166912	ENST00000435680	MTMR10	39	110	0.35
Ovary/Ovary-AdenoCA	ENSG00000140400	ENST00000267978	MAN2C1	39	110	0.35
Ovary/Ovary-AdenoCA	ENSG00000118579	ENST00000503945	MED28	38	110	0.35
Muscle/Bone-Leiomyo	ENSG00000214456	ENST00000586133	PLIN5	12	34	0.35
Muscle/Bone-Leiomyo	ENSG00000196296	ENST00000563975	ATP2A1	12	34	0.35
Muscle/Bone-Leiomyo	ENSG00000187764	ENST00000438547	SEMA4D	12	34	0.35
Muscle/Bone-Leiomyo	ENSG00000184347	ENST00000332966	SLIT3	12	34	0.35
Muscle/Bone-Leiomyo	ENSG00000137343	ENST00000376485	ATAT1	12	34	0.35
Muscle/Bone-Leiomyo	ENSG00000125637	ENST00000245796	PSD4	12	34	0.35
Muscle/Bone-Leiomyo	ENSG00000102225	ENST00000276052	CDK16	12	34	0.35
Muscle/Bone-Leiomyo	ENSG00000092529	ENST00000397200	CAPN3	12	34	0.35
Muscle/Bone-Leiomyo	ENSG00000072201	ENST00000306888	LNX1	12	34	0.35
Lung/Lung-AdenoCA	ENSG00000163322	ENST00000321945	FAM175A	13	37	0.35
Lung/Lung-AdenoCA	ENSG00000118579	ENST00000503945	MED28	13	37	0.35
Lung/Lung-AdenoCA	ENSG00000104343	ENST00000602593	UBE2W	13	37	0.35
Kidney/Kidney-RCC	ENSG00000080986	ENST00000261597	NDC80	41	117	0.35
Kidney/Kidney-RCC	ENSG00000006634	ENST00000265728	DBF4	41	117	0.35
Kidney/Kidney-ChRCC	ENSG00000174527	ENST00000310903	MYO1H	15	43	0.35
Kidney/Kidney-ChRCC	ENSG00000167306	ENST00000285039	MYO5B	15	43	0.35
Kidney/Kidney-ChRCC	ENSG00000165240	ENST00000341514	ATP7A	15	43	0.35
Kidney/Kidney-ChRCC	ENSG00000139697	ENST00000602750	SBNO1	15	43	0.35
Kidney/Kidney-ChRCC	ENSG00000132970	ENST00000335327	WASF3	15	43	0.35
Kidney/Kidney-ChRCC	ENSG00000115282	ENST00000233623	TTC31	15	43	0.35
Kidney/Kidney-ChRCC	ENSG00000105808	ENST00000521397	RASA4	15	43	0.35
Kidney/Kidney-ChRCC	ENSG00000104133	ENST00000261866	SPG11	15	43	0.35
Kidney/Kidney-ChRCC	ENSG00000100365	ENST00000248899	NCF4	15	43	0.35
Kidney/Kidney-ChRCC	ENSG00000064687	ENST00000263094	ABCA7	15	43	0.35
Kidney/Kidney-ChRCC	ENSG00000033627	ENST00000264649	ATP6V0A1	15	43	0.35
Colon/ColoRect-AdenoCA	ENSG00000198917	ENST00000467582	C9orf114	18	51	0.35
Colon/ColoRect-AdenoCA	ENSG00000165264	ENST00000350021	NDUFB6	18	51	0.35
Colon/ColoRect-AdenoCA	ENSG00000139180	ENST00000540688	NDUFA9	18	51	0.35
Colon/ColoRect-AdenoCA	ENSG00000133858	ENST00000378743	ZFC3H1	18	51	0.35
Colon/ColoRect-AdenoCA	ENSG00000127481	ENST00000429347	UBR4	18	51	0.35
Colon/ColoRect-AdenoCA	ENSG00000106635	ENST00000411832	BCL7B	18	51	0.35
Colon/ColoRect-AdenoCA	ENSG00000101290	ENST00000379062	CDS2	18	51	0.35
Colon/ColoRect-AdenoCA	ENSG00000089157	ENST00000549098	RPLP0	18	51	0.35
Colon/ColoRect-AdenoCA	ENSG00000082701	ENST00000316626	GSK3B	18	51	0.35
Bladder/Bladder-TCC	ENSG00000152558	ENST00000361236	TMEM123	8	23	0.35
Bladder/Bladder-TCC	ENSG00000138867	ENST00000407471	GUCD1	8	23	0.35
Bladder/Bladder-TCC	ENSG00000138439	ENST00000392238	FAM117B	8	23	0.35
Bladder/Bladder-TCC	ENSG00000138081	ENST00000402508	FBXO11	8	23	0.35
Bladder/Bladder-TCC	ENSG00000136295	ENST00000403167	TTYH3	8	23	0.35
Bladder/Bladder-TCC	ENSG00000133678	ENST00000372273	TMEM254	8	23	0.35
Bladder/Bladder-TCC	ENSG00000132434	ENST00000452107	LANCL2	8	23	0.35
Bladder/Bladder-TCC	ENSG00000132274	ENST00000450670	TRIM22	8	23	0.35
Bladder/Bladder-TCC	ENSG00000130726	ENST00000597136	TRIM28	8	23	0.35
Bladder/Bladder-TCC	ENSG00000117411	ENST00000434555	B4GALT2	8	23	0.35
Bladder/Bladder-TCC	ENSG00000090006	ENST00000243562	LTBP4	8	23	0.35
Bladder/Bladder-TCC	ENSG00000006607	ENST00000413432	FARP2	8	23	0.35
Uterus/Uterus-AdenoCA	ENSG00000250151	ENST00000418163	ARPC4-TTLL3	15	44	0.34
Uterus/Uterus-AdenoCA	ENSG00000204427	ENST00000495769	ABHD16A	15	44	0.34
Uterus/Uterus-AdenoCA	ENSG00000196967	ENST00000588354	ZNF585A	15	44	0.34
Uterus/Uterus-AdenoCA	ENSG00000196873	ENST00000377349	CBWD3	15	44	0.34
Uterus/Uterus-AdenoCA	ENSG00000172732	ENST00000529742	MUS81	15	44	0.34
Uterus/Uterus-AdenoCA	ENSG00000166946	ENST00000563065	CCNDBP1	15	44	0.34
Uterus/Uterus-AdenoCA	ENSG00000166173	ENST00000344870	LARP6	15	44	0.34
Uterus/Uterus-AdenoCA	ENSG00000161281	ENST00000437291	COX7A1	15	44	0.34
Uterus/Uterus-AdenoCA	ENSG00000160058	ENST00000413080	BSDC1	15	44	0.34
Uterus/Uterus-AdenoCA	ENSG00000157514	ENST00000372390	TSC22D3	15	44	0.34
Uterus/Uterus-AdenoCA	ENSG00000155561	ENST00000477620	NUP205	15	44	0.34
Uterus/Uterus-AdenoCA	ENSG00000155329	ENST00000504170	ZCCHC10	15	44	0.34
Uterus/Uterus-AdenoCA	ENSG00000151552	ENST00000428702	QDPR	15	44	0.34
Uterus/Uterus-AdenoCA	ENSG00000149582	ENST00000354064	TMEM25	15	44	0.34
Uterus/Uterus-AdenoCA	ENSG00000139725	ENST00000267205	RHOF	15	44	0.34
Uterus/Uterus-AdenoCA	ENSG00000136935	ENST00000475407	GOLGA1	15	44	0.34
Uterus/Uterus-AdenoCA	ENSG00000135597	ENST00000478483	REPS1	15	44	0.34
Uterus/Uterus-AdenoCA	ENSG00000134602	ENST00000394335	MST4	15	44	0.34
Uterus/Uterus-AdenoCA	ENSG00000128585	ENST00000458153	MKLN1	15	44	0.34
Uterus/Uterus-AdenoCA	ENSG00000126746	ENST00000355772	ZNF384	15	44	0.34
Uterus/Uterus-AdenoCA	ENSG00000119414	ENST00000373546	PPP6C	15	44	0.34
Uterus/Uterus-AdenoCA	ENSG00000115234	ENST00000453453	SNX17	15	44	0.34
Uterus/Uterus-AdenoCA	ENSG00000114859	ENST00000430397	CLCN2	15	44	0.34
Uterus/Uterus-AdenoCA	ENSG00000108523	ENST00000576965	RNF167	15	44	0.34
Uterus/Uterus-AdenoCA	ENSG00000106012	ENST00000404984	IQCE	15	44	0.34
Uterus/Uterus-AdenoCA	ENSG00000105559	ENST00000597129	PLEKHA4	15	44	0.34
Uterus/Uterus-AdenoCA	ENSG00000101361	ENST00000467196	NOP56	15	44	0.34
Uterus/Uterus-AdenoCA	ENSG00000092850	ENST00000207457	TEKT2	15	44	0.34
Uterus/Uterus-AdenoCA	ENSG00000090565	ENST00000450428	RAB11FIP3	15	44	0.34
Uterus/Uterus-AdenoCA	ENSG00000088930	ENST00000539513	XRN2	15	44	0.34
Uterus/Uterus-AdenoCA	ENSG00000079385	ENST00000403444	CEACAM1	15	44	0.34
Uterus/Uterus-AdenoCA	ENSG00000010361	ENST00000533418	FUZ	15	44	0.34
Thyroid/Thy-AdenoCA	ENSG00000184911	ENST00000334036	DMRTC1B	16	47	0.34
Thyroid/Thy-AdenoCA	ENSG00000102317	ENST00000376759	RBM3	16	47	0.34
Stomach/Stomach-AdenoCA	ENSG00000180902	ENST00000321264	D2HGDH	10	29	0.34
Stomach/Stomach-AdenoCA	ENSG00000172071	ENST00000303236	EIF2AK3	10	29	0.34
Stomach/Stomach-AdenoCA	ENSG00000166483	ENST00000450114	WEE1	10	29	0.34
Stomach/Stomach-AdenoCA	ENSG00000163728	ENST00000296015	TTC14	10	29	0.34
Stomach/Stomach-AdenoCA	ENSG00000138193	ENST00000371380	PLCE1	10	29	0.34
Stomach/Stomach-AdenoCA	ENSG00000116151	ENST00000378529	MORN1	10	29	0.34
Stomach/Stomach-AdenoCA	ENSG00000114857	ENST00000232978	NKTR	10	29	0.34
Stomach/Stomach-AdenoCA	ENSG00000093072	ENST00000262607	CECR1	10	29	0.34
Stomach/Stomach-AdenoCA	ENSG00000058668	ENST00000357681	ATP2B4	10	29	0.34
Stomach/Stomach-AdenoCA	ENSG00000035862	ENST00000262768	TIMP2	10	29	0.34
Ovary/Ovary-AdenoCA	ENSG00000184792	ENST00000332585	OSBP2	37	110	0.34
Ovary/Ovary-AdenoCA	ENSG00000180628	ENST00000371687	PCGF5	37	110	0.34
Ovary/Ovary-AdenoCA	ENSG00000168993	ENST00000304062	CPLX1	37	110	0.34
Ovary/Ovary-AdenoCA	ENSG00000154359	ENST00000398246	LONRF1	37	110	0.34
Ovary/Ovary-AdenoCA	ENSG00000119969	ENST00000348459	HELLS	37	110	0.34
Ovary/Ovary-AdenoCA	ENSG00000116786	ENST00000375793	PLEKHM2	37	110	0.34
Ovary/Ovary-AdenoCA	ENSG00000112305	ENST00000316999	SMAP1	37	110	0.34
Ovary/Ovary-AdenoCA	ENSG00000103269	ENST00000352681	RHBDL1	37	110	0.34
Ovary/Ovary-AdenoCA	ENSG00000085982	ENST00000251722	USP40	37	110	0.34
Ovary/Ovary-AdenoCA	ENSG00000013297	ENST00000486975	CLDN11	37	110	0.34
Kidney/Kidney-RCC	ENSG00000157303	ENST00000375469	SUSD3	40	117	0.34
Breast/Breast-AdenoCA	ENSG00000263020	ENST00000375880	CSNK2B-LY6G5B-1181	29	85	0.34
Breast/Breast-AdenoCA	ENSG00000145734	ENST00000358731	BDP1	29	85	0.34
Breast/Breast-AdenoCA	ENSG00000141873	ENST00000589363	SLC39A3	29	85	0.34
Breast/Breast-AdenoCA	ENSG00000139725	ENST00000267205	RHOF	29	85	0.34
Pancreas/Panc-AdenoCA	ENSG00000134775	ENST00000257209	FHOD3	25	75	0.33
Pancreas/Panc-AdenoCA	ENSG00000102287	ENST00000393914	GABRE	25	75	0.33
Ovary/Ovary-AdenoCA	ENSG00000135747	ENST00000366503	ZNF670	36	110	0.33
Ovary/Ovary-AdenoCA	ENSG00000135205	ENST00000431197	CCDC146	36	110	0.33
Ovary/Ovary-AdenoCA	ENSG00000122912	ENST00000539557	SLC25A16	36	110	0.33
Ovary/Ovary-AdenoCA	ENSG00000115486	ENST00000430215	GGCX	36	110	0.33
Liver/Liver-HCC	ENSG00000244242	ENST00000340134	IFITM10	33	100	0.33
Liver/Biliary-AdenoCA	ENSG00000183605	ENST00000330036	SFXN4	6	18	0.33
Liver/Biliary-AdenoCA	ENSG00000145826	ENST00000514447	LECT2	6	18	0.33
Liver/Biliary-AdenoCA	ENSG00000125652	ENST00000599849	ALKBH7	6	18	0.33
Liver/Biliary-AdenoCA	ENSG00000104892	ENST00000391946	KLC3	6	18	0.33
Liver/Biliary-AdenoCA	ENSG00000100612	ENST00000536410	DHRS7	6	18	0.33
Liver/Biliary-AdenoCA	ENSG00000091972	ENST00000383681	CD200	6	18	0.33
Liver/Biliary-AdenoCA	ENSG00000088930	ENST00000539513	XRN2	6	18	0.33
Liver/Biliary-AdenoCA	ENSG00000079112	ENST00000027335	CDH17	6	18	0.33
Kidney/Kidney-RCC	ENSG00000137871	ENST00000267807	ZNF280D	39	117	0.33
Kidney/Kidney-RCC	ENSG00000130717	ENST00000372210	UCK1	39	117	0.33
Kidney/Kidney-RCC	ENSG00000123191	ENST00000242839	ATP7B	39	117	0.33
Kidney/Kidney-RCC	ENSG00000076108	ENST00000379441	BAZ2A	39	117	0.33
Kidney/Kidney-ChRCC	ENSG00000164024	ENST00000296411	METAP1	14	43	0.33
Kidney/Kidney-ChRCC	ENSG00000160051	ENST00000291358	IQCC	14	43	0.33
Kidney/Kidney-ChRCC	ENSG00000145703	ENST00000274364	IQGAP2	14	43	0.33
Kidney/Kidney-ChRCC	ENSG00000138434	ENST00000431877	SSFA2	14	43	0.33
Kidney/Kidney-ChRCC	ENSG00000124406	ENST00000264449	ATP8A1	14	43	0.33
Kidney/Kidney-ChRCC	ENSG00000111912	ENST00000392477	NCOA7	14	43	0.33
Kidney/Kidney-ChRCC	ENSG00000090565	ENST00000434585	RAB11FIP3	14	43	0.33
Kidney/Kidney-ChRCC	ENSG00000061938	ENST00000333602	TNK2	14	43	0.33
Kidney/Kidney-ChRCC	ENSG00000022556	ENST00000448584	NLRP2	14	43	0.33
Colon/ColoRect-AdenoCA	ENSG00000165490	ENST00000533655	C11orf82	17	51	0.33
Colon/ColoRect-AdenoCA	ENSG00000152556	ENST00000395233	PFKM	17	51	0.33
Colon/ColoRect-AdenoCA	ENSG00000123908	ENST00000523609	AGO2	17	51	0.33
Colon/ColoRect-AdenoCA	ENSG00000121848	ENST00000539368	RNF115	17	51	0.33
CervixUteri/Cervix-SCC	ENSG00000198700	ENST00000456707	IPO9	6	18	0.33
CervixUteri/Cervix-SCC	ENSG00000197724	ENST00000375376	PHF2	6	18	0.33
CervixUteri/Cervix-SCC	ENSG00000196873	ENST00000377342	CBWD3	6	18	0.33
CervixUteri/Cervix-SCC	ENSG00000187742	ENST00000339901	SECISBP2	6	18	0.33
CervixUteri/Cervix-SCC	ENSG00000186818	ENST00000430952	LILRB4	6	18	0.33
CervixUteri/Cervix-SCC	ENSG00000186517	ENST00000368015	ARHGAP30	6	18	0.33
CervixUteri/Cervix-SCC	ENSG00000185104	ENST00000545823	FAF1	6	18	0.33
CervixUteri/Cervix-SCC	ENSG00000183495	ENST00000330386	EP400	6	18	0.33
CervixUteri/Cervix-SCC	ENSG00000182472	ENST00000594552	CAPN12	6	18	0.33
CervixUteri/Cervix-SCC	ENSG00000182010	ENST00000373789	RTKN2	6	18	0.33
CervixUteri/Cervix-SCC	ENSG00000181264	ENST00000314475	TMEM136	6	18	0.33
CervixUteri/Cervix-SCC	ENSG00000176473	ENST00000542471	WDR25	6	18	0.33
CervixUteri/Cervix-SCC	ENSG00000172456	ENST00000371210	FGGY	6	18	0.33
CervixUteri/Cervix-SCC	ENSG00000167986	ENST00000451943	DDB1	6	18	0.33
CervixUteri/Cervix-SCC	ENSG00000166484	ENST00000299612	MAPK7	6	18	0.33
CervixUteri/Cervix-SCC	ENSG00000166173	ENST00000344870	LARP6	6	18	0.33
CervixUteri/Cervix-SCC	ENSG00000164889	ENST00000392826	SLC4A2	6	18	0.33
CervixUteri/Cervix-SCC	ENSG00000163516	ENST00000409849	ANKZF1	6	18	0.33
CervixUteri/Cervix-SCC	ENSG00000146918	ENST00000541468	NCAPG2	6	18	0.33
CervixUteri/Cervix-SCC	ENSG00000144959	ENST00000543711	NCEH1	6	18	0.33
CervixUteri/Cervix-SCC	ENSG00000141564	ENST00000544334	RPTOR	6	18	0.33
CervixUteri/Cervix-SCC	ENSG00000140416	ENST00000358278	TPM1	6	18	0.33
CervixUteri/Cervix-SCC	ENSG00000138080	ENST00000433140	EMILIN1	6	18	0.33
CervixUteri/Cervix-SCC	ENSG00000137216	ENST00000371893	TMEM63B	6	18	0.33
CervixUteri/Cervix-SCC	ENSG00000136842	ENST00000375175	TMOD1	6	18	0.33
CervixUteri/Cervix-SCC	ENSG00000136504	ENST00000424009	KAT7	6	18	0.33
CervixUteri/Cervix-SCC	ENSG00000135747	ENST00000366503	ZNF670	6	18	0.33
CervixUteri/Cervix-SCC	ENSG00000135679	ENST00000428863	MDM2	6	18	0.33
CervixUteri/Cervix-SCC	ENSG00000134897	ENST00000448849	BIVM	6	18	0.33
CervixUteri/Cervix-SCC	ENSG00000134262	ENST00000369567	AP4B1	6	18	0.33
CervixUteri/Cervix-SCC	ENSG00000132470	ENST00000578318	ITGB4	6	18	0.33
CervixUteri/Cervix-SCC	ENSG00000130749	ENST00000601973	ZC3H4	6	18	0.33
CervixUteri/Cervix-SCC	ENSG00000128595	ENST00000538546	CALU	6	18	0.33
CervixUteri/Cervix-SCC	ENSG00000122591	ENST00000432176	FAM126A	6	18	0.33
CervixUteri/Cervix-SCC	ENSG00000118900	ENST00000545171	UBN1	6	18	0.33
CervixUteri/Cervix-SCC	ENSG00000116903	ENST00000366645	EXOC8	6	18	0.33
CervixUteri/Cervix-SCC	ENSG00000113448	ENST00000502575	PDE4D	6	18	0.33
CervixUteri/Cervix-SCC	ENSG00000108423	ENST00000346141	TUBD1	6	18	0.33
CervixUteri/Cervix-SCC	ENSG00000108389	ENST00000579925	MTMR4	6	18	0.33
CervixUteri/Cervix-SCC	ENSG00000105281	ENST00000412532	SLC1A5	6	18	0.33
CervixUteri/Cervix-SCC	ENSG00000104067	ENST00000400011	TJP1	6	18	0.33
CervixUteri/Cervix-SCC	ENSG00000103222	ENST00000349029	ABCC1	6	18	0.33
CervixUteri/Cervix-SCC	ENSG00000103043	ENST00000567648	VAC14	6	18	0.33
CervixUteri/Cervix-SCC	ENSG00000102974	ENST00000401394	CTCF	6	18	0.33
CervixUteri/Cervix-SCC	ENSG00000101361	ENST00000467196	NOP56	6	18	0.33
CervixUteri/Cervix-SCC	ENSG00000099949	ENST00000415817	LZTR1	6	18	0.33
CervixUteri/Cervix-SCC	ENSG00000094631	ENST00000430858	HDAC6	6	18	0.33
CervixUteri/Cervix-SCC	ENSG00000075790	ENST00000491150	BCAP29	6	18	0.33
CervixUteri/Cervix-SCC	ENSG00000065618	ENST00000433822	COL17A1	6	18	0.33
CervixUteri/Cervix-SCC	ENSG00000044115	ENST00000540387	CTNNA1	6	18	0.33
CervixUteri/Cervix-SCC	ENSG00000004534	ENST00000421682	RBM6	6	18	0.33
Breast/Breast-LobularCA	ENSG00000268083	ENST00000594769	AC104534.3	2	6	0.33
Breast/Breast-LobularCA	ENSG00000254996	ENST00000532219	ANKHD1-EIF4EBP3	2	6	0.33
Breast/Breast-LobularCA	ENSG00000196757	ENST00000254321	ZNF700	2	6	0.33
Breast/Breast-LobularCA	ENSG00000196550	ENST00000367128	FAM72A	2	6	0.33
Breast/Breast-LobularCA	ENSG00000182010	ENST00000373789	RTKN2	2	6	0.33
Breast/Breast-LobularCA	ENSG00000177595	ENST00000347755	PIDD	2	6	0.33
Breast/Breast-LobularCA	ENSG00000174206	ENST00000398055	C12orf66	2	6	0.33
Breast/Breast-LobularCA	ENSG00000172828	ENST00000303334	CES3	2	6	0.33
Breast/Breast-LobularCA	ENSG00000170242	ENST00000539466	USP47	2	6	0.33
Breast/Breast-LobularCA	ENSG00000167306	ENST00000285039	MYO5B	2	6	0.33
Breast/Breast-LobularCA	ENSG00000164742	ENST00000432715	ADCY1	2	6	0.33
Breast/Breast-LobularCA	ENSG00000164574	ENST00000297107	GALNT10	2	6	0.33
Breast/Breast-LobularCA	ENSG00000162144	ENST00000447532	CYB561A3	2	6	0.33
Breast/Breast-LobularCA	ENSG00000154710	ENST00000284957	RABGEF1	2	6	0.33
Breast/Breast-LobularCA	ENSG00000154380	ENST00000366843	ENAH	2	6	0.33
Breast/Breast-LobularCA	ENSG00000152520	ENST00000399613	PAN3	2	6	0.33
Breast/Breast-LobularCA	ENSG00000152223	ENST00000282041	EPG5	2	6	0.33
Breast/Breast-LobularCA	ENSG00000149091	ENST00000421244	DGKZ	2	6	0.33
Breast/Breast-LobularCA	ENSG00000145725	ENST00000358359	PPIP5K2	2	6	0.33
Breast/Breast-LobularCA	ENSG00000142556	ENST00000270649	ZNF614	2	6	0.33
Breast/Breast-LobularCA	ENSG00000141873	ENST00000589363	SLC39A3	2	6	0.33
Breast/Breast-LobularCA	ENSG00000137822	ENST00000564079	TUBGCP4	2	6	0.33
Breast/Breast-LobularCA	ENSG00000136861	ENST00000349780	CDK5RAP2	2	6	0.33
Breast/Breast-LobularCA	ENSG00000134769	ENST00000590598	DTNA	2	6	0.33
Breast/Breast-LobularCA	ENSG00000132780	ENST00000402363	NASP	2	6	0.33
Breast/Breast-LobularCA	ENSG00000132604	ENST00000603068	TERF2	2	6	0.33
Breast/Breast-LobularCA	ENSG00000119969	ENST00000348459	HELLS	2	6	0.33
Breast/Breast-LobularCA	ENSG00000119950	ENST00000361248	MXI1	2	6	0.33
Breast/Breast-LobularCA	ENSG00000105048	ENST00000587465	TNNT1	2	6	0.33
Breast/Breast-LobularCA	ENSG00000092853	ENST00000318121	CLSPN	2	6	0.33
Breast/Breast-LobularCA	ENSG00000062194	ENST00000506184	GPBP1	2	6	0.33
Breast/Breast-LobularCA	ENSG00000058668	ENST00000357681	ATP2B4	2	6	0.33
Breast/Breast-AdenoCA	ENSG00000163349	ENST00000369558	HIPK1	28	85	0.33
Brain/CNS-Oligo	ENSG00000180900	ENST00000320476	SCRIB	6	18	0.33
Brain/CNS-Oligo	ENSG00000136861	ENST00000349780	CDK5RAP2	6	18	0.33
Brain/CNS-Oligo	ENSG00000132639	ENST00000304886	SNAP25	6	18	0.33
Brain/CNS-Oligo	ENSG00000100678	ENST00000356921	SLC8A3	6	18	0.33
Brain/CNS-Oligo	ENSG00000052126	ENST00000299275	PLEKHA5	6	18	0.33
Brain/CNS-Oligo	ENSG00000036672	ENST00000260187	USP2	6	18	0.33
Uterus/Uterus-AdenoCA	ENSG00000204389	ENST00000608703	HSPA1A	14	44	0.32
Uterus/Uterus-AdenoCA	ENSG00000197724	ENST00000375376	PHF2	14	44	0.32
Uterus/Uterus-AdenoCA	ENSG00000197150	ENST00000466514	ABCB8	14	44	0.32
Uterus/Uterus-AdenoCA	ENSG00000196644	ENST00000447947	GPR89C	14	44	0.32
Uterus/Uterus-AdenoCA	ENSG00000186260	ENST00000318282	MKL2	14	44	0.32
Uterus/Uterus-AdenoCA	ENSG00000182871	ENST00000342220	COL18A1	14	44	0.32
Uterus/Uterus-AdenoCA	ENSG00000173327	ENST00000532507	MAP3K11	14	44	0.32
Uterus/Uterus-AdenoCA	ENSG00000171551	ENST00000411860	ECEL1	14	44	0.32
Uterus/Uterus-AdenoCA	ENSG00000167476	ENST00000300961	JSRP1	14	44	0.32
Uterus/Uterus-AdenoCA	ENSG00000167114	ENST00000372870	SLC27A4	14	44	0.32
Uterus/Uterus-AdenoCA	ENSG00000165490	ENST00000329143	C11orf82	14	44	0.32
Uterus/Uterus-AdenoCA	ENSG00000163468	ENST00000368259	CCT3	14	44	0.32
Uterus/Uterus-AdenoCA	ENSG00000163050	ENST00000366778	ADCK3	14	44	0.32
Uterus/Uterus-AdenoCA	ENSG00000157483	ENST00000559412	MYO1E	14	44	0.32
Uterus/Uterus-AdenoCA	ENSG00000157020	ENST00000337354	SEC13	14	44	0.32
Uterus/Uterus-AdenoCA	ENSG00000156804	ENST00000443022	FBXO32	14	44	0.32
Uterus/Uterus-AdenoCA	ENSG00000152556	ENST00000395233	PFKM	14	44	0.32
Uterus/Uterus-AdenoCA	ENSG00000140829	ENST00000567142	DHX38	14	44	0.32
Uterus/Uterus-AdenoCA	ENSG00000140416	ENST00000404484	TPM1	14	44	0.32
Uterus/Uterus-AdenoCA	ENSG00000140025	ENST00000556609	EFCAB11	14	44	0.32
Uterus/Uterus-AdenoCA	ENSG00000139323	ENST00000313546	POC1B	14	44	0.32
Uterus/Uterus-AdenoCA	ENSG00000136147	ENST00000488958	PHF11	14	44	0.32
Uterus/Uterus-AdenoCA	ENSG00000131089	ENST00000433323	ARHGEF9	14	44	0.32
Uterus/Uterus-AdenoCA	ENSG00000119950	ENST00000361248	MXI1	14	44	0.32
Uterus/Uterus-AdenoCA	ENSG00000115594	ENST00000409589	IL1R1	14	44	0.32
Uterus/Uterus-AdenoCA	ENSG00000108389	ENST00000579925	MTMR4	14	44	0.32
Uterus/Uterus-AdenoCA	ENSG00000107745	ENST00000476605	MICU1	14	44	0.32
Uterus/Uterus-AdenoCA	ENSG00000105568	ENST00000391791	PPP2R1A	14	44	0.32
Uterus/Uterus-AdenoCA	ENSG00000104884	ENST00000391945	ERCC2	14	44	0.32
Uterus/Uterus-AdenoCA	ENSG00000100353	ENST00000541106	EIF3D	14	44	0.32
Uterus/Uterus-AdenoCA	ENSG00000099992	ENST00000403362	TBC1D10A	14	44	0.32
Uterus/Uterus-AdenoCA	ENSG00000086619	ENST00000327333	ERO1LB	14	44	0.32
Uterus/Uterus-AdenoCA	ENSG00000073060	ENST00000376788	SCARB1	14	44	0.32
Uterus/Uterus-AdenoCA	ENSG00000071794	ENST00000465259	HLTF	14	44	0.32
Uterus/Uterus-AdenoCA	ENSG00000070413	ENST00000537045	DGCR2	14	44	0.32
Uterus/Uterus-AdenoCA	ENSG00000065000	ENST00000350812	AP3D1	14	44	0.32
Uterus/Uterus-AdenoCA	ENSG00000060069	ENST00000591598	CTDP1	14	44	0.32
Uterus/Uterus-AdenoCA	ENSG00000027001	ENST00000433710	MIPEP	14	44	0.32
Uterus/Uterus-AdenoCA	ENSG00000001626	ENST00000454343	CFTR	14	44	0.32
Thyroid/Thy-AdenoCA	ENSG00000104892	ENST00000391946	KLC3	15	47	0.32
Thyroid/Thy-AdenoCA	ENSG00000076108	ENST00000379441	BAZ2A	15	47	0.32
Prostate/Prost-AdenoCA	ENSG00000213366	ENST00000369831	GSTM2	6	19	0.32
Prostate/Prost-AdenoCA	ENSG00000204514	ENST00000596604	ZNF814	6	19	0.32
Prostate/Prost-AdenoCA	ENSG00000186654	ENST00000006251	PRR5	6	19	0.32
Prostate/Prost-AdenoCA	ENSG00000172594	ENST00000368440	SMPDL3A	6	19	0.32
Prostate/Prost-AdenoCA	ENSG00000171469	ENST00000302851	ZNF561	6	19	0.32
Prostate/Prost-AdenoCA	ENSG00000169282	ENST00000490337	KCNAB1	6	19	0.32
Prostate/Prost-AdenoCA	ENSG00000166912	ENST00000435680	MTMR10	6	19	0.32
Prostate/Prost-AdenoCA	ENSG00000157426	ENST00000205214	AASDH	6	19	0.32
Prostate/Prost-AdenoCA	ENSG00000145246	ENST00000273859	ATP10D	6	19	0.32
Prostate/Prost-AdenoCA	ENSG00000115274	ENST00000441673	INO80B	6	19	0.32
Prostate/Prost-AdenoCA	ENSG00000086200	ENST00000325324	IPO11	6	19	0.32
Prostate/Prost-AdenoCA	ENSG00000033627	ENST00000264649	ATP6V0A1	6	19	0.32
Pancreas/Panc-AdenoCA	ENSG00000171234	ENST00000502942	UGT2B7	24	75	0.32
Pancreas/Panc-AdenoCA	ENSG00000139926	ENST00000395718	FRMD6	24	75	0.32
Ovary/Ovary-AdenoCA	ENSG00000198723	ENST00000361664	C19orf45	35	110	0.32
Ovary/Ovary-AdenoCA	ENSG00000154380	ENST00000366843	ENAH	35	110	0.32
Ovary/Ovary-AdenoCA	ENSG00000140995	ENST00000418391	DEF8	35	110	0.32
Ovary/Ovary-AdenoCA	ENSG00000004838	ENST00000360165	ZMYND10	35	110	0.32
Muscle/Bone-Leiomyo	ENSG00000170049	ENST00000303790	KCNAB3	11	34	0.32
Muscle/Bone-Leiomyo	ENSG00000140416	ENST00000267996	TPM1	11	34	0.32
Muscle/Bone-Leiomyo	ENSG00000133816	ENST00000527546	MICAL2	11	34	0.32
Muscle/Bone-Leiomyo	ENSG00000123219	ENST00000396679	CENPK	11	34	0.32
Muscle/Bone-Leiomyo	ENSG00000089157	ENST00000549098	RPLP0	11	34	0.32
Lung/Lung-SCC	ENSG00000179455	ENST00000314520	MKRN3	15	47	0.32
Lung/Lung-SCC	ENSG00000099991	ENST00000263119	CABIN1	15	47	0.32
Lung/Lung-AdenoCA	ENSG00000188266	ENST00000408962	HYKK	12	37	0.32
Lung/Lung-AdenoCA	ENSG00000121380	ENST00000308721	BCL2L14	12	37	0.32
Lung/Lung-AdenoCA	ENSG00000115239	ENST00000263634	GPR75-ASB3	12	37	0.32
Lung/Lung-AdenoCA	ENSG00000103152	ENST00000397817	MPG	12	37	0.32
Kidney/Kidney-RCC	ENSG00000196305	ENST00000443024	IARS	38	117	0.32
Kidney/Kidney-RCC	ENSG00000181444	ENST00000484747	ZNF467	37	117	0.32
Kidney/Kidney-RCC	ENSG00000147996	ENST00000497250	CBWD5	38	117	0.32
Kidney/Kidney-RCC	ENSG00000119912	ENST00000265986	IDE	37	117	0.32
Kidney/Kidney-RCC	ENSG00000105877	ENST00000409508	DNAH11	38	117	0.32
Kidney/Kidney-RCC	ENSG00000105519	ENST00000588776	CAPS	37	117	0.32
Kidney/Kidney-RCC	ENSG00000103152	ENST00000397817	MPG	37	117	0.32
Breast/Breast-AdenoCA	ENSG00000151575	ENST00000352903	TEX9	27	85	0.32
Breast/Breast-AdenoCA	ENSG00000067369	ENST00000382044	TP53BP1	27	85	0.32
Brain/CNS-GBM	ENSG00000197928	ENST00000599012	ZNF677	9	28	0.32
Stomach/Stomach-AdenoCA	ENSG00000206560	ENST00000399451	ANKRD28	9	29	0.31
Stomach/Stomach-AdenoCA	ENSG00000196081	ENST00000418100	ZNF724P	9	29	0.31
Stomach/Stomach-AdenoCA	ENSG00000167004	ENST00000434494	PDIA3	9	29	0.31
Stomach/Stomach-AdenoCA	ENSG00000152520	ENST00000399613	PAN3	9	29	0.31
Stomach/Stomach-AdenoCA	ENSG00000132405	ENST00000409757	TBC1D14	9	29	0.31
Stomach/Stomach-AdenoCA	ENSG00000103168	ENST00000566732	TAF1C	9	29	0.31
Stomach/Stomach-AdenoCA	ENSG00000100888	ENST00000399982	CHD8	9	29	0.31
Stomach/Stomach-AdenoCA	ENSG00000082996	ENST00000392894	RNF13	9	29	0.31
Stomach/Stomach-AdenoCA	ENSG00000014824	ENST00000513699	SLC30A9	9	29	0.31
Skin/Skin-Melanoma	ENSG00000089157	ENST00000549098	RPLP0	11	36	0.31
Pancreas/Panc-AdenoCA	ENSG00000187555	ENST00000381886	USP7	23	75	0.31
Pancreas/Panc-AdenoCA	ENSG00000186275	ENST00000447862	NBPF12	23	75	0.31
Pancreas/Panc-AdenoCA	ENSG00000173821	ENST00000508628	RNF213	23	75	0.31
Pancreas/Panc-AdenoCA	ENSG00000168066	ENST00000227503	SF1	23	75	0.31
Pancreas/Panc-AdenoCA	ENSG00000166582	ENST00000299736	CENPV	23	75	0.31
Pancreas/Panc-AdenoCA	ENSG00000163904	ENST00000545472	SENP2	23	75	0.31
Pancreas/Panc-AdenoCA	ENSG00000144407	ENST00000419079	PTH2R	23	75	0.31
Pancreas/Panc-AdenoCA	ENSG00000122497	ENST00000369219	NBPF14	23	75	0.31
Ovary/Ovary-AdenoCA	ENSG00000155034	ENST00000382368	FBXL18	34	110	0.31
Ovary/Ovary-AdenoCA	ENSG00000090006	ENST00000243562	LTBP4	34	110	0.31
Liver/Liver-HCC	ENSG00000091262	ENST00000575728	ABCC6	31	100	0.31
Kidney/Kidney-RCC	ENSG00000214530	ENST00000537947	STARD10	36	117	0.31
Kidney/Kidney-RCC	ENSG00000214517	ENST00000328257	PPME1	36	117	0.31
Kidney/Kidney-RCC	ENSG00000149328	ENST00000339772	GLB1L2	36	117	0.31
Kidney/Kidney-RCC	ENSG00000136147	ENST00000488958	PHF11	36	117	0.31
Kidney/Kidney-RCC	ENSG00000110811	ENST00000396725	LEPREL2	36	117	0.31
Kidney/Kidney-RCC	ENSG00000100075	ENST00000451283	SLC25A1	36	117	0.31
Kidney/Kidney-RCC	ENSG00000070413	ENST00000537045	DGCR2	36	117	0.31
Colon/ColoRect-AdenoCA	ENSG00000239672	ENST00000475573	NME1	16	51	0.31
Colon/ColoRect-AdenoCA	ENSG00000175198	ENST00000428969	PCCA	16	51	0.31
Colon/ColoRect-AdenoCA	ENSG00000075856	ENST00000546728	SART3	16	51	0.31
Breast/Breast-AdenoCA	ENSG00000196873	ENST00000377342	CBWD3	26	85	0.31
Breast/Breast-AdenoCA	ENSG00000196081	ENST00000418100	ZNF724P	26	85	0.31
Breast/Breast-AdenoCA	ENSG00000138311	ENST00000395254	ZNF365	26	85	0.31
Breast/Breast-AdenoCA	ENSG00000110628	ENST00000449793	SLC22A18	26	85	0.31
Blood/Lymph-CLL	ENSG00000102174	ENST00000379374	PHEX	21	68	0.31
Uterus/Uterus-AdenoCA	ENSG00000243678	ENST00000393183	NME1-NME2	13	44	0.30
Uterus/Uterus-AdenoCA	ENSG00000217555	ENST00000351137	CKLF	13	44	0.30
Uterus/Uterus-AdenoCA	ENSG00000213563	ENST00000313465	C8orf82	13	44	0.30
Uterus/Uterus-AdenoCA	ENSG00000204822	ENST00000409710	MRPL53	13	44	0.30
Uterus/Uterus-AdenoCA	ENSG00000198408	ENST00000439817	MGEA5	13	44	0.30
Uterus/Uterus-AdenoCA	ENSG00000196821	ENST00000374026	C6orf106	13	44	0.30
Uterus/Uterus-AdenoCA	ENSG00000185499	ENST00000338684	MUC1	13	44	0.30
Uterus/Uterus-AdenoCA	ENSG00000185201	ENST00000399815	IFITM2	13	44	0.30
Uterus/Uterus-AdenoCA	ENSG00000178498	ENST00000551632	DTX3	13	44	0.30
Uterus/Uterus-AdenoCA	ENSG00000172531	ENST00000312989	PPP1CA	13	44	0.30
Uterus/Uterus-AdenoCA	ENSG00000169727	ENST00000578168	GPS1	13	44	0.30
Uterus/Uterus-AdenoCA	ENSG00000168785	ENST00000508798	TSPAN5	13	44	0.30
Uterus/Uterus-AdenoCA	ENSG00000167615	ENST00000421200	LENG8	13	44	0.30
Uterus/Uterus-AdenoCA	ENSG00000164674	ENST00000367081	SYTL3	13	44	0.30
Uterus/Uterus-AdenoCA	ENSG00000162069	ENST00000389347	CCDC64B	13	44	0.30
Uterus/Uterus-AdenoCA	ENSG00000160469	ENST00000326848	BRSK1	13	44	0.30
Uterus/Uterus-AdenoCA	ENSG00000153292	ENST00000283297	GPR110	13	44	0.30
Uterus/Uterus-AdenoCA	ENSG00000152583	ENST00000503414	SPARCL1	13	44	0.30
Uterus/Uterus-AdenoCA	ENSG00000143575	ENST00000532105	HAX1	13	44	0.30
Uterus/Uterus-AdenoCA	ENSG00000142444	ENST00000588807	C19orf52	13	44	0.30
Uterus/Uterus-AdenoCA	ENSG00000138081	ENST00000402508	FBXO11	13	44	0.30
Uterus/Uterus-AdenoCA	ENSG00000138031	ENST00000498288	ADCY3	13	44	0.30
Uterus/Uterus-AdenoCA	ENSG00000136643	ENST00000366959	RPS6KC1	13	44	0.30
Uterus/Uterus-AdenoCA	ENSG00000134262	ENST00000369567	AP4B1	13	44	0.30
Uterus/Uterus-AdenoCA	ENSG00000133112	ENST00000379060	TPT1	13	44	0.30
Uterus/Uterus-AdenoCA	ENSG00000132970	ENST00000335327	WASF3	13	44	0.30
Uterus/Uterus-AdenoCA	ENSG00000125877	ENST00000399838	ITPA	13	44	0.30
Uterus/Uterus-AdenoCA	ENSG00000124222	ENST00000361830	STX16	13	44	0.30
Uterus/Uterus-AdenoCA	ENSG00000117153	ENST00000367259	KLHL12	13	44	0.30
Uterus/Uterus-AdenoCA	ENSG00000116151	ENST00000449373	MORN1	13	44	0.30
Uterus/Uterus-AdenoCA	ENSG00000113838	ENST00000446782	TBCCD1	13	44	0.30
Uterus/Uterus-AdenoCA	ENSG00000111540	ENST00000549505	RAB5B	13	44	0.30
Uterus/Uterus-AdenoCA	ENSG00000110628	ENST00000449793	SLC22A18	13	44	0.30
Uterus/Uterus-AdenoCA	ENSG00000107130	ENST00000458469	NCS1	13	44	0.30
Uterus/Uterus-AdenoCA	ENSG00000105204	ENST00000348817	DYRK1B	13	44	0.30
Uterus/Uterus-AdenoCA	ENSG00000104812	ENST00000263276	GYS1	13	44	0.30
Uterus/Uterus-AdenoCA	ENSG00000101220	ENST00000399683	C20orf27	13	44	0.30
Uterus/Uterus-AdenoCA	ENSG00000017621	ENST00000425661	MAGIX	13	44	0.30
Uterus/Uterus-AdenoCA	ENSG00000008838	ENST00000491466	MED24	13	44	0.30
Uterus/Uterus-AdenoCA	ENSG00000007866	ENST00000402886	TEAD3	13	44	0.30
Uterus/Uterus-AdenoCA	ENSG00000007541	ENST00000026218	PIGQ	13	44	0.30
Thyroid/Thy-AdenoCA	ENSG00000146021	ENST00000309755	KLHL3	14	47	0.30
Thyroid/Thy-AdenoCA	ENSG00000109689	ENST00000465503	STIM2	14	47	0.30
Ovary/Ovary-AdenoCA	ENSG00000235173	ENST00000347708	FAM203A	33	110	0.30
Ovary/Ovary-AdenoCA	ENSG00000172366	ENST00000307650	FAM195A	33	110	0.30
Ovary/Ovary-AdenoCA	ENSG00000100462	ENST00000324366	PRMT5	33	110	0.30
Lung/Lung-SCC	ENSG00000166965	ENST00000555155	RCCD1	14	47	0.30
Lung/Lung-SCC	ENSG00000133858	ENST00000378743	ZFC3H1	14	47	0.30
Lung/Lung-SCC	ENSG00000112679	ENST00000344450	DUSP22	14	47	0.30
Lung/Lung-SCC	ENSG00000101342	ENST00000217320	TLDC2	14	47	0.30
Lung/Lung-SCC	ENSG00000074964	ENST00000452522	ARHGEF10L	14	47	0.30
Lung/Lung-AdenoCA	ENSG00000133858	ENST00000378743	ZFC3H1	11	37	0.30
Lung/Lung-AdenoCA	ENSG00000132970	ENST00000335327	WASF3	11	37	0.30
Liver/Liver-HCC	ENSG00000103152	ENST00000397817	MPG	30	100	0.30
Kidney/Kidney-RCC	ENSG00000214087	ENST00000397498	ARL16	35	117	0.30
Kidney/Kidney-RCC	ENSG00000213999	ENST00000162023	MEF2B	35	117	0.30
Kidney/Kidney-RCC	ENSG00000172922	ENST00000533698	RNASEH2C	35	117	0.30
Kidney/Kidney-RCC	ENSG00000006327	ENST00000341627	TNFRSF12A	35	117	0.30
Kidney/Kidney-ChRCC	ENSG00000187609	ENST00000465160	EXD3	13	43	0.30
Kidney/Kidney-ChRCC	ENSG00000182957	ENST00000382108	SPATA13	13	43	0.30
Kidney/Kidney-ChRCC	ENSG00000174840	ENST00000487257	PDE12	13	43	0.30
Kidney/Kidney-ChRCC	ENSG00000163331	ENST00000309950	DAPL1	13	43	0.30
Kidney/Kidney-ChRCC	ENSG00000162139	ENST00000294064	NEU3	13	43	0.30
Kidney/Kidney-ChRCC	ENSG00000148219	ENST00000373986	ASTN2	13	43	0.30
Kidney/Kidney-ChRCC	ENSG00000144485	ENST00000409002	HES6	13	43	0.30
Kidney/Kidney-ChRCC	ENSG00000114279	ENST00000454309	FGF12	13	43	0.30
Kidney/Kidney-ChRCC	ENSG00000076770	ENST00000370857	MBNL3	13	43	0.30
Kidney/Kidney-ChRCC	ENSG00000058668	ENST00000357681	ATP2B4	13	43	0.30
Bladder/Bladder-TCC	ENSG00000198026	ENST00000426788	ZNF335	7	23	0.30
Bladder/Bladder-TCC	ENSG00000180902	ENST00000403782	D2HGDH	7	23	0.30
Bladder/Bladder-TCC	ENSG00000168071	ENST00000359902	CCDC88B	7	23	0.30
Bladder/Bladder-TCC	ENSG00000167895	ENST00000589691	TMC8	7	23	0.30
Bladder/Bladder-TCC	ENSG00000167535	ENST00000547230	CACNB3	7	23	0.30
Bladder/Bladder-TCC	ENSG00000163728	ENST00000296015	TTC14	7	23	0.30
Bladder/Bladder-TCC	ENSG00000163625	ENST00000322366	WDFY3	7	23	0.30
Bladder/Bladder-TCC	ENSG00000149480	ENST00000524902	MTA2	7	23	0.30
Bladder/Bladder-TCC	ENSG00000140416	ENST00000358278	TPM1	7	23	0.30
Bladder/Bladder-TCC	ENSG00000138326	ENST00000372360	RPS24	7	23	0.30
Bladder/Bladder-TCC	ENSG00000138311	ENST00000395254	ZNF365	7	23	0.30
Bladder/Bladder-TCC	ENSG00000120708	ENST00000508076	TGFBI	7	23	0.30
Bladder/Bladder-TCC	ENSG00000116406	ENST00000439962	EDEM3	7	23	0.30
Bladder/Bladder-TCC	ENSG00000104549	ENST00000523430	SQLE	7	23	0.30
Bladder/Bladder-TCC	ENSG00000103549	ENST00000602784	RNF40	7	23	0.30
Bladder/Bladder-TCC	ENSG00000101474	ENST00000451442	APMAP	7	23	0.30
Bladder/Bladder-TCC	ENSG00000100483	ENST00000395860	VCPKMT	7	23	0.30
Bladder/Bladder-TCC	ENSG00000092853	ENST00000318121	CLSPN	7	23	0.30
Bladder/Bladder-TCC	ENSG00000065802	ENST00000438264	ASB1	7	23	0.30
Bladder/Bladder-TCC	ENSG00000064932	ENST00000438103	SBNO2	7	23	0.30
Bladder/Bladder-TCC	ENSG00000063978	ENST00000541204	RNF4	7	23	0.30
Pancreas/Panc-AdenoCA	ENSG00000185246	ENST00000355765	PRPF39	22	75	0.29
Pancreas/Panc-AdenoCA	ENSG00000172292	ENST00000305747	CERS6	22	75	0.29
Pancreas/Panc-AdenoCA	ENSG00000163584	ENST00000463836	RPL22L1	22	75	0.29
Pancreas/Panc-AdenoCA	ENSG00000140961	ENST00000565123	OSGIN1	22	75	0.29
Pancreas/Panc-AdenoCA	ENSG00000130723	ENST00000357304	PRRC2B	22	75	0.29
Pancreas/Panc-AdenoCA	ENSG00000100201	ENST00000396821	DDX17	22	75	0.29
Ovary/Ovary-AdenoCA	ENSG00000233822	ENST00000449538	HIST1H2BN	32	110	0.29
Ovary/Ovary-AdenoCA	ENSG00000205021	ENST00000422211	CCL3L1	32	110	0.29
Ovary/Ovary-AdenoCA	ENSG00000105372	ENST00000221975	RPS19	32	110	0.29
Ovary/Ovary-AdenoCA	ENSG00000076248	ENST00000242576	UNG	32	110	0.29
Ovary/Ovary-AdenoCA	ENSG00000036054	ENST00000344949	TBC1D23	32	110	0.29
Muscle/Bone-Leiomyo	ENSG00000142875	ENST00000394839	PRKACB	10	34	0.29
Muscle/Bone-Leiomyo	ENSG00000105519	ENST00000222125	CAPS	10	34	0.29
Muscle/Bone-Leiomyo	ENSG00000089597	ENST00000532402	GANAB	10	34	0.29
Liver/Liver-HCC	ENSG00000115875	ENST00000409276	SRSF7	29	100	0.29
Kidney/Kidney-RCC	ENSG00000119280	ENST00000427697	C1orf198	34	117	0.29
Colon/ColoRect-AdenoCA	ENSG00000196873	ENST00000377349	CBWD3	15	51	0.29
Colon/ColoRect-AdenoCA	ENSG00000196757	ENST00000254321	ZNF700	15	51	0.29
Colon/ColoRect-AdenoCA	ENSG00000169239	ENST00000479740	CA5B	15	51	0.29
Colon/ColoRect-AdenoCA	ENSG00000158042	ENST00000532203	MRPL17	15	51	0.29
Colon/ColoRect-AdenoCA	ENSG00000037474	ENST00000506139	NSUN2	15	51	0.29
Colon/ColoRect-AdenoCA	ENSG00000014824	ENST00000513699	SLC30A9	15	51	0.29
Breast/Breast-AdenoCA	ENSG00000197043	ENST00000356496	ANXA6	25	85	0.29
Breast/Breast-AdenoCA	ENSG00000196757	ENST00000254321	ZNF700	25	85	0.29
Breast/Breast-AdenoCA	ENSG00000152223	ENST00000282041	EPG5	25	85	0.29
Breast/Breast-AdenoCA	ENSG00000140025	ENST00000556609	EFCAB11	25	85	0.29
Brain/CNS-GBM	ENSG00000165490	ENST00000533655	C11orf82	8	28	0.29
Brain/CNS-GBM	ENSG00000132639	ENST00000304886	SNAP25	8	28	0.29
Blood/Lymph-CLL	ENSG00000141741	ENST00000577810	MIEN1	20	68	0.29
Blood/Lymph-CLL	ENSG00000107262	ENST00000379707	BAG1	20	68	0.29
Blood/Lymph-CLL	ENSG00000077721	ENST00000371569	UBE2A	20	68	0.29
Stomach/Stomach-AdenoCA	ENSG00000214967	ENST00000344087	NPIPA7	8	29	0.28
Stomach/Stomach-AdenoCA	ENSG00000182985	ENST00000452722	CADM1	8	29	0.28
Stomach/Stomach-AdenoCA	ENSG00000171456	ENST00000375687	ASXL1	8	29	0.28
Stomach/Stomach-AdenoCA	ENSG00000170175	ENST00000306071	CHRNB1	8	29	0.28
Stomach/Stomach-AdenoCA	ENSG00000168477	ENST00000375244	TNXB	8	29	0.28
Stomach/Stomach-AdenoCA	ENSG00000163950	ENST00000489418	SLBP	8	29	0.28
Stomach/Stomach-AdenoCA	ENSG00000157600	ENST00000372068	TMEM164	8	29	0.28
Stomach/Stomach-AdenoCA	ENSG00000141295	ENST00000290216	SCRN2	8	29	0.28
Stomach/Stomach-AdenoCA	ENSG00000140332	ENST00000557997	TLE3	8	29	0.28
Stomach/Stomach-AdenoCA	ENSG00000132142	ENST00000394406	ACACA	8	29	0.28
Stomach/Stomach-AdenoCA	ENSG00000127481	ENST00000375254	UBR4	8	29	0.28
Stomach/Stomach-AdenoCA	ENSG00000122497	ENST00000369219	NBPF14	8	29	0.28
Stomach/Stomach-AdenoCA	ENSG00000114867	ENST00000346169	EIF4G1	8	29	0.28
Stomach/Stomach-AdenoCA	ENSG00000112992	ENST00000344920	NNT	8	29	0.28
Stomach/Stomach-AdenoCA	ENSG00000107290	ENST00000224140	SETX	8	29	0.28
Skin/Skin-Melanoma	ENSG00000180628	ENST00000371687	PCGF5	10	36	0.28
Pancreas/Panc-AdenoCA	ENSG00000175868	ENST00000533448	CALCB	21	75	0.28
Pancreas/Panc-AdenoCA	ENSG00000150672	ENST00000376104	DLG2	21	75	0.28
Pancreas/Panc-AdenoCA	ENSG00000132680	ENST00000368321	KIAA0907	21	75	0.28
Pancreas/Panc-AdenoCA	ENSG00000129422	ENST00000262102	MTUS1	21	75	0.28
Pancreas/Panc-AdenoCA	ENSG00000128510	ENST00000445470	CPA4	21	75	0.28
Pancreas/Panc-AdenoCA	ENSG00000111644	ENST00000536350	ACRBP	21	75	0.28
Pancreas/Panc-AdenoCA	ENSG00000105726	ENST00000357324	ATP13A1	21	75	0.28
Pancreas/Panc-AdenoCA	ENSG00000091490	ENST00000399878	SEL1L3	21	75	0.28
Pancreas/Panc-AdenoCA	ENSG00000039523	ENST00000428437	FAM65A	21	75	0.28
Ovary/Ovary-AdenoCA	ENSG00000163596	ENST00000416760	ICA1L	31	110	0.28
Ovary/Ovary-AdenoCA	ENSG00000142192	ENST00000357903	APP	31	110	0.28
Ovary/Ovary-AdenoCA	ENSG00000062194	ENST00000506184	GPBP1	31	110	0.28
Ovary/Ovary-AdenoCA	ENSG00000058668	ENST00000357681	ATP2B4	31	110	0.28
Lung/Lung-SCC	ENSG00000164808	ENST00000517693	SPIDR	13	47	0.28
Lung/Lung-SCC	ENSG00000152520	ENST00000399613	PAN3	13	47	0.28
Lung/Lung-SCC	ENSG00000144026	ENST00000447814	ZNF514	13	47	0.28
Lung/Lung-SCC	ENSG00000100628	ENST00000315988	ASB2	13	47	0.28
Lung/Lung-SCC	ENSG00000100201	ENST00000396821	DDX17	13	47	0.28
Liver/Biliary-AdenoCA	ENSG00000243678	ENST00000393183	NME1-NME2	5	18	0.28
Liver/Biliary-AdenoCA	ENSG00000196967	ENST00000588354	ZNF585A	5	18	0.28
Liver/Biliary-AdenoCA	ENSG00000188372	ENST00000336517	ZP3	5	18	0.28
Liver/Biliary-AdenoCA	ENSG00000179344	ENST00000374943	HLA-DQB1	5	18	0.28
Liver/Biliary-AdenoCA	ENSG00000169554	ENST00000419938	ZEB2	5	18	0.28
Liver/Biliary-AdenoCA	ENSG00000168952	ENST00000546511	STXBP6	5	18	0.28
Liver/Biliary-AdenoCA	ENSG00000167476	ENST00000300961	JSRP1	5	18	0.28
Liver/Biliary-AdenoCA	ENSG00000147862	ENST00000606230	NFIB	5	18	0.28
Liver/Biliary-AdenoCA	ENSG00000113971	ENST00000326682	NPHP3	5	18	0.28
Liver/Biliary-AdenoCA	ENSG00000075399	ENST00000561976	VPS9D1	5	18	0.28
Kidney/Kidney-RCC	ENSG00000151726	ENST00000281455	ACSL1	33	117	0.28
Kidney/Kidney-RCC	ENSG00000122912	ENST00000609923	SLC25A16	33	117	0.28
Kidney/Kidney-RCC	ENSG00000105137	ENST00000600440	SYDE1	33	117	0.28
Kidney/Kidney-RCC	ENSG00000033627	ENST00000264649	ATP6V0A1	33	117	0.28
Kidney/Kidney-ChRCC	ENSG00000205336	ENST00000567835	GPR56	12	43	0.28
Kidney/Kidney-ChRCC	ENSG00000163964	ENST00000314118	PIGX	12	43	0.28
Kidney/Kidney-ChRCC	ENSG00000121210	ENST00000409959	KIAA0922	12	43	0.28
Kidney/Kidney-ChRCC	ENSG00000101974	ENST00000327569	ATP11C	12	43	0.28
Kidney/Kidney-ChRCC	ENSG00000054793	ENST00000338821	ATP9A	12	43	0.28
CervixUteri/Cervix-SCC	ENSG00000248643	ENST00000500635	RBM14-RBM4	5	18	0.28
CervixUteri/Cervix-SCC	ENSG00000233024	ENST00000545114	NPIPA7	5	18	0.28
CervixUteri/Cervix-SCC	ENSG00000197343	ENST00000320583	ZNF655	5	18	0.28
CervixUteri/Cervix-SCC	ENSG00000182871	ENST00000342220	COL18A1	5	18	0.28
CervixUteri/Cervix-SCC	ENSG00000179604	ENST00000439510	CDC42EP4	5	18	0.28
CervixUteri/Cervix-SCC	ENSG00000177054	ENST00000399351	ZDHHC13	5	18	0.28
CervixUteri/Cervix-SCC	ENSG00000176619	ENST00000325327	LMNB2	5	18	0.28
CervixUteri/Cervix-SCC	ENSG00000176273	ENST00000371408	SLC35G1	5	18	0.28
CervixUteri/Cervix-SCC	ENSG00000173599	ENST00000529047	PC	5	18	0.28
CervixUteri/Cervix-SCC	ENSG00000169764	ENST00000445915	UGP2	5	18	0.28
CervixUteri/Cervix-SCC	ENSG00000168385	ENST00000407971	SEPT2	5	18	0.28
CervixUteri/Cervix-SCC	ENSG00000167881	ENST00000602720	SRP68	5	18	0.28
CervixUteri/Cervix-SCC	ENSG00000167107	ENST00000502667	ACSF2	5	18	0.28
CervixUteri/Cervix-SCC	ENSG00000161204	ENST00000292808	ABCF3	5	18	0.28
CervixUteri/Cervix-SCC	ENSG00000161016	ENST00000531975	RPL8	5	18	0.28
CervixUteri/Cervix-SCC	ENSG00000160741	ENST00000368630	CRTC2	5	18	0.28
CervixUteri/Cervix-SCC	ENSG00000156050	ENST00000556794	FAM161B	5	18	0.28
CervixUteri/Cervix-SCC	ENSG00000153404	ENST00000502646	PLEKHG4B	5	18	0.28
CervixUteri/Cervix-SCC	ENSG00000151239	ENST00000552521	TWF1	5	18	0.28
CervixUteri/Cervix-SCC	ENSG00000149577	ENST00000532062	SIDT2	5	18	0.28
CervixUteri/Cervix-SCC	ENSG00000144712	ENST00000454887	CAND2	5	18	0.28
CervixUteri/Cervix-SCC	ENSG00000141756	ENST00000544340	FKBP10	5	18	0.28
CervixUteri/Cervix-SCC	ENSG00000141556	ENST00000577051	TBCD	5	18	0.28
CervixUteri/Cervix-SCC	ENSG00000138375	ENST00000392128	SMARCAL1	5	18	0.28
CervixUteri/Cervix-SCC	ENSG00000138190	ENST00000443748	EXOC6	5	18	0.28
CervixUteri/Cervix-SCC	ENSG00000136859	ENST00000373417	ANGPTL2	5	18	0.28
CervixUteri/Cervix-SCC	ENSG00000135535	ENST00000413644	CD164	5	18	0.28
CervixUteri/Cervix-SCC	ENSG00000134470	ENST00000379977	IL15RA	5	18	0.28
CervixUteri/Cervix-SCC	ENSG00000132153	ENST00000348968	DHX30	5	18	0.28
CervixUteri/Cervix-SCC	ENSG00000132024	ENST00000587508	CC2D1A	5	18	0.28
CervixUteri/Cervix-SCC	ENSG00000131778	ENST00000369259	CHD1L	5	18	0.28
CervixUteri/Cervix-SCC	ENSG00000130640	ENST00000417178	TUBGCP2	5	18	0.28
CervixUteri/Cervix-SCC	ENSG00000130558	ENST00000371796	OLFM1	5	18	0.28
CervixUteri/Cervix-SCC	ENSG00000128683	ENST00000344257	GAD1	5	18	0.28
CervixUteri/Cervix-SCC	ENSG00000127252	ENST00000264735	HRASLS	5	18	0.28
CervixUteri/Cervix-SCC	ENSG00000125826	ENST00000475269	RBCK1	5	18	0.28
CervixUteri/Cervix-SCC	ENSG00000124191	ENST00000413823	TOX2	5	18	0.28
CervixUteri/Cervix-SCC	ENSG00000124151	ENST00000341724	NCOA3	5	18	0.28
CervixUteri/Cervix-SCC	ENSG00000123739	ENST00000502283	PLA2G12A	5	18	0.28
CervixUteri/Cervix-SCC	ENSG00000120694	ENST00000435381	HSPH1	5	18	0.28
CervixUteri/Cervix-SCC	ENSG00000119471	ENST00000398803	HSDL2	5	18	0.28
CervixUteri/Cervix-SCC	ENSG00000116260	ENST00000443059	QSOX1	5	18	0.28
CervixUteri/Cervix-SCC	ENSG00000115963	ENST00000409557	RND3	5	18	0.28
CervixUteri/Cervix-SCC	ENSG00000115594	ENST00000409589	IL1R1	5	18	0.28
CervixUteri/Cervix-SCC	ENSG00000114857	ENST00000232978	NKTR	5	18	0.28
CervixUteri/Cervix-SCC	ENSG00000113657	ENST00000343218	DPYSL3	5	18	0.28
CervixUteri/Cervix-SCC	ENSG00000112511	ENST00000427826	PHF1	5	18	0.28
CervixUteri/Cervix-SCC	ENSG00000111707	ENST00000397564	SUDS3	5	18	0.28
CervixUteri/Cervix-SCC	ENSG00000111605	ENST00000266679	CPSF6	5	18	0.28
CervixUteri/Cervix-SCC	ENSG00000111540	ENST00000549505	RAB5B	5	18	0.28
CervixUteri/Cervix-SCC	ENSG00000108262	ENST00000394869	GIT1	5	18	0.28
CervixUteri/Cervix-SCC	ENSG00000106049	ENST00000428288	HIBADH	5	18	0.28
CervixUteri/Cervix-SCC	ENSG00000105939	ENST00000460845	ZC3HAV1	5	18	0.28
CervixUteri/Cervix-SCC	ENSG00000105568	ENST00000391791	PPP2R1A	5	18	0.28
CervixUteri/Cervix-SCC	ENSG00000104812	ENST00000263276	GYS1	5	18	0.28
CervixUteri/Cervix-SCC	ENSG00000101417	ENST00000217398	PXMP4	5	18	0.28
CervixUteri/Cervix-SCC	ENSG00000085832	ENST00000371730	EPS15	5	18	0.28
CervixUteri/Cervix-SCC	ENSG00000073008	ENST00000187830	PVR	5	18	0.28
CervixUteri/Cervix-SCC	ENSG00000070413	ENST00000537045	DGCR2	5	18	0.28
CervixUteri/Cervix-SCC	ENSG00000069943	ENST00000565502	PIGB	5	18	0.28
CervixUteri/Cervix-SCC	ENSG00000062485	ENST00000549143	CS	5	18	0.28
CervixUteri/Cervix-SCC	ENSG00000055917	ENST00000319801	PUM2	5	18	0.28
CervixUteri/Cervix-SCC	ENSG00000022556	ENST00000448584	NLRP2	5	18	0.28
CervixUteri/Cervix-SCC	ENSG00000014257	ENST00000351273	ACPP	5	18	0.28
CervixUteri/Cervix-SCC	ENSG00000008838	ENST00000491466	MED24	5	18	0.28
CervixUteri/Cervix-SCC	ENSG00000004866	ENST00000422922	ST7	5	18	0.28
CervixUteri/Cervix-SCC	ENSG00000003400	ENST00000360132	CASP10	5	18	0.28
Breast/Breast-AdenoCA	ENSG00000163728	ENST00000296015	TTC14	24	85	0.28
Breast/Breast-AdenoCA	ENSG00000137822	ENST00000564079	TUBGCP4	24	85	0.28
Brain/CNS-Oligo	ENSG00000172915	ENST00000379939	NBEA	5	18	0.28
Brain/CNS-Oligo	ENSG00000151778	ENST00000493476	SERP2	5	18	0.28
Brain/CNS-Oligo	ENSG00000145725	ENST00000358359	PPIP5K2	5	18	0.28
Brain/CNS-Oligo	ENSG00000133083	ENST00000379892	DCLK1	5	18	0.28
Brain/CNS-Oligo	ENSG00000117410	ENST00000472174	ATP6V0B	5	18	0.28
Blood/Lymph-CLL	ENSG00000197448	ENST00000479303	GSTK1	19	68	0.28
Blood/Lymph-CLL	ENSG00000178127	ENST00000400033	NDUFV2	19	68	0.28
Uterus/Uterus-AdenoCA	ENSG00000215018	ENST00000453441	COL28A1	12	44	0.27
Uterus/Uterus-AdenoCA	ENSG00000198723	ENST00000361664	C19orf45	12	44	0.27
Uterus/Uterus-AdenoCA	ENSG00000187535	ENST00000361339	IFT140	12	44	0.27
Uterus/Uterus-AdenoCA	ENSG00000185238	ENST00000330796	PRMT3	12	44	0.27
Uterus/Uterus-AdenoCA	ENSG00000182541	ENST00000444929	LIMK2	12	44	0.27
Uterus/Uterus-AdenoCA	ENSG00000177885	ENST00000392563	GRB2	12	44	0.27
Uterus/Uterus-AdenoCA	ENSG00000175550	ENST00000532933	DRAP1	12	44	0.27
Uterus/Uterus-AdenoCA	ENSG00000173218	ENST00000369510	VANGL1	12	44	0.27
Uterus/Uterus-AdenoCA	ENSG00000172922	ENST00000533698	RNASEH2C	12	44	0.27
Uterus/Uterus-AdenoCA	ENSG00000172009	ENST00000590970	THOP1	12	44	0.27
Uterus/Uterus-AdenoCA	ENSG00000168003	ENST00000536981	SLC3A2	12	44	0.27
Uterus/Uterus-AdenoCA	ENSG00000161955	ENST00000396545	TNFSF13	12	44	0.27
Uterus/Uterus-AdenoCA	ENSG00000152082	ENST00000425361	MZT2B	12	44	0.27
Uterus/Uterus-AdenoCA	ENSG00000149809	ENST00000529292	TM7SF2	12	44	0.27
Uterus/Uterus-AdenoCA	ENSG00000147044	ENST00000378168	CASK	12	44	0.27
Uterus/Uterus-AdenoCA	ENSG00000140598	ENST00000359445	EFTUD1	12	44	0.27
Uterus/Uterus-AdenoCA	ENSG00000139644	ENST00000547798	TMBIM6	12	44	0.27
Uterus/Uterus-AdenoCA	ENSG00000139173	ENST00000546868	TMEM117	12	44	0.27
Uterus/Uterus-AdenoCA	ENSG00000138095	ENST00000419884	LRPPRC	12	44	0.27
Uterus/Uterus-AdenoCA	ENSG00000136848	ENST00000373782	DAB2IP	12	44	0.27
Uterus/Uterus-AdenoCA	ENSG00000133619	ENST00000485033	KRBA1	12	44	0.27
Uterus/Uterus-AdenoCA	ENSG00000132603	ENST00000254941	NIP7	12	44	0.27
Uterus/Uterus-AdenoCA	ENSG00000131069	ENST00000477932	ACSS2	12	44	0.27
Uterus/Uterus-AdenoCA	ENSG00000122359	ENST00000447489	ANXA11	12	44	0.27
Uterus/Uterus-AdenoCA	ENSG00000118181	ENST00000532567	RPS25	12	44	0.27
Uterus/Uterus-AdenoCA	ENSG00000112511	ENST00000427826	PHF1	12	44	0.27
Uterus/Uterus-AdenoCA	ENSG00000112394	ENST00000368851	SLC16A10	12	44	0.27
Uterus/Uterus-AdenoCA	ENSG00000111412	ENST00000547606	C12orf49	12	44	0.27
Uterus/Uterus-AdenoCA	ENSG00000109466	ENST00000506824	KLHL2	12	44	0.27
Uterus/Uterus-AdenoCA	ENSG00000106484	ENST00000416162	MEST	12	44	0.27
Uterus/Uterus-AdenoCA	ENSG00000104852	ENST00000221448	SNRNP70	12	44	0.27
Uterus/Uterus-AdenoCA	ENSG00000103490	ENST00000350605	PYCARD	12	44	0.27
Uterus/Uterus-AdenoCA	ENSG00000101150	ENST00000348257	TPD52L2	12	44	0.27
Uterus/Uterus-AdenoCA	ENSG00000086589	ENST00000540000	RBM22	12	44	0.27
Uterus/Uterus-AdenoCA	ENSG00000085872	ENST00000198939	CHERP	12	44	0.27
Uterus/Uterus-AdenoCA	ENSG00000069966	ENST00000396335	GNB5	12	44	0.27
Uterus/Uterus-AdenoCA	ENSG00000025293	ENST00000439301	PHF20	12	44	0.27
Uterus/Uterus-AdenoCA	ENSG00000013503	ENST00000539066	POLR3B	12	44	0.27
Uterus/Uterus-AdenoCA	ENSG00000011021	ENST00000312413	CLCN6	12	44	0.27
Uterus/Uterus-AdenoCA	ENSG00000006534	ENST00000342456	ALDH3B1	12	44	0.27
Uterus/Uterus-AdenoCA	ENSG00000003249	ENST00000002501	DBNDD1	12	44	0.27
Pancreas/Panc-AdenoCA	ENSG00000215472	ENST00000332968	RPL17-C18orf32	20	75	0.27
Pancreas/Panc-AdenoCA	ENSG00000167614	ENST00000472198	TTYH1	20	75	0.27
Pancreas/Panc-AdenoCA	ENSG00000162438	ENST00000375943	CTRC	20	75	0.27
Pancreas/Panc-AdenoCA	ENSG00000162231	ENST00000294172	NXF1	20	75	0.27
Pancreas/Panc-AdenoCA	ENSG00000154358	ENST00000366706	OBSCN	20	75	0.27
Pancreas/Panc-AdenoCA	ENSG00000151136	ENST00000280758	BTBD11	20	75	0.27
Pancreas/Panc-AdenoCA	ENSG00000140836	ENST00000268489	ZFHX3	20	75	0.27
Pancreas/Panc-AdenoCA	ENSG00000127603	ENST00000361689	MACF1	20	75	0.27
Pancreas/Panc-AdenoCA	ENSG00000100462	ENST00000324366	PRMT5	20	75	0.27
Ovary/Ovary-AdenoCA	ENSG00000168071	ENST00000359902	CCDC88B	30	110	0.27
Ovary/Ovary-AdenoCA	ENSG00000153404	ENST00000502646	PLEKHG4B	30	110	0.27
Ovary/Ovary-AdenoCA	ENSG00000122591	ENST00000432176	FAM126A	30	110	0.27
Ovary/Ovary-AdenoCA	ENSG00000035664	ENST00000457488	DAPK2	30	110	0.27
Ovary/Ovary-AdenoCA	ENSG00000006459	ENST00000397560	KDM7A	30	110	0.27
Lung/Lung-AdenoCA	ENSG00000181264	ENST00000314475	TMEM136	10	37	0.27
Lung/Lung-AdenoCA	ENSG00000175581	ENST00000540162	MRPL48	10	37	0.27
Lung/Lung-AdenoCA	ENSG00000175066	ENST00000392993	GK5	10	37	0.27
Liver/Liver-HCC	ENSG00000147996	ENST00000497250	CBWD5	27	100	0.27
Kidney/Kidney-RCC	ENSG00000197858	ENST00000361036	GPAA1	32	117	0.27
Kidney/Kidney-RCC	ENSG00000180902	ENST00000403782	D2HGDH	32	117	0.27
Kidney/Kidney-RCC	ENSG00000149823	ENST00000533827	VPS51	32	117	0.27
Kidney/Kidney-RCC	ENSG00000125458	ENST00000582160	NT5C	32	117	0.27
Kidney/Kidney-RCC	ENSG00000118200	ENST00000236925	CAMSAP2	32	117	0.27
Kidney/Kidney-RCC	ENSG00000109689	ENST00000465503	STIM2	32	117	0.27
Colon/ColoRect-AdenoCA	ENSG00000188542	ENST00000438823	DUSP28	14	51	0.27
Colon/ColoRect-AdenoCA	ENSG00000156639	ENST00000373391	ZFAND3	14	51	0.27
Colon/ColoRect-AdenoCA	ENSG00000144785	ENST00000548360	RP11-977G19.10	14	51	0.27
Colon/ColoRect-AdenoCA	ENSG00000142185	ENST00000300481	TRPM2	14	51	0.27
Colon/ColoRect-AdenoCA	ENSG00000104824	ENST00000601449	HNRNPL	14	51	0.27
Breast/Breast-AdenoCA	ENSG00000185634	ENST00000332408	SHC4	23	85	0.27
Breast/Breast-AdenoCA	ENSG00000119969	ENST00000348459	HELLS	23	85	0.27
Breast/Breast-AdenoCA	ENSG00000104852	ENST00000221448	SNRNP70	23	85	0.27
Thyroid/Thy-AdenoCA	ENSG00000180902	ENST00000403782	D2HGDH	12	47	0.26
Thyroid/Thy-AdenoCA	ENSG00000066248	ENST00000264051	NGEF	12	47	0.26
Prostate/Prost-AdenoCA	ENSG00000269897	ENST00000602390	COMMD3-BMI1	5	19	0.26
Prostate/Prost-AdenoCA	ENSG00000175455	ENST00000409657	CCDC14	5	19	0.26
Prostate/Prost-AdenoCA	ENSG00000164024	ENST00000296411	METAP1	5	19	0.26
Prostate/Prost-AdenoCA	ENSG00000155034	ENST00000382368	FBXL18	5	19	0.26
Prostate/Prost-AdenoCA	ENSG00000136068	ENST00000295956	FLNB	5	19	0.26
Prostate/Prost-AdenoCA	ENSG00000114857	ENST00000232978	NKTR	5	19	0.26
Prostate/Prost-AdenoCA	ENSG00000100201	ENST00000396821	DDX17	5	19	0.26
Prostate/Prost-AdenoCA	ENSG00000099814	ENST00000453495	CEP170B	5	19	0.26
Prostate/Prost-AdenoCA	ENSG00000054392	ENST00000413764	HHAT	5	19	0.26
Ovary/Ovary-AdenoCA	ENSG00000176473	ENST00000542471	WDR25	29	110	0.26
Ovary/Ovary-AdenoCA	ENSG00000160469	ENST00000326848	BRSK1	29	110	0.26
Ovary/Ovary-AdenoCA	ENSG00000159128	ENST00000381995	IFNGR2	29	110	0.26
Ovary/Ovary-AdenoCA	ENSG00000140534	ENST00000268138	TICRR	29	110	0.26
Ovary/Ovary-AdenoCA	ENSG00000136699	ENST00000453750	SMPD4	29	110	0.26
Ovary/Ovary-AdenoCA	ENSG00000136490	ENST00000583211	LIMD2	29	110	0.26
Ovary/Ovary-AdenoCA	ENSG00000119778	ENST00000238789	ATAD2B	29	110	0.26
Ovary/Ovary-AdenoCA	ENSG00000047457	ENST00000264613	CP	29	110	0.26
Ovary/Ovary-AdenoCA	ENSG00000029363	ENST00000527536	BCLAF1	29	110	0.26
Muscle/Bone-Leiomyo	ENSG00000185482	ENST00000554578	STAC3	9	34	0.26
Muscle/Bone-Leiomyo	ENSG00000169554	ENST00000419938	ZEB2	9	34	0.26
Muscle/Bone-Leiomyo	ENSG00000153310	ENST00000522250	FAM49B	9	34	0.26
Muscle/Bone-Leiomyo	ENSG00000139190	ENST00000400911	VAMP1	9	34	0.26
Muscle/Bone-Leiomyo	ENSG00000120549	ENST00000396445	KIAA1217	9	34	0.26
Muscle/Bone-Leiomyo	ENSG00000120458	ENST00000374979	MSANTD2	9	34	0.26
Muscle/Bone-Leiomyo	ENSG00000108389	ENST00000579925	MTMR4	9	34	0.26
Muscle/Bone-Leiomyo	ENSG00000081189	ENST00000504921	MEF2C	9	34	0.26
Muscle/Bone-Leiomyo	ENSG00000076108	ENST00000379441	BAZ2A	9	34	0.26
Muscle/Bone-Leiomyo	ENSG00000068305	ENST00000449277	MEF2A	9	34	0.26
Lung/Lung-SCC	ENSG00000198561	ENST00000529986	CTNND1	12	47	0.26
Lung/Lung-SCC	ENSG00000174206	ENST00000398055	C12orf66	12	47	0.26
Lung/Lung-SCC	ENSG00000162390	ENST00000343744	ACOT11	12	47	0.26
Lung/Lung-SCC	ENSG00000132970	ENST00000335327	WASF3	12	47	0.26
Lung/Lung-SCC	ENSG00000120333	ENST00000367677	MRPS14	12	47	0.26
Lung/Lung-SCC	ENSG00000115239	ENST00000263634	GPR75-ASB3	12	47	0.26
Lung/Lung-SCC	ENSG00000114857	ENST00000232978	NKTR	12	47	0.26
Lung/Lung-SCC	ENSG00000104343	ENST00000602593	UBE2W	12	47	0.26
Liver/Liver-HCC	ENSG00000213366	ENST00000369831	GSTM2	26	100	0.26
Kidney/Kidney-RCC	ENSG00000185585	ENST00000373580	OLFML2A	30	117	0.26
Kidney/Kidney-RCC	ENSG00000184863	ENST00000401878	RBM33	31	117	0.26
Kidney/Kidney-RCC	ENSG00000163947	ENST00000338458	ARHGEF3	30	117	0.26
Kidney/Kidney-RCC	ENSG00000140400	ENST00000267978	MAN2C1	31	117	0.26
Kidney/Kidney-RCC	ENSG00000130810	ENST00000393793	PPAN	31	117	0.26
Kidney/Kidney-RCC	ENSG00000124313	ENST00000375368	IQSEC2	30	117	0.26
Kidney/Kidney-RCC	ENSG00000108061	ENST00000451838	SHOC2	30	117	0.26
Kidney/Kidney-RCC	ENSG00000100280	ENST00000356015	AP1B1	31	117	0.26
Kidney/Kidney-ChRCC	ENSG00000269897	ENST00000602390	COMMD3-BMI1	11	43	0.26
Kidney/Kidney-ChRCC	ENSG00000267270	ENST00000589574	AC139100.2	11	43	0.26
Kidney/Kidney-ChRCC	ENSG00000198794	ENST00000545456	SCAMP5	11	43	0.26
Kidney/Kidney-ChRCC	ENSG00000198561	ENST00000530094	CTNND1	11	43	0.26
Kidney/Kidney-ChRCC	ENSG00000169291	ENST00000304760	SHE	11	43	0.26
Kidney/Kidney-ChRCC	ENSG00000153130	ENST00000394201	SCOC	11	43	0.26
Kidney/Kidney-ChRCC	ENSG00000152223	ENST00000282041	EPG5	11	43	0.26
Kidney/Kidney-ChRCC	ENSG00000146963	ENST00000354926	C7orf55-LUC7L2	11	43	0.26
Kidney/Kidney-ChRCC	ENSG00000145734	ENST00000358731	BDP1	11	43	0.26
Kidney/Kidney-ChRCC	ENSG00000144357	ENST00000418381	UBR3	11	43	0.26
Kidney/Kidney-ChRCC	ENSG00000143061	ENST00000369486	IGSF3	11	43	0.26
Kidney/Kidney-ChRCC	ENSG00000140853	ENST00000262510	NLRC5	11	43	0.26
Kidney/Kidney-ChRCC	ENSG00000137700	ENST00000330775	SLC37A4	11	43	0.26
Kidney/Kidney-ChRCC	ENSG00000136068	ENST00000295956	FLNB	11	43	0.26
Kidney/Kidney-ChRCC	ENSG00000112159	ENST00000369393	MDN1	11	43	0.26
Kidney/Kidney-ChRCC	ENSG00000086200	ENST00000325324	IPO11	11	43	0.26
Breast/Breast-AdenoCA	ENSG00000133858	ENST00000378743	ZFC3H1	22	85	0.26
Blood/Lymph-CLL	ENSG00000180628	ENST00000336126	PCGF5	18	68	0.26
Blood/Lymph-CLL	ENSG00000179335	ENST00000566926	CLK3	18	68	0.26
Blood/Lymph-CLL	ENSG00000111684	ENST00000535479	LPCAT3	18	68	0.26
Bladder/Bladder-TCC	ENSG00000197380	ENST00000410105	DACT3	6	23	0.26
Bladder/Bladder-TCC	ENSG00000187535	ENST00000361339	IFT140	6	23	0.26
Bladder/Bladder-TCC	ENSG00000185624	ENST00000415593	P4HB	6	23	0.26
Bladder/Bladder-TCC	ENSG00000185104	ENST00000545823	FAF1	6	23	0.26
Bladder/Bladder-TCC	ENSG00000176946	ENST00000402136	THAP4	6	23	0.26
Bladder/Bladder-TCC	ENSG00000176658	ENST00000394649	MYO1D	6	23	0.26
Bladder/Bladder-TCC	ENSG00000174099	ENST00000355192	MSRB3	6	23	0.26
Bladder/Bladder-TCC	ENSG00000172046	ENST00000398896	USP19	6	23	0.26
Bladder/Bladder-TCC	ENSG00000166037	ENST00000541150	CEP57	6	23	0.26
Bladder/Bladder-TCC	ENSG00000165271	ENST00000379470	NOL6	6	23	0.26
Bladder/Bladder-TCC	ENSG00000164180	ENST00000296595	TMEM161B	6	23	0.26
Bladder/Bladder-TCC	ENSG00000162929	ENST00000402291	KIAA1841	6	23	0.26
Bladder/Bladder-TCC	ENSG00000160087	ENST00000339385	UBE2J2	6	23	0.26
Bladder/Bladder-TCC	ENSG00000159461	ENST00000492830	AMFR	6	23	0.26
Bladder/Bladder-TCC	ENSG00000157800	ENST00000469636	SLC37A3	6	23	0.26
Bladder/Bladder-TCC	ENSG00000149782	ENST00000325234	PLCB3	6	23	0.26
Bladder/Bladder-TCC	ENSG00000146463	ENST00000457946	ZMYM4	6	23	0.26
Bladder/Bladder-TCC	ENSG00000138768	ENST00000441296	USO1	6	23	0.26
Bladder/Bladder-TCC	ENSG00000136205	ENST00000428457	TNS3	6	23	0.26
Bladder/Bladder-TCC	ENSG00000132842	ENST00000522901	AP3B1	6	23	0.26
Bladder/Bladder-TCC	ENSG00000130717	ENST00000372210	UCK1	6	23	0.26
Bladder/Bladder-TCC	ENSG00000127554	ENST00000567719	GFER	6	23	0.26
Bladder/Bladder-TCC	ENSG00000126107	ENST00000372168	HECTD3	6	23	0.26
Bladder/Bladder-TCC	ENSG00000125505	ENST00000437868	MBOAT7	6	23	0.26
Bladder/Bladder-TCC	ENSG00000125351	ENST00000276201	UPF3B	6	23	0.26
Bladder/Bladder-TCC	ENSG00000119682	ENST00000555330	AREL1	6	23	0.26
Bladder/Bladder-TCC	ENSG00000118579	ENST00000503945	MED28	6	23	0.26
Bladder/Bladder-TCC	ENSG00000116786	ENST00000375793	PLEKHM2	6	23	0.26
Bladder/Bladder-TCC	ENSG00000116260	ENST00000443059	QSOX1	6	23	0.26
Bladder/Bladder-TCC	ENSG00000113448	ENST00000502575	PDE4D	6	23	0.26
Bladder/Bladder-TCC	ENSG00000112679	ENST00000344450	DUSP22	6	23	0.26
Bladder/Bladder-TCC	ENSG00000112640	ENST00000230402	PPP2R5D	6	23	0.26
Bladder/Bladder-TCC	ENSG00000112561	ENST00000406563	TFEB	6	23	0.26
Bladder/Bladder-TCC	ENSG00000111707	ENST00000397564	SUDS3	6	23	0.26
Bladder/Bladder-TCC	ENSG00000110330	ENST00000532672	BIRC2	6	23	0.26
Bladder/Bladder-TCC	ENSG00000107104	ENST00000382289	KANK1	6	23	0.26
Bladder/Bladder-TCC	ENSG00000106123	ENST00000411471	EPHB6	6	23	0.26
Bladder/Bladder-TCC	ENSG00000105699	ENST00000360798	LSR	6	23	0.26
Bladder/Bladder-TCC	ENSG00000105619	ENST00000391758	TFPT	6	23	0.26
Bladder/Bladder-TCC	ENSG00000099998	ENST00000425408	GGT5	6	23	0.26
Bladder/Bladder-TCC	ENSG00000095139	ENST00000534182	ARCN1	6	23	0.26
Bladder/Bladder-TCC	ENSG00000075292	ENST00000409407	ZNF638	6	23	0.26
Bladder/Bladder-TCC	ENSG00000069998	ENST00000155674	CECR5	6	23	0.26
Bladder/Bladder-TCC	ENSG00000062598	ENST00000452857	ELMO2	6	23	0.26
Bladder/Bladder-TCC	ENSG00000058262	ENST00000424880	SEC61A1	6	23	0.26
Bladder/Bladder-TCC	ENSG00000051382	ENST00000469284	PIK3CB	6	23	0.26
Bladder/Bladder-TCC	ENSG00000044115	ENST00000540387	CTNNA1	6	23	0.26
Bladder/Bladder-TCC	ENSG00000011028	ENST00000446119	MRC2	6	23	0.26
Uterus/Uterus-AdenoCA	ENSG00000267673	ENST00000494368	FDX1L	11	44	0.25
Uterus/Uterus-AdenoCA	ENSG00000215305	ENST00000380443	VPS16	11	44	0.25
Uterus/Uterus-AdenoCA	ENSG00000197885	ENST00000415901	NKIRAS1	11	44	0.25
Uterus/Uterus-AdenoCA	ENSG00000189159	ENST00000481647	HN1	11	44	0.25
Uterus/Uterus-AdenoCA	ENSG00000183255	ENST00000397887	PTTG1IP	11	44	0.25
Uterus/Uterus-AdenoCA	ENSG00000182093	ENST00000380708	WRB	11	44	0.25
Uterus/Uterus-AdenoCA	ENSG00000169891	ENST00000380064	REPS2	11	44	0.25
Uterus/Uterus-AdenoCA	ENSG00000168228	ENST00000505412	ZCCHC4	11	44	0.25
Uterus/Uterus-AdenoCA	ENSG00000165533	ENST00000358622	TTC8	11	44	0.25
Uterus/Uterus-AdenoCA	ENSG00000164896	ENST00000353841	FASTK	11	44	0.25
Uterus/Uterus-AdenoCA	ENSG00000156795	ENST00000518125	WDYHV1	11	44	0.25
Uterus/Uterus-AdenoCA	ENSG00000145740	ENST00000511158	SLC30A5	11	44	0.25
Uterus/Uterus-AdenoCA	ENSG00000140682	ENST00000361773	TGFB1I1	11	44	0.25
Uterus/Uterus-AdenoCA	ENSG00000135679	ENST00000428863	MDM2	11	44	0.25
Uterus/Uterus-AdenoCA	ENSG00000131400	ENST00000598915	NAPSA	11	44	0.25
Uterus/Uterus-AdenoCA	ENSG00000129103	ENST00000436782	SUMF2	11	44	0.25
Uterus/Uterus-AdenoCA	ENSG00000125450	ENST00000583070	NUP85	11	44	0.25
Uterus/Uterus-AdenoCA	ENSG00000124191	ENST00000413823	TOX2	11	44	0.25
Uterus/Uterus-AdenoCA	ENSG00000124155	ENST00000341555	PIGT	11	44	0.25
Uterus/Uterus-AdenoCA	ENSG00000121440	ENST00000494559	PDZRN3	11	44	0.25
Uterus/Uterus-AdenoCA	ENSG00000114982	ENST00000447759	KANSL3	11	44	0.25
Uterus/Uterus-AdenoCA	ENSG00000113845	ENST00000498399	TIMMDC1	11	44	0.25
Uterus/Uterus-AdenoCA	ENSG00000108883	ENST00000590124	EFTUD2	11	44	0.25
Uterus/Uterus-AdenoCA	ENSG00000108262	ENST00000394869	GIT1	11	44	0.25
Uterus/Uterus-AdenoCA	ENSG00000106077	ENST00000437775	ABHD11	11	44	0.25
Uterus/Uterus-AdenoCA	ENSG00000104660	ENST00000518001	LEPROTL1	11	44	0.25
Uterus/Uterus-AdenoCA	ENSG00000100979	ENST00000372420	PLTP	11	44	0.25
Uterus/Uterus-AdenoCA	ENSG00000100532	ENST00000556172	CGRRF1	11	44	0.25
[truncated: 26,634 more rows]
