# Supplementary material for: Pathogenic impact of transcript isoform switching in 1,209 cancer samples covering 27 cancer types using an isoform-specific interaction network
Source: Sci Rep. 2020 Sep 2;10:14453. doi: 10.1038/s41598-020-71221-5 (PMC7468103; doi:10.1038/s41598-020-71221-5)
Supplement: Supplementary file 5 — Supplementary Table S5. [file 41598_2020_71221_MOESM5_ESM.csv]

#In the subsequent header line	1 represents "cMDT"	while 2 represents the "interaction partner"
#CancerType	GeneName1	GeneName2	ENST1	ENSP1	ENSP2	PfamName1	PfamName2	PfamId1	PfamId2	PfamRegion1	CountInCancerType1	TotalNumberOfSamplesInCancerType	Frequency1
Breast/Breast-LobularCA	USP46	DMWD	ENST00000451218	ENSP00000407818	ENSP00000270223	UCH	WD40	PF00443	PF00400	34-362	6	6	1.000
Breast/Breast-LobularCA	USP46	WDR48	ENST00000451218	ENSP00000407818	ENSP00000307491	UCH	WD40	PF00443	PF00400	34-362	6	6	1.000
Breast/Breast-LobularCA	USP46	WDR20	ENST00000451218	ENSP00000407818	ENSP00000406084	UCH	WD40	PF00443	PF00400	34-362	6	6	1.000
Breast/Breast-LobularCA	USP46	USP12	ENST00000451218	ENSP00000407818	ENSP00000282344	UCH	UCH	PF00443	PF00443	34-362	6	6	1.000
Pancreas/Panc-AdenoCA	WDR74	GRWD1	ENST00000538098	ENSP00000278856	ENSP00000253237	WD40	WD40	PF00400	PF00400	269-295	75	75	1.000
Pancreas/Panc-AdenoCA	WDR74	WDR12	ENST00000538098	ENSP00000278856	ENSP00000261015	WD40	WD40	PF00400	PF00400	269-295	75	75	1.000
Pancreas/Panc-AdenoCA	WDR74	PAK1IP1	ENST00000538098	ENSP00000278856	ENSP00000368887	WD40	WD40	PF00400	PF00400	269-295	75	75	1.000
Pancreas/Panc-AdenoCA	RPS19	RPS5	ENST00000221975	ENSP00000470004	ENSP00000196551	Ribosomal_S19e	Ribosomal_S7	PF01090	PF00177	4-143	75	75	1.000
Pancreas/Panc-AdenoCA	RPS19	MRPS7	ENST00000221975	ENSP00000470004	ENSP00000245539	Ribosomal_S19e	Ribosomal_S7	PF01090	PF00177	4-143	75	75	1.000
Pancreas/Panc-AdenoCA	RPS19	RPS16	ENST00000221975	ENSP00000470004	ENSP00000251453	Ribosomal_S19e	Ribosomal_S9	PF01090	PF00380	4-143	75	75	1.000
Pancreas/Panc-AdenoCA	RPS19	MRPS9	ENST00000221975	ENSP00000470004	ENSP00000258455	Ribosomal_S19e	Ribosomal_S9	PF01090	PF00380	4-143	75	75	1.000
Pancreas/Panc-AdenoCA	RPS19	RPS18	ENST00000221975	ENSP00000470004	ENSP00000393241	Ribosomal_S19e	Ribosomal_S13	PF01090	PF00416	4-143	75	75	1.000
Uterus/Uterus-AdenoCA	RPS19	RPS5	ENST00000221975	ENSP00000470004	ENSP00000196551	Ribosomal_S19e	Ribosomal_S7	PF01090	PF00177	4-143	43	44	0.977
Uterus/Uterus-AdenoCA	RPS19	MRPS7	ENST00000221975	ENSP00000470004	ENSP00000245539	Ribosomal_S19e	Ribosomal_S7	PF01090	PF00177	4-143	43	44	0.977
Uterus/Uterus-AdenoCA	RPS19	RPS16	ENST00000221975	ENSP00000470004	ENSP00000251453	Ribosomal_S19e	Ribosomal_S9	PF01090	PF00380	4-143	43	44	0.977
Uterus/Uterus-AdenoCA	RPS19	MRPS9	ENST00000221975	ENSP00000470004	ENSP00000258455	Ribosomal_S19e	Ribosomal_S9	PF01090	PF00380	4-143	43	44	0.977
Uterus/Uterus-AdenoCA	RPS19	RPS18	ENST00000221975	ENSP00000470004	ENSP00000393241	Ribosomal_S19e	Ribosomal_S13	PF01090	PF00416	4-143	43	44	0.977
Uterus/Uterus-AdenoCA	BOLA2B	BOLA3	ENST00000569282	ENSP00000306752	ENSP00000331369	BolA	BolA	PF01722	PF01722	77-146	42	44	0.955
Uterus/Uterus-AdenoCA	NDUFA9	NDUFS7	ENST00000540688	ENSP00000266544	ENSP00000233627	Epimerase	Oxidored_q6	PF01370	PF01058	57-215	41	44	0.932
Uterus/Uterus-AdenoCA	LAMA3	ITGB4	ENST00000588004	ENSP00000324532	ENSP00000200181	Laminin_EGF	fn3	PF00053	PF00041	684-722	41	44	0.932
Uterus/Uterus-AdenoCA	LAMA3	COL7A1	ENST00000588004	ENSP00000324532	ENSP00000332371	Laminin_EGF	fn3	PF00053	PF00041	684-722	41	44	0.932
Uterus/Uterus-AdenoCA	LAMA3	LAMB1	ENST00000588004	ENSP00000324532	ENSP00000222399	Laminin_EGF	Laminin_EGF	PF00053	PF00053	684-722	41	44	0.932
Uterus/Uterus-AdenoCA	LAMA3	LAMA5	ENST00000588004	ENSP00000324532	ENSP00000252999	Laminin_EGF	Laminin_EGF	PF00053	PF00053	684-722	41	44	0.932
Uterus/Uterus-AdenoCA	LAMA3	LAMC1	ENST00000588004	ENSP00000324532	ENSP00000258341	Laminin_EGF	Laminin_EGF	PF00053	PF00053	684-722	41	44	0.932
Uterus/Uterus-AdenoCA	LAMA3	LAMC2	ENST00000588004	ENSP00000324532	ENSP00000264144	Laminin_EGF	Laminin_EGF	PF00053	PF00053	684-722	41	44	0.932
Uterus/Uterus-AdenoCA	LAMA3	LAMB2	ENST00000588004	ENSP00000324532	ENSP00000307156	Laminin_EGF	Laminin_EGF	PF00053	PF00053	684-722	41	44	0.932
Uterus/Uterus-AdenoCA	LAMA3	LAMB3	ENST00000588004	ENSP00000324532	ENSP00000348384	Laminin_EGF	Laminin_EGF	PF00053	PF00053	684-722	41	44	0.932
Uterus/Uterus-AdenoCA	LAMA3	LAMC3	ENST00000588004	ENSP00000324532	ENSP00000354360	Laminin_EGF	Laminin_EGF	PF00053	PF00053	684-722	41	44	0.932
Uterus/Uterus-AdenoCA	LAMA3	AGRN	ENST00000588004	ENSP00000324532	ENSP00000368678	Laminin_EGF	Laminin_EGF	PF00053	PF00053	684-722	41	44	0.932
Uterus/Uterus-AdenoCA	LAMA3	LAMA2	ENST00000588004	ENSP00000324532	ENSP00000400365	Laminin_EGF	Laminin_EGF	PF00053	PF00053	684-722	41	44	0.932
Stomach/Stomach-AdenoCA	RPS19	RPS5	ENST00000221975	ENSP00000470004	ENSP00000196551	Ribosomal_S19e	Ribosomal_S7	PF01090	PF00177	4-143	27	29	0.931
Stomach/Stomach-AdenoCA	RPS19	MRPS7	ENST00000221975	ENSP00000470004	ENSP00000245539	Ribosomal_S19e	Ribosomal_S7	PF01090	PF00177	4-143	27	29	0.931
Stomach/Stomach-AdenoCA	RPS19	RPS16	ENST00000221975	ENSP00000470004	ENSP00000251453	Ribosomal_S19e	Ribosomal_S9	PF01090	PF00380	4-143	27	29	0.931
Stomach/Stomach-AdenoCA	RPS19	MRPS9	ENST00000221975	ENSP00000470004	ENSP00000258455	Ribosomal_S19e	Ribosomal_S9	PF01090	PF00380	4-143	27	29	0.931
Stomach/Stomach-AdenoCA	RPS19	RPS18	ENST00000221975	ENSP00000470004	ENSP00000393241	Ribosomal_S19e	Ribosomal_S13	PF01090	PF00416	4-143	27	29	0.931
Breast/Breast-AdenoCA	USP46	DMWD	ENST00000451218	ENSP00000407818	ENSP00000270223	UCH	WD40	PF00443	PF00400	34-362	79	85	0.929
Breast/Breast-AdenoCA	USP46	WDR48	ENST00000451218	ENSP00000407818	ENSP00000307491	UCH	WD40	PF00443	PF00400	34-362	79	85	0.929
Breast/Breast-AdenoCA	USP46	WDR20	ENST00000451218	ENSP00000407818	ENSP00000406084	UCH	WD40	PF00443	PF00400	34-362	79	85	0.929
Breast/Breast-AdenoCA	USP46	USP12	ENST00000451218	ENSP00000407818	ENSP00000282344	UCH	UCH	PF00443	PF00443	34-362	79	85	0.929
Uterus/Uterus-AdenoCA	HES6	HES1	ENST00000409002	ENSP00000272937	ENSP00000232424	HLH	HLH	PF00010	PF00010	26-73	38	44	0.864
Uterus/Uterus-AdenoCA	HES6	NEUROG3	ENST00000409002	ENSP00000272937	ENSP00000242462	HLH	HLH	PF00010	PF00010	26-73	38	44	0.864
Uterus/Uterus-AdenoCA	HES6	ASCL1	ENST00000409002	ENSP00000272937	ENSP00000266744	HLH	HLH	PF00010	PF00010	26-73	38	44	0.864
Uterus/Uterus-AdenoCA	HES6	ATOH1	ENST00000409002	ENSP00000272937	ENSP00000302216	HLH	HLH	PF00010	PF00010	26-73	38	44	0.864
Uterus/Uterus-AdenoCA	RPLP0	RPLP2	ENST00000549098	ENSP00000339027	ENSP00000322419	Ribosomal_60s	Ribosomal_60s	PF00428	PF00428	231-316	38	44	0.864
Uterus/Uterus-AdenoCA	RPLP0	RPLP1	ENST00000549098	ENSP00000339027	ENSP00000346037	Ribosomal_60s	Ribosomal_60s	PF00428	PF00428	231-316	38	44	0.864
Uterus/Uterus-AdenoCA	RPLP0	MRPL11	ENST00000549098	ENSP00000339027	ENSP00000308897	Ribosomal_L10	Ribosomal_L11	PF00466	PF00298	8-104	38	44	0.864
Uterus/Uterus-AdenoCA	RPLP0	RPL12	ENST00000549098	ENSP00000339027	ENSP00000354739	Ribosomal_L10	Ribosomal_L11	PF00466	PF00298	8-104	38	44	0.864
Lung/Lung-SCC	DTNA	DMD	ENST00000590598	ENSP00000382064	ENSP00000354923	EF-hand_2	WW	PF09068	PF00397	15-140	40	47	0.851
Lung/Lung-SCC	DTNA	UTRN	ENST00000590598	ENSP00000382064	ENSP00000356515	EF-hand_2	WW	PF09068	PF00397	15-140	40	47	0.851
Uterus/Uterus-AdenoCA	CAPZB	CAPZA1	ENST00000375144	ENSP00000264202	ENSP00000263168	F_actin_cap_B	F-actin_cap_A	PF01115	PF01267	5-240	37	44	0.841
Uterus/Uterus-AdenoCA	CAPZB	CAPZA3	ENST00000375144	ENSP00000264202	ENSP00000326238	F_actin_cap_B	F-actin_cap_A	PF01115	PF01267	5-240	37	44	0.841
Uterus/Uterus-AdenoCA	CAPZB	CAPZA2	ENST00000375144	ENSP00000264202	ENSP00000354947	F_actin_cap_B	F-actin_cap_A	PF01115	PF01267	5-240	37	44	0.841
Uterus/Uterus-AdenoCA	CAPZB	MTPN	ENST00000375144	ENSP00000264202	ENSP00000376800	F_actin_cap_B	Ank_2	PF01115	PF12796	5-240	37	44	0.841
CervixUteri/Cervix-SCC	LTBP4	LTBP1	ENST00000243562	ENSP00000311905	ENSP00000386043	TB	EGF_CA	PF00683	PF07645	417-458	15	18	0.833
Uterus/Uterus-AdenoCA	AP2S1	AP5M1	ENST00000597020	ENSP00000263270	ENSP00000261558	Clat_adaptor_s	Adap_comp_sub	PF01217	PF00928	1-142	36	44	0.818
Uterus/Uterus-AdenoCA	AP2S1	AP2M1	ENST00000597020	ENSP00000263270	ENSP00000292807	Clat_adaptor_s	Adap_comp_sub	PF01217	PF00928	1-142	36	44	0.818
Uterus/Uterus-AdenoCA	AP2S1	AP4M1	ENST00000597020	ENSP00000263270	ENSP00000352603	Clat_adaptor_s	Adap_comp_sub	PF01217	PF00928	1-142	36	44	0.818
Uterus/Uterus-AdenoCA	AP2S1	AP1M1	ENST00000597020	ENSP00000263270	ENSP00000388996	Clat_adaptor_s	Adap_comp_sub	PF01217	PF00928	1-142	36	44	0.818
Uterus/Uterus-AdenoCA	AP2S1	COPZ2	ENST00000597020	ENSP00000263270	ENSP00000006101	Clat_adaptor_s	Clat_adaptor_s	PF01217	PF01217	1-142	36	44	0.818
Uterus/Uterus-AdenoCA	AP2S1	COPZ1	ENST00000597020	ENSP00000263270	ENSP00000262061	Clat_adaptor_s	Clat_adaptor_s	PF01217	PF01217	1-142	36	44	0.818
Uterus/Uterus-AdenoCA	AP2S1	AP3S1	ENST00000597020	ENSP00000263270	ENSP00000325369	Clat_adaptor_s	Clat_adaptor_s	PF01217	PF01217	1-142	36	44	0.818
Uterus/Uterus-AdenoCA	AP2S1	AP1S1	ENST00000597020	ENSP00000263270	ENSP00000336666	Clat_adaptor_s	Clat_adaptor_s	PF01217	PF01217	1-142	36	44	0.818
Uterus/Uterus-AdenoCA	AP2S1	AP3S2	ENST00000597020	ENSP00000263270	ENSP00000338777	Clat_adaptor_s	Clat_adaptor_s	PF01217	PF01217	1-142	36	44	0.818
Uterus/Uterus-AdenoCA	AP2S1	AP4B1	ENST00000597020	ENSP00000263270	ENSP00000256658	Clat_adaptor_s	Adaptin_N	PF01217	PF01602	1-142	36	44	0.818
Uterus/Uterus-AdenoCA	AP2S1	AP1G2	ENST00000597020	ENSP00000263270	ENSP00000312442	Clat_adaptor_s	Adaptin_N	PF01217	PF01602	1-142	36	44	0.818
Uterus/Uterus-AdenoCA	AP2S1	AP2B1	ENST00000597020	ENSP00000263270	ENSP00000314414	Clat_adaptor_s	Adaptin_N	PF01217	PF01602	1-142	36	44	0.818
Uterus/Uterus-AdenoCA	AP2S1	AP1B1	ENST00000597020	ENSP00000263270	ENSP00000350199	Clat_adaptor_s	Adaptin_N	PF01217	PF01602	1-142	36	44	0.818
Uterus/Uterus-AdenoCA	AP2S1	AP2A1	ENST00000597020	ENSP00000263270	ENSP00000351926	Clat_adaptor_s	Adaptin_N	PF01217	PF01602	1-142	36	44	0.818
Uterus/Uterus-AdenoCA	AP2S1	AP1G1	ENST00000597020	ENSP00000263270	ENSP00000377148	Clat_adaptor_s	Adaptin_N	PF01217	PF01602	1-142	36	44	0.818
Uterus/Uterus-AdenoCA	AP2S1	AP2A2	ENST00000597020	ENSP00000263270	ENSP00000413234	Clat_adaptor_s	Adaptin_N	PF01217	PF01602	1-142	36	44	0.818
Uterus/Uterus-AdenoCA	SNRPD2	EFTUD2	ENST00000585392	ENSP00000342374	ENSP00000392094	LSM	GTP_EFTU	PF01423	PF00009	37-109	35	44	0.795
Uterus/Uterus-AdenoCA	SNRPD2	SNRPD3	ENST00000585392	ENSP00000342374	ENSP00000215829	LSM	LSM	PF01423	PF01423	37-109	35	44	0.795
Uterus/Uterus-AdenoCA	SNRPD2	NAA38	ENST00000585392	ENSP00000342374	ENSP00000249299	LSM	LSM	PF01423	PF01423	37-109	35	44	0.795
Uterus/Uterus-AdenoCA	SNRPD2	LSM7	ENST00000585392	ENSP00000342374	ENSP00000252622	LSM	LSM	PF01423	PF01423	37-109	35	44	0.795
Uterus/Uterus-AdenoCA	SNRPD2	SNRPF	ENST00000585392	ENSP00000342374	ENSP00000266735	LSM	LSM	PF01423	PF01423	37-109	35	44	0.795
Uterus/Uterus-AdenoCA	SNRPD2	SNRPG	ENST00000585392	ENSP00000342374	ENSP00000272348	LSM	LSM	PF01423	PF01423	37-109	35	44	0.795
Uterus/Uterus-AdenoCA	SNRPD2	LSM6	ENST00000585392	ENSP00000342374	ENSP00000296581	LSM	LSM	PF01423	PF01423	37-109	35	44	0.795
Uterus/Uterus-AdenoCA	SNRPD2	SNRPD1	ENST00000585392	ENSP00000342374	ENSP00000300413	LSM	LSM	PF01423	PF01423	37-109	35	44	0.795
Uterus/Uterus-AdenoCA	SNRPD2	SNRPN	ENST00000585392	ENSP00000342374	ENSP00000306223	LSM	LSM	PF01423	PF01423	37-109	35	44	0.795
Uterus/Uterus-AdenoCA	SNRPD2	LSM1	ENST00000585392	ENSP00000342374	ENSP00000310596	LSM	LSM	PF01423	PF01423	37-109	35	44	0.795
Uterus/Uterus-AdenoCA	SNRPD2	LSM10	ENST00000585392	ENSP00000342374	ENSP00000319341	LSM	LSM	PF01423	PF01423	37-109	35	44	0.795
Uterus/Uterus-AdenoCA	SNRPD2	LSM2	ENST00000585392	ENSP00000342374	ENSP00000364813	LSM	LSM	PF01423	PF01423	37-109	35	44	0.795
Uterus/Uterus-AdenoCA	SNRPD2	SNRPE	ENST00000585392	ENSP00000342374	ENSP00000400591	LSM	LSM	PF01423	PF01423	37-109	35	44	0.795
Uterus/Uterus-AdenoCA	SNRPD2	LSM5	ENST00000585392	ENSP00000342374	ENSP00000410758	LSM	LSM	PF01423	PF01423	37-109	35	44	0.795
Uterus/Uterus-AdenoCA	SNRPD2	SNRPB	ENST00000585392	ENSP00000342374	ENSP00000412566	LSM	LSM	PF01423	PF01423	37-109	35	44	0.795
Uterus/Uterus-AdenoCA	SNRPD2	LSM4	ENST00000585392	ENSP00000342374	ENSP00000469468	LSM	LSM	PF01423	PF01423	37-109	35	44	0.795
Uterus/Uterus-AdenoCA	SNRPD2	CLNS1A	ENST00000585392	ENSP00000342374	ENSP00000433919	LSM	Voldacs	PF01423	PF03517	37-109	35	44	0.795
Uterus/Uterus-AdenoCA	SNRPD2	GEMIN2	ENST00000585392	ENSP00000342374	ENSP00000308533	LSM	SIP1	PF01423	PF04938	37-109	35	44	0.795
Uterus/Uterus-AdenoCA	SNRPD2	SNRPC	ENST00000585392	ENSP00000342374	ENSP00000244520	LSM	zf-U1	PF01423	PF06220	37-109	35	44	0.795
Uterus/Uterus-AdenoCA	SNRPD2	PRPF3	ENST00000585392	ENSP00000342374	ENSP00000315379	LSM	DUF1115	PF01423	PF06544	37-109	35	44	0.795
Uterus/Uterus-AdenoCA	SNRPD2	PRPF8	ENST00000585392	ENSP00000342374	ENSP00000304350	LSM	PRP8_domainIV	PF01423	PF12134	37-109	35	44	0.795
Uterus/Uterus-AdenoCA	SNRPD2	SNRNP70	ENST00000585392	ENSP00000342374	ENSP00000472998	LSM	U1snRNP70_N	PF01423	PF12220	37-109	35	44	0.795
Uterus/Uterus-AdenoCA	SNRPD2	SNRPA1	ENST00000585392	ENSP00000342374	ENSP00000254193	LSM	LRR_9	PF01423	PF14580	37-109	35	44	0.795
Pancreas/Panc-AdenoCA	OLAH	FASN	ENST00000429028	ENSP00000367462	ENSP00000304592	Thioesterase	PP-binding	PF00975	PF00550	109-303	59	75	0.787
Uterus/Uterus-AdenoCA	PABPC4	TNRC6C	ENST00000437136	ENSP00000361949	ENSP00000336783	RRM_1	RRM_5	PF00076	PF13893	296-363	34	44	0.773
Blood/Lymph-CLL	ISCU	SCLY	ENST00000392807	ENSP00000310623	ENSP00000254663	NifU_N	Aminotran_5	PF01592	PF00266	35-157	52	68	0.765
Blood/Lymph-CLL	ISCU	NFS1	ENST00000392807	ENSP00000310623	ENSP00000363205	NifU_N	Aminotran_5	PF01592	PF00266	35-157	52	68	0.765
Blood/Lymph-CLL	ISCU	FXN	ENST00000392807	ENSP00000310623	ENSP00000366482	NifU_N	Frataxin_Cyay	PF01592	PF01491	35-157	52	68	0.765
Muscle/Bone-Leiomyo	CHRNB1	CHRNG	ENST00000575379	ENSP00000304290	ENSP00000374145	Neur_chan_LBD	Neur_chan_LBD	PF02931	PF02931	28-245	26	34	0.765
Muscle/Bone-Leiomyo	TPM2	ACTA2	ENST00000329305	ENSP00000354219	ENSP00000224784	Tropomyosin	Actin	PF00261	PF00022	48-284	26	34	0.765
Muscle/Bone-Leiomyo	TPM2	ACTC1	ENST00000329305	ENSP00000354219	ENSP00000290378	Tropomyosin	Actin	PF00261	PF00022	48-284	26	34	0.765
Muscle/Bone-Leiomyo	TPM2	ACTG2	ENST00000329305	ENSP00000354219	ENSP00000295137	Tropomyosin	Actin	PF00261	PF00022	48-284	26	34	0.765
Muscle/Bone-Leiomyo	TPM2	ACTA1	ENST00000329305	ENSP00000354219	ENSP00000355645	Tropomyosin	Actin	PF00261	PF00022	48-284	26	34	0.765
Muscle/Bone-Leiomyo	TPM2	MYH6	ENST00000329305	ENSP00000354219	ENSP00000348634	Tropomyosin	Myosin_head	PF00261	PF00063	48-284	26	34	0.765
Muscle/Bone-Leiomyo	TPM2	MYH11	ENST00000329305	ENSP00000354219	ENSP00000379616	Tropomyosin	Myosin_head	PF00261	PF00063	48-284	26	34	0.765
Muscle/Bone-Leiomyo	TPM2	MYH8	ENST00000329305	ENSP00000354219	ENSP00000384330	Tropomyosin	Myosin_head	PF00261	PF00063	48-284	26	34	0.765
Muscle/Bone-Leiomyo	TPM2	TPM1	ENST00000329305	ENSP00000354219	ENSP00000267996	Tropomyosin	Tropomyosin	PF00261	PF00261	48-284	26	34	0.765
Muscle/Bone-Leiomyo	TPM2	TPM4	ENST00000329305	ENSP00000354219	ENSP00000345230	Tropomyosin	Tropomyosin	PF00261	PF00261	48-284	26	34	0.765
Muscle/Bone-Leiomyo	TPM2	TPM3	ENST00000329305	ENSP00000354219	ENSP00000357516	Tropomyosin	Tropomyosin	PF00261	PF00261	48-284	26	34	0.765
Muscle/Bone-Leiomyo	TPM2	TNNI2	ENST00000329305	ENSP00000354219	ENSP00000252898	Tropomyosin	Troponin	PF00261	PF00992	48-284	26	34	0.765
Muscle/Bone-Leiomyo	TPM2	TNNT3	ENST00000329305	ENSP00000354219	ENSP00000278317	Tropomyosin	Troponin	PF00261	PF00992	48-284	26	34	0.765
Muscle/Bone-Leiomyo	TPM2	TNNI1	ENST00000329305	ENSP00000354219	ENSP00000337022	Tropomyosin	Troponin	PF00261	PF00992	48-284	26	34	0.765
Muscle/Bone-Leiomyo	TPM2	TNNI3	ENST00000329305	ENSP00000354219	ENSP00000341838	Tropomyosin	Troponin	PF00261	PF00992	48-284	26	34	0.765
Muscle/Bone-Leiomyo	TPM2	TNNT2	ENST00000329305	ENSP00000354219	ENSP00000356286	Tropomyosin	Troponin	PF00261	PF00992	48-284	26	34	0.765
Muscle/Bone-Leiomyo	TPM2	TNNT1	ENST00000329305	ENSP00000354219	ENSP00000467176	Tropomyosin	Troponin	PF00261	PF00992	48-284	26	34	0.765
Uterus/Uterus-AdenoCA	MTA2	HDAC10	ENST00000524902	ENSP00000278823	ENSP00000216271	ELM2	Hist_deacetyl	PF01448	PF00850	147-199	33	44	0.750
Uterus/Uterus-AdenoCA	MTA2	HDAC5	ENST00000524902	ENSP00000278823	ENSP00000225983	ELM2	Hist_deacetyl	PF01448	PF00850	147-199	33	44	0.750
Uterus/Uterus-AdenoCA	MTA2	HDAC11	ENST00000524902	ENSP00000278823	ENSP00000295757	ELM2	Hist_deacetyl	PF01448	PF00850	147-199	33	44	0.750
Uterus/Uterus-AdenoCA	MTA2	HDAC3	ENST00000524902	ENSP00000278823	ENSP00000302967	ELM2	Hist_deacetyl	PF01448	PF00850	147-199	33	44	0.750
Uterus/Uterus-AdenoCA	MTA2	HDAC6	ENST00000524902	ENSP00000278823	ENSP00000334061	ELM2	Hist_deacetyl	PF01448	PF00850	147-199	33	44	0.750
Uterus/Uterus-AdenoCA	MTA2	HDAC1	ENST00000524902	ENSP00000278823	ENSP00000362649	ELM2	Hist_deacetyl	PF01448	PF00850	147-199	33	44	0.750
Uterus/Uterus-AdenoCA	MTA2	HDAC8	ENST00000524902	ENSP00000278823	ENSP00000362674	ELM2	Hist_deacetyl	PF01448	PF00850	147-199	33	44	0.750
Uterus/Uterus-AdenoCA	MTA2	HDAC9	ENST00000524902	ENSP00000278823	ENSP00000408617	ELM2	Hist_deacetyl	PF01448	PF00850	147-199	33	44	0.750
Uterus/Uterus-AdenoCA	MTA2	HDAC2	ENST00000524902	ENSP00000278823	ENSP00000430432	ELM2	Hist_deacetyl	PF01448	PF00850	147-199	33	44	0.750
Uterus/Uterus-AdenoCA	MPRIP	PRKG1	ENST00000579361	ENSP00000379156	ENSP00000363092	PH	Pkinase	PF00169	PF00069	46-145	33	44	0.750
Uterus/Uterus-AdenoCA	MPRIP	RHOA	ENST00000579361	ENSP00000379156	ENSP00000400175	PH	Ras	PF00169	PF00071	46-145	33	44	0.750
Uterus/Uterus-AdenoCA	PPP2R5D	PPP2CB	ENST00000470467	ENSP00000417963	ENSP00000221138	B56	Metallophos	PF01603	PF00149	102-514	33	44	0.750
Uterus/Uterus-AdenoCA	PPP2R5D	PPP4C	ENST00000470467	ENSP00000417963	ENSP00000279387	B56	Metallophos	PF01603	PF00149	102-514	33	44	0.750
Uterus/Uterus-AdenoCA	PPP2R5D	PPP1CA	ENST00000470467	ENSP00000417963	ENSP00000326031	B56	Metallophos	PF01603	PF00149	102-514	33	44	0.750
Uterus/Uterus-AdenoCA	PPP2R5D	PPP1CC	ENST00000470467	ENSP00000417963	ENSP00000335084	B56	Metallophos	PF01603	PF00149	102-514	33	44	0.750
Uterus/Uterus-AdenoCA	PPP2R5D	PPP2CA	ENST00000470467	ENSP00000417963	ENSP00000418447	B56	Metallophos	PF01603	PF00149	102-514	33	44	0.750
Uterus/Uterus-AdenoCA	PPP2R5D	PPP2R1B	ENST00000470467	ENSP00000417963	ENSP00000311344	B56	HEAT_2	PF01603	PF13646	102-514	33	44	0.750
Uterus/Uterus-AdenoCA	PPP2R5D	PPP2R1A	ENST00000470467	ENSP00000417963	ENSP00000324804	B56	HEAT_2	PF01603	PF13646	102-514	33	44	0.750
Pancreas/Panc-AdenoCA	KPNB1	RAN	ENST00000540627	ENSP00000290158	ENSP00000376176	IBN_N	Ras	PF03810	PF00071	21-100	55	75	0.733
Uterus/Uterus-AdenoCA	PRPF8	SF3A1	ENST00000571958	ENSP00000304350	ENSP00000215793	JAB	ubiquitin	PF01398	PF00240	2100-2204	32	44	0.727
Uterus/Uterus-AdenoCA	PRPF8	UBC	ENST00000571958	ENSP00000304350	ENSP00000344818	JAB	ubiquitin	PF01398	PF00240	2100-2204	32	44	0.727
Uterus/Uterus-AdenoCA	PRPF8	UBL5	ENST00000571958	ENSP00000304350	ENSP00000351492	JAB	ubiquitin	PF01398	PF00240	2100-2204	32	44	0.727
Uterus/Uterus-AdenoCA	PRPF8	SNRNP200	ENST00000571958	ENSP00000304350	ENSP00000317123	JAB	Sec63	PF01398	PF02889	2100-2204	32	44	0.727
Uterus/Uterus-AdenoCA	PRPF8	ASCC3	ENST00000571958	ENSP00000304350	ENSP00000358159	JAB	Sec63	PF01398	PF02889	2100-2204	32	44	0.727
Uterus/Uterus-AdenoCA	PRPF8	BUD31	ENST00000571958	ENSP00000304350	ENSP00000222969	PRO8NT	G10	PF08082	PF01125	58-209	32	44	0.727
Uterus/Uterus-AdenoCA	PRPF8	SNW1	ENST00000571958	ENSP00000304350	ENSP00000261531	PRO8NT	SKIP_SNW	PF08082	PF02731	58-209	32	44	0.727
Uterus/Uterus-AdenoCA	PRPF8	EEF2	ENST00000571958	ENSP00000304350	ENSP00000307940	PROCN	GTP_EFTU	PF08083	PF00009	393-801	32	44	0.727
Uterus/Uterus-AdenoCA	PRPF8	EFTUD2	ENST00000571958	ENSP00000304350	ENSP00000392094	PROCN	GTP_EFTU	PF08083	PF00009	393-801	32	44	0.727
Uterus/Uterus-AdenoCA	PRPF8	CSTF1	ENST00000571958	ENSP00000304350	ENSP00000217109	PROCN	WD40	PF08083	PF00400	393-801	32	44	0.727
Uterus/Uterus-AdenoCA	PRPF8	PRPF19	ENST00000571958	ENSP00000304350	ENSP00000227524	PROCN	WD40	PF08083	PF00400	393-801	32	44	0.727
Uterus/Uterus-AdenoCA	PRPF8	SNRNP40	ENST00000571958	ENSP00000304350	ENSP00000263694	PROCN	WD40	PF08083	PF00400	393-801	32	44	0.727
Uterus/Uterus-AdenoCA	PRPF8	CDC40	ENST00000571958	ENSP00000304350	ENSP00000304370	PROCN	WD40	PF08083	PF00400	393-801	32	44	0.727
Uterus/Uterus-AdenoCA	PRPF8	DAW1	ENST00000571958	ENSP00000304350	ENSP00000311899	PROCN	WD40	PF08083	PF00400	393-801	32	44	0.727
Uterus/Uterus-AdenoCA	PRPF8	PRPF4	ENST00000571958	ENSP00000304350	ENSP00000363313	PROCN	WD40	PF08083	PF00400	393-801	32	44	0.727
Uterus/Uterus-AdenoCA	PRPF8	PLRG1	ENST00000571958	ENSP00000304350	ENSP00000424417	PROCN	WD40	PF08083	PF00400	393-801	32	44	0.727
Uterus/Uterus-AdenoCA	PRPF8	PRPF31	ENST00000571958	ENSP00000304350	ENSP00000324122	PROCN	Nop	PF08083	PF01798	393-801	32	44	0.727
Uterus/Uterus-AdenoCA	PRPF8	TXNL4A	ENST00000571958	ENSP00000304350	ENSP00000269601	PROCN	DIM1	PF08083	PF02966	393-801	32	44	0.727
Uterus/Uterus-AdenoCA	PRPF8	PRPF6	ENST00000571958	ENSP00000304350	ENSP00000266079	PROCN	PRP1_N	PF08083	PF06424	393-801	32	44	0.727
Uterus/Uterus-AdenoCA	PRPF8	DHX8	ENST00000571958	ENSP00000304350	ENSP00000262415	PROCT	DEAD	PF08084	PF00270	2211-2333	32	44	0.727
Uterus/Uterus-AdenoCA	PRPF8	DHX38	ENST00000571958	ENSP00000304350	ENSP00000268482	PROCT	DEAD	PF08084	PF00270	2211-2333	32	44	0.727
Uterus/Uterus-AdenoCA	PRPF8	DDX23	ENST00000571958	ENSP00000304350	ENSP00000310723	PROCT	DEAD	PF08084	PF00270	2211-2333	32	44	0.727
Uterus/Uterus-AdenoCA	PRPF8	DHX9	ENST00000571958	ENSP00000304350	ENSP00000356520	PROCT	DEAD	PF08084	PF00270	2211-2333	32	44	0.727
Uterus/Uterus-AdenoCA	PRPF8	CWC22	ENST00000571958	ENSP00000304350	ENSP00000387006	U6-snRNA_bdg	MA3	PF10596	PF02847	1442-1601	32	44	0.727
Uterus/Uterus-AdenoCA	PRPF8	SART1	ENST00000571958	ENSP00000304350	ENSP00000310448	U6-snRNA_bdg	SART-1	PF10596	PF03343	1442-1601	32	44	0.727
Uterus/Uterus-AdenoCA	PRPF8	AAR2	ENST00000571958	ENSP00000304350	ENSP00000313674	U6-snRNA_bdg	AAR2	PF10596	PF05282	1442-1601	32	44	0.727
Uterus/Uterus-AdenoCA	PRPF8	SLU7	ENST00000571958	ENSP00000304350	ENSP00000297151	U6-snRNA_bdg	Slu7	PF10596	PF11708	1442-1601	32	44	0.727
Uterus/Uterus-AdenoCA	PRPF8	SNRPD3	ENST00000571958	ENSP00000304350	ENSP00000215829	PRP8_domainIV	LSM	PF12134	PF01423	1760-1990	32	44	0.727
Uterus/Uterus-AdenoCA	PRPF8	NAA38	ENST00000571958	ENSP00000304350	ENSP00000249299	PRP8_domainIV	LSM	PF12134	PF01423	1760-1990	32	44	0.727
Uterus/Uterus-AdenoCA	PRPF8	SNRPF	ENST00000571958	ENSP00000304350	ENSP00000266735	PRP8_domainIV	LSM	PF12134	PF01423	1760-1990	32	44	0.727
Uterus/Uterus-AdenoCA	PRPF8	SNRPG	ENST00000571958	ENSP00000304350	ENSP00000272348	PRP8_domainIV	LSM	PF12134	PF01423	1760-1990	32	44	0.727
Uterus/Uterus-AdenoCA	PRPF8	LSM6	ENST00000571958	ENSP00000304350	ENSP00000296581	PRP8_domainIV	LSM	PF12134	PF01423	1760-1990	32	44	0.727
Uterus/Uterus-AdenoCA	PRPF8	SNRPD1	ENST00000571958	ENSP00000304350	ENSP00000300413	PRP8_domainIV	LSM	PF12134	PF01423	1760-1990	32	44	0.727
Uterus/Uterus-AdenoCA	PRPF8	SNRPD2	ENST00000571958	ENSP00000304350	ENSP00000342374	PRP8_domainIV	LSM	PF12134	PF01423	1760-1990	32	44	0.727
Uterus/Uterus-AdenoCA	PRPF8	LSM2	ENST00000571958	ENSP00000304350	ENSP00000364813	PRP8_domainIV	LSM	PF12134	PF01423	1760-1990	32	44	0.727
Uterus/Uterus-AdenoCA	PRPF8	SNRPE	ENST00000571958	ENSP00000304350	ENSP00000400591	PRP8_domainIV	LSM	PF12134	PF01423	1760-1990	32	44	0.727
Uterus/Uterus-AdenoCA	PRPF8	LSM5	ENST00000571958	ENSP00000304350	ENSP00000410758	PRP8_domainIV	LSM	PF12134	PF01423	1760-1990	32	44	0.727
Uterus/Uterus-AdenoCA	PRPF8	SNRPB	ENST00000571958	ENSP00000304350	ENSP00000412566	PRP8_domainIV	LSM	PF12134	PF01423	1760-1990	32	44	0.727
Uterus/Uterus-AdenoCA	PRPF8	LSM4	ENST00000571958	ENSP00000304350	ENSP00000469468	PRP8_domainIV	LSM	PF12134	PF01423	1760-1990	32	44	0.727
Uterus/Uterus-AdenoCA	PRPF8	PRPF3	ENST00000571958	ENSP00000304350	ENSP00000315379	PRP8_domainIV	PRP3	PF12134	PF08572	1760-1990	32	44	0.727
Uterus/Uterus-AdenoCA	LTBP4	LTBP1	ENST00000243562	ENSP00000311905	ENSP00000386043	TB	EGF_CA	PF00683	PF07645	417-458	32	44	0.727
CervixUteri/Cervix-SCC	MRPS14	RPS3	ENST00000367677	ENSP00000420714	ENSP00000433821	Ribosomal_S14	Ribosomal_S3_C	PF00253	PF00189	74-126	13	18	0.722
CervixUteri/Cervix-SCC	MRPS14	RPS15	ENST00000367677	ENSP00000420714	ENSP00000467676	Ribosomal_S14	Ribosomal_S19	PF00253	PF00203	74-126	13	18	0.722
CervixUteri/Cervix-SCC	MRPS14	MRPS10	ENST00000367677	ENSP00000420714	ENSP00000053468	Ribosomal_S14	Ribosomal_S10	PF00253	PF00338	74-126	13	18	0.722
CervixUteri/Cervix-SCC	MRPS14	RPS20	ENST00000367677	ENSP00000420714	ENSP00000429374	Ribosomal_S14	Ribosomal_S10	PF00253	PF00338	74-126	13	18	0.722
Pancreas/Panc-AdenoCA	DTNA	DMD	ENST00000590598	ENSP00000382064	ENSP00000354923	EF-hand_2	WW	PF09068	PF00397	15-140	53	75	0.707
Pancreas/Panc-AdenoCA	DTNA	UTRN	ENST00000590598	ENSP00000382064	ENSP00000356515	EF-hand_2	WW	PF09068	PF00397	15-140	53	75	0.707
Uterus/Uterus-AdenoCA	GAK	UBC	ENST00000504668	ENSP00000314499	ENSP00000344818	Pkinase	ubiquitin	PF00069	PF00240	42-312	31	44	0.705
Uterus/Uterus-AdenoCA	ATP6V1D	ATP6V1B1	ENST00000555474	ENSP00000216442	ENSP00000234396	ATP-synt_D	ATP-synt_ab	PF01813	PF00006	14-208	30	44	0.682
Uterus/Uterus-AdenoCA	ATP6V1D	ATP6V1A	ENST00000555474	ENSP00000216442	ENSP00000273398	ATP-synt_D	ATP-synt_ab	PF01813	PF00006	14-208	30	44	0.682
Uterus/Uterus-AdenoCA	ATP6V1D	ATP6V1B2	ENST00000555474	ENSP00000216442	ENSP00000276390	ATP-synt_D	ATP-synt_ab	PF01813	PF00006	14-208	30	44	0.682
Uterus/Uterus-AdenoCA	ATP6V1D	ATP6V1F	ENST00000555474	ENSP00000216442	ENSP00000417378	ATP-synt_D	ATP-synt_F	PF01813	PF01990	14-208	30	44	0.682
Uterus/Uterus-AdenoCA	ATP6V1D	ATP6V0D2	ENST00000555474	ENSP00000216442	ENSP00000285393	ATP-synt_D	vATP-synt_AC39	PF01813	PF01992	14-208	30	44	0.682
Uterus/Uterus-AdenoCA	ATP6V1D	ATP6V0D1	ENST00000555474	ENSP00000216442	ENSP00000290949	ATP-synt_D	vATP-synt_AC39	PF01813	PF01992	14-208	30	44	0.682
Colon/ColoRect-AdenoCA	BOLA2B	BOLA3	ENST00000569282	ENSP00000306752	ENSP00000331369	BolA	BolA	PF01722	PF01722	77-146	34	51	0.667
Liver/Biliary-AdenoCA	RPS19	RPS5	ENST00000221975	ENSP00000470004	ENSP00000196551	Ribosomal_S19e	Ribosomal_S7	PF01090	PF00177	4-143	12	18	0.667
Liver/Biliary-AdenoCA	RPS19	MRPS7	ENST00000221975	ENSP00000470004	ENSP00000245539	Ribosomal_S19e	Ribosomal_S7	PF01090	PF00177	4-143	12	18	0.667
Liver/Biliary-AdenoCA	RPS19	RPS16	ENST00000221975	ENSP00000470004	ENSP00000251453	Ribosomal_S19e	Ribosomal_S9	PF01090	PF00380	4-143	12	18	0.667
Liver/Biliary-AdenoCA	RPS19	MRPS9	ENST00000221975	ENSP00000470004	ENSP00000258455	Ribosomal_S19e	Ribosomal_S9	PF01090	PF00380	4-143	12	18	0.667
Liver/Biliary-AdenoCA	RPS19	RPS18	ENST00000221975	ENSP00000470004	ENSP00000393241	Ribosomal_S19e	Ribosomal_S13	PF01090	PF00416	4-143	12	18	0.667
Uterus/Uterus-AdenoCA	GCSH	DMGDH	ENST00000564386	ENSP00000319531	ENSP00000255189	GCV_H	GCV_T	PF01597	PF01571	51-171	29	44	0.659
Uterus/Uterus-AdenoCA	GCSH	AMT	ENST00000564386	ENSP00000319531	ENSP00000273588	GCV_H	GCV_T	PF01597	PF01571	51-171	29	44	0.659
Uterus/Uterus-AdenoCA	GCSH	PDPR	ENST00000564386	ENSP00000319531	ENSP00000288050	GCV_H	GCV_T	PF01597	PF01571	51-171	29	44	0.659
Uterus/Uterus-AdenoCA	GCSH	SARDH	ENST00000564386	ENSP00000319531	ENSP00000360938	GCV_H	GCV_T	PF01597	PF01571	51-171	29	44	0.659
Uterus/Uterus-AdenoCA	GCSH	LIPT1	ENST00000564386	ENSP00000319531	ENSP00000342071	GCV_H	BPL_LplA_LipB	PF01597	PF03099	51-171	29	44	0.659
Colon/ColoRect-AdenoCA	RPS19	RPS5	ENST00000221975	ENSP00000470004	ENSP00000196551	Ribosomal_S19e	Ribosomal_S7	PF01090	PF00177	4-143	33	51	0.647
Colon/ColoRect-AdenoCA	RPS19	MRPS7	ENST00000221975	ENSP00000470004	ENSP00000245539	Ribosomal_S19e	Ribosomal_S7	PF01090	PF00177	4-143	33	51	0.647
Colon/ColoRect-AdenoCA	RPS19	RPS16	ENST00000221975	ENSP00000470004	ENSP00000251453	Ribosomal_S19e	Ribosomal_S9	PF01090	PF00380	4-143	33	51	0.647
Colon/ColoRect-AdenoCA	RPS19	MRPS9	ENST00000221975	ENSP00000470004	ENSP00000258455	Ribosomal_S19e	Ribosomal_S9	PF01090	PF00380	4-143	33	51	0.647
Colon/ColoRect-AdenoCA	RPS19	RPS18	ENST00000221975	ENSP00000470004	ENSP00000393241	Ribosomal_S19e	Ribosomal_S13	PF01090	PF00416	4-143	33	51	0.647
Uterus/Uterus-AdenoCA	C3	CFHR5	ENST00000602229	ENSP00000245907	ENSP00000256785	A2M	Sushi	PF00207	PF00084	770-866	27	44	0.614
Uterus/Uterus-AdenoCA	C3	CD46	ENST00000602229	ENSP00000245907	ENSP00000313875	A2M	Sushi	PF00207	PF00084	770-866	27	44	0.614
Uterus/Uterus-AdenoCA	C3	CFHR1	ENST00000602229	ENSP00000245907	ENSP00000314299	A2M	Sushi	PF00207	PF00084	770-866	27	44	0.614
Uterus/Uterus-AdenoCA	C3	CD55	ENST00000602229	ENSP00000245907	ENSP00000316333	A2M	Sushi	PF00207	PF00084	770-866	27	44	0.614
Uterus/Uterus-AdenoCA	C3	CR1	ENST00000602229	ENSP00000245907	ENSP00000356016	A2M	Sushi	PF00207	PF00084	770-866	27	44	0.614
Uterus/Uterus-AdenoCA	C3	CR2	ENST00000602229	ENSP00000245907	ENSP00000356024	A2M	Sushi	PF00207	PF00084	770-866	27	44	0.614
Uterus/Uterus-AdenoCA	C3	CFHR4	ENST00000602229	ENSP00000245907	ENSP00000356386	A2M	Sushi	PF00207	PF00084	770-866	27	44	0.614
Uterus/Uterus-AdenoCA	C3	CFHR3	ENST00000602229	ENSP00000245907	ENSP00000356395	A2M	Sushi	PF00207	PF00084	770-866	27	44	0.614
Uterus/Uterus-AdenoCA	C3	CFH	ENST00000602229	ENSP00000245907	ENSP00000356399	A2M	Sushi	PF00207	PF00084	770-866	27	44	0.614
Uterus/Uterus-AdenoCA	C3	CFB	ENST00000602229	ENSP00000245907	ENSP00000410815	A2M	Sushi	PF00207	PF00084	770-866	27	44	0.614
Uterus/Uterus-AdenoCA	C3	CFB	ENST00000602229	ENSP00000245907	ENSP00000416561	A2M	Sushi	PF00207	PF00084	770-866	27	44	0.614
Uterus/Uterus-AdenoCA	C3	C5	ENST00000602229	ENSP00000245907	ENSP00000223642	A2M	A2M_N	PF00207	PF01835	770-866	27	44	0.614
Uterus/Uterus-AdenoCA	C3	C4A	ENST00000602229	ENSP00000245907	ENSP00000396688	A2M	A2M_N	PF00207	PF01835	770-866	27	44	0.614
Uterus/Uterus-AdenoCA	C3	VSIG4	ENST00000602229	ENSP00000245907	ENSP00000363869	A2M	V-set	PF00207	PF07686	770-866	27	44	0.614
Uterus/Uterus-AdenoCA	C3	ITGAX	ENST00000602229	ENSP00000245907	ENSP00000268296	NTR	VWA	PF01759	PF00092	1534-1644	27	44	0.614
Uterus/Uterus-AdenoCA	C3	ITGAM	ENST00000602229	ENSP00000245907	ENSP00000441691	NTR	VWA	PF01759	PF00092	1534-1644	27	44	0.614
Uterus/Uterus-AdenoCA	C3	PLG	ENST00000602229	ENSP00000245907	ENSP00000308938	A2M_N	Trypsin	PF01835	PF00089	129-224	27	44	0.614
Uterus/Uterus-AdenoCA	C3	CFD	ENST00000602229	ENSP00000245907	ENSP00000332139	A2M_N	Trypsin	PF01835	PF00089	129-224	27	44	0.614
Uterus/Uterus-AdenoCA	C3	CFI	ENST00000602229	ENSP00000245907	ENSP00000378130	A2M_N	Trypsin	PF01835	PF00089	129-224	27	44	0.614
Uterus/Uterus-AdenoCA	C3	CFP	ENST00000602229	ENSP00000245907	ENSP00000247153	A2M_comp	TSP_1	PF07678	PF00090	1051-1283	27	44	0.614
Uterus/Uterus-AdenoCA	TFF3	TFF2	ENST00000398431	ENSP00000430690	ENSP00000291526	Trefoil	Trefoil	PF00088	PF00088	45-86	27	44	0.614
Uterus/Uterus-AdenoCA	TFF3	TFF1	ENST00000398431	ENSP00000430690	ENSP00000291527	Trefoil	Trefoil	PF00088	PF00088	45-86	27	44	0.614
Uterus/Uterus-AdenoCA	BYSL	LTV1	ENST00000372996	ENSP00000230340	ENSP00000356548	Bystin	LTV	PF05291	PF04180	136-436	26	44	0.591
Uterus/Uterus-AdenoCA	BYSL	RPS3	ENST00000372996	ENSP00000230340	ENSP00000433821	Bystin	KH_2	PF05291	PF07650	136-436	26	44	0.591
Uterus/Uterus-AdenoCA	DDB1	DDB2	ENST00000451943	ENSP00000301764	ENSP00000256996	CPSF_A	WD40	PF03178	PF00400	790-1099	26	44	0.591
Uterus/Uterus-AdenoCA	DDB1	ERCC8	ENST00000451943	ENSP00000301764	ENSP00000265038	CPSF_A	WD40	PF03178	PF00400	790-1099	26	44	0.591
Uterus/Uterus-AdenoCA	DDB1	DCAF13	ENST00000451943	ENSP00000301764	ENSP00000297579	CPSF_A	WD40	PF03178	PF00400	790-1099	26	44	0.591
Uterus/Uterus-AdenoCA	DDB1	FBXW5	ENST00000451943	ENSP00000301764	ENSP00000313034	CPSF_A	WD40	PF03178	PF00400	790-1099	26	44	0.591
Uterus/Uterus-AdenoCA	DDB1	DCAF8	ENST00000451943	ENSP00000301764	ENSP00000318227	CPSF_A	WD40	PF03178	PF00400	790-1099	26	44	0.591
Uterus/Uterus-AdenoCA	DDB1	DCAF5	ENST00000451943	ENSP00000301764	ENSP00000341351	CPSF_A	WD40	PF03178	PF00400	790-1099	26	44	0.591
Uterus/Uterus-AdenoCA	DDB1	DCAF4	ENST00000451943	ENSP00000301764	ENSP00000351147	CPSF_A	WD40	PF03178	PF00400	790-1099	26	44	0.591
Uterus/Uterus-AdenoCA	DDB1	DCAF12	ENST00000451943	ENSP00000301764	ENSP00000355114	CPSF_A	WD40	PF03178	PF00400	790-1099	26	44	0.591
Uterus/Uterus-AdenoCA	DDB1	WDTC1	ENST00000451943	ENSP00000301764	ENSP00000355317	CPSF_A	WD40	PF03178	PF00400	790-1099	26	44	0.591
Uterus/Uterus-AdenoCA	DDB1	DTL	ENST00000451943	ENSP00000301764	ENSP00000355958	CPSF_A	WD40	PF03178	PF00400	790-1099	26	44	0.591
Uterus/Uterus-AdenoCA	DDB1	RFWD2	ENST00000451943	ENSP00000301764	ENSP00000356641	CPSF_A	WD40	PF03178	PF00400	790-1099	26	44	0.591
Uterus/Uterus-AdenoCA	DDB1	DCAF6	ENST00000451943	ENSP00000301764	ENSP00000356814	CPSF_A	WD40	PF03178	PF00400	790-1099	26	44	0.591
Uterus/Uterus-AdenoCA	DDB1	DCAF10	ENST00000451943	ENSP00000301764	ENSP00000366953	CPSF_A	WD40	PF03178	PF00400	790-1099	26	44	0.591
Uterus/Uterus-AdenoCA	DDB1	DCAF11	ENST00000451943	ENSP00000301764	ENSP00000415556	CPSF_A	WD40	PF03178	PF00400	790-1099	26	44	0.591
Uterus/Uterus-AdenoCA	DDB1	DCAF8	ENST00000451943	ENSP00000301764	ENSP00000451235	CPSF_A	WD40	PF03178	PF00400	790-1099	26	44	0.591
Uterus/Uterus-AdenoCA	DDB1	CUL3	ENST00000451943	ENSP00000301764	ENSP00000264414	CPSF_A	Cullin	PF03178	PF00888	790-1099	26	44	0.591
Uterus/Uterus-AdenoCA	DDB1	CUL1	ENST00000451943	ENSP00000301764	ENSP00000326804	CPSF_A	Cullin	PF03178	PF00888	790-1099	26	44	0.591
Uterus/Uterus-AdenoCA	DDB1	CUL4A	ENST00000451943	ENSP00000301764	ENSP00000364589	CPSF_A	Cullin	PF03178	PF00888	790-1099	26	44	0.591
Uterus/Uterus-AdenoCA	DDB1	CUL4B	ENST00000451943	ENSP00000301764	ENSP00000384109	CPSF_A	Cullin	PF03178	PF00888	790-1099	26	44	0.591
Uterus/Uterus-AdenoCA	DDB1	CRBN	ENST00000451943	ENSP00000301764	ENSP00000231948	CPSF_A	LON	PF03178	PF02190	790-1099	26	44	0.591
Uterus/Uterus-AdenoCA	ATG4D	GABARAPL2	ENST00000589753	ENSP00000311318	ENSP00000037243	Peptidase_C54	Atg8	PF03416	PF02991	109-412	26	44	0.591
Uterus/Uterus-AdenoCA	ATG4D	GABARAPL1	ENST00000589753	ENSP00000311318	ENSP00000266458	Peptidase_C54	Atg8	PF03416	PF02991	109-412	26	44	0.591
Uterus/Uterus-AdenoCA	ATG4D	MAP1LC3B	ENST00000589753	ENSP00000311318	ENSP00000268607	Peptidase_C54	Atg8	PF03416	PF02991	109-412	26	44	0.591
Uterus/Uterus-AdenoCA	ATG4D	GABARAP	ENST00000589753	ENSP00000311318	ENSP00000306866	Peptidase_C54	Atg8	PF03416	PF02991	109-412	26	44	0.591
Uterus/Uterus-AdenoCA	ATG4D	MAP1LC3C	ENST00000589753	ENSP00000311318	ENSP00000349785	Peptidase_C54	Atg8	PF03416	PF02991	109-412	26	44	0.591
Uterus/Uterus-AdenoCA	ATG4D	MAP1LC3A	ENST00000589753	ENSP00000311318	ENSP00000363970	Peptidase_C54	Atg8	PF03416	PF02991	109-412	26	44	0.591
Uterus/Uterus-AdenoCA	ATG4D	GABARAPL3	ENST00000589753	ENSP00000311318	ENSP00000394008	Peptidase_C54	Atg8	PF03416	PF02991	109-412	26	44	0.591
Uterus/Uterus-AdenoCA	HDAC6	NCOR2	ENST00000430858	ENSP00000334061	ENSP00000384018	Hist_deacetyl	Myb_DNA-binding	PF00850	PF00249	95-403	26	44	0.591
Uterus/Uterus-AdenoCA	HDAC6	HDAC10	ENST00000430858	ENSP00000334061	ENSP00000216271	Hist_deacetyl	Hist_deacetyl	PF00850	PF00850	95-403	26	44	0.591
Uterus/Uterus-AdenoCA	HDAC6	HDAC5	ENST00000430858	ENSP00000334061	ENSP00000225983	Hist_deacetyl	Hist_deacetyl	PF00850	PF00850	95-403	26	44	0.591
Uterus/Uterus-AdenoCA	HDAC6	HDAC11	ENST00000430858	ENSP00000334061	ENSP00000295757	Hist_deacetyl	Hist_deacetyl	PF00850	PF00850	95-403	26	44	0.591
Uterus/Uterus-AdenoCA	HDAC6	HDAC3	ENST00000430858	ENSP00000334061	ENSP00000302967	Hist_deacetyl	Hist_deacetyl	PF00850	PF00850	95-403	26	44	0.591
Uterus/Uterus-AdenoCA	HDAC6	HDAC1	ENST00000430858	ENSP00000334061	ENSP00000362649	Hist_deacetyl	Hist_deacetyl	PF00850	PF00850	95-403	26	44	0.591
Uterus/Uterus-AdenoCA	HDAC6	HDAC8	ENST00000430858	ENSP00000334061	ENSP00000362674	Hist_deacetyl	Hist_deacetyl	PF00850	PF00850	95-403	26	44	0.591
Uterus/Uterus-AdenoCA	HDAC6	HDAC9	ENST00000430858	ENSP00000334061	ENSP00000408617	Hist_deacetyl	Hist_deacetyl	PF00850	PF00850	95-403	26	44	0.591
Uterus/Uterus-AdenoCA	HDAC6	HDAC2	ENST00000430858	ENSP00000334061	ENSP00000430432	Hist_deacetyl	Hist_deacetyl	PF00850	PF00850	95-403	26	44	0.591
Uterus/Uterus-AdenoCA	HDAC6	MTA2	ENST00000430858	ENSP00000334061	ENSP00000278823	Hist_deacetyl	ELM2	PF00850	PF01448	95-403	26	44	0.591
Uterus/Uterus-AdenoCA	HDAC6	RPS27A	ENST00000430858	ENSP00000334061	ENSP00000272317	zf-UBP	ubiquitin	PF02148	PF00240	1133-1193	26	44	0.591
Uterus/Uterus-AdenoCA	RPS2	RPS3	ENST00000533186	ENSP00000341885	ENSP00000433821	Ribosomal_S5	Ribosomal_S3_C	PF00333	PF00189	102-167	26	44	0.591
Uterus/Uterus-AdenoCA	RPS2	MRPS2	ENST00000533186	ENSP00000341885	ENSP00000241600	Ribosomal_S5	Ribosomal_S2	PF00333	PF00318	102-167	26	44	0.591
Uterus/Uterus-AdenoCA	RPS2	RPSA	ENST00000533186	ENSP00000341885	ENSP00000346067	Ribosomal_S5	Ribosomal_S2	PF00333	PF00318	102-167	26	44	0.591
Uterus/Uterus-AdenoCA	RPS2	RPSAP58	ENST00000533186	ENSP00000341885	ENSP00000346598	Ribosomal_S5	Ribosomal_S2	PF00333	PF00318	102-167	26	44	0.591
Uterus/Uterus-AdenoCA	RPS2	RPS21	ENST00000533186	ENSP00000341885	ENSP00000345957	Ribosomal_S5	Ribosomal_S21e	PF00333	PF01249	102-167	26	44	0.591
Uterus/Uterus-AdenoCA	RPS2	SERBP1	ENST00000533186	ENSP00000341885	ENSP00000360034	Ribosomal_S5	HABP4_PAI-RBP1	PF00333	PF04774	102-167	26	44	0.591
Uterus/Uterus-AdenoCA	PNPLA6	PLA2G6	ENST00000599947	ENSP00000407509	ENSP00000333142	Patatin	Patatin	PF01734	PF01734	981-1147	26	44	0.591
Uterus/Uterus-AdenoCA	USP46	DMWD	ENST00000451218	ENSP00000407818	ENSP00000270223	UCH	WD40	PF00443	PF00400	34-362	26	44	0.591
Uterus/Uterus-AdenoCA	USP46	WDR48	ENST00000451218	ENSP00000407818	ENSP00000307491	UCH	WD40	PF00443	PF00400	34-362	26	44	0.591
Uterus/Uterus-AdenoCA	USP46	WDR20	ENST00000451218	ENSP00000407818	ENSP00000406084	UCH	WD40	PF00443	PF00400	34-362	26	44	0.591
Uterus/Uterus-AdenoCA	USP46	USP12	ENST00000451218	ENSP00000407818	ENSP00000282344	UCH	UCH	PF00443	PF00443	34-362	26	44	0.591
Uterus/Uterus-AdenoCA	TOM1	UBC	ENST00000424387	ENSP00000413697	ENSP00000344818	VHS	ubiquitin	PF00790	PF00240	8-148	26	44	0.591
Uterus/Uterus-AdenoCA	TOM1	ZFYVE16	ENST00000424387	ENSP00000413697	ENSP00000337159	VHS	FYVE	PF00790	PF01363	8-148	26	44	0.591
Pancreas/Panc-AdenoCA	TUBB4A	TUBB1	ENST00000594290	ENSP00000264071	ENSP00000217133	Tubulin	Tubulin	PF00091	PF00091	3-222	44	75	0.587
Pancreas/Panc-AdenoCA	TUBB4A	TUBA4A	ENST00000594290	ENSP00000264071	ENSP00000248437	Tubulin	Tubulin	PF00091	PF00091	3-222	44	75	0.587
Pancreas/Panc-AdenoCA	TUBB4A	TUBG2	ENST00000594290	ENSP00000264071	ENSP00000251412	Tubulin	Tubulin	PF00091	PF00091	3-222	44	75	0.587
Pancreas/Panc-AdenoCA	TUBB4A	TUBG1	ENST00000594290	ENSP00000264071	ENSP00000251413	Tubulin	Tubulin	PF00091	PF00091	3-222	44	75	0.587
Pancreas/Panc-AdenoCA	TUBB4A	TUBB2B	ENST00000594290	ENSP00000264071	ENSP00000259818	Tubulin	Tubulin	PF00091	PF00091	3-222	44	75	0.587
Pancreas/Panc-AdenoCA	TUBB4A	TUBA1A	ENST00000594290	ENSP00000264071	ENSP00000301071	Tubulin	Tubulin	PF00091	PF00091	3-222	44	75	0.587
Pancreas/Panc-AdenoCA	TUBB4A	TUBA1C	ENST00000594290	ENSP00000264071	ENSP00000301072	Tubulin	Tubulin	PF00091	PF00091	3-222	44	75	0.587
Pancreas/Panc-AdenoCA	TUBB4A	TUBA3E	ENST00000594290	ENSP00000264071	ENSP00000318197	Tubulin	Tubulin	PF00091	PF00091	3-222	44	75	0.587
Pancreas/Panc-AdenoCA	TUBB4A	TUBB6	ENST00000594290	ENSP00000264071	ENSP00000318697	Tubulin	Tubulin	PF00091	PF00091	3-222	44	75	0.587
Pancreas/Panc-AdenoCA	TUBB4A	TUBA1B	ENST00000594290	ENSP00000264071	ENSP00000336799	Tubulin	Tubulin	PF00091	PF00091	3-222	44	75	0.587
Pancreas/Panc-AdenoCA	TUBB4A	TUBB4B	ENST00000594290	ENSP00000264071	ENSP00000341289	Tubulin	Tubulin	PF00091	PF00091	3-222	44	75	0.587
Pancreas/Panc-AdenoCA	TUBB4A	TUBB2A	ENST00000594290	ENSP00000264071	ENSP00000369703	Tubulin	Tubulin	PF00091	PF00091	3-222	44	75	0.587
Pancreas/Panc-AdenoCA	TUBB4A	TUBA3C	ENST00000594290	ENSP00000264071	ENSP00000382982	Tubulin	Tubulin	PF00091	PF00091	3-222	44	75	0.587
Pancreas/Panc-AdenoCA	TUBB4A	MAPRE1	ENST00000594290	ENSP00000264071	ENSP00000364721	Tubulin	CH	PF00091	PF00307	3-222	44	75	0.587
Pancreas/Panc-AdenoCA	TUBB4A	TUBGCP6	ENST00000594290	ENSP00000264071	ENSP00000248846	Tubulin	Spc97_Spc98	PF00091	PF04130	3-222	44	75	0.587
Pancreas/Panc-AdenoCA	TUBB4A	TUBGCP2	ENST00000594290	ENSP00000264071	ENSP00000252936	Tubulin	Spc97_Spc98	PF00091	PF04130	3-222	44	75	0.587
Pancreas/Panc-AdenoCA	TUBB4A	TUBGCP3	ENST00000594290	ENSP00000264071	ENSP00000261965	Tubulin	Spc97_Spc98	PF00091	PF04130	3-222	44	75	0.587
Pancreas/Panc-AdenoCA	TUBB4A	TUBGCP4	ENST00000594290	ENSP00000264071	ENSP00000456648	Tubulin	Spc97_Spc98	PF00091	PF04130	3-222	44	75	0.587
Pancreas/Panc-AdenoCA	TUBB4A	DYNC1H1	ENST00000594290	ENSP00000264071	ENSP00000348965	Tubulin	MT	PF00091	PF12777	3-222	44	75	0.587
Pancreas/Panc-AdenoCA	TUBB4A	DYNC2H1	ENST00000594290	ENSP00000264071	ENSP00000381167	Tubulin	MT	PF00091	PF12777	3-222	44	75	0.587
Uterus/Uterus-AdenoCA	MRPL17	MRPL22	ENST00000532203	ENSP00000288937	ENSP00000431040	Ribosomal_L17	Ribosomal_L22	PF01196	PF00237	28-126	25	44	0.568
Uterus/Uterus-AdenoCA	MRPL17	RPL17	ENST00000532203	ENSP00000288937	ENSP00000462023	Ribosomal_L17	Ribosomal_L22	PF01196	PF00237	28-126	25	44	0.568
Uterus/Uterus-AdenoCA	MRPL17	MRPL32	ENST00000532203	ENSP00000288937	ENSP00000223324	Ribosomal_L17	Ribosomal_L32p	PF01196	PF01783	28-126	25	44	0.568
Uterus/Uterus-AdenoCA	NPR2	POLR2G	ENST00000448821	ENSP00000341083	ENSP00000301788	Pkinase	S1	PF00069	PF00575	533-785	25	44	0.568
Uterus/Uterus-AdenoCA	NPR2	NPPC	ENST00000448821	ENSP00000341083	ENSP00000295440	ANF_receptor	ANP	PF01094	PF00212	46-397	25	44	0.568
Uterus/Uterus-AdenoCA	NPR2	NPPB	ENST00000448821	ENSP00000341083	ENSP00000365651	ANF_receptor	ANP	PF01094	PF00212	46-397	25	44	0.568
Uterus/Uterus-AdenoCA	NPR2	NPPA	ENST00000448821	ENSP00000341083	ENSP00000365663	ANF_receptor	ANP	PF01094	PF00212	46-397	25	44	0.568
Uterus/Uterus-AdenoCA	CS	ACLY	ENST00000549143	ENSP00000342056	ENSP00000253792	Citrate_synt	Citrate_synt	PF00285	PF00285	71-449	25	44	0.568
Uterus/Uterus-AdenoCA	SKIV2L	TTC37	ENST00000491994	ENSP00000364543	ENSP00000351596	DEAD	TPR_8	PF00270	PF13181	315-460	25	44	0.568
Uterus/Uterus-AdenoCA	DNAJA1	HSPA8	ENST00000544625	ENSP00000369127	ENSP00000227378	DnaJ	HSP70	PF00226	PF00012	6-65	25	44	0.568
Uterus/Uterus-AdenoCA	DNAJA1	HSPA2	ENST00000544625	ENSP00000369127	ENSP00000247207	DnaJ	HSP70	PF00226	PF00012	6-65	25	44	0.568
Uterus/Uterus-AdenoCA	DNAJA1	HSPA9	ENST00000544625	ENSP00000369127	ENSP00000297185	DnaJ	HSP70	PF00226	PF00012	6-65	25	44	0.568
Uterus/Uterus-AdenoCA	DNAJA1	HSPA4	ENST00000544625	ENSP00000369127	ENSP00000302961	DnaJ	HSP70	PF00226	PF00012	6-65	25	44	0.568
Uterus/Uterus-AdenoCA	DNAJA1	HSPA6	ENST00000544625	ENSP00000369127	ENSP00000310219	DnaJ	HSP70	PF00226	PF00012	6-65	25	44	0.568
Uterus/Uterus-AdenoCA	DNAJA1	HSPH1	ENST00000544625	ENSP00000369127	ENSP00000318687	DnaJ	HSP70	PF00226	PF00012	6-65	25	44	0.568
Uterus/Uterus-AdenoCA	DNAJA1	HSPA5	ENST00000544625	ENSP00000369127	ENSP00000324173	DnaJ	HSP70	PF00226	PF00012	6-65	25	44	0.568
Uterus/Uterus-AdenoCA	DNAJA1	HSPA1B	ENST00000544625	ENSP00000369127	ENSP00000364801	DnaJ	HSP70	PF00226	PF00012	6-65	25	44	0.568
Uterus/Uterus-AdenoCA	DNAJA1	HSPA1A	ENST00000544625	ENSP00000369127	ENSP00000364802	DnaJ	HSP70	PF00226	PF00012	6-65	25	44	0.568
Uterus/Uterus-AdenoCA	DNAJA1	HSPA1L	ENST00000544625	ENSP00000369127	ENSP00000364805	DnaJ	HSP70	PF00226	PF00012	6-65	25	44	0.568
Bladder/Bladder-TCC	GNS	ARSH	ENST00000418919	ENSP00000258145	ENSP00000370522	Sulfatase	Sulfatase	PF00884	PF00884	47-384	13	23	0.565
Blood/Lymph-CLL	NME1-NME2	NME1	ENST00000393183	ENSP00000376886	ENSP00000013034	NDK	NDK	PF00334	PF00334	5-138	38	68	0.559
Stomach/Stomach-AdenoCA	BOLA2B	BOLA3	ENST00000569282	ENSP00000306752	ENSP00000331369	BolA	BolA	PF01722	PF01722	77-146	16	29	0.552
Uterus/Uterus-AdenoCA	NME1	NME1-NME2	ENST00000475573	ENSP00000013034	ENSP00000376886	NDK	NDK	PF00334	PF00334	30-163	24	44	0.545
Uterus/Uterus-AdenoCA	NME1	NME2	ENST00000475573	ENSP00000013034	ENSP00000376889	NDK	NDK	PF00334	PF00334	30-163	24	44	0.545
Uterus/Uterus-AdenoCA	EXOC4	EXOC1	ENST00000545148	ENSP00000253861	ENSP00000326514	Sec8_exocyst	Sec3_C	PF04048	PF09763	34-144	24	44	0.545
Uterus/Uterus-AdenoCA	EXOC4	EXOC2	ENST00000545148	ENSP00000253861	ENSP00000230449	Sec8_exocyst	Sec5	PF04048	PF15469	34-144	24	44	0.545
Uterus/Uterus-AdenoCA	RPSA	RPS3	ENST00000443003	ENSP00000346067	ENSP00000433821	Ribosomal_S2	Ribosomal_S3_C	PF00318	PF00189	19-185	24	44	0.545
Uterus/Uterus-AdenoCA	RPSA	MRPS5	ENST00000443003	ENSP00000346067	ENSP00000272418	Ribosomal_S2	Ribosomal_S5	PF00318	PF00333	19-185	24	44	0.545
Uterus/Uterus-AdenoCA	RPSA	RPS2	ENST00000443003	ENSP00000346067	ENSP00000341885	Ribosomal_S2	Ribosomal_S5	PF00318	PF00333	19-185	24	44	0.545
Uterus/Uterus-AdenoCA	RPSA	RPS15A	ENST00000443003	ENSP00000346067	ENSP00000318646	Ribosomal_S2	Ribosomal_S8	PF00318	PF00410	19-185	24	44	0.545
Uterus/Uterus-AdenoCA	RPSA	EIF2S1	ENST00000443003	ENSP00000346067	ENSP00000256383	Ribosomal_S2	S1	PF00318	PF00575	19-185	24	44	0.545
Uterus/Uterus-AdenoCA	RPSA	RPS17	ENST00000443003	ENSP00000346067	ENSP00000346045	Ribosomal_S2	Ribosomal_S17e	PF00318	PF00833	19-185	24	44	0.545
Uterus/Uterus-AdenoCA	RPSA	RPS17L	ENST00000443003	ENSP00000346067	ENSP00000346046	Ribosomal_S2	Ribosomal_S17e	PF00318	PF00833	19-185	24	44	0.545
Uterus/Uterus-AdenoCA	RPSA	RP11-152F13.10	ENST00000443003	ENSP00000346067	ENSP00000454786	Ribosomal_S2	Ribosomal_S17e	PF00318	PF00833	19-185	24	44	0.545
Uterus/Uterus-AdenoCA	RPSA	RPS21	ENST00000443003	ENSP00000346067	ENSP00000345957	Ribosomal_S2	Ribosomal_S21e	PF00318	PF01249	19-185	24	44	0.545
Pancreas/Panc-AdenoCA	TCF7L1	LEF1	ENST00000442813	ENSP00000282111	ENSP00000265165	HMG_box	HMG_box	PF00505	PF00505	346-413	40	75	0.533
Pancreas/Panc-AdenoCA	TCF7L1	TCF7	ENST00000442813	ENSP00000282111	ENSP00000340347	HMG_box	HMG_box	PF00505	PF00505	346-413	40	75	0.533
Pancreas/Panc-AdenoCA	TCF7L1	TCF7L2	ENST00000442813	ENSP00000282111	ENSP00000444972	HMG_box	HMG_box	PF00505	PF00505	346-413	40	75	0.533
Pancreas/Panc-AdenoCA	TCF7L1	JUP	ENST00000442813	ENSP00000282111	ENSP00000311113	CTNNB1_binding	Arm	PF08347	PF00514	26-250	40	75	0.533
Pancreas/Panc-AdenoCA	TCF7L1	CTNNB1	ENST00000442813	ENSP00000282111	ENSP00000344456	CTNNB1_binding	Arm	PF08347	PF00514	26-250	40	75	0.533
Uterus/Uterus-AdenoCA	SCLY	FXN	ENST00000450965	ENSP00000254663	ENSP00000366482	Aminotran_5	Frataxin_Cyay	PF00266	PF01491	40-438	23	44	0.523
Uterus/Uterus-AdenoCA	SCLY	ISCU	ENST00000450965	ENSP00000254663	ENSP00000310623	Aminotran_5	NifU_N	PF00266	PF01592	40-438	23	44	0.523
Uterus/Uterus-AdenoCA	SCLY	LYRM4	ENST00000450965	ENSP00000254663	ENSP00000443900	Aminotran_5	Complex1_LYR	PF00266	PF05347	40-438	23	44	0.523
Uterus/Uterus-AdenoCA	SEPT2	SEPT6	ENST00000407971	ENSP00000353157	ENSP00000341524	Septin	Septin	PF00735	PF00735	34-313	23	44	0.523
Uterus/Uterus-AdenoCA	SEPT2	SEPT7	ENST00000407971	ENSP00000353157	ENSP00000381992	Septin	Septin	PF00735	PF00735	34-313	23	44	0.523
Uterus/Uterus-AdenoCA	SEPT2	SEPT5	ENST00000407971	ENSP00000353157	ENSP00000391311	Septin	Septin	PF00735	PF00735	34-313	23	44	0.523
Bladder/Bladder-TCC	CENPW	CENPT	ENST00000368325	ENSP00000357311	ENSP00000219172	CENP-W	CENP-S	PF15510	PF15630	1-88	12	23	0.522
Colon/ColoRect-AdenoCA	MRPS14	RPS3	ENST00000367677	ENSP00000420714	ENSP00000433821	Ribosomal_S14	Ribosomal_S3_C	PF00253	PF00189	74-126	26	51	0.510
Colon/ColoRect-AdenoCA	MRPS14	RPS15	ENST00000367677	ENSP00000420714	ENSP00000467676	Ribosomal_S14	Ribosomal_S19	PF00253	PF00203	74-126	26	51	0.510
Colon/ColoRect-AdenoCA	MRPS14	MRPS10	ENST00000367677	ENSP00000420714	ENSP00000053468	Ribosomal_S14	Ribosomal_S10	PF00253	PF00338	74-126	26	51	0.510
Colon/ColoRect-AdenoCA	MRPS14	RPS20	ENST00000367677	ENSP00000420714	ENSP00000429374	Ribosomal_S14	Ribosomal_S10	PF00253	PF00338	74-126	26	51	0.510
Breast/Breast-LobularCA	RPL13	MRPL4	ENST00000563270	ENSP00000307889	ENSP00000253099	Ribosomal_L13e	Ribosomal_L4	PF01294	PF00573	8-185	3	6	0.500
Breast/Breast-LobularCA	RPL13	RPL4	ENST00000563270	ENSP00000307889	ENSP00000311430	Ribosomal_L13e	Ribosomal_L4	PF01294	PF00573	8-185	3	6	0.500
Breast/Breast-LobularCA	RPL13	MRPL15	ENST00000563270	ENSP00000307889	ENSP00000260102	Ribosomal_L13e	Ribosomal_L18e	PF01294	PF00828	8-185	3	6	0.500
Breast/Breast-LobularCA	RPL13	RPL27A	ENST00000563270	ENSP00000307889	ENSP00000346015	Ribosomal_L13e	Ribosomal_L18e	PF01294	PF00828	8-185	3	6	0.500
Breast/Breast-LobularCA	RPL13	RPL18	ENST00000563270	ENSP00000307889	ENSP00000447001	Ribosomal_L13e	Ribosomal_L18e	PF01294	PF00828	8-185	3	6	0.500
Breast/Breast-LobularCA	RPL13	RPL36	ENST00000563270	ENSP00000307889	ENSP00000252543	Ribosomal_L13e	Ribosomal_L36e	PF01294	PF01158	8-185	3	6	0.500
CervixUteri/Cervix-SCC	ARCN1	COPZ2	ENST00000534182	ENSP00000264028	ENSP00000006101	Adap_comp_sub	Clat_adaptor_s	PF00928	PF01217	269-501	9	18	0.500
CervixUteri/Cervix-SCC	ARCN1	COPZ1	ENST00000534182	ENSP00000264028	ENSP00000262061	Adap_comp_sub	Clat_adaptor_s	PF00928	PF01217	269-501	9	18	0.500
CervixUteri/Cervix-SCC	ARCN1	COPB1	ENST00000534182	ENSP00000264028	ENSP00000249923	Adap_comp_sub	Adaptin_N	PF00928	PF01602	269-501	9	18	0.500
CervixUteri/Cervix-SCC	ARCN1	COPG1	ENST00000534182	ENSP00000264028	ENSP00000325002	Adap_comp_sub	Adaptin_N	PF00928	PF01602	269-501	9	18	0.500
CervixUteri/Cervix-SCC	PIK3CB	PIK3R2	ENST00000469284	ENSP00000289153	ENSP00000222254	PI3_PI4_kinase	SH2	PF00454	PF00017	801-1016	9	18	0.500
CervixUteri/Cervix-SCC	PIK3CB	PLCG1	ENST00000469284	ENSP00000289153	ENSP00000244007	PI3_PI4_kinase	SH2	PF00454	PF00017	801-1016	9	18	0.500
CervixUteri/Cervix-SCC	PIK3CB	PIK3R3	ENST00000469284	ENSP00000289153	ENSP00000262741	PI3_PI4_kinase	SH2	PF00454	PF00017	801-1016	9	18	0.500
CervixUteri/Cervix-SCC	PIK3CB	INPPL1	ENST00000469284	ENSP00000289153	ENSP00000298229	PI3_PI4_kinase	SH2	PF00454	PF00017	801-1016	9	18	0.500
CervixUteri/Cervix-SCC	PIK3CB	CRK	ENST00000469284	ENSP00000289153	ENSP00000300574	PI3_PI4_kinase	SH2	PF00454	PF00017	801-1016	9	18	0.500
CervixUteri/Cervix-SCC	PIK3CB	LCK	ENST00000469284	ENSP00000289153	ENSP00000337825	PI3_PI4_kinase	SH2	PF00454	PF00017	801-1016	9	18	0.500
CervixUteri/Cervix-SCC	PIK3CB	PTPN11	ENST00000469284	ENSP00000289153	ENSP00000340944	PI3_PI4_kinase	SH2	PF00454	PF00017	801-1016	9	18	0.500
CervixUteri/Cervix-SCC	PIK3CB	FYN	ENST00000469284	ENSP00000289153	ENSP00000346671	PI3_PI4_kinase	SH2	PF00454	PF00017	801-1016	9	18	0.500
CervixUteri/Cervix-SCC	PIK3CB	SRC	ENST00000469284	ENSP00000289153	ENSP00000350941	PI3_PI4_kinase	SH2	PF00454	PF00017	801-1016	9	18	0.500
CervixUteri/Cervix-SCC	PIK3CB	PLCG2	ENST00000469284	ENSP00000289153	ENSP00000352336	PI3_PI4_kinase	SH2	PF00454	PF00017	801-1016	9	18	0.500
CervixUteri/Cervix-SCC	PIK3CB	INPP5D	ENST00000469284	ENSP00000289153	ENSP00000352575	PI3_PI4_kinase	SH2	PF00454	PF00017	801-1016	9	18	0.500
CervixUteri/Cervix-SCC	PIK3CB	VAV2	ENST00000469284	ENSP00000289153	ENSP00000360916	PI3_PI4_kinase	SH2	PF00454	PF00017	801-1016	9	18	0.500
CervixUteri/Cervix-SCC	PIK3CB	FGR	ENST00000469284	ENSP00000289153	ENSP00000363115	PI3_PI4_kinase	SH2	PF00454	PF00017	801-1016	9	18	0.500
CervixUteri/Cervix-SCC	PIK3CB	SYK	ENST00000469284	ENSP00000289153	ENSP00000364898	PI3_PI4_kinase	SH2	PF00454	PF00017	801-1016	9	18	0.500
CervixUteri/Cervix-SCC	PIK3CB	HCK	ENST00000469284	ENSP00000289153	ENSP00000365012	PI3_PI4_kinase	SH2	PF00454	PF00017	801-1016	9	18	0.500
CervixUteri/Cervix-SCC	PIK3CB	JAK2	ENST00000469284	ENSP00000289153	ENSP00000371067	PI3_PI4_kinase	SH2	PF00454	PF00017	801-1016	9	18	0.500
CervixUteri/Cervix-SCC	PIK3CB	ITK	ENST00000469284	ENSP00000289153	ENSP00000398655	PI3_PI4_kinase	SH2	PF00454	PF00017	801-1016	9	18	0.500
CervixUteri/Cervix-SCC	PIK3CB	LYN	ENST00000469284	ENSP00000289153	ENSP00000428924	PI3_PI4_kinase	SH2	PF00454	PF00017	801-1016	9	18	0.500
CervixUteri/Cervix-SCC	PIK3CB	PIK3R2	ENST00000469284	ENSP00000289153	ENSP00000471914	PI3_PI4_kinase	SH2	PF00454	PF00017	801-1016	9	18	0.500
CervixUteri/Cervix-SCC	PIK3CB	VAV1	ENST00000469284	ENSP00000289153	ENSP00000472929	PI3_PI4_kinase	SH2	PF00454	PF00017	801-1016	9	18	0.500
CervixUteri/Cervix-SCC	PIK3CB	RRAS	ENST00000469284	ENSP00000289153	ENSP00000246792	PI3_PI4_kinase	Ras	PF00454	PF00071	801-1016	9	18	0.500
CervixUteri/Cervix-SCC	PIK3CB	RAC2	ENST00000469284	ENSP00000289153	ENSP00000249071	PI3_PI4_kinase	Ras	PF00454	PF00071	801-1016	9	18	0.500
CervixUteri/Cervix-SCC	PIK3CB	RAP1B	ENST00000469284	ENSP00000289153	ENSP00000250559	PI3_PI4_kinase	Ras	PF00454	PF00071	801-1016	9	18	0.500
CervixUteri/Cervix-SCC	PIK3CB	KRAS	ENST00000469284	ENSP00000289153	ENSP00000256078	PI3_PI4_kinase	Ras	PF00454	PF00071	801-1016	9	18	0.500
CervixUteri/Cervix-SCC	PIK3CB	RAC3	ENST00000469284	ENSP00000289153	ENSP00000304283	PI3_PI4_kinase	Ras	PF00454	PF00071	801-1016	9	18	0.500
CervixUteri/Cervix-SCC	PIK3CB	HRAS	ENST00000469284	ENSP00000289153	ENSP00000309845	PI3_PI4_kinase	Ras	PF00454	PF00071	801-1016	9	18	0.500
CervixUteri/Cervix-SCC	PIK3CB	CDC42	ENST00000469284	ENSP00000289153	ENSP00000314458	PI3_PI4_kinase	Ras	PF00454	PF00071	801-1016	9	18	0.500
CervixUteri/Cervix-SCC	PIK3CB	DIRAS1	ENST00000469284	ENSP00000289153	ENSP00000325836	PI3_PI4_kinase	Ras	PF00454	PF00071	801-1016	9	18	0.500
CervixUteri/Cervix-SCC	PIK3CB	RHOG	ENST00000469284	ENSP00000289153	ENSP00000339467	PI3_PI4_kinase	Ras	PF00454	PF00071	801-1016	9	18	0.500
CervixUteri/Cervix-SCC	PIK3CB	RAC1	ENST00000469284	ENSP00000289153	ENSP00000348461	PI3_PI4_kinase	Ras	PF00454	PF00071	801-1016	9	18	0.500
CervixUteri/Cervix-SCC	PIK3CB	NRAS	ENST00000469284	ENSP00000289153	ENSP00000358548	PI3_PI4_kinase	Ras	PF00454	PF00071	801-1016	9	18	0.500
CervixUteri/Cervix-SCC	PIK3CB	DIRAS2	ENST00000469284	ENSP00000289153	ENSP00000364919	PI3_PI4_kinase	Ras	PF00454	PF00071	801-1016	9	18	0.500
CervixUteri/Cervix-SCC	PIK3CB	RHOA	ENST00000469284	ENSP00000289153	ENSP00000400175	PI3_PI4_kinase	Ras	PF00454	PF00071	801-1016	9	18	0.500
CervixUteri/Cervix-SCC	PIK3CB	PIK3CA	ENST00000469284	ENSP00000289153	ENSP00000263967	PI3_PI4_kinase	PI3_PI4_kinase	PF00454	PF00454	801-1016	9	18	0.500
CervixUteri/Cervix-SCC	PIK3CB	PIK3CG	ENST00000469284	ENSP00000289153	ENSP00000352121	PI3_PI4_kinase	PI3_PI4_kinase	PF00454	PF00454	801-1016	9	18	0.500
CervixUteri/Cervix-SCC	PIK3CB	TREM2	ENST00000469284	ENSP00000289153	ENSP00000362205	PI3Ka	V-set	PF00613	PF07686	534-708	9	18	0.500
CervixUteri/Cervix-SCC	FBXO22	SKP1	ENST00000540507	ENSP00000307833	ENSP00000231487	F-box	Skp1	PF00646	PF01466	28-63	9	18	0.500
Muscle/Bone-Leiomyo	FARP2	FYN	ENST00000413432	ENSP00000264042	ENSP00000346671	PH	SH3_1	PF00169	PF00018	932-1025	17	34	0.500
Muscle/Bone-Leiomyo	FARP2	SRC	ENST00000413432	ENSP00000264042	ENSP00000350941	PH	SH3_1	PF00169	PF00018	932-1025	17	34	0.500
Muscle/Bone-Leiomyo	FARP2	RAP1B	ENST00000413432	ENSP00000264042	ENSP00000250559	PH	Ras	PF00169	PF00071	932-1025	17	34	0.500
Muscle/Bone-Leiomyo	FARP2	CDC42	ENST00000413432	ENSP00000264042	ENSP00000314458	PH	Ras	PF00169	PF00071	932-1025	17	34	0.500
Muscle/Bone-Leiomyo	FARP2	RAC1	ENST00000413432	ENSP00000264042	ENSP00000348461	PH	Ras	PF00169	PF00071	932-1025	17	34	0.500
Muscle/Bone-Leiomyo	FARP2	RAP1A	ENST00000413432	ENSP00000264042	ENSP00000348786	PH	Ras	PF00169	PF00071	932-1025	17	34	0.500
Muscle/Bone-Leiomyo	FARP2	TLN1	ENST00000413432	ENSP00000264042	ENSP00000316029	PH	IRS	PF00169	PF02174	932-1025	17	34	0.500
Muscle/Bone-Leiomyo	FARP2	FES	ENST00000413432	ENSP00000264042	ENSP00000331504	PH	Pkinase_Tyr	PF00169	PF07714	932-1025	17	34	0.500
Uterus/Uterus-AdenoCA	RPA3	RPA1	ENST00000406109	ENSP00000223129	ENSP00000254719	Rep_fac-A_3	tRNA_anti-codon	PF08661	PF01336	5-113	22	44	0.500
Uterus/Uterus-AdenoCA	RPA3	RPA4	ENST00000406109	ENSP00000223129	ENSP00000362131	Rep_fac-A_3	tRNA_anti-codon	PF08661	PF01336	5-113	22	44	0.500
Uterus/Uterus-AdenoCA	RPA3	RPA2	ENST00000406109	ENSP00000223129	ENSP00000363021	Rep_fac-A_3	tRNA_anti-codon	PF08661	PF01336	5-113	22	44	0.500
Uterus/Uterus-AdenoCA	ATIC	CAD	ENST00000442048	ENSP00000236959	ENSP00000264705	AICARFT_IMPCHas	MGS	PF01808	PF02142	135-462	22	44	0.500
Uterus/Uterus-AdenoCA	PFAS	GART	ENST00000546020	ENSP00000313490	ENSP00000371236	AIRS	AIRS	PF00586	PF00586	271-404	22	44	0.500
Uterus/Uterus-AdenoCA	PELI3	PELI2	ENST00000528752	ENSP00000322532	ENSP00000267460	Pellino	Pellino	PF04710	PF04710	76-469	22	44	0.500
Uterus/Uterus-AdenoCA	PELI3	PELI1	ENST00000528752	ENSP00000322532	ENSP00000351789	Pellino	Pellino	PF04710	PF04710	76-469	22	44	0.500
Uterus/Uterus-AdenoCA	CHMP7	CHMP4B	ENST00000517325	ENSP00000324491	ENSP00000217402	Snf7	Snf7	PF03357	PF03357	243-404	22	44	0.500
Uterus/Uterus-AdenoCA	CHMP7	CHMP5	ENST00000517325	ENSP00000324491	ENSP00000223500	Snf7	Snf7	PF03357	PF03357	243-404	22	44	0.500
Uterus/Uterus-AdenoCA	CHMP7	CHMP2B	ENST00000517325	ENSP00000324491	ENSP00000263780	Snf7	Snf7	PF03357	PF03357	243-404	22	44	0.500
Uterus/Uterus-AdenoCA	CHMP7	CHMP4C	ENST00000517325	ENSP00000324491	ENSP00000297265	Snf7	Snf7	PF03357	PF03357	243-404	22	44	0.500
Uterus/Uterus-AdenoCA	CHMP7	CHMP2A	ENST00000517325	ENSP00000324491	ENSP00000310440	Snf7	Snf7	PF03357	PF03357	243-404	22	44	0.500
Uterus/Uterus-AdenoCA	CHMP7	CHMP6	ENST00000517325	ENSP00000324491	ENSP00000317468	Snf7	Snf7	PF03357	PF03357	243-404	22	44	0.500
Uterus/Uterus-AdenoCA	CHMP7	CHMP4A	ENST00000517325	ENSP00000324491	ENSP00000324205	Snf7	Snf7	PF03357	PF03357	243-404	22	44	0.500
Uterus/Uterus-AdenoCA	CHMP7	CHMP3	ENST00000517325	ENSP00000324491	ENSP00000405575	Snf7	Snf7	PF03357	PF03357	243-404	22	44	0.500
Uterus/Uterus-AdenoCA	CHMP7	VTA1	ENST00000517325	ENSP00000324491	ENSP00000356602	Snf7	DUF605	PF03357	PF04652	243-404	22	44	0.500
Uterus/Uterus-AdenoCA	GAB2	CRK	ENST00000340149	ENSP00000354952	ENSP00000300574	PH	SH3_1	PF00169	PF00018	8-116	22	44	0.500
Uterus/Uterus-AdenoCA	GAB2	YES1	ENST00000340149	ENSP00000354952	ENSP00000324740	PH	SH3_1	PF00169	PF00018	8-116	22	44	0.500
Uterus/Uterus-AdenoCA	GAB2	LCK	ENST00000340149	ENSP00000354952	ENSP00000337825	PH	SH3_1	PF00169	PF00018	8-116	22	44	0.500
Uterus/Uterus-AdenoCA	GAB2	GRB2	ENST00000340149	ENSP00000354952	ENSP00000339007	PH	SH3_1	PF00169	PF00018	8-116	22	44	0.500
Uterus/Uterus-AdenoCA	GAB2	GRAP2	ENST00000340149	ENSP00000354952	ENSP00000339186	PH	SH3_1	PF00169	PF00018	8-116	22	44	0.500
Uterus/Uterus-AdenoCA	GAB2	CRKL	ENST00000340149	ENSP00000354952	ENSP00000346300	PH	SH3_1	PF00169	PF00018	8-116	22	44	0.500
Uterus/Uterus-AdenoCA	GAB2	FYN	ENST00000340149	ENSP00000354952	ENSP00000346671	PH	SH3_1	PF00169	PF00018	8-116	22	44	0.500
Uterus/Uterus-AdenoCA	GAB2	SRC	ENST00000340149	ENSP00000354952	ENSP00000350941	PH	SH3_1	PF00169	PF00018	8-116	22	44	0.500
Uterus/Uterus-AdenoCA	GAB2	PLCG2	ENST00000340149	ENSP00000354952	ENSP00000352336	PH	SH3_1	PF00169	PF00018	8-116	22	44	0.500
Uterus/Uterus-AdenoCA	GAB2	HCK	ENST00000340149	ENSP00000354952	ENSP00000365012	PH	SH3_1	PF00169	PF00018	8-116	22	44	0.500
Uterus/Uterus-AdenoCA	GAB2	LYN	ENST00000340149	ENSP00000354952	ENSP00000428924	PH	SH3_1	PF00169	PF00018	8-116	22	44	0.500
Uterus/Uterus-AdenoCA	GAB2	MAPK1	ENST00000340149	ENSP00000354952	ENSP00000215832	PH	Pkinase	PF00169	PF00069	8-116	22	44	0.500
Uterus/Uterus-AdenoCA	GAB2	MAP2K2	ENST00000340149	ENSP00000354952	ENSP00000262948	PH	Pkinase	PF00169	PF00069	8-116	22	44	0.500
Uterus/Uterus-AdenoCA	GAB2	MAPK3	ENST00000340149	ENSP00000354952	ENSP00000263025	PH	Pkinase	PF00169	PF00069	8-116	22	44	0.500
Uterus/Uterus-AdenoCA	GAB2	AKT1	ENST00000340149	ENSP00000354952	ENSP00000270202	PH	Pkinase	PF00169	PF00069	8-116	22	44	0.500
Uterus/Uterus-AdenoCA	GAB2	MAP2K1	ENST00000340149	ENSP00000354952	ENSP00000302486	PH	Pkinase	PF00169	PF00069	8-116	22	44	0.500
Uterus/Uterus-AdenoCA	GAB2	PDPK1	ENST00000340149	ENSP00000354952	ENSP00000344220	PH	Pkinase	PF00169	PF00069	8-116	22	44	0.500
Uterus/Uterus-AdenoCA	GAB2	PRKCZ	ENST00000340149	ENSP00000354952	ENSP00000367830	PH	Pkinase	PF00169	PF00069	8-116	22	44	0.500
Uterus/Uterus-AdenoCA	GAB2	RAP1B	ENST00000340149	ENSP00000354952	ENSP00000250559	PH	Ras	PF00169	PF00071	8-116	22	44	0.500
Uterus/Uterus-AdenoCA	GAB2	HRAS	ENST00000340149	ENSP00000354952	ENSP00000309845	PH	Ras	PF00169	PF00071	8-116	22	44	0.500
Uterus/Uterus-AdenoCA	GAB2	RAP1A	ENST00000340149	ENSP00000354952	ENSP00000348786	PH	Ras	PF00169	PF00071	8-116	22	44	0.500
Uterus/Uterus-AdenoCA	GAB2	NRAS	ENST00000340149	ENSP00000354952	ENSP00000358548	PH	Ras	PF00169	PF00071	8-116	22	44	0.500
Uterus/Uterus-AdenoCA	GAB2	RHOA	ENST00000340149	ENSP00000354952	ENSP00000400175	PH	Ras	PF00169	PF00071	8-116	22	44	0.500
Uterus/Uterus-AdenoCA	GAB2	GAB1	ENST00000340149	ENSP00000354952	ENSP00000262995	PH	PH	PF00169	PF00169	8-116	22	44	0.500
Uterus/Uterus-AdenoCA	GAB2	BCR	ENST00000340149	ENSP00000354952	ENSP00000303507	PH	PH	PF00169	PF00169	8-116	22	44	0.500
Uterus/Uterus-AdenoCA	GAB2	SOS1	ENST00000340149	ENSP00000354952	ENSP00000384675	PH	PH	PF00169	PF00169	8-116	22	44	0.500
Uterus/Uterus-AdenoCA	GAB2	FRS3	ENST00000340149	ENSP00000354952	ENSP00000259748	PH	IRS	PF00169	PF02174	8-116	22	44	0.500
Uterus/Uterus-AdenoCA	GAB2	ZAP70	ENST00000340149	ENSP00000354952	ENSP00000264972	PH	Pkinase_Tyr	PF00169	PF07714	8-116	22	44	0.500
Uterus/Uterus-AdenoCA	GAB2	EGFR	ENST00000340149	ENSP00000354952	ENSP00000275493	PH	Pkinase_Tyr	PF00169	PF07714	8-116	22	44	0.500
Uterus/Uterus-AdenoCA	GAB2	KIT	ENST00000340149	ENSP00000354952	ENSP00000288135	PH	Pkinase_Tyr	PF00169	PF07714	8-116	22	44	0.500
Uterus/Uterus-AdenoCA	GAB2	MET	ENST00000340149	ENSP00000354952	ENSP00000317272	PH	Pkinase_Tyr	PF00169	PF07714	8-116	22	44	0.500
Uterus/Uterus-AdenoCA	GAB2	JAK1	ENST00000340149	ENSP00000354952	ENSP00000343204	PH	Pkinase_Tyr	PF00169	PF07714	8-116	22	44	0.500
Uterus/Uterus-AdenoCA	GAB2	SYK	ENST00000340149	ENSP00000354952	ENSP00000364898	PH	Pkinase_Tyr	PF00169	PF07714	8-116	22	44	0.500
Uterus/Uterus-AdenoCA	GAB2	JAK2	ENST00000340149	ENSP00000354952	ENSP00000371067	PH	Pkinase_Tyr	PF00169	PF07714	8-116	22	44	0.500
Uterus/Uterus-AdenoCA	GAB2	JAK3	ENST00000340149	ENSP00000354952	ENSP00000391676	PH	Pkinase_Tyr	PF00169	PF07714	8-116	22	44	0.500
Kidney/Kidney-RCC	HES6	HES1	ENST00000409002	ENSP00000272937	ENSP00000232424	HLH	HLH	PF00010	PF00010	26-73	58	117	0.496
Kidney/Kidney-RCC	HES6	NEUROG3	ENST00000409002	ENSP00000272937	ENSP00000242462	HLH	HLH	PF00010	PF00010	26-73	58	117	0.496
Kidney/Kidney-RCC	HES6	ASCL1	ENST00000409002	ENSP00000272937	ENSP00000266744	HLH	HLH	PF00010	PF00010	26-73	58	117	0.496
Kidney/Kidney-RCC	HES6	ATOH1	ENST00000409002	ENSP00000272937	ENSP00000302216	HLH	HLH	PF00010	PF00010	26-73	58	117	0.496
Colon/ColoRect-AdenoCA	LAMA3	ITGB4	ENST00000588004	ENSP00000324532	ENSP00000200181	Laminin_EGF	fn3	PF00053	PF00041	684-722	25	51	0.490
Colon/ColoRect-AdenoCA	LAMA3	COL7A1	ENST00000588004	ENSP00000324532	ENSP00000332371	Laminin_EGF	fn3	PF00053	PF00041	684-722	25	51	0.490
Colon/ColoRect-AdenoCA	LAMA3	LAMB1	ENST00000588004	ENSP00000324532	ENSP00000222399	Laminin_EGF	Laminin_EGF	PF00053	PF00053	684-722	25	51	0.490
Colon/ColoRect-AdenoCA	LAMA3	LAMA5	ENST00000588004	ENSP00000324532	ENSP00000252999	Laminin_EGF	Laminin_EGF	PF00053	PF00053	684-722	25	51	0.490
Colon/ColoRect-AdenoCA	LAMA3	LAMC1	ENST00000588004	ENSP00000324532	ENSP00000258341	Laminin_EGF	Laminin_EGF	PF00053	PF00053	684-722	25	51	0.490
Colon/ColoRect-AdenoCA	LAMA3	LAMC2	ENST00000588004	ENSP00000324532	ENSP00000264144	Laminin_EGF	Laminin_EGF	PF00053	PF00053	684-722	25	51	0.490
Colon/ColoRect-AdenoCA	LAMA3	LAMB2	ENST00000588004	ENSP00000324532	ENSP00000307156	Laminin_EGF	Laminin_EGF	PF00053	PF00053	684-722	25	51	0.490
Colon/ColoRect-AdenoCA	LAMA3	LAMB3	ENST00000588004	ENSP00000324532	ENSP00000348384	Laminin_EGF	Laminin_EGF	PF00053	PF00053	684-722	25	51	0.490
Colon/ColoRect-AdenoCA	LAMA3	LAMC3	ENST00000588004	ENSP00000324532	ENSP00000354360	Laminin_EGF	Laminin_EGF	PF00053	PF00053	684-722	25	51	0.490
Colon/ColoRect-AdenoCA	LAMA3	AGRN	ENST00000588004	ENSP00000324532	ENSP00000368678	Laminin_EGF	Laminin_EGF	PF00053	PF00053	684-722	25	51	0.490
Colon/ColoRect-AdenoCA	LAMA3	LAMA2	ENST00000588004	ENSP00000324532	ENSP00000400365	Laminin_EGF	Laminin_EGF	PF00053	PF00053	684-722	25	51	0.490
Colon/ColoRect-AdenoCA	PPP6C	TIPRL	ENST00000373546	ENSP00000392147	ENSP00000356807	Metallophos	TIP41	PF00149	PF04176	84-275	25	51	0.490
Colon/ColoRect-AdenoCA	PPP6C	IGBP1	ENST00000373546	ENSP00000392147	ENSP00000348784	Metallophos	TAP42	PF00149	PF04177	84-275	25	51	0.490
Bladder/Bladder-TCC	RPLP0	RPLP2	ENST00000549098	ENSP00000339027	ENSP00000322419	Ribosomal_60s	Ribosomal_60s	PF00428	PF00428	231-316	11	23	0.478
Bladder/Bladder-TCC	RPLP0	RPLP1	ENST00000549098	ENSP00000339027	ENSP00000346037	Ribosomal_60s	Ribosomal_60s	PF00428	PF00428	231-316	11	23	0.478
Bladder/Bladder-TCC	RPLP0	MRPL11	ENST00000549098	ENSP00000339027	ENSP00000308897	Ribosomal_L10	Ribosomal_L11	PF00466	PF00298	8-104	11	23	0.478
Bladder/Bladder-TCC	RPLP0	RPL12	ENST00000549098	ENSP00000339027	ENSP00000354739	Ribosomal_L10	Ribosomal_L11	PF00466	PF00298	8-104	11	23	0.478
Bladder/Bladder-TCC	DTNA	DMD	ENST00000590598	ENSP00000382064	ENSP00000354923	EF-hand_2	WW	PF09068	PF00397	15-140	11	23	0.478
Bladder/Bladder-TCC	DTNA	UTRN	ENST00000590598	ENSP00000382064	ENSP00000356515	EF-hand_2	WW	PF09068	PF00397	15-140	11	23	0.478
Uterus/Uterus-AdenoCA	HEXB	HEXA	ENST00000513336	ENSP00000261416	ENSP00000268097	Glyco_hydro_20	Glyco_hydro_20	PF00728	PF00728	200-517	21	44	0.477
Uterus/Uterus-AdenoCA	CSF1R	STAT3	ENST00000504875	ENSP00000286301	ENSP00000264657	Pkinase_Tyr	SH2	PF07714	PF00017	582-910	21	44	0.477
Uterus/Uterus-AdenoCA	CSF1R	RASA1	ENST00000504875	ENSP00000286301	ENSP00000274376	Pkinase_Tyr	SH2	PF07714	PF00017	582-910	21	44	0.477
Uterus/Uterus-AdenoCA	CSF1R	SOCS1	ENST00000504875	ENSP00000286301	ENSP00000329418	Pkinase_Tyr	SH2	PF07714	PF00017	582-910	21	44	0.477
Uterus/Uterus-AdenoCA	CSF1R	GRB2	ENST00000504875	ENSP00000286301	ENSP00000339007	Pkinase_Tyr	SH2	PF07714	PF00017	582-910	21	44	0.477
Uterus/Uterus-AdenoCA	CSF1R	GRAP2	ENST00000504875	ENSP00000286301	ENSP00000339186	Pkinase_Tyr	SH2	PF07714	PF00017	582-910	21	44	0.477
Uterus/Uterus-AdenoCA	CSF1R	VAV3	ENST00000504875	ENSP00000286301	ENSP00000359073	Pkinase_Tyr	SH2	PF07714	PF00017	582-910	21	44	0.477
Uterus/Uterus-AdenoCA	CSF1R	SHC1	ENST00000504875	ENSP00000286301	ENSP00000401303	Pkinase_Tyr	SH2	PF07714	PF00017	582-910	21	44	0.477
Uterus/Uterus-AdenoCA	CSF1R	BCAR1	ENST00000504875	ENSP00000286301	ENSP00000391669	Pkinase_Tyr	SH3_1	PF07714	PF00018	582-910	21	44	0.477
Uterus/Uterus-AdenoCA	CSF1R	PTPN1	ENST00000504875	ENSP00000286301	ENSP00000360683	Pkinase_Tyr	Y_phosphatase	PF07714	PF00102	582-910	21	44	0.477
Uterus/Uterus-AdenoCA	TNS3	BCAR1	ENST00000428457	ENSP00000312143	ENSP00000391669	SH2	SH3_1	PF00017	PF00018	1172-1265	21	44	0.477
Uterus/Uterus-AdenoCA	HSPH1	HSPA8	ENST00000435381	ENSP00000318687	ENSP00000227378	HSP70	HSP70	PF00012	PF00012	3-709	21	44	0.477
Uterus/Uterus-AdenoCA	HSPH1	HSPA6	ENST00000435381	ENSP00000318687	ENSP00000310219	HSP70	HSP70	PF00012	PF00012	3-709	21	44	0.477
Uterus/Uterus-AdenoCA	HSPH1	DNAJB1	ENST00000435381	ENSP00000318687	ENSP00000254322	HSP70	DnaJ	PF00012	PF00226	3-709	21	44	0.477
Uterus/Uterus-AdenoCA	HSPH1	DNAJB6	ENST00000435381	ENSP00000318687	ENSP00000262177	HSP70	DnaJ	PF00012	PF00226	3-709	21	44	0.477
Uterus/Uterus-AdenoCA	HSPH1	DNAJA2	ENST00000435381	ENSP00000318687	ENSP00000314030	HSP70	DnaJ	PF00012	PF00226	3-709	21	44	0.477
Uterus/Uterus-AdenoCA	HSPH1	DNAJB2	ENST00000435381	ENSP00000318687	ENSP00000338019	HSP70	DnaJ	PF00012	PF00226	3-709	21	44	0.477
Uterus/Uterus-AdenoCA	HSPH1	DNAJB4	ENST00000435381	ENSP00000318687	ENSP00000359799	HSP70	DnaJ	PF00012	PF00226	3-709	21	44	0.477
Uterus/Uterus-AdenoCA	HSPH1	DNAJA1	ENST00000435381	ENSP00000318687	ENSP00000369127	HSP70	DnaJ	PF00012	PF00226	3-709	21	44	0.477
Uterus/Uterus-AdenoCA	HSPH1	DNAJA4	ENST00000435381	ENSP00000318687	ENSP00000378324	HSP70	DnaJ	PF00012	PF00226	3-709	21	44	0.477
Uterus/Uterus-AdenoCA	HSPH1	DNAJB5	ENST00000435381	ENSP00000318687	ENSP00000404079	HSP70	DnaJ	PF00012	PF00226	3-709	21	44	0.477
Uterus/Uterus-AdenoCA	HSPH1	GRPEL1	ENST00000435381	ENSP00000318687	ENSP00000264954	HSP70	GrpE	PF00012	PF01025	3-709	21	44	0.477
Uterus/Uterus-AdenoCA	HSPH1	GRPEL2	ENST00000435381	ENSP00000318687	ENSP00000329558	HSP70	GrpE	PF00012	PF01025	3-709	21	44	0.477
Uterus/Uterus-AdenoCA	MRPS14	RPS3	ENST00000367677	ENSP00000420714	ENSP00000433821	Ribosomal_S14	Ribosomal_S3_C	PF00253	PF00189	74-126	21	44	0.477
Uterus/Uterus-AdenoCA	MRPS14	RPS15	ENST00000367677	ENSP00000420714	ENSP00000467676	Ribosomal_S14	Ribosomal_S19	PF00253	PF00203	74-126	21	44	0.477
Uterus/Uterus-AdenoCA	MRPS14	MRPS10	ENST00000367677	ENSP00000420714	ENSP00000053468	Ribosomal_S14	Ribosomal_S10	PF00253	PF00338	74-126	21	44	0.477
Uterus/Uterus-AdenoCA	MRPS14	RPS20	ENST00000367677	ENSP00000420714	ENSP00000429374	Ribosomal_S14	Ribosomal_S10	PF00253	PF00338	74-126	21	44	0.477
Prostate/Prost-AdenoCA	RPL13	MRPL4	ENST00000563270	ENSP00000307889	ENSP00000253099	Ribosomal_L13e	Ribosomal_L4	PF01294	PF00573	8-185	9	19	0.474
Prostate/Prost-AdenoCA	RPL13	RPL4	ENST00000563270	ENSP00000307889	ENSP00000311430	Ribosomal_L13e	Ribosomal_L4	PF01294	PF00573	8-185	9	19	0.474
Prostate/Prost-AdenoCA	RPL13	MRPL15	ENST00000563270	ENSP00000307889	ENSP00000260102	Ribosomal_L13e	Ribosomal_L18e	PF01294	PF00828	8-185	9	19	0.474
Prostate/Prost-AdenoCA	RPL13	RPL27A	ENST00000563270	ENSP00000307889	ENSP00000346015	Ribosomal_L13e	Ribosomal_L18e	PF01294	PF00828	8-185	9	19	0.474
Prostate/Prost-AdenoCA	RPL13	RPL18	ENST00000563270	ENSP00000307889	ENSP00000447001	Ribosomal_L13e	Ribosomal_L18e	PF01294	PF00828	8-185	9	19	0.474
Prostate/Prost-AdenoCA	RPL13	RPL36	ENST00000563270	ENSP00000307889	ENSP00000252543	Ribosomal_L13e	Ribosomal_L36e	PF01294	PF01158	8-185	9	19	0.474
Kidney/Kidney-RCC	NME1-NME2	NME1	ENST00000393183	ENSP00000376886	ENSP00000013034	NDK	NDK	PF00334	PF00334	5-138	54	117	0.462
Uterus/Uterus-AdenoCA	AGO2	DROSHA	ENST00000523609	ENSP00000220592	ENSP00000339845	PAZ	Ribonuclease_3	PF02170	PF00636	235-370	20	44	0.455
Uterus/Uterus-AdenoCA	AGO2	DICER1	ENST00000523609	ENSP00000220592	ENSP00000343745	PAZ	Ribonuclease_3	PF02170	PF00636	235-370	20	44	0.455
Uterus/Uterus-AdenoCA	AGO2	AGO3	ENST00000523609	ENSP00000220592	ENSP00000362287	PAZ	PAZ	PF02170	PF02170	235-370	20	44	0.455
Uterus/Uterus-AdenoCA	AGO2	AGO1	ENST00000523609	ENSP00000220592	ENSP00000362300	PAZ	PAZ	PF02170	PF02170	235-370	20	44	0.455
Uterus/Uterus-AdenoCA	AGO2	AGO4	ENST00000523609	ENSP00000220592	ENSP00000362306	PAZ	PAZ	PF02170	PF02170	235-370	20	44	0.455
Uterus/Uterus-AdenoCA	ALDH4A1	ALDH18A1	ENST00000538839	ENSP00000290597	ENSP00000360268	Aldedh	Aldedh	PF00171	PF00171	81-545	20	44	0.455
Uterus/Uterus-AdenoCA	ALDH4A1	PRODH2	ENST00000538839	ENSP00000290597	ENSP00000301175	Aldedh	Pro_dh	PF00171	PF01619	81-545	20	44	0.455
Uterus/Uterus-AdenoCA	ALDH4A1	PRODH	ENST00000538839	ENSP00000290597	ENSP00000349577	Aldedh	Pro_dh	PF00171	PF01619	81-545	20	44	0.455
Uterus/Uterus-AdenoCA	NEDD4L	RAF1	ENST00000589054	ENSP00000383199	ENSP00000251849	C2	C1_1	PF00168	PF00130	22-108	20	44	0.455
Uterus/Uterus-AdenoCA	NEDD4L	WWP1	ENST00000589054	ENSP00000383199	ENSP00000265428	C2	C2	PF00168	PF00168	22-108	20	44	0.455
Uterus/Uterus-AdenoCA	NEDD4L	SMURF1	ENST00000589054	ENSP00000383199	ENSP00000354621	C2	C2	PF00168	PF00168	22-108	20	44	0.455
Uterus/Uterus-AdenoCA	NEDD4L	UBE2K	ENST00000589054	ENSP00000383199	ENSP00000261427	HECT	UQ_con	PF00632	PF00179	670-972	20	44	0.455
Uterus/Uterus-AdenoCA	NEDD4L	UBE2E1	ENST00000589054	ENSP00000383199	ENSP00000303709	HECT	UQ_con	PF00632	PF00179	670-972	20	44	0.455
Uterus/Uterus-AdenoCA	NEDD4L	UBE2L3	ENST00000589054	ENSP00000383199	ENSP00000344259	HECT	UQ_con	PF00632	PF00179	670-972	20	44	0.455
Uterus/Uterus-AdenoCA	NEDD4L	UBE2D1	ENST00000589054	ENSP00000383199	ENSP00000363019	HECT	UQ_con	PF00632	PF00179	670-972	20	44	0.455
Uterus/Uterus-AdenoCA	NEDD4L	UBE2D2	ENST00000589054	ENSP00000383199	ENSP00000381717	HECT	UQ_con	PF00632	PF00179	670-972	20	44	0.455
Uterus/Uterus-AdenoCA	NEDD4L	RPS27A	ENST00000589054	ENSP00000383199	ENSP00000272317	HECT	ubiquitin	PF00632	PF00240	670-972	20	44	0.455
Uterus/Uterus-AdenoCA	NEDD4L	UBB	ENST00000589054	ENSP00000383199	ENSP00000304697	HECT	ubiquitin	PF00632	PF00240	670-972	20	44	0.455
Uterus/Uterus-AdenoCA	NEDD4L	UBC	ENST00000589054	ENSP00000383199	ENSP00000344818	HECT	ubiquitin	PF00632	PF00240	670-972	20	44	0.455
Uterus/Uterus-AdenoCA	NEDD4L	PARK2	ENST00000589054	ENSP00000383199	ENSP00000355865	HECT	ubiquitin	PF00632	PF00240	670-972	20	44	0.455
Uterus/Uterus-AdenoCA	NEDD4L	UBA52	ENST00000589054	ENSP00000383199	ENSP00000388107	HECT	ubiquitin	PF00632	PF00240	670-972	20	44	0.455
Thyroid/Thy-AdenoCA	RPLP0	RPLP2	ENST00000549098	ENSP00000339027	ENSP00000322419	Ribosomal_60s	Ribosomal_60s	PF00428	PF00428	231-316	21	47	0.447
Thyroid/Thy-AdenoCA	RPLP0	RPLP1	ENST00000549098	ENSP00000339027	ENSP00000346037	Ribosomal_60s	Ribosomal_60s	PF00428	PF00428	231-316	21	47	0.447
Thyroid/Thy-AdenoCA	RPLP0	MRPL11	ENST00000549098	ENSP00000339027	ENSP00000308897	Ribosomal_L10	Ribosomal_L11	PF00466	PF00298	8-104	21	47	0.447
Thyroid/Thy-AdenoCA	RPLP0	RPL12	ENST00000549098	ENSP00000339027	ENSP00000354739	Ribosomal_L10	Ribosomal_L11	PF00466	PF00298	8-104	21	47	0.447
CervixUteri/Cervix-SCC	SEC61A1	RPL23A	ENST00000424880	ENSP00000243253	ENSP00000389103	SecY	Ribosomal_L23	PF00344	PF00276	75-459	8	18	0.444
CervixUteri/Cervix-SCC	SEC61A1	SEC61G	ENST00000424880	ENSP00000243253	ENSP00000341538	SecY	SecE	PF00344	PF00584	75-459	8	18	0.444
CervixUteri/Cervix-SCC	SEC61A1	RPL35	ENST00000424880	ENSP00000243253	ENSP00000259469	SecY	Ribosomal_L29	PF00344	PF00831	75-459	8	18	0.444
CervixUteri/Cervix-SCC	SEC61A1	SEC61B	ENST00000424880	ENSP00000243253	ENSP00000223641	SecY	Sec61_beta	PF00344	PF03911	75-459	8	18	0.444
CervixUteri/Cervix-SCC	SEC61A1	SEC61A2	ENST00000424880	ENSP00000243253	ENSP00000298428	SecY	Plug_translocon	PF00344	PF10559	75-459	8	18	0.444
CervixUteri/Cervix-SCC	EXOC4	EXOC1	ENST00000545148	ENSP00000253861	ENSP00000326514	Sec8_exocyst	Sec3_C	PF04048	PF09763	34-144	8	18	0.444
CervixUteri/Cervix-SCC	EXOC4	EXOC2	ENST00000545148	ENSP00000253861	ENSP00000230449	Sec8_exocyst	Sec5	PF04048	PF15469	34-144	8	18	0.444
CervixUteri/Cervix-SCC	MTA2	HDAC10	ENST00000524902	ENSP00000278823	ENSP00000216271	ELM2	Hist_deacetyl	PF01448	PF00850	147-199	8	18	0.444
CervixUteri/Cervix-SCC	MTA2	HDAC5	ENST00000524902	ENSP00000278823	ENSP00000225983	ELM2	Hist_deacetyl	PF01448	PF00850	147-199	8	18	0.444
CervixUteri/Cervix-SCC	MTA2	HDAC11	ENST00000524902	ENSP00000278823	ENSP00000295757	ELM2	Hist_deacetyl	PF01448	PF00850	147-199	8	18	0.444
CervixUteri/Cervix-SCC	MTA2	HDAC3	ENST00000524902	ENSP00000278823	ENSP00000302967	ELM2	Hist_deacetyl	PF01448	PF00850	147-199	8	18	0.444
CervixUteri/Cervix-SCC	MTA2	HDAC6	ENST00000524902	ENSP00000278823	ENSP00000334061	ELM2	Hist_deacetyl	PF01448	PF00850	147-199	8	18	0.444
CervixUteri/Cervix-SCC	MTA2	HDAC1	ENST00000524902	ENSP00000278823	ENSP00000362649	ELM2	Hist_deacetyl	PF01448	PF00850	147-199	8	18	0.444
CervixUteri/Cervix-SCC	MTA2	HDAC8	ENST00000524902	ENSP00000278823	ENSP00000362674	ELM2	Hist_deacetyl	PF01448	PF00850	147-199	8	18	0.444
CervixUteri/Cervix-SCC	MTA2	HDAC9	ENST00000524902	ENSP00000278823	ENSP00000408617	ELM2	Hist_deacetyl	PF01448	PF00850	147-199	8	18	0.444
CervixUteri/Cervix-SCC	MTA2	HDAC2	ENST00000524902	ENSP00000278823	ENSP00000430432	ELM2	Hist_deacetyl	PF01448	PF00850	147-199	8	18	0.444
CervixUteri/Cervix-SCC	TNS3	BCAR1	ENST00000428457	ENSP00000312143	ENSP00000391669	SH2	SH3_1	PF00017	PF00018	1172-1265	8	18	0.444
Bladder/Bladder-TCC	SLX1B	SLX1A	ENST00000351581	ENSP00000328940	ENSP00000251303	GIY-YIG	GIY-YIG	PF01541	PF01541	15-88	10	23	0.435
Bladder/Bladder-TCC	SLX1B	SLX4	ENST00000351581	ENSP00000328940	ENSP00000294008	GIY-YIG	Slx4	PF01541	PF09494	15-88	10	23	0.435
Bladder/Bladder-TCC	DIAPH1	ACTA1	ENST00000448451	ENSP00000381565	ENSP00000355645	FH2	Actin	PF02181	PF00022	770-1145	10	23	0.435
Bladder/Bladder-TCC	DIAPH1	RHOB	ENST00000448451	ENSP00000381565	ENSP00000272233	Drf_FH3	Ras	PF06367	PF00071	275-466	10	23	0.435
Bladder/Bladder-TCC	DIAPH1	RHOC	ENST00000448451	ENSP00000381565	ENSP00000285735	Drf_FH3	Ras	PF06367	PF00071	275-466	10	23	0.435
Bladder/Bladder-TCC	DIAPH1	RHOA	ENST00000448451	ENSP00000381565	ENSP00000400175	Drf_FH3	Ras	PF06367	PF00071	275-466	10	23	0.435
Bladder/Bladder-TCC	PVR	PVRL1	ENST00000187830	ENSP00000402060	ENSP00000264025	ig	V-set	PF00047	PF07686	260-314	10	23	0.435
Bladder/Bladder-TCC	PVR	CD226	ENST00000187830	ENSP00000402060	ENSP00000280200	ig	V-set	PF00047	PF07686	260-314	10	23	0.435
Bladder/Bladder-TCC	PVR	TIGIT	ENST00000187830	ENSP00000402060	ENSP00000373167	ig	V-set	PF00047	PF07686	260-314	10	23	0.435
Bladder/Bladder-TCC	PVR	PVRL3	ENST00000187830	ENSP00000402060	ENSP00000418070	ig	V-set	PF00047	PF07686	260-314	10	23	0.435
Bladder/Bladder-TCC	PVR	CD96	ENST00000187830	ENSP00000402060	ENSP00000283285	ig	Ig_2	PF00047	PF13895	260-314	10	23	0.435
Uterus/Uterus-AdenoCA	MAP4K2	RIPK1	ENST00000424945	ENSP00000294066	ENSP00000259808	Pkinase	Pkinase	PF00069	PF00069	16-272	19	44	0.432
Uterus/Uterus-AdenoCA	MAP4K2	MAP3K1	ENST00000424945	ENSP00000294066	ENSP00000382423	Pkinase	Pkinase	PF00069	PF00069	16-272	19	44	0.432
Uterus/Uterus-AdenoCA	MAP4K2	RAB8A	ENST00000424945	ENSP00000294066	ENSP00000300935	Pkinase	Ras	PF00069	PF00071	16-272	19	44	0.432
Uterus/Uterus-AdenoCA	MAP4K2	CDC42	ENST00000424945	ENSP00000294066	ENSP00000314458	Pkinase	Ras	PF00069	PF00071	16-272	19	44	0.432
Uterus/Uterus-AdenoCA	MAP4K2	RAC1	ENST00000424945	ENSP00000294066	ENSP00000348461	Pkinase	Ras	PF00069	PF00071	16-272	19	44	0.432
Uterus/Uterus-AdenoCA	FASN	OXSM	ENST00000580382	ENSP00000304592	ENSP00000280701	ketoacyl-synt	ketoacyl-synt	PF00109	PF00109	1-239	19	44	0.432
Uterus/Uterus-AdenoCA	FASN	OLAH	ENST00000580382	ENSP00000304592	ENSP00000367462	PP-binding	Thioesterase	PF00550	PF00975	2126-2181	19	44	0.432
Uterus/Uterus-AdenoCA	FASN	AASDHPPT	ENST00000580382	ENSP00000304592	ENSP00000278618	PP-binding	ACPS	PF00550	PF01648	2126-2181	19	44	0.432
Uterus/Uterus-AdenoCA	FASN	MCAT	ENST00000580382	ENSP00000304592	ENSP00000290429	Acyl_transf_1	Acyl_transf_1	PF00698	PF00698	493-810	19	44	0.432
Uterus/Uterus-AdenoCA	DDX24	DDX56	ENST00000544005	ENSP00000328690	ENSP00000258772	DEAD	DEAD	PF00270	PF00270	169-456	19	44	0.432
Uterus/Uterus-AdenoCA	DDX24	DDX54	ENST00000544005	ENSP00000328690	ENSP00000323858	DEAD	DEAD	PF00270	PF00270	169-456	19	44	0.432
Uterus/Uterus-AdenoCA	DDX24	DDX27	ENST00000544005	ENSP00000328690	ENSP00000360828	DEAD	DEAD	PF00270	PF00270	169-456	19	44	0.432
Blood/Lymph-CLL	RPL13	MRPL4	ENST00000563270	ENSP00000307889	ENSP00000253099	Ribosomal_L13e	Ribosomal_L4	PF01294	PF00573	8-185	29	68	0.426
Blood/Lymph-CLL	RPL13	RPL4	ENST00000563270	ENSP00000307889	ENSP00000311430	Ribosomal_L13e	Ribosomal_L4	PF01294	PF00573	8-185	29	68	0.426
Blood/Lymph-CLL	RPL13	MRPL15	ENST00000563270	ENSP00000307889	ENSP00000260102	Ribosomal_L13e	Ribosomal_L18e	PF01294	PF00828	8-185	29	68	0.426
Blood/Lymph-CLL	RPL13	RPL27A	ENST00000563270	ENSP00000307889	ENSP00000346015	Ribosomal_L13e	Ribosomal_L18e	PF01294	PF00828	8-185	29	68	0.426
Blood/Lymph-CLL	RPL13	RPL18	ENST00000563270	ENSP00000307889	ENSP00000447001	Ribosomal_L13e	Ribosomal_L18e	PF01294	PF00828	8-185	29	68	0.426
Blood/Lymph-CLL	RPL13	RPL36	ENST00000563270	ENSP00000307889	ENSP00000252543	Ribosomal_L13e	Ribosomal_L36e	PF01294	PF01158	8-185	29	68	0.426
Prostate/Prost-AdenoCA	CENPW	CENPT	ENST00000368325	ENSP00000357311	ENSP00000219172	CENP-W	CENP-S	PF15510	PF15630	1-88	8	19	0.421
Kidney/Kidney-RCC	RPL13	MRPL4	ENST00000563270	ENSP00000307889	ENSP00000253099	Ribosomal_L13e	Ribosomal_L4	PF01294	PF00573	8-185	49	117	0.419
Kidney/Kidney-RCC	RPL13	RPL4	ENST00000563270	ENSP00000307889	ENSP00000311430	Ribosomal_L13e	Ribosomal_L4	PF01294	PF00573	8-185	49	117	0.419
Kidney/Kidney-RCC	RPL13	MRPL15	ENST00000563270	ENSP00000307889	ENSP00000260102	Ribosomal_L13e	Ribosomal_L18e	PF01294	PF00828	8-185	49	117	0.419
Kidney/Kidney-RCC	RPL13	RPL27A	ENST00000563270	ENSP00000307889	ENSP00000346015	Ribosomal_L13e	Ribosomal_L18e	PF01294	PF00828	8-185	49	117	0.419
Kidney/Kidney-RCC	RPL13	RPL18	ENST00000563270	ENSP00000307889	ENSP00000447001	Ribosomal_L13e	Ribosomal_L18e	PF01294	PF00828	8-185	49	117	0.419
Kidney/Kidney-RCC	RPL13	RPL36	ENST00000563270	ENSP00000307889	ENSP00000252543	Ribosomal_L13e	Ribosomal_L36e	PF01294	PF01158	8-185	49	117	0.419
Pancreas/Panc-AdenoCA	BOLA2B	BOLA3	ENST00000569282	ENSP00000306752	ENSP00000331369	BolA	BolA	PF01722	PF01722	77-146	31	75	0.413
Colon/ColoRect-AdenoCA	QDPR	SPR	ENST00000428702	ENSP00000281243	ENSP00000234454	adh_short	adh_short	PF00106	PF00106	13-165	21	51	0.412
Uterus/Uterus-AdenoCA	PER2	CRY1	ENST00000254658	ENSP00000254657	ENSP00000008527	Period_C	DNA_photolyase	PF12114	PF00875	1046-1235	18	44	0.409
Uterus/Uterus-AdenoCA	PER2	CRY2	ENST00000254658	ENSP00000254657	ENSP00000406751	Period_C	DNA_photolyase	PF12114	PF00875	1046-1235	18	44	0.409
Uterus/Uterus-AdenoCA	PER2	CLOCK	ENST00000254658	ENSP00000254657	ENSP00000308741	PAS_11	PAS	PF14598	PF00989	333-434	18	44	0.409
Uterus/Uterus-AdenoCA	PER2	NPAS2	ENST00000254658	ENSP00000254657	ENSP00000338283	PAS_11	PAS	PF14598	PF00989	333-434	18	44	0.409
Uterus/Uterus-AdenoCA	PER2	ARNTL	ENST00000254658	ENSP00000254657	ENSP00000374357	PAS_11	PAS	PF14598	PF00989	333-434	18	44	0.409
Uterus/Uterus-AdenoCA	PER2	PER1	ENST00000254658	ENSP00000254657	ENSP00000314420	PAS_11	PAS_11	PF14598	PF14598	333-434	18	44	0.409
Uterus/Uterus-AdenoCA	PER2	PER3	ENST00000254658	ENSP00000254657	ENSP00000355031	PAS_11	PAS_11	PF14598	PF14598	333-434	18	44	0.409
Uterus/Uterus-AdenoCA	MAPK7	MAP2K5	ENST00000299612	ENSP00000311005	ENSP00000178640	Pkinase	Pkinase	PF00069	PF00069	55-347	18	44	0.409
Uterus/Uterus-AdenoCA	MAPK7	MAPK1	ENST00000299612	ENSP00000311005	ENSP00000215832	Pkinase	Pkinase	PF00069	PF00069	55-347	18	44	0.409
Uterus/Uterus-AdenoCA	MAPK7	MAPK3	ENST00000299612	ENSP00000311005	ENSP00000263025	Pkinase	Pkinase	PF00069	PF00069	55-347	18	44	0.409
Uterus/Uterus-AdenoCA	MAPK7	RPS6KA3	ENST00000299612	ENSP00000311005	ENSP00000368884	Pkinase	Pkinase	PF00069	PF00069	55-347	18	44	0.409
Uterus/Uterus-AdenoCA	MAPK7	RPS6KA2	ENST00000299612	ENSP00000311005	ENSP00000427015	Pkinase	Pkinase	PF00069	PF00069	55-347	18	44	0.409
Uterus/Uterus-AdenoCA	MAPK7	RPS6KA1	ENST00000299612	ENSP00000311005	ENSP00000435412	Pkinase	Pkinase	PF00069	PF00069	55-347	18	44	0.409
Uterus/Uterus-AdenoCA	MAPK7	MAP2K6	ENST00000299612	ENSP00000311005	ENSP00000468348	Pkinase	Pkinase	PF00069	PF00069	55-347	18	44	0.409
Uterus/Uterus-AdenoCA	MAPK7	DUSP1	ENST00000299612	ENSP00000311005	ENSP00000239223	Pkinase	Rhodanese	PF00069	PF00581	55-347	18	44	0.409
Uterus/Uterus-AdenoCA	MAPK7	DUSP4	ENST00000299612	ENSP00000311005	ENSP00000240100	Pkinase	Rhodanese	PF00069	PF00581	55-347	18	44	0.409
Uterus/Uterus-AdenoCA	MAPK7	DUSP6	ENST00000299612	ENSP00000311005	ENSP00000279488	Pkinase	Rhodanese	PF00069	PF00581	55-347	18	44	0.409
Uterus/Uterus-AdenoCA	MAPK7	DUSP7	ENST00000299612	ENSP00000311005	ENSP00000417183	Pkinase	Rhodanese	PF00069	PF00581	55-347	18	44	0.409
Uterus/Uterus-AdenoCA	MAPK7	DUSP3	ENST00000299612	ENSP00000311005	ENSP00000226004	Pkinase	DSPc	PF00069	PF00782	55-347	18	44	0.409
Uterus/Uterus-AdenoCA	TUBB6	TUBB1	ENST00000591909	ENSP00000318697	ENSP00000217133	Tubulin	Tubulin	PF00091	PF00091	3-222	18	44	0.409
Uterus/Uterus-AdenoCA	TUBB6	TUBA4A	ENST00000591909	ENSP00000318697	ENSP00000248437	Tubulin	Tubulin	PF00091	PF00091	3-222	18	44	0.409
Uterus/Uterus-AdenoCA	TUBB6	TUBB2B	ENST00000591909	ENSP00000318697	ENSP00000259818	Tubulin	Tubulin	PF00091	PF00091	3-222	18	44	0.409
Uterus/Uterus-AdenoCA	TUBB6	TUBB4A	ENST00000591909	ENSP00000318697	ENSP00000264071	Tubulin	Tubulin	PF00091	PF00091	3-222	18	44	0.409
Uterus/Uterus-AdenoCA	TUBB6	TUBA1A	ENST00000591909	ENSP00000318697	ENSP00000301071	Tubulin	Tubulin	PF00091	PF00091	3-222	18	44	0.409
Uterus/Uterus-AdenoCA	TUBB6	TUBA1C	ENST00000591909	ENSP00000318697	ENSP00000301072	Tubulin	Tubulin	PF00091	PF00091	3-222	18	44	0.409
Uterus/Uterus-AdenoCA	TUBB6	TUBA3E	ENST00000591909	ENSP00000318697	ENSP00000318197	Tubulin	Tubulin	PF00091	PF00091	3-222	18	44	0.409
Uterus/Uterus-AdenoCA	TUBB6	TUBA1B	ENST00000591909	ENSP00000318697	ENSP00000336799	Tubulin	Tubulin	PF00091	PF00091	3-222	18	44	0.409
Uterus/Uterus-AdenoCA	TUBB6	TUBB4B	ENST00000591909	ENSP00000318697	ENSP00000341289	Tubulin	Tubulin	PF00091	PF00091	3-222	18	44	0.409
Uterus/Uterus-AdenoCA	TUBB6	TUBB2A	ENST00000591909	ENSP00000318697	ENSP00000369703	Tubulin	Tubulin	PF00091	PF00091	3-222	18	44	0.409
Uterus/Uterus-AdenoCA	TUBB6	TUBA3C	ENST00000591909	ENSP00000318697	ENSP00000382982	Tubulin	Tubulin	PF00091	PF00091	3-222	18	44	0.409
Uterus/Uterus-AdenoCA	TUBB6	DYNC1H1	ENST00000591909	ENSP00000318697	ENSP00000348965	Tubulin	MT	PF00091	PF12777	3-222	18	44	0.409
Uterus/Uterus-AdenoCA	TUBB6	DYNC2H1	ENST00000591909	ENSP00000318697	ENSP00000381167	Tubulin	MT	PF00091	PF12777	3-222	18	44	0.409
Lung/Lung-AdenoCA	ASB1	CUL5	ENST00000438264	ENSP00000264607	ENSP00000376808	SOCS_box	Cullin	PF07525	PF00888	296-335	15	37	0.405
Breast/Breast-AdenoCA	RPL13	MRPL4	ENST00000563270	ENSP00000307889	ENSP00000253099	Ribosomal_L13e	Ribosomal_L4	PF01294	PF00573	8-185	34	85	0.400
Breast/Breast-AdenoCA	RPL13	RPL4	ENST00000563270	ENSP00000307889	ENSP00000311430	Ribosomal_L13e	Ribosomal_L4	PF01294	PF00573	8-185	34	85	0.400
Breast/Breast-AdenoCA	RPL13	MRPL15	ENST00000563270	ENSP00000307889	ENSP00000260102	Ribosomal_L13e	Ribosomal_L18e	PF01294	PF00828	8-185	34	85	0.400
Breast/Breast-AdenoCA	RPL13	RPL27A	ENST00000563270	ENSP00000307889	ENSP00000346015	Ribosomal_L13e	Ribosomal_L18e	PF01294	PF00828	8-185	34	85	0.400
Breast/Breast-AdenoCA	RPL13	RPL18	ENST00000563270	ENSP00000307889	ENSP00000447001	Ribosomal_L13e	Ribosomal_L18e	PF01294	PF00828	8-185	34	85	0.400
Breast/Breast-AdenoCA	RPL13	RPL36	ENST00000563270	ENSP00000307889	ENSP00000252543	Ribosomal_L13e	Ribosomal_L36e	PF01294	PF01158	8-185	34	85	0.400
Bladder/Bladder-TCC	RPL13	MRPL4	ENST00000563270	ENSP00000307889	ENSP00000253099	Ribosomal_L13e	Ribosomal_L4	PF01294	PF00573	8-185	9	23	0.391
Bladder/Bladder-TCC	RPL13	RPL4	ENST00000563270	ENSP00000307889	ENSP00000311430	Ribosomal_L13e	Ribosomal_L4	PF01294	PF00573	8-185	9	23	0.391
Bladder/Bladder-TCC	RPL13	MRPL15	ENST00000563270	ENSP00000307889	ENSP00000260102	Ribosomal_L13e	Ribosomal_L18e	PF01294	PF00828	8-185	9	23	0.391
Bladder/Bladder-TCC	RPL13	RPL27A	ENST00000563270	ENSP00000307889	ENSP00000346015	Ribosomal_L13e	Ribosomal_L18e	PF01294	PF00828	8-185	9	23	0.391
Bladder/Bladder-TCC	RPL13	RPL18	ENST00000563270	ENSP00000307889	ENSP00000447001	Ribosomal_L13e	Ribosomal_L18e	PF01294	PF00828	8-185	9	23	0.391
Bladder/Bladder-TCC	RPL13	RPL36	ENST00000563270	ENSP00000307889	ENSP00000252543	Ribosomal_L13e	Ribosomal_L36e	PF01294	PF01158	8-185	9	23	0.391
Bladder/Bladder-TCC	IARS	MARS2	ENST00000447699	ENSP00000364794	ENSP00000282276	tRNA-synt_1	tRNA-synt_1	PF00133	PF00133	17-639	9	23	0.391
Bladder/Bladder-TCC	IARS	LARS	ENST00000447699	ENSP00000364794	ENSP00000377954	tRNA-synt_1	tRNA-synt_1	PF00133	PF00133	17-639	9	23	0.391
Bladder/Bladder-TCC	IARS	MARS	ENST00000447699	ENSP00000364794	ENSP00000262027	tRNA-synt_1	tRNA-synt_1g	PF00133	PF09334	17-639	9	23	0.391
CervixUteri/Cervix-SCC	ADCY3	ADCY7	ENST00000498288	ENSP00000260600	ENSP00000254235	Guanylate_cyc	Guanylate_cyc	PF00211	PF00211	915-1120	7	18	0.389
CervixUteri/Cervix-SCC	ADCY3	ADCY8	ENST00000498288	ENSP00000260600	ENSP00000286355	Guanylate_cyc	Guanylate_cyc	PF00211	PF00211	915-1120	7	18	0.389
CervixUteri/Cervix-SCC	ADCY3	ADCY9	ENST00000498288	ENSP00000260600	ENSP00000294016	Guanylate_cyc	Guanylate_cyc	PF00211	PF00211	915-1120	7	18	0.389
CervixUteri/Cervix-SCC	ADCY3	ADCY1	ENST00000498288	ENSP00000260600	ENSP00000297323	Guanylate_cyc	Guanylate_cyc	PF00211	PF00211	915-1120	7	18	0.389
CervixUteri/Cervix-SCC	ADCY3	ADCY6	ENST00000498288	ENSP00000260600	ENSP00000311405	Guanylate_cyc	Guanylate_cyc	PF00211	PF00211	915-1120	7	18	0.389
CervixUteri/Cervix-SCC	ADCY3	ADCY4	ENST00000498288	ENSP00000260600	ENSP00000312126	Guanylate_cyc	Guanylate_cyc	PF00211	PF00211	915-1120	7	18	0.389
CervixUteri/Cervix-SCC	ADCY3	ADCY2	ENST00000498288	ENSP00000260600	ENSP00000342952	Guanylate_cyc	Guanylate_cyc	PF00211	PF00211	915-1120	7	18	0.389
CervixUteri/Cervix-SCC	ADCY3	ADCY5	ENST00000498288	ENSP00000260600	ENSP00000419361	Guanylate_cyc	Guanylate_cyc	PF00211	PF00211	915-1120	7	18	0.389
CervixUteri/Cervix-SCC	ADCY3	GNAO1	ENST00000498288	ENSP00000260600	ENSP00000262493	Guanylate_cyc	G-alpha	PF00211	PF00503	915-1120	7	18	0.389
CervixUteri/Cervix-SCC	ADCY3	GNAL	ENST00000498288	ENSP00000260600	ENSP00000334051	Guanylate_cyc	G-alpha	PF00211	PF00503	915-1120	7	18	0.389
CervixUteri/Cervix-SCC	ADCY3	GNAI1	ENST00000498288	ENSP00000260600	ENSP00000343027	Guanylate_cyc	G-alpha	PF00211	PF00503	915-1120	7	18	0.389
CervixUteri/Cervix-SCC	ADCY3	GNAI3	ENST00000498288	ENSP00000260600	ENSP00000358867	Guanylate_cyc	G-alpha	PF00211	PF00503	915-1120	7	18	0.389
CervixUteri/Cervix-SCC	ADCY3	GNAS	ENST00000498288	ENSP00000260600	ENSP00000360141	Guanylate_cyc	G-alpha	PF00211	PF00503	915-1120	7	18	0.389
CervixUteri/Cervix-SCC	ADCY3	GNAT3	ENST00000498288	ENSP00000260600	ENSP00000381339	Guanylate_cyc	G-alpha	PF00211	PF00503	915-1120	7	18	0.389
CervixUteri/Cervix-SCC	ASB1	CUL5	ENST00000438264	ENSP00000264607	ENSP00000376808	SOCS_box	Cullin	PF07525	PF00888	296-335	7	18	0.389
CervixUteri/Cervix-SCC	PFAS	GART	ENST00000546020	ENSP00000313490	ENSP00000371236	AIRS	AIRS	PF00586	PF00586	271-404	7	18	0.389
CervixUteri/Cervix-SCC	WRB	ASNA1	ENST00000380708	ENSP00000327716	ENSP00000349887	CHD5	ArsA_ATPase	PF04420	PF02374	15-164	7	18	0.389
CervixUteri/Cervix-SCC	RPLP0	RPLP2	ENST00000549098	ENSP00000339027	ENSP00000322419	Ribosomal_60s	Ribosomal_60s	PF00428	PF00428	231-316	7	18	0.389
CervixUteri/Cervix-SCC	RPLP0	RPLP1	ENST00000549098	ENSP00000339027	ENSP00000346037	Ribosomal_60s	Ribosomal_60s	PF00428	PF00428	231-316	7	18	0.389
CervixUteri/Cervix-SCC	RPLP0	MRPL11	ENST00000549098	ENSP00000339027	ENSP00000308897	Ribosomal_L10	Ribosomal_L11	PF00466	PF00298	8-104	7	18	0.389
CervixUteri/Cervix-SCC	RPLP0	RPL12	ENST00000549098	ENSP00000339027	ENSP00000354739	Ribosomal_L10	Ribosomal_L11	PF00466	PF00298	8-104	7	18	0.389
CervixUteri/Cervix-SCC	PRKACB	NFKB1	ENST00000394839	ENSP00000359719	ENSP00000226574	Pkinase	Ank	PF00069	PF00023	92-345	7	18	0.389
CervixUteri/Cervix-SCC	PRKACB	PRKAR2A	ENST00000394839	ENSP00000359719	ENSP00000265563	Pkinase	cNMP_binding	PF00069	PF00027	92-345	7	18	0.389
CervixUteri/Cervix-SCC	PRKACB	PRKAR2B	ENST00000394839	ENSP00000359719	ENSP00000265717	Pkinase	cNMP_binding	PF00069	PF00027	92-345	7	18	0.389
CervixUteri/Cervix-SCC	PRKACB	CNBD2	ENST00000394839	ENSP00000359719	ENSP00000340954	Pkinase	cNMP_binding	PF00069	PF00027	92-345	7	18	0.389
CervixUteri/Cervix-SCC	PRKACB	PRKAR1A	ENST00000394839	ENSP00000359719	ENSP00000351410	Pkinase	cNMP_binding	PF00069	PF00027	92-345	7	18	0.389
CervixUteri/Cervix-SCC	PRKACB	PRKAR1B	ENST00000394839	ENSP00000359719	ENSP00000353415	Pkinase	cNMP_binding	PF00069	PF00027	92-345	7	18	0.389
CervixUteri/Cervix-SCC	PRKACB	IGF1R	ENST00000394839	ENSP00000359719	ENSP00000268035	Pkinase	fn3	PF00069	PF00041	92-345	7	18	0.389
CervixUteri/Cervix-SCC	PRKACB	FN1	ENST00000394839	ENSP00000359719	ENSP00000346839	Pkinase	fn3	PF00069	PF00041	92-345	7	18	0.389
CervixUteri/Cervix-SCC	PRKACB	CSF2RB	ENST00000394839	ENSP00000359719	ENSP00000384053	Pkinase	fn3	PF00069	PF00041	92-345	7	18	0.389
CervixUteri/Cervix-SCC	PRKACB	MAPK1	ENST00000394839	ENSP00000359719	ENSP00000215832	Pkinase	Pkinase	PF00069	PF00069	92-345	7	18	0.389
CervixUteri/Cervix-SCC	PRKACB	ACVR1C	ENST00000394839	ENSP00000359719	ENSP00000243349	Pkinase	Pkinase	PF00069	PF00069	92-345	7	18	0.389
CervixUteri/Cervix-SCC	PRKACB	CDK7	ENST00000394839	ENSP00000359719	ENSP00000256443	Pkinase	Pkinase	PF00069	PF00069	92-345	7	18	0.389
CervixUteri/Cervix-SCC	PRKACB	ACVR1	ENST00000394839	ENSP00000359719	ENSP00000263640	Pkinase	Pkinase	PF00069	PF00069	92-345	7	18	0.389
CervixUteri/Cervix-SCC	PRKACB	PRKCE	ENST00000394839	ENSP00000359719	ENSP00000306124	Pkinase	Pkinase	PF00069	PF00069	92-345	7	18	0.389
CervixUteri/Cervix-SCC	PRKACB	PRKACA	ENST00000394839	ENSP00000359719	ENSP00000309591	Pkinase	Pkinase	PF00069	PF00069	92-345	7	18	0.389
CervixUteri/Cervix-SCC	PRKACB	PKN1	ENST00000394839	ENSP00000359719	ENSP00000343325	Pkinase	Pkinase	PF00069	PF00069	92-345	7	18	0.389
CervixUteri/Cervix-SCC	PRKACB	CHUK	ENST00000394839	ENSP00000359719	ENSP00000359424	Pkinase	Pkinase	PF00069	PF00069	92-345	7	18	0.389
CervixUteri/Cervix-SCC	PRKACB	CDK9	ENST00000394839	ENSP00000359719	ENSP00000362361	Pkinase	Pkinase	PF00069	PF00069	92-345	7	18	0.389
CervixUteri/Cervix-SCC	PRKACB	PRKACG	ENST00000394839	ENSP00000359719	ENSP00000366488	Pkinase	Pkinase	PF00069	PF00069	92-345	7	18	0.389
CervixUteri/Cervix-SCC	PRKACB	CDK1	ENST00000394839	ENSP00000359719	ENSP00000378699	Pkinase	Pkinase	PF00069	PF00069	92-345	7	18	0.389
CervixUteri/Cervix-SCC	PRKACB	IKBKB	ENST00000394839	ENSP00000359719	ENSP00000430684	Pkinase	Pkinase	PF00069	PF00069	92-345	7	18	0.389
CervixUteri/Cervix-SCC	PRKACB	PHKG2	ENST00000394839	ENSP00000359719	ENSP00000455607	Pkinase	Pkinase	PF00069	PF00069	92-345	7	18	0.389
CervixUteri/Cervix-SCC	PRKACB	RAB11A	ENST00000394839	ENSP00000359719	ENSP00000261890	Pkinase	Ras	PF00069	PF00071	92-345	7	18	0.389
CervixUteri/Cervix-SCC	PRKACB	RHOA	ENST00000394839	ENSP00000359719	ENSP00000400175	Pkinase	Ras	PF00069	PF00071	92-345	7	18	0.389
CervixUteri/Cervix-SCC	PRKACB	CCNB1	ENST00000394839	ENSP00000359719	ENSP00000256442	Pkinase	Cyclin_N	PF00069	PF00134	92-345	7	18	0.389
CervixUteri/Cervix-SCC	PRKACB	CCNH	ENST00000394839	ENSP00000359719	ENSP00000256897	Pkinase	Cyclin_N	PF00069	PF00134	92-345	7	18	0.389
CervixUteri/Cervix-SCC	PRKACB	CCNT1	ENST00000394839	ENSP00000359719	ENSP00000261900	Pkinase	Cyclin_N	PF00069	PF00134	92-345	7	18	0.389
CervixUteri/Cervix-SCC	PRKACB	AKAP13	ENST00000394839	ENSP00000359719	ENSP00000354718	Pkinase	PH	PF00069	PF00169	92-345	7	18	0.389
CervixUteri/Cervix-SCC	PRKACB	CDC25C	ENST00000394839	ENSP00000359719	ENSP00000321656	Pkinase	Rhodanese	PF00069	PF00581	92-345	7	18	0.389
CervixUteri/Cervix-SCC	PRKACB	AKAP10	ENST00000394839	ENSP00000359719	ENSP00000225737	Pkinase	RGS	PF00069	PF00615	92-345	7	18	0.389
CervixUteri/Cervix-SCC	PRKACB	CD2	ENST00000394839	ENSP00000359719	ENSP00000358490	Pkinase	V-set	PF00069	PF07686	92-345	7	18	0.389
CervixUteri/Cervix-SCC	PRKACB	CSK	ENST00000394839	ENSP00000359719	ENSP00000220003	Pkinase	Pkinase_Tyr	PF00069	PF07714	92-345	7	18	0.389
CervixUteri/Cervix-SCC	PRKACB	PTK2	ENST00000394839	ENSP00000359719	ENSP00000341189	Pkinase	Pkinase_Tyr	PF00069	PF07714	92-345	7	18	0.389
CervixUteri/Cervix-SCC	PRKACB	JAK2	ENST00000394839	ENSP00000359719	ENSP00000371067	Pkinase	Pkinase_Tyr	PF00069	PF07714	92-345	7	18	0.389
CervixUteri/Cervix-SCC	PPP2R5D	PPP2CB	ENST00000470467	ENSP00000417963	ENSP00000221138	B56	Metallophos	PF01603	PF00149	102-514	7	18	0.389
CervixUteri/Cervix-SCC	PPP2R5D	PPP4C	ENST00000470467	ENSP00000417963	ENSP00000279387	B56	Metallophos	PF01603	PF00149	102-514	7	18	0.389
CervixUteri/Cervix-SCC	PPP2R5D	PPP1CA	ENST00000470467	ENSP00000417963	ENSP00000326031	B56	Metallophos	PF01603	PF00149	102-514	7	18	0.389
CervixUteri/Cervix-SCC	PPP2R5D	PPP1CC	ENST00000470467	ENSP00000417963	ENSP00000335084	B56	Metallophos	PF01603	PF00149	102-514	7	18	0.389
CervixUteri/Cervix-SCC	PPP2R5D	PPP2CA	ENST00000470467	ENSP00000417963	ENSP00000418447	B56	Metallophos	PF01603	PF00149	102-514	7	18	0.389
CervixUteri/Cervix-SCC	PPP2R5D	PPP2R1B	ENST00000470467	ENSP00000417963	ENSP00000311344	B56	HEAT_2	PF01603	PF13646	102-514	7	18	0.389
CervixUteri/Cervix-SCC	PPP2R5D	PPP2R1A	ENST00000470467	ENSP00000417963	ENSP00000324804	B56	HEAT_2	PF01603	PF13646	102-514	7	18	0.389
Liver/Biliary-AdenoCA	MPRIP	PRKG1	ENST00000579361	ENSP00000379156	ENSP00000363092	PH	Pkinase	PF00169	PF00069	46-145	7	18	0.389
Liver/Biliary-AdenoCA	MPRIP	RHOA	ENST00000579361	ENSP00000379156	ENSP00000400175	PH	Ras	PF00169	PF00071	46-145	7	18	0.389
Liver/Biliary-AdenoCA	FBXL2	CUL1	ENST00000422741	ENSP00000417601	ENSP00000326804	F-box-like	Cullin	PF12937	PF00888	14-57	7	18	0.389
Liver/Biliary-AdenoCA	FBXL2	SKP1	ENST00000422741	ENSP00000417601	ENSP00000231487	F-box-like	Skp1	PF12937	PF01466	14-57	7	18	0.389
Uterus/Uterus-AdenoCA	PMPCB	UQCRC2	ENST00000453466	ENSP00000249269	ENSP00000268379	Peptidase_M16	Peptidase_M16	PF00675	PF00675	68-215	17	44	0.386
Uterus/Uterus-AdenoCA	PMPCB	PMPCA	ENST00000453466	ENSP00000249269	ENSP00000360782	Peptidase_M16	Peptidase_M16	PF00675	PF00675	68-215	17	44	0.386
Uterus/Uterus-AdenoCA	PMPCB	UQCRB	ENST00000453466	ENSP00000249269	ENSP00000287022	Peptidase_M16	UCR_14kD	PF00675	PF02271	68-215	17	44	0.386
Uterus/Uterus-AdenoCA	PMPCB	UQCRFS1	ENST00000453466	ENSP00000249269	ENSP00000306397	Peptidase_M16	UCR_TM	PF00675	PF02921	68-215	17	44	0.386
Uterus/Uterus-AdenoCA	ITGA2B	ITGB7	ENST00000588098	ENSP00000262407	ENSP00000267082	Integrin_alpha	Integrin_b_cyt	PF00357	PF08725	1020-1034	17	44	0.386
Uterus/Uterus-AdenoCA	ITGA2B	ITGB6	ENST00000588098	ENSP00000262407	ENSP00000283249	Integrin_alpha	Integrin_b_cyt	PF00357	PF08725	1020-1034	17	44	0.386
Uterus/Uterus-AdenoCA	ITGA2B	ITGB5	ENST00000588098	ENSP00000262407	ENSP00000296181	Integrin_alpha	Integrin_b_cyt	PF00357	PF08725	1020-1034	17	44	0.386
Uterus/Uterus-AdenoCA	ITGA2B	ITGB2	ENST00000588098	ENSP00000262407	ENSP00000303242	Integrin_alpha	Integrin_b_cyt	PF00357	PF08725	1020-1034	17	44	0.386
Uterus/Uterus-AdenoCA	ITGA2B	ITGB1	ENST00000588098	ENSP00000262407	ENSP00000303351	Integrin_alpha	Integrin_b_cyt	PF00357	PF08725	1020-1034	17	44	0.386
Uterus/Uterus-AdenoCA	ITGA2B	ITGB4	ENST00000588098	ENSP00000262407	ENSP00000200181	FG-GAP	Integrin_beta	PF01839	PF00362	320-362	17	44	0.386
Uterus/Uterus-AdenoCA	ITGA2B	ITGB8	ENST00000588098	ENSP00000262407	ENSP00000222573	FG-GAP	Integrin_beta	PF01839	PF00362	320-362	17	44	0.386
Uterus/Uterus-AdenoCA	ASB1	CUL5	ENST00000438264	ENSP00000264607	ENSP00000376808	SOCS_box	Cullin	PF07525	PF00888	296-335	17	44	0.386
Uterus/Uterus-AdenoCA	SH3GL1	BIN2	ENST00000598564	ENSP00000269886	ENSP00000267012	BAR	BAR	PF03114	PF03114	6-241	17	44	0.386
Uterus/Uterus-AdenoCA	KLHL8	KEAP1	ENST00000498875	ENSP00000273963	ENSP00000171111	BTB	BTB	PF00651	PF00651	60-161	17	44	0.386
Uterus/Uterus-AdenoCA	KLHL8	KLHL20	ENST00000498875	ENSP00000273963	ENSP00000209884	BTB	BTB	PF00651	PF00651	60-161	17	44	0.386
Uterus/Uterus-AdenoCA	KLHL8	SPOP	ENST00000498875	ENSP00000273963	ENSP00000240327	BTB	BTB	PF00651	PF00651	60-161	17	44	0.386
Uterus/Uterus-AdenoCA	KLHL8	SPOPL	ENST00000498875	ENSP00000273963	ENSP00000280098	BTB	BTB	PF00651	PF00651	60-161	17	44	0.386
Uterus/Uterus-AdenoCA	KLHL8	KLHL41	ENST00000498875	ENSP00000273963	ENSP00000284669	BTB	BTB	PF00651	PF00651	60-161	17	44	0.386
Uterus/Uterus-AdenoCA	KLHL8	ENC1	ENST00000498875	ENSP00000273963	ENSP00000306356	BTB	BTB	PF00651	PF00651	60-161	17	44	0.386
Uterus/Uterus-AdenoCA	KLHL8	KLHL3	ENST00000498875	ENSP00000273963	ENSP00000312397	BTB	BTB	PF00651	PF00651	60-161	17	44	0.386
Uterus/Uterus-AdenoCA	KLHL8	KLHL22	ENST00000498875	ENSP00000273963	ENSP00000331682	BTB	BTB	PF00651	PF00651	60-161	17	44	0.386
Uterus/Uterus-AdenoCA	KLHL8	KLHL25	ENST00000498875	ENSP00000273963	ENSP00000336800	BTB	BTB	PF00651	PF00651	60-161	17	44	0.386
Uterus/Uterus-AdenoCA	KLHL8	KLHL7	ENST00000498875	ENSP00000273963	ENSP00000343273	BTB	BTB	PF00651	PF00651	60-161	17	44	0.386
Uterus/Uterus-AdenoCA	KLHL8	KLHL9	ENST00000498875	ENSP00000273963	ENSP00000351933	BTB	BTB	PF00651	PF00651	60-161	17	44	0.386
Uterus/Uterus-AdenoCA	KLHL8	KLHL12	ENST00000498875	ENSP00000273963	ENSP00000356230	BTB	BTB	PF00651	PF00651	60-161	17	44	0.386
Uterus/Uterus-AdenoCA	KLHL8	KLHL21	ENST00000498875	ENSP00000273963	ENSP00000366886	BTB	BTB	PF00651	PF00651	60-161	17	44	0.386
Uterus/Uterus-AdenoCA	KLHL8	KLHL13	ENST00000498875	ENSP00000273963	ENSP00000443191	BTB	BTB	PF00651	PF00651	60-161	17	44	0.386
Uterus/Uterus-AdenoCA	KLHL8	CUL3	ENST00000498875	ENSP00000273963	ENSP00000264414	BTB	Cullin	PF00651	PF00888	60-161	17	44	0.386
Uterus/Uterus-AdenoCA	KLHL8	KLHL42	ENST00000498875	ENSP00000273963	ENSP00000370671	BTB	BACK	PF00651	PF07707	60-161	17	44	0.386
Uterus/Uterus-AdenoCA	CASP10	CASP3	ENST00000360132	ENSP00000286186	ENSP00000311032	Peptidase_C14	Peptidase_C14	PF00656	PF00656	284-512	17	44	0.386
Uterus/Uterus-AdenoCA	CASP10	CFLAR	ENST00000360132	ENSP00000286186	ENSP00000312455	Peptidase_C14	Peptidase_C14	PF00656	PF00656	284-512	17	44	0.386
Uterus/Uterus-AdenoCA	CASP10	CASP8	ENST00000360132	ENSP00000286186	ENSP00000351273	Peptidase_C14	Peptidase_C14	PF00656	PF00656	284-512	17	44	0.386
Uterus/Uterus-AdenoCA	CASP10	CASP7	ENST00000360132	ENSP00000286186	ENSP00000358327	Peptidase_C14	Peptidase_C14	PF00656	PF00656	284-512	17	44	0.386
Uterus/Uterus-AdenoCA	TRAPPC5	TRAPPC6A	ENST00000595985	ENSP00000316990	ENSP00000006275	TRAPP	TRAPP	PF04051	PF04051	28-177	17	44	0.386
Uterus/Uterus-AdenoCA	TRAPPC5	TRAPPC6B	ENST00000595985	ENSP00000316990	ENSP00000330289	TRAPP	TRAPP	PF04051	PF04051	28-177	17	44	0.386
Uterus/Uterus-AdenoCA	TRAPPC5	TRAPPC3L	ENST00000595985	ENSP00000316990	ENSP00000357591	TRAPP	TRAPP	PF04051	PF04051	28-177	17	44	0.386
Uterus/Uterus-AdenoCA	TRAPPC5	TRAPPC3	ENST00000595985	ENSP00000316990	ENSP00000362261	TRAPP	TRAPP	PF04051	PF04051	28-177	17	44	0.386
Uterus/Uterus-AdenoCA	TRAPPC5	TRAPPC1	ENST00000595985	ENSP00000316990	ENSP00000302783	TRAPP	Sybindin	PF04051	PF04099	28-177	17	44	0.386
Uterus/Uterus-AdenoCA	TRAPPC5	TRAPPC2	ENST00000595985	ENSP00000316990	ENSP00000392495	TRAPP	Sybindin	PF04051	PF04099	28-177	17	44	0.386
Uterus/Uterus-AdenoCA	TRAPPC5	TRAPPC4	ENST00000595985	ENSP00000316990	ENSP00000436005	TRAPP	Sybindin	PF04051	PF04099	28-177	17	44	0.386
Uterus/Uterus-AdenoCA	TRAPPC5	TRAPPC2P1	ENST00000595985	ENSP00000316990	ENSP00000442778	TRAPP	Sybindin	PF04051	PF04099	28-177	17	44	0.386
Uterus/Uterus-AdenoCA	NDUFB6	NDUFAB1	ENST00000350021	ENSP00000369176	ENSP00000007516	NDUF_B6	PP-binding	PF09782	PF00550	1-128	17	44	0.386
Uterus/Uterus-AdenoCA	NDUFB6	MT-ND5	ENST00000350021	ENSP00000369176	ENSP00000354813	NDUF_B6	Oxidored_q1_N	PF09782	PF00662	1-128	17	44	0.386
Uterus/Uterus-AdenoCA	NDUFB6	NDUFB7	ENST00000350021	ENSP00000369176	ENSP00000215565	NDUF_B6	NDUF_B7	PF09782	PF05676	1-128	17	44	0.386
Uterus/Uterus-AdenoCA	NDUFB6	NDUFB5	ENST00000350021	ENSP00000369176	ENSP00000259037	NDUF_B6	NDUF_B5	PF09782	PF09781	1-128	17	44	0.386
Uterus/Uterus-AdenoCA	NDUFB6	NDUFB10	ENST00000350021	ENSP00000369176	ENSP00000268668	NDUF_B6	NDUFB10	PF09782	PF10249	1-128	17	44	0.386
Uterus/Uterus-AdenoCA	RPL13A	MRPL3	ENST00000467825	ENSP00000375730	ENSP00000264995	Ribosomal_L13	Ribosomal_L3	PF00572	PF00297	7-120	17	44	0.386
Uterus/Uterus-AdenoCA	RPL13A	RPL3L	ENST00000467825	ENSP00000375730	ENSP00000268661	Ribosomal_L13	Ribosomal_L3	PF00572	PF00297	7-120	17	44	0.386
Uterus/Uterus-AdenoCA	RPL13A	RPL3	ENST00000467825	ENSP00000375730	ENSP00000346001	Ribosomal_L13	Ribosomal_L3	PF00572	PF00297	7-120	17	44	0.386
Uterus/Uterus-AdenoCA	RPL13A	RPL35A	ENST00000467825	ENSP00000375730	ENSP00000393393	Ribosomal_L13	Ribosomal_L35Ae	PF00572	PF01247	7-120	17	44	0.386
Lung/Lung-SCC	ASB1	CUL5	ENST00000438264	ENSP00000264607	ENSP00000376808	SOCS_box	Cullin	PF07525	PF00888	296-335	18	47	0.383
Thyroid/Thy-AdenoCA	RPL13	MRPL4	ENST00000563270	ENSP00000307889	ENSP00000253099	Ribosomal_L13e	Ribosomal_L4	PF01294	PF00573	8-185	18	47	0.383
Thyroid/Thy-AdenoCA	RPL13	RPL4	ENST00000563270	ENSP00000307889	ENSP00000311430	Ribosomal_L13e	Ribosomal_L4	PF01294	PF00573	8-185	18	47	0.383
Thyroid/Thy-AdenoCA	RPL13	MRPL15	ENST00000563270	ENSP00000307889	ENSP00000260102	Ribosomal_L13e	Ribosomal_L18e	PF01294	PF00828	8-185	18	47	0.383
Thyroid/Thy-AdenoCA	RPL13	RPL27A	ENST00000563270	ENSP00000307889	ENSP00000346015	Ribosomal_L13e	Ribosomal_L18e	PF01294	PF00828	8-185	18	47	0.383
Thyroid/Thy-AdenoCA	RPL13	RPL18	ENST00000563270	ENSP00000307889	ENSP00000447001	Ribosomal_L13e	Ribosomal_L18e	PF01294	PF00828	8-185	18	47	0.383
Thyroid/Thy-AdenoCA	RPL13	RPL36	ENST00000563270	ENSP00000307889	ENSP00000252543	Ribosomal_L13e	Ribosomal_L36e	PF01294	PF01158	8-185	18	47	0.383
Blood/Lymph-CLL	CTNND1	CTNNB1	ENST00000531007	ENSP00000382004	ENSP00000344456	Arm	Arm	PF00514	PF00514	703-738	26	68	0.382
Blood/Lymph-CLL	CTNND1	CDH9	ENST00000531007	ENSP00000382004	ENSP00000231021	Arm	Cadherin_C	PF00514	PF01049	703-738	26	68	0.382
Blood/Lymph-CLL	CTNND1	DSG3	ENST00000531007	ENSP00000382004	ENSP00000257189	Arm	Cadherin_C	PF00514	PF01049	703-738	26	68	0.382
Blood/Lymph-CLL	CTNND1	CDH1	ENST00000531007	ENSP00000382004	ENSP00000261769	Arm	Cadherin_C	PF00514	PF01049	703-738	26	68	0.382
Blood/Lymph-CLL	CTNND1	CDH3	ENST00000531007	ENSP00000382004	ENSP00000264012	Arm	Cadherin_C	PF00514	PF01049	703-738	26	68	0.382
Blood/Lymph-CLL	CTNND1	CDH10	ENST00000531007	ENSP00000382004	ENSP00000264463	Arm	Cadherin_C	PF00514	PF01049	703-738	26	68	0.382
Blood/Lymph-CLL	CTNND1	CDH6	ENST00000531007	ENSP00000382004	ENSP00000265071	Arm	Cadherin_C	PF00514	PF01049	703-738	26	68	0.382
Blood/Lymph-CLL	CTNND1	CDH24	ENST00000531007	ENSP00000382004	ENSP00000267383	Arm	Cadherin_C	PF00514	PF01049	703-738	26	68	0.382
Blood/Lymph-CLL	CTNND1	CDH11	ENST00000531007	ENSP00000382004	ENSP00000268603	Arm	Cadherin_C	PF00514	PF01049	703-738	26	68	0.382
Blood/Lymph-CLL	CTNND1	CDH2	ENST00000531007	ENSP00000382004	ENSP00000269141	Arm	Cadherin_C	PF00514	PF01049	703-738	26	68	0.382
Blood/Lymph-CLL	CTNND1	CDH18	ENST00000531007	ENSP00000382004	ENSP00000274170	Arm	Cadherin_C	PF00514	PF01049	703-738	26	68	0.382
Blood/Lymph-CLL	CTNND1	CDH15	ENST00000531007	ENSP00000382004	ENSP00000289746	Arm	Cadherin_C	PF00514	PF01049	703-738	26	68	0.382
Blood/Lymph-CLL	CTNND1	CDH7	ENST00000531007	ENSP00000382004	ENSP00000319166	Arm	Cadherin_C	PF00514	PF01049	703-738	26	68	0.382
Blood/Lymph-CLL	CTNND1	CDH5	ENST00000531007	ENSP00000382004	ENSP00000344115	Arm	Cadherin_C	PF00514	PF01049	703-738	26	68	0.382
Blood/Lymph-CLL	CTNND1	CDH4	ENST00000531007	ENSP00000382004	ENSP00000353656	Arm	Cadherin_C	PF00514	PF01049	703-738	26	68	0.382
Blood/Lymph-CLL	CTNND1	CDH12	ENST00000531007	ENSP00000382004	ENSP00000371689	Arm	Cadherin_C	PF00514	PF01049	703-738	26	68	0.382
Blood/Lymph-CLL	CTNND1	CDH8	ENST00000531007	ENSP00000382004	ENSP00000462701	Arm	Cadherin_C	PF00514	PF01049	703-738	26	68	0.382
Blood/Lymph-CLL	CTNND1	AXIN1	ENST00000531007	ENSP00000382004	ENSP00000262320	Arm	Axin_b-cat_bind	PF00514	PF08833	703-738	26	68	0.382
Stomach/Stomach-AdenoCA	GTF2A2	TBP	ENST00000396064	ENSP00000379372	ENSP00000230354	TFIIA_gamma_C	TBP	PF02751	PF00352	51-100	11	29	0.379
Stomach/Stomach-AdenoCA	GTF2A2	TBPL1	ENST00000396064	ENSP00000379372	ENSP00000237264	TFIIA_gamma_C	TBP	PF02751	PF00352	51-100	11	29	0.379
Stomach/Stomach-AdenoCA	GTF2A2	TBPL2	ENST00000396064	ENSP00000379372	ENSP00000247219	TFIIA_gamma_C	TBP	PF02751	PF00352	51-100	11	29	0.379
Colon/ColoRect-AdenoCA	CDK5	EPHA5	ENST00000297518	ENSP00000419782	ENSP00000273854	Pkinase	fn3	PF00069	PF00041	4-286	19	51	0.373
Colon/ColoRect-AdenoCA	CDK5	EPHA4	ENST00000297518	ENSP00000419782	ENSP00000281821	Pkinase	fn3	PF00069	PF00041	4-286	19	51	0.373
Colon/ColoRect-AdenoCA	CDK5	EPHA3	ENST00000297518	ENSP00000419782	ENSP00000337451	Pkinase	fn3	PF00069	PF00041	4-286	19	51	0.373
Colon/ColoRect-AdenoCA	CDK5	EPHA7	ENST00000297518	ENSP00000419782	ENSP00000358309	Pkinase	fn3	PF00069	PF00041	4-286	19	51	0.373
Colon/ColoRect-AdenoCA	CDK5	EPHA6	ENST00000297518	ENSP00000419782	ENSP00000374323	Pkinase	fn3	PF00069	PF00041	4-286	19	51	0.373
Colon/ColoRect-AdenoCA	CDK5	CDK7	ENST00000297518	ENSP00000419782	ENSP00000256443	Pkinase	Pkinase	PF00069	PF00069	4-286	19	51	0.373
Colon/ColoRect-AdenoCA	CDK5	CDK4	ENST00000297518	ENSP00000419782	ENSP00000257904	Pkinase	Pkinase	PF00069	PF00069	4-286	19	51	0.373
Colon/ColoRect-AdenoCA	CDK5	CDK6	ENST00000297518	ENSP00000419782	ENSP00000265734	Pkinase	Pkinase	PF00069	PF00069	4-286	19	51	0.373
Colon/ColoRect-AdenoCA	CDK5	CDK2	ENST00000297518	ENSP00000419782	ENSP00000266970	Pkinase	Pkinase	PF00069	PF00069	4-286	19	51	0.373
Colon/ColoRect-AdenoCA	CDK5	PAK1	ENST00000297518	ENSP00000419782	ENSP00000278568	Pkinase	Pkinase	PF00069	PF00069	4-286	19	51	0.373
Colon/ColoRect-AdenoCA	CDK5	LMTK2	ENST00000297518	ENSP00000419782	ENSP00000297293	Pkinase	Pkinase	PF00069	PF00069	4-286	19	51	0.373
Colon/ColoRect-AdenoCA	CDK5	MAP2K1	ENST00000297518	ENSP00000419782	ENSP00000302486	Pkinase	Pkinase	PF00069	PF00069	4-286	19	51	0.373
Colon/ColoRect-AdenoCA	CDK5	PRKACA	ENST00000297518	ENSP00000419782	ENSP00000309591	Pkinase	Pkinase	PF00069	PF00069	4-286	19	51	0.373
Colon/ColoRect-AdenoCA	CDK5	AATK	ENST00000297518	ENSP00000419782	ENSP00000324196	Pkinase	Pkinase	PF00069	PF00069	4-286	19	51	0.373
Colon/ColoRect-AdenoCA	CDK5	CSNK1D	ENST00000297518	ENSP00000419782	ENSP00000324464	Pkinase	Pkinase	PF00069	PF00069	4-286	19	51	0.373
Colon/ColoRect-AdenoCA	CDK5	GSK3B	ENST00000297518	ENSP00000419782	ENSP00000324806	Pkinase	Pkinase	PF00069	PF00069	4-286	19	51	0.373
Colon/ColoRect-AdenoCA	CDK5	CDK8	ENST00000297518	ENSP00000419782	ENSP00000370938	Pkinase	Pkinase	PF00069	PF00069	4-286	19	51	0.373
Colon/ColoRect-AdenoCA	CDK5	CDK1	ENST00000297518	ENSP00000419782	ENSP00000378699	Pkinase	Pkinase	PF00069	PF00069	4-286	19	51	0.373
Colon/ColoRect-AdenoCA	CDK5	CDK3	ENST00000297518	ENSP00000419782	ENSP00000400088	Pkinase	Pkinase	PF00069	PF00069	4-286	19	51	0.373
Colon/ColoRect-AdenoCA	CDK5	RAC3	ENST00000297518	ENSP00000419782	ENSP00000304283	Pkinase	Ras	PF00069	PF00071	4-286	19	51	0.373
Colon/ColoRect-AdenoCA	CDK5	RAC1	ENST00000297518	ENSP00000419782	ENSP00000348461	Pkinase	Ras	PF00069	PF00071	4-286	19	51	0.373
Colon/ColoRect-AdenoCA	CDK5	CCND1	ENST00000297518	ENSP00000419782	ENSP00000227507	Pkinase	Cyclin_N	PF00069	PF00134	4-286	19	51	0.373
Colon/ColoRect-AdenoCA	CDK5	CCNI	ENST00000297518	ENSP00000419782	ENSP00000237654	Pkinase	Cyclin_N	PF00069	PF00134	4-286	19	51	0.373
Colon/ColoRect-AdenoCA	CDK5	CCNB1	ENST00000297518	ENSP00000419782	ENSP00000256442	Pkinase	Cyclin_N	PF00069	PF00134	4-286	19	51	0.373
Colon/ColoRect-AdenoCA	CDK5	CABLES1	ENST00000297518	ENSP00000419782	ENSP00000256925	Pkinase	Cyclin_N	PF00069	PF00134	4-286	19	51	0.373
Colon/ColoRect-AdenoCA	CDK5	CCND2	ENST00000297518	ENSP00000419782	ENSP00000261254	Pkinase	Cyclin_N	PF00069	PF00134	4-286	19	51	0.373
Colon/ColoRect-AdenoCA	CDK5	CCNA2	ENST00000297518	ENSP00000419782	ENSP00000274026	Pkinase	Cyclin_N	PF00069	PF00134	4-286	19	51	0.373
Colon/ColoRect-AdenoCA	CDK5	CABLES2	ENST00000297518	ENSP00000419782	ENSP00000279101	Pkinase	Cyclin_N	PF00069	PF00134	4-286	19	51	0.373
Colon/ColoRect-AdenoCA	CDK5	CCNB2	ENST00000297518	ENSP00000419782	ENSP00000288207	Pkinase	Cyclin_N	PF00069	PF00134	4-286	19	51	0.373
Colon/ColoRect-AdenoCA	CDK5	CCNG1	ENST00000297518	ENSP00000419782	ENSP00000344635	Pkinase	Cyclin_N	PF00069	PF00134	4-286	19	51	0.373
Colon/ColoRect-AdenoCA	CDK5	CCND3	ENST00000297518	ENSP00000419782	ENSP00000362082	Pkinase	Cyclin_N	PF00069	PF00134	4-286	19	51	0.373
Colon/ColoRect-AdenoCA	CDK5	DNM1	ENST00000297518	ENSP00000419782	ENSP00000362014	Pkinase	PH	PF00069	PF00169	4-286	19	51	0.373
Colon/ColoRect-AdenoCA	CDK5	UBC	ENST00000297518	ENSP00000419782	ENSP00000344818	Pkinase	ubiquitin	PF00069	PF00240	4-286	19	51	0.373
Colon/ColoRect-AdenoCA	CDK5	CDC25B	ENST00000297518	ENSP00000419782	ENSP00000245960	Pkinase	Rhodanese	PF00069	PF00581	4-286	19	51	0.373
Colon/ColoRect-AdenoCA	CDK5	CDKN1B	ENST00000297518	ENSP00000419782	ENSP00000228872	Pkinase	CDI	PF00069	PF02234	4-286	19	51	0.373
Colon/ColoRect-AdenoCA	CDK5	CDKN1A	ENST00000297518	ENSP00000419782	ENSP00000244741	Pkinase	CDI	PF00069	PF02234	4-286	19	51	0.373
Colon/ColoRect-AdenoCA	CDK5	CDK5R2	ENST00000297518	ENSP00000419782	ENSP00000304250	Pkinase	CDK5_activator	PF00069	PF03261	4-286	19	51	0.373
Colon/ColoRect-AdenoCA	CDK5	CDK5R1	ENST00000297518	ENSP00000419782	ENSP00000318486	Pkinase	CDK5_activator	PF00069	PF03261	4-286	19	51	0.373
Colon/ColoRect-AdenoCA	CDK5	FYN	ENST00000297518	ENSP00000419782	ENSP00000346671	Pkinase	Pkinase_Tyr	PF00069	PF07714	4-286	19	51	0.373
Colon/ColoRect-AdenoCA	CDK5	ABL1	ENST00000297518	ENSP00000419782	ENSP00000361423	Pkinase	Pkinase_Tyr	PF00069	PF07714	4-286	19	51	0.373
Pancreas/Panc-AdenoCA	FBXW7	FBXW11	ENST00000604872	ENSP00000281708	ENSP00000265094	WD40	WD40	PF00400	PF00400	623-650	28	75	0.373
Pancreas/Panc-AdenoCA	FBXW7	FBXW5	ENST00000604872	ENSP00000281708	ENSP00000313034	WD40	WD40	PF00400	PF00400	623-650	28	75	0.373
Pancreas/Panc-AdenoCA	FBXW7	BTRC	ENST00000604872	ENSP00000281708	ENSP00000359206	WD40	WD40	PF00400	PF00400	623-650	28	75	0.373
Pancreas/Panc-AdenoCA	FBXW7	USP47	ENST00000604872	ENSP00000281708	ENSP00000339957	WD40	UCH	PF00400	PF00443	623-650	28	75	0.373
Pancreas/Panc-AdenoCA	FBXW7	MTOR	ENST00000604872	ENSP00000281708	ENSP00000354558	WD40	PI3_PI4_kinase	PF00400	PF00454	623-650	28	75	0.373
Pancreas/Panc-AdenoCA	FBXW7	CUL1	ENST00000604872	ENSP00000281708	ENSP00000326804	F-box-like	Cullin	PF12937	PF00888	281-325	28	75	0.373
Pancreas/Panc-AdenoCA	FBXW7	SKP1	ENST00000604872	ENSP00000281708	ENSP00000231487	F-box-like	Skp1	PF12937	PF01466	281-325	28	75	0.373
Pancreas/Panc-AdenoCA	FBXW7	FBXO44	ENST00000604872	ENSP00000281708	ENSP00000251547	F-box-like	FBA	PF12937	PF04300	281-325	28	75	0.373
Pancreas/Panc-AdenoCA	FBXW7	FBXO17	ENST00000604872	ENSP00000281708	ENSP00000292852	F-box-like	FBA	PF12937	PF04300	281-325	28	75	0.373
Pancreas/Panc-AdenoCA	FBXW7	FBXO27	ENST00000604872	ENSP00000281708	ENSP00000292853	F-box-like	FBA	PF12937	PF04300	281-325	28	75	0.373
Pancreas/Panc-AdenoCA	FBXW7	FBXO6	ENST00000604872	ENSP00000281708	ENSP00000365944	F-box-like	FBA	PF12937	PF04300	281-325	28	75	0.373
Pancreas/Panc-AdenoCA	FBXW7	FBXO9	ENST00000604872	ENSP00000281708	ENSP00000244426	F-box-like	F-box-like	PF12937	PF12937	281-325	28	75	0.373
Pancreas/Panc-AdenoCA	FBXW7	SKP2	ENST00000604872	ENSP00000281708	ENSP00000274255	F-box-like	F-box-like	PF12937	PF12937	281-325	28	75	0.373
Pancreas/Panc-AdenoCA	FBXW7	FBXO31	ENST00000604872	ENSP00000281708	ENSP00000310841	F-box-like	F-box-like	PF12937	PF12937	281-325	28	75	0.373
Pancreas/Panc-AdenoCA	FBXW7	FBXL5	ENST00000604872	ENSP00000281708	ENSP00000344866	F-box-like	F-box-like	PF12937	PF12937	281-325	28	75	0.373
Pancreas/Panc-AdenoCA	FBXW7	FBXL3	ENST00000604872	ENSP00000281708	ENSP00000347834	F-box-like	F-box-like	PF12937	PF12937	281-325	28	75	0.373
Kidney/Kidney-RCC	CAPZB	CAPZA1	ENST00000375144	ENSP00000264202	ENSP00000263168	F_actin_cap_B	F-actin_cap_A	PF01115	PF01267	5-240	43	117	0.368
Kidney/Kidney-RCC	CAPZB	CAPZA3	ENST00000375144	ENSP00000264202	ENSP00000326238	F_actin_cap_B	F-actin_cap_A	PF01115	PF01267	5-240	43	117	0.368
Kidney/Kidney-RCC	CAPZB	CAPZA2	ENST00000375144	ENSP00000264202	ENSP00000354947	F_actin_cap_B	F-actin_cap_A	PF01115	PF01267	5-240	43	117	0.368
Kidney/Kidney-RCC	CAPZB	MTPN	ENST00000375144	ENSP00000264202	ENSP00000376800	F_actin_cap_B	Ank_2	PF01115	PF12796	5-240	43	117	0.368
Uterus/Uterus-AdenoCA	CDK4	PSMD10	ENST00000312990	ENSP00000257904	ENSP00000217958	Pkinase	Ank	PF00069	PF00023	7-295	16	44	0.364
Uterus/Uterus-AdenoCA	CDK4	CDKN2A	ENST00000312990	ENSP00000257904	ENSP00000394932	Pkinase	Ank	PF00069	PF00023	7-295	16	44	0.364
Uterus/Uterus-AdenoCA	CDK4	CDK13	ENST00000312990	ENSP00000257904	ENSP00000181839	Pkinase	Pkinase	PF00069	PF00069	7-295	16	44	0.364
Uterus/Uterus-AdenoCA	CDK4	CDC7	ENST00000312990	ENSP00000257904	ENSP00000234626	Pkinase	Pkinase	PF00069	PF00069	7-295	16	44	0.364
Uterus/Uterus-AdenoCA	CDK4	CDK7	ENST00000312990	ENSP00000257904	ENSP00000256443	Pkinase	Pkinase	PF00069	PF00069	7-295	16	44	0.364
Uterus/Uterus-AdenoCA	CDK4	CDK6	ENST00000312990	ENSP00000257904	ENSP00000265734	Pkinase	Pkinase	PF00069	PF00069	7-295	16	44	0.364
Uterus/Uterus-AdenoCA	CDK4	CDK14	ENST00000312990	ENSP00000257904	ENSP00000265741	Pkinase	Pkinase	PF00069	PF00069	7-295	16	44	0.364
Uterus/Uterus-AdenoCA	CDK4	CDK2	ENST00000312990	ENSP00000257904	ENSP00000266970	Pkinase	Pkinase	PF00069	PF00069	7-295	16	44	0.364
Uterus/Uterus-AdenoCA	CDK4	CDK19	ENST00000312990	ENSP00000257904	ENSP00000357907	Pkinase	Pkinase	PF00069	PF00069	7-295	16	44	0.364
Uterus/Uterus-AdenoCA	CDK4	CDK8	ENST00000312990	ENSP00000257904	ENSP00000370938	Pkinase	Pkinase	PF00069	PF00069	7-295	16	44	0.364
Uterus/Uterus-AdenoCA	CDK4	CDK1	ENST00000312990	ENSP00000257904	ENSP00000378699	Pkinase	Pkinase	PF00069	PF00069	7-295	16	44	0.364
Uterus/Uterus-AdenoCA	CDK4	CDK3	ENST00000312990	ENSP00000257904	ENSP00000400088	Pkinase	Pkinase	PF00069	PF00069	7-295	16	44	0.364
Uterus/Uterus-AdenoCA	CDK4	CDK5	ENST00000312990	ENSP00000257904	ENSP00000419782	Pkinase	Pkinase	PF00069	PF00069	7-295	16	44	0.364
Uterus/Uterus-AdenoCA	CDK4	PPARGC1A	ENST00000312990	ENSP00000257904	ENSP00000264867	Pkinase	RRM_1	PF00069	PF00076	7-295	16	44	0.364
Uterus/Uterus-AdenoCA	CDK4	CCND1	ENST00000312990	ENSP00000257904	ENSP00000227507	Pkinase	Cyclin_N	PF00069	PF00134	7-295	16	44	0.364
Uterus/Uterus-AdenoCA	CDK4	CCNA1	ENST00000312990	ENSP00000257904	ENSP00000255465	Pkinase	Cyclin_N	PF00069	PF00134	7-295	16	44	0.364
Uterus/Uterus-AdenoCA	CDK4	CCNB1	ENST00000312990	ENSP00000257904	ENSP00000256442	Pkinase	Cyclin_N	PF00069	PF00134	7-295	16	44	0.364
Uterus/Uterus-AdenoCA	CDK4	CCNH	ENST00000312990	ENSP00000257904	ENSP00000256897	Pkinase	Cyclin_N	PF00069	PF00134	7-295	16	44	0.364
Uterus/Uterus-AdenoCA	CDK4	CCND2	ENST00000312990	ENSP00000257904	ENSP00000261254	Pkinase	Cyclin_N	PF00069	PF00134	7-295	16	44	0.364
Uterus/Uterus-AdenoCA	CDK4	CCNE1	ENST00000312990	ENSP00000257904	ENSP00000262643	Pkinase	Cyclin_N	PF00069	PF00134	7-295	16	44	0.364
Uterus/Uterus-AdenoCA	CDK4	CCNA2	ENST00000312990	ENSP00000257904	ENSP00000274026	Pkinase	Cyclin_N	PF00069	PF00134	7-295	16	44	0.364
Uterus/Uterus-AdenoCA	CDK4	CCNB2	ENST00000312990	ENSP00000257904	ENSP00000288207	Pkinase	Cyclin_N	PF00069	PF00134	7-295	16	44	0.364
Uterus/Uterus-AdenoCA	CDK4	CCNE2	ENST00000312990	ENSP00000257904	ENSP00000309181	Pkinase	Cyclin_N	PF00069	PF00134	7-295	16	44	0.364
Uterus/Uterus-AdenoCA	CDK4	CCND3	ENST00000312990	ENSP00000257904	ENSP00000362082	Pkinase	Cyclin_N	PF00069	PF00134	7-295	16	44	0.364
Uterus/Uterus-AdenoCA	CDK4	CCNY	ENST00000312990	ENSP00000257904	ENSP00000363836	Pkinase	Cyclin_N	PF00069	PF00134	7-295	16	44	0.364
Uterus/Uterus-AdenoCA	CDK4	CCNF	ENST00000312990	ENSP00000257904	ENSP00000380256	Pkinase	Cyclin_N	PF00069	PF00134	7-295	16	44	0.364
Uterus/Uterus-AdenoCA	CDK4	CCNC	ENST00000312990	ENSP00000257904	ENSP00000428982	Pkinase	Cyclin_N	PF00069	PF00134	7-295	16	44	0.364
Uterus/Uterus-AdenoCA	CDK4	HSP90AA1	ENST00000312990	ENSP00000257904	ENSP00000335153	Pkinase	HSP90	PF00069	PF00183	7-295	16	44	0.364
Uterus/Uterus-AdenoCA	CDK4	UBC	ENST00000312990	ENSP00000257904	ENSP00000344818	Pkinase	ubiquitin	PF00069	PF00240	7-295	16	44	0.364
Uterus/Uterus-AdenoCA	CDK4	NBN	ENST00000312990	ENSP00000257904	ENSP00000265433	Pkinase	FHA	PF00069	PF00498	7-295	16	44	0.364
Uterus/Uterus-AdenoCA	CDK4	CDC25A	ENST00000312990	ENSP00000257904	ENSP00000303706	Pkinase	Rhodanese	PF00069	PF00581	7-295	16	44	0.364
Uterus/Uterus-AdenoCA	CDK4	CDC25C	ENST00000312990	ENSP00000257904	ENSP00000321656	Pkinase	Rhodanese	PF00069	PF00581	7-295	16	44	0.364
Uterus/Uterus-AdenoCA	CDK4	TNRC6C	ENST00000312990	ENSP00000257904	ENSP00000336783	Pkinase	UBA	PF00069	PF00627	7-295	16	44	0.364
Uterus/Uterus-AdenoCA	CDK4	CDKN1B	ENST00000312990	ENSP00000257904	ENSP00000228872	Pkinase	CDI	PF00069	PF02234	7-295	16	44	0.364
Uterus/Uterus-AdenoCA	CDK4	CDKN1A	ENST00000312990	ENSP00000257904	ENSP00000244741	Pkinase	CDI	PF00069	PF02234	7-295	16	44	0.364
Uterus/Uterus-AdenoCA	CDK4	CDKN1C	ENST00000312990	ENSP00000257904	ENSP00000411552	Pkinase	CDI	PF00069	PF02234	7-295	16	44	0.364
Uterus/Uterus-AdenoCA	CDK4	CDC37	ENST00000312990	ENSP00000257904	ENSP00000222005	Pkinase	CDC37_N	PF00069	PF03234	7-295	16	44	0.364
Uterus/Uterus-AdenoCA	CDK4	ABL1	ENST00000312990	ENSP00000257904	ENSP00000361423	Pkinase	Pkinase_Tyr	PF00069	PF07714	7-295	16	44	0.364
Uterus/Uterus-AdenoCA	CDK4	CDKN2C	ENST00000312990	ENSP00000257904	ENSP00000262662	Pkinase	Ank_2	PF00069	PF12796	7-295	16	44	0.364
Uterus/Uterus-AdenoCA	CDK4	CDKN2B	ENST00000312990	ENSP00000257904	ENSP00000276925	Pkinase	Ank_2	PF00069	PF12796	7-295	16	44	0.364
Uterus/Uterus-AdenoCA	CDK4	NOTCH1	ENST00000312990	ENSP00000257904	ENSP00000277541	Pkinase	Ank_2	PF00069	PF12796	7-295	16	44	0.364
Uterus/Uterus-AdenoCA	CDK4	CDKN2D	ENST00000312990	ENSP00000257904	ENSP00000337056	Pkinase	Ank_2	PF00069	PF12796	7-295	16	44	0.364
Uterus/Uterus-AdenoCA	CCT7	CCT6A	ENST00000398422	ENSP00000258091	ENSP00000275603	Cpn60_TCP1	Cpn60_TCP1	PF00118	PF00118	32-524	16	44	0.364
Uterus/Uterus-AdenoCA	CCT7	CCT5	ENST00000398422	ENSP00000258091	ENSP00000280326	Cpn60_TCP1	Cpn60_TCP1	PF00118	PF00118	32-524	16	44	0.364
Uterus/Uterus-AdenoCA	CCT7	CCT8	ENST00000398422	ENSP00000258091	ENSP00000286788	Cpn60_TCP1	Cpn60_TCP1	PF00118	PF00118	32-524	16	44	0.364
Uterus/Uterus-AdenoCA	CCT7	CCT3	ENST00000398422	ENSP00000258091	ENSP00000295688	Cpn60_TCP1	Cpn60_TCP1	PF00118	PF00118	32-524	16	44	0.364
Uterus/Uterus-AdenoCA	CCT7	CCT2	ENST00000398422	ENSP00000258091	ENSP00000299300	Cpn60_TCP1	Cpn60_TCP1	PF00118	PF00118	32-524	16	44	0.364
Uterus/Uterus-AdenoCA	CCT7	TCP1	ENST00000398422	ENSP00000258091	ENSP00000317334	Cpn60_TCP1	Cpn60_TCP1	PF00118	PF00118	32-524	16	44	0.364
Uterus/Uterus-AdenoCA	CCT7	CCT6B	ENST00000398422	ENSP00000258091	ENSP00000327191	Cpn60_TCP1	Cpn60_TCP1	PF00118	PF00118	32-524	16	44	0.364
Uterus/Uterus-AdenoCA	CCT7	CCT4	ENST00000398422	ENSP00000258091	ENSP00000377958	Cpn60_TCP1	Cpn60_TCP1	PF00118	PF00118	32-524	16	44	0.364
Uterus/Uterus-AdenoCA	CCT7	HSPE1	ENST00000398422	ENSP00000258091	ENSP00000233893	Cpn60_TCP1	Cpn10	PF00118	PF00166	32-524	16	44	0.364
Uterus/Uterus-AdenoCA	CUL3	KEAP1	ENST00000454323	ENSP00000264414	ENSP00000171111	Cullin	BTB	PF00888	PF00651	34-666	16	44	0.364
Uterus/Uterus-AdenoCA	CUL3	KLHL20	ENST00000454323	ENSP00000264414	ENSP00000209884	Cullin	BTB	PF00888	PF00651	34-666	16	44	0.364
Uterus/Uterus-AdenoCA	CUL3	SPOP	ENST00000454323	ENSP00000264414	ENSP00000240327	Cullin	BTB	PF00888	PF00651	34-666	16	44	0.364
Uterus/Uterus-AdenoCA	CUL3	BTBD1	ENST00000454323	ENSP00000264414	ENSP00000261721	Cullin	BTB	PF00888	PF00651	34-666	16	44	0.364
Uterus/Uterus-AdenoCA	CUL3	KLHL8	ENST00000454323	ENSP00000264414	ENSP00000273963	Cullin	BTB	PF00888	PF00651	34-666	16	44	0.364
Uterus/Uterus-AdenoCA	CUL3	SPOPL	ENST00000454323	ENSP00000264414	ENSP00000280098	Cullin	BTB	PF00888	PF00651	34-666	16	44	0.364
Uterus/Uterus-AdenoCA	CUL3	KLHL41	ENST00000454323	ENSP00000264414	ENSP00000284669	Cullin	BTB	PF00888	PF00651	34-666	16	44	0.364
Uterus/Uterus-AdenoCA	CUL3	KLHL10	ENST00000454323	ENSP00000264414	ENSP00000293303	Cullin	BTB	PF00888	PF00651	34-666	16	44	0.364
Uterus/Uterus-AdenoCA	CUL3	ENC1	ENST00000454323	ENSP00000264414	ENSP00000306356	Cullin	BTB	PF00888	PF00651	34-666	16	44	0.364
Uterus/Uterus-AdenoCA	CUL3	KLHL3	ENST00000454323	ENSP00000264414	ENSP00000312397	Cullin	BTB	PF00888	PF00651	34-666	16	44	0.364
Uterus/Uterus-AdenoCA	CUL3	KLHL11	ENST00000454323	ENSP00000264414	ENSP00000314608	Cullin	BTB	PF00888	PF00651	34-666	16	44	0.364
Uterus/Uterus-AdenoCA	CUL3	KLHL22	ENST00000454323	ENSP00000264414	ENSP00000331682	Cullin	BTB	PF00888	PF00651	34-666	16	44	0.364
Uterus/Uterus-AdenoCA	CUL3	KLHL25	ENST00000454323	ENSP00000264414	ENSP00000336800	Cullin	BTB	PF00888	PF00651	34-666	16	44	0.364
Uterus/Uterus-AdenoCA	CUL3	KLHL7	ENST00000454323	ENSP00000264414	ENSP00000343273	Cullin	BTB	PF00888	PF00651	34-666	16	44	0.364
Uterus/Uterus-AdenoCA	CUL3	KLHL9	ENST00000454323	ENSP00000264414	ENSP00000351933	Cullin	BTB	PF00888	PF00651	34-666	16	44	0.364
Uterus/Uterus-AdenoCA	CUL3	KLHL12	ENST00000454323	ENSP00000264414	ENSP00000356230	Cullin	BTB	PF00888	PF00651	34-666	16	44	0.364
Uterus/Uterus-AdenoCA	CUL3	KLHL21	ENST00000454323	ENSP00000264414	ENSP00000366886	Cullin	BTB	PF00888	PF00651	34-666	16	44	0.364
Uterus/Uterus-AdenoCA	CUL3	KBTBD13	ENST00000454323	ENSP00000264414	ENSP00000388723	Cullin	BTB	PF00888	PF00651	34-666	16	44	0.364
Uterus/Uterus-AdenoCA	CUL3	KLHL2	ENST00000454323	ENSP00000264414	ENSP00000424198	Cullin	BTB	PF00888	PF00651	34-666	16	44	0.364
Uterus/Uterus-AdenoCA	CUL3	RHOBTB2	ENST00000454323	ENSP00000264414	ENSP00000427926	Cullin	BTB	PF00888	PF00651	34-666	16	44	0.364
Uterus/Uterus-AdenoCA	CUL3	KLHL13	ENST00000454323	ENSP00000264414	ENSP00000443191	Cullin	BTB	PF00888	PF00651	34-666	16	44	0.364
Uterus/Uterus-AdenoCA	CUL3	DDB1	ENST00000454323	ENSP00000264414	ENSP00000301764	Cullin	CPSF_A	PF00888	PF03178	34-666	16	44	0.364
Uterus/Uterus-AdenoCA	CUL3	SKP1	ENST00000454323	ENSP00000264414	ENSP00000231487	Cullin	Skp1_POZ	PF00888	PF03931	34-666	16	44	0.364
Uterus/Uterus-AdenoCA	CUL3	KLHL42	ENST00000454323	ENSP00000264414	ENSP00000370671	Cullin	BACK	PF00888	PF07707	34-666	16	44	0.364
Uterus/Uterus-AdenoCA	CUL3	RBX1	ENST00000454323	ENSP00000264414	ENSP00000216225	Cullin	zf-rbx1	PF00888	PF12678	34-666	16	44	0.364
Uterus/Uterus-AdenoCA	CUL3	CDC34	ENST00000454323	ENSP00000264414	ENSP00000215574	Cullin_Nedd8	UQ_con	PF10557	PF00179	695-761	16	44	0.364
Uterus/Uterus-AdenoCA	CUL3	UBE2D1	ENST00000454323	ENSP00000264414	ENSP00000363019	Cullin_Nedd8	UQ_con	PF10557	PF00179	695-761	16	44	0.364
Uterus/Uterus-AdenoCA	CUL3	NEDD8	ENST00000454323	ENSP00000264414	ENSP00000250495	Cullin_Nedd8	ubiquitin	PF10557	PF00240	695-761	16	44	0.364
Uterus/Uterus-AdenoCA	CUL3	RPS27A	ENST00000454323	ENSP00000264414	ENSP00000272317	Cullin_Nedd8	ubiquitin	PF10557	PF00240	695-761	16	44	0.364
Uterus/Uterus-AdenoCA	CUL3	UBB	ENST00000454323	ENSP00000264414	ENSP00000304697	Cullin_Nedd8	ubiquitin	PF10557	PF00240	695-761	16	44	0.364
Uterus/Uterus-AdenoCA	CUL3	UBC	ENST00000454323	ENSP00000264414	ENSP00000344818	Cullin_Nedd8	ubiquitin	PF10557	PF00240	695-761	16	44	0.364
Uterus/Uterus-AdenoCA	CUL3	UBA52	ENST00000454323	ENSP00000264414	ENSP00000388107	Cullin_Nedd8	ubiquitin	PF10557	PF00240	695-761	16	44	0.364
Uterus/Uterus-AdenoCA	CUL3	DCUN1D1	ENST00000454323	ENSP00000264414	ENSP00000292782	Cullin_Nedd8	Cullin_binding	PF10557	PF03556	695-761	16	44	0.364
Uterus/Uterus-AdenoCA	LRP5	LRP6	ENST00000529702	ENSP00000294304	ENSP00000261349	Ldl_recept_a	Ldl_recept_a	PF00057	PF00057	1336-1370	16	44	0.364
Uterus/Uterus-AdenoCA	CTNNA1	ACTA1	ENST00000540387	ENSP00000304669	ENSP00000355645	Vinculin	Actin	PF01044	PF00022	338-867	16	44	0.364
Uterus/Uterus-AdenoCA	CTNNA1	VCL	ENST00000540387	ENSP00000304669	ENSP00000211998	Vinculin	Vinculin	PF01044	PF01044	338-867	16	44	0.364
Uterus/Uterus-AdenoCA	CTNNA1	CTNNA2	ENST00000540387	ENSP00000304669	ENSP00000418191	Vinculin	Vinculin	PF01044	PF01044	338-867	16	44	0.364
Uterus/Uterus-AdenoCA	PRKACB	NFKB1	ENST00000394839	ENSP00000359719	ENSP00000226574	Pkinase	Ank	PF00069	PF00023	92-345	16	44	0.364
Uterus/Uterus-AdenoCA	PRKACB	PRKAR2A	ENST00000394839	ENSP00000359719	ENSP00000265563	Pkinase	cNMP_binding	PF00069	PF00027	92-345	16	44	0.364
Uterus/Uterus-AdenoCA	PRKACB	PRKAR2B	ENST00000394839	ENSP00000359719	ENSP00000265717	Pkinase	cNMP_binding	PF00069	PF00027	92-345	16	44	0.364
Uterus/Uterus-AdenoCA	PRKACB	CNBD2	ENST00000394839	ENSP00000359719	ENSP00000340954	Pkinase	cNMP_binding	PF00069	PF00027	92-345	16	44	0.364
Uterus/Uterus-AdenoCA	PRKACB	PRKAR1A	ENST00000394839	ENSP00000359719	ENSP00000351410	Pkinase	cNMP_binding	PF00069	PF00027	92-345	16	44	0.364
Uterus/Uterus-AdenoCA	PRKACB	PRKAR1B	ENST00000394839	ENSP00000359719	ENSP00000353415	Pkinase	cNMP_binding	PF00069	PF00027	92-345	16	44	0.364
Uterus/Uterus-AdenoCA	PRKACB	IGF1R	ENST00000394839	ENSP00000359719	ENSP00000268035	Pkinase	fn3	PF00069	PF00041	92-345	16	44	0.364
Uterus/Uterus-AdenoCA	PRKACB	FN1	ENST00000394839	ENSP00000359719	ENSP00000346839	Pkinase	fn3	PF00069	PF00041	92-345	16	44	0.364
Uterus/Uterus-AdenoCA	PRKACB	CSF2RB	ENST00000394839	ENSP00000359719	ENSP00000384053	Pkinase	fn3	PF00069	PF00041	92-345	16	44	0.364
Uterus/Uterus-AdenoCA	PRKACB	MAPK1	ENST00000394839	ENSP00000359719	ENSP00000215832	Pkinase	Pkinase	PF00069	PF00069	92-345	16	44	0.364
Uterus/Uterus-AdenoCA	PRKACB	ACVR1C	ENST00000394839	ENSP00000359719	ENSP00000243349	Pkinase	Pkinase	PF00069	PF00069	92-345	16	44	0.364
Uterus/Uterus-AdenoCA	PRKACB	CDK7	ENST00000394839	ENSP00000359719	ENSP00000256443	Pkinase	Pkinase	PF00069	PF00069	92-345	16	44	0.364
Uterus/Uterus-AdenoCA	PRKACB	ACVR1	ENST00000394839	ENSP00000359719	ENSP00000263640	Pkinase	Pkinase	PF00069	PF00069	92-345	16	44	0.364
Uterus/Uterus-AdenoCA	PRKACB	PRKCE	ENST00000394839	ENSP00000359719	ENSP00000306124	Pkinase	Pkinase	PF00069	PF00069	92-345	16	44	0.364
Uterus/Uterus-AdenoCA	PRKACB	PRKACA	ENST00000394839	ENSP00000359719	ENSP00000309591	Pkinase	Pkinase	PF00069	PF00069	92-345	16	44	0.364
Uterus/Uterus-AdenoCA	PRKACB	PKN1	ENST00000394839	ENSP00000359719	ENSP00000343325	Pkinase	Pkinase	PF00069	PF00069	92-345	16	44	0.364
Uterus/Uterus-AdenoCA	PRKACB	CHUK	ENST00000394839	ENSP00000359719	ENSP00000359424	Pkinase	Pkinase	PF00069	PF00069	92-345	16	44	0.364
Uterus/Uterus-AdenoCA	PRKACB	CDK9	ENST00000394839	ENSP00000359719	ENSP00000362361	Pkinase	Pkinase	PF00069	PF00069	92-345	16	44	0.364
Uterus/Uterus-AdenoCA	PRKACB	PRKACG	ENST00000394839	ENSP00000359719	ENSP00000366488	Pkinase	Pkinase	PF00069	PF00069	92-345	16	44	0.364
Uterus/Uterus-AdenoCA	PRKACB	CDK1	ENST00000394839	ENSP00000359719	ENSP00000378699	Pkinase	Pkinase	PF00069	PF00069	92-345	16	44	0.364
Uterus/Uterus-AdenoCA	PRKACB	IKBKB	ENST00000394839	ENSP00000359719	ENSP00000430684	Pkinase	Pkinase	PF00069	PF00069	92-345	16	44	0.364
Uterus/Uterus-AdenoCA	PRKACB	PHKG2	ENST00000394839	ENSP00000359719	ENSP00000455607	Pkinase	Pkinase	PF00069	PF00069	92-345	16	44	0.364
Uterus/Uterus-AdenoCA	PRKACB	RAB11A	ENST00000394839	ENSP00000359719	ENSP00000261890	Pkinase	Ras	PF00069	PF00071	92-345	16	44	0.364
Uterus/Uterus-AdenoCA	PRKACB	RHOA	ENST00000394839	ENSP00000359719	ENSP00000400175	Pkinase	Ras	PF00069	PF00071	92-345	16	44	0.364
Uterus/Uterus-AdenoCA	PRKACB	CCNB1	ENST00000394839	ENSP00000359719	ENSP00000256442	Pkinase	Cyclin_N	PF00069	PF00134	92-345	16	44	0.364
Uterus/Uterus-AdenoCA	PRKACB	CCNH	ENST00000394839	ENSP00000359719	ENSP00000256897	Pkinase	Cyclin_N	PF00069	PF00134	92-345	16	44	0.364
Uterus/Uterus-AdenoCA	PRKACB	CCNT1	ENST00000394839	ENSP00000359719	ENSP00000261900	Pkinase	Cyclin_N	PF00069	PF00134	92-345	16	44	0.364
Uterus/Uterus-AdenoCA	PRKACB	AKAP13	ENST00000394839	ENSP00000359719	ENSP00000354718	Pkinase	PH	PF00069	PF00169	92-345	16	44	0.364
Uterus/Uterus-AdenoCA	PRKACB	CDC25C	ENST00000394839	ENSP00000359719	ENSP00000321656	Pkinase	Rhodanese	PF00069	PF00581	92-345	16	44	0.364
Uterus/Uterus-AdenoCA	PRKACB	AKAP10	ENST00000394839	ENSP00000359719	ENSP00000225737	Pkinase	RGS	PF00069	PF00615	92-345	16	44	0.364
Uterus/Uterus-AdenoCA	PRKACB	CD2	ENST00000394839	ENSP00000359719	ENSP00000358490	Pkinase	V-set	PF00069	PF07686	92-345	16	44	0.364
Uterus/Uterus-AdenoCA	PRKACB	CSK	ENST00000394839	ENSP00000359719	ENSP00000220003	Pkinase	Pkinase_Tyr	PF00069	PF07714	92-345	16	44	0.364
Uterus/Uterus-AdenoCA	PRKACB	PTK2	ENST00000394839	ENSP00000359719	ENSP00000341189	Pkinase	Pkinase_Tyr	PF00069	PF07714	92-345	16	44	0.364
Uterus/Uterus-AdenoCA	PRKACB	JAK2	ENST00000394839	ENSP00000359719	ENSP00000371067	Pkinase	Pkinase_Tyr	PF00069	PF07714	92-345	16	44	0.364
Pancreas/Panc-AdenoCA	BET1L	STX5	ENST00000410108	ENSP00000372210	ENSP00000294179	SNARE	Syntaxin	PF05739	PF00804	20-82	27	75	0.360
Pancreas/Panc-AdenoCA	BET1L	STX16	ENST00000410108	ENSP00000372210	ENSP00000360183	SNARE	Syntaxin	PF05739	PF00804	20-82	27	75	0.360
Pancreas/Panc-AdenoCA	BET1L	YKT6	ENST00000410108	ENSP00000372210	ENSP00000223369	SNARE	Synaptobrevin	PF05739	PF00957	20-82	27	75	0.360
Pancreas/Panc-AdenoCA	BET1L	VAMP4	ENST00000410108	ENSP00000372210	ENSP00000236192	SNARE	Synaptobrevin	PF05739	PF00957	20-82	27	75	0.360
Pancreas/Panc-AdenoCA	BET1L	VAMP8	ENST00000410108	ENSP00000372210	ENSP00000263864	SNARE	Synaptobrevin	PF05739	PF00957	20-82	27	75	0.360
Pancreas/Panc-AdenoCA	BET1L	VAMP2	ENST00000410108	ENSP00000372210	ENSP00000314214	SNARE	Synaptobrevin	PF05739	PF00957	20-82	27	75	0.360
Pancreas/Panc-AdenoCA	BET1L	SCFD1	ENST00000410108	ENSP00000372210	ENSP00000390783	SNARE	Sec1	PF05739	PF00995	20-82	27	75	0.360
Pancreas/Panc-AdenoCA	BET1L	STX6	ENST00000410108	ENSP00000372210	ENSP00000258301	SNARE	SNARE	PF05739	PF05739	20-82	27	75	0.360
Pancreas/Panc-AdenoCA	BET1L	GOSR2	ENST00000410108	ENSP00000372210	ENSP00000225567	SNARE	V-SNARE_C	PF05739	PF12352	20-82	27	75	0.360
Pancreas/Panc-AdenoCA	BET1L	GOSR1	ENST00000410108	ENSP00000372210	ENSP00000225724	SNARE	V-SNARE_C	PF05739	PF12352	20-82	27	75	0.360
Pancreas/Panc-AdenoCA	BET1L	VTI1A	ENST00000410108	ENSP00000372210	ENSP00000376792	SNARE	V-SNARE_C	PF05739	PF12352	20-82	27	75	0.360
Pancreas/Panc-AdenoCA	BET1L	RP11-156P1.2	ENST00000410108	ENSP00000372210	ENSP00000461460	SNARE	V-SNARE_C	PF05739	PF12352	20-82	27	75	0.360
Ovary/Ovary-AdenoCA	FBXO22	SKP1	ENST00000540507	ENSP00000307833	ENSP00000231487	F-box	Skp1	PF00646	PF01466	28-63	39	110	0.355
Colon/ColoRect-AdenoCA	NDUFA9	NDUFS7	ENST00000540688	ENSP00000266544	ENSP00000233627	Epimerase	Oxidored_q6	PF01370	PF01058	57-215	18	51	0.353
Colon/ColoRect-AdenoCA	RPLP0	RPLP2	ENST00000549098	ENSP00000339027	ENSP00000322419	Ribosomal_60s	Ribosomal_60s	PF00428	PF00428	231-316	18	51	0.353
Colon/ColoRect-AdenoCA	RPLP0	RPLP1	ENST00000549098	ENSP00000339027	ENSP00000346037	Ribosomal_60s	Ribosomal_60s	PF00428	PF00428	231-316	18	51	0.353
Colon/ColoRect-AdenoCA	RPLP0	MRPL11	ENST00000549098	ENSP00000339027	ENSP00000308897	Ribosomal_L10	Ribosomal_L11	PF00466	PF00298	8-104	18	51	0.353
Colon/ColoRect-AdenoCA	RPLP0	RPL12	ENST00000549098	ENSP00000339027	ENSP00000354739	Ribosomal_L10	Ribosomal_L11	PF00466	PF00298	8-104	18	51	0.353
Colon/ColoRect-AdenoCA	NDUFB6	NDUFAB1	ENST00000350021	ENSP00000369176	ENSP00000007516	NDUF_B6	PP-binding	PF09782	PF00550	1-128	18	51	0.353
Colon/ColoRect-AdenoCA	NDUFB6	MT-ND5	ENST00000350021	ENSP00000369176	ENSP00000354813	NDUF_B6	Oxidored_q1_N	PF09782	PF00662	1-128	18	51	0.353
Colon/ColoRect-AdenoCA	NDUFB6	NDUFB7	ENST00000350021	ENSP00000369176	ENSP00000215565	NDUF_B6	NDUF_B7	PF09782	PF05676	1-128	18	51	0.353
Colon/ColoRect-AdenoCA	NDUFB6	NDUFB5	ENST00000350021	ENSP00000369176	ENSP00000259037	NDUF_B6	NDUF_B5	PF09782	PF09781	1-128	18	51	0.353
Colon/ColoRect-AdenoCA	NDUFB6	NDUFB10	ENST00000350021	ENSP00000369176	ENSP00000268668	NDUF_B6	NDUFB10	PF09782	PF10249	1-128	18	51	0.353
Kidney/Kidney-ChRCC	RASA4	RRAS	ENST00000521397	ENSP00000262940	ENSP00000246792	RasGAP	Ras	PF00616	PF00071	323-512	15	43	0.349
Kidney/Kidney-ChRCC	RASA4	HRAS	ENST00000521397	ENSP00000262940	ENSP00000309845	RasGAP	Ras	PF00616	PF00071	323-512	15	43	0.349
Bladder/Bladder-TCC	TRIM28	UBC	ENST00000597136	ENSP00000253024	ENSP00000344818	zf-RING_5	ubiquitin	PF14634	PF00240	64-122	8	23	0.348
Bladder/Bladder-TCC	FARP2	FYN	ENST00000413432	ENSP00000264042	ENSP00000346671	PH	SH3_1	PF00169	PF00018	932-1025	8	23	0.348
Bladder/Bladder-TCC	FARP2	SRC	ENST00000413432	ENSP00000264042	ENSP00000350941	PH	SH3_1	PF00169	PF00018	932-1025	8	23	0.348
Bladder/Bladder-TCC	FARP2	RAP1B	ENST00000413432	ENSP00000264042	ENSP00000250559	PH	Ras	PF00169	PF00071	932-1025	8	23	0.348
Bladder/Bladder-TCC	FARP2	CDC42	ENST00000413432	ENSP00000264042	ENSP00000314458	PH	Ras	PF00169	PF00071	932-1025	8	23	0.348
Bladder/Bladder-TCC	FARP2	RAC1	ENST00000413432	ENSP00000264042	ENSP00000348461	PH	Ras	PF00169	PF00071	932-1025	8	23	0.348
Bladder/Bladder-TCC	FARP2	RAP1A	ENST00000413432	ENSP00000264042	ENSP00000348786	PH	Ras	PF00169	PF00071	932-1025	8	23	0.348
Bladder/Bladder-TCC	FARP2	TLN1	ENST00000413432	ENSP00000264042	ENSP00000316029	PH	IRS	PF00169	PF02174	932-1025	8	23	0.348
Bladder/Bladder-TCC	FARP2	FES	ENST00000413432	ENSP00000264042	ENSP00000331504	PH	Pkinase_Tyr	PF00169	PF07714	932-1025	8	23	0.348
Bladder/Bladder-TCC	LTBP4	LTBP1	ENST00000243562	ENSP00000311905	ENSP00000386043	TB	EGF_CA	PF00683	PF07645	417-458	8	23	0.348
Uterus/Uterus-AdenoCA	RNF167	UBE2E1	ENST00000576965	ENSP00000262482	ENSP00000303709	zf-RING_2	UQ_con	PF13639	PF00179	228-272	15	44	0.341
Uterus/Uterus-AdenoCA	RNF167	UBC	ENST00000576965	ENSP00000262482	ENSP00000344818	zf-RING_2	ubiquitin	PF13639	PF00240	228-272	15	44	0.341
Uterus/Uterus-AdenoCA	QDPR	SPR	ENST00000428702	ENSP00000281243	ENSP00000234454	adh_short	adh_short	PF00106	PF00106	13-165	15	44	0.341
Uterus/Uterus-AdenoCA	MUS81	FANCM	ENST00000529742	ENSP00000307853	ENSP00000267430	ERCC4	ERCC4	PF02732	PF02732	273-413	15	44	0.341
Uterus/Uterus-AdenoCA	MUS81	ERCC4	ENST00000529742	ENSP00000307853	ENSP00000310520	ERCC4	ERCC4	PF02732	PF02732	273-413	15	44	0.341
Uterus/Uterus-AdenoCA	MUS81	EME1	ENST00000529742	ENSP00000307853	ENSP00000376952	ERCC4	ERCC4	PF02732	PF02732	273-413	15	44	0.341
Uterus/Uterus-AdenoCA	MUS81	RAD51	ENST00000529742	ENSP00000307853	ENSP00000372088	ERCC4	HHH_5	PF02732	PF14520	273-413	15	44	0.341
Uterus/Uterus-AdenoCA	MST4	CTTNBP2	ENST00000394335	ENSP00000377867	ENSP00000160373	Pkinase	Ank	PF00069	PF00023	24-274	15	44	0.341
Uterus/Uterus-AdenoCA	MST4	STRADB	ENST00000394335	ENSP00000377867	ENSP00000194530	Pkinase	Pkinase	PF00069	PF00069	24-274	15	44	0.341
Uterus/Uterus-AdenoCA	MST4	TAOK1	ENST00000394335	ENSP00000377867	ENSP00000261716	Pkinase	Pkinase	PF00069	PF00069	24-274	15	44	0.341
Uterus/Uterus-AdenoCA	MST4	STK11	ENST00000394335	ENSP00000377867	ENSP00000324856	Pkinase	Pkinase	PF00069	PF00069	24-274	15	44	0.341
Uterus/Uterus-AdenoCA	MST4	STK25	ENST00000394335	ENSP00000377867	ENSP00000325748	Pkinase	Pkinase	PF00069	PF00069	24-274	15	44	0.341
Uterus/Uterus-AdenoCA	MST4	STRADA	ENST00000394335	ENSP00000377867	ENSP00000336655	Pkinase	Pkinase	PF00069	PF00069	24-274	15	44	0.341
Uterus/Uterus-AdenoCA	MST4	STK24	ENST00000394335	ENSP00000377867	ENSP00000365730	Pkinase	Pkinase	PF00069	PF00069	24-274	15	44	0.341
Uterus/Uterus-AdenoCA	MST4	SLMAP	ENST00000394335	ENSP00000377867	ENSP00000295951	Pkinase	FHA	PF00069	PF00498	24-274	15	44	0.341
Uterus/Uterus-AdenoCA	MST4	CAB39	ENST00000394335	ENSP00000377867	ENSP00000258418	Pkinase	Mo25	PF00069	PF08569	24-274	15	44	0.341
Uterus/Uterus-AdenoCA	PPP6C	TIPRL	ENST00000373546	ENSP00000392147	ENSP00000356807	Metallophos	TIP41	PF00149	PF04176	84-275	15	44	0.341
Uterus/Uterus-AdenoCA	PPP6C	IGBP1	ENST00000373546	ENSP00000392147	ENSP00000348784	Metallophos	TAP42	PF00149	PF04177	84-275	15	44	0.341
Ovary/Ovary-AdenoCA	CLDN11	CLDN17	ENST00000486975	ENSP00000064724	ENSP00000286808	PMP22_Claudin	PMP22_Claudin	PF00822	PF00822	6-173	37	110	0.336
Ovary/Ovary-AdenoCA	CLDN11	CLDN23	ENST00000486975	ENSP00000064724	ENSP00000428780	PMP22_Claudin	PMP22_Claudin	PF00822	PF00822	6-173	37	110	0.336
Breast/Breast-LobularCA	MXI1	MAX	ENST00000361248	ENSP00000331152	ENSP00000351490	HLH	HLH	PF00010	PF00010	136-187	2	6	0.333
Breast/Breast-LobularCA	USP47	FBXW11	ENST00000539466	ENSP00000339957	ENSP00000265094	UCH	WD40	PF00443	PF00400	99-473	2	6	0.333
Breast/Breast-LobularCA	USP47	FBXW7	ENST00000539466	ENSP00000339957	ENSP00000281708	UCH	WD40	PF00443	PF00400	99-473	2	6	0.333
Breast/Breast-LobularCA	USP47	FBXW5	ENST00000539466	ENSP00000339957	ENSP00000313034	UCH	WD40	PF00443	PF00400	99-473	2	6	0.333
Breast/Breast-LobularCA	USP47	BTRC	ENST00000539466	ENSP00000339957	ENSP00000359206	UCH	WD40	PF00443	PF00400	99-473	2	6	0.333
Breast/Breast-LobularCA	DTNA	DMD	ENST00000590598	ENSP00000382064	ENSP00000354923	EF-hand_2	WW	PF09068	PF00397	15-140	2	6	0.333
Breast/Breast-LobularCA	DTNA	UTRN	ENST00000590598	ENSP00000382064	ENSP00000356515	EF-hand_2	WW	PF09068	PF00397	15-140	2	6	0.333
CervixUteri/Cervix-SCC	ITGB4	GRB2	ENST00000578318	ENSP00000200181	ENSP00000339007	fn3	SH2	PF00041	PF00017	1642-1727	6	18	0.333
CervixUteri/Cervix-SCC	ITGB4	SHC1	ENST00000578318	ENSP00000200181	ENSP00000401303	fn3	SH2	PF00041	PF00017	1642-1727	6	18	0.333
CervixUteri/Cervix-SCC	ITGB4	LAMB1	ENST00000578318	ENSP00000200181	ENSP00000222399	fn3	Laminin_EGF	PF00041	PF00053	1642-1727	6	18	0.333
CervixUteri/Cervix-SCC	ITGB4	LAMA5	ENST00000578318	ENSP00000200181	ENSP00000252999	fn3	Laminin_EGF	PF00041	PF00053	1642-1727	6	18	0.333
CervixUteri/Cervix-SCC	ITGB4	LAMC1	ENST00000578318	ENSP00000200181	ENSP00000258341	fn3	Laminin_EGF	PF00041	PF00053	1642-1727	6	18	0.333
CervixUteri/Cervix-SCC	ITGB4	LAMC2	ENST00000578318	ENSP00000200181	ENSP00000264144	fn3	Laminin_EGF	PF00041	PF00053	1642-1727	6	18	0.333
CervixUteri/Cervix-SCC	ITGB4	LAMB2	ENST00000578318	ENSP00000200181	ENSP00000307156	fn3	Laminin_EGF	PF00041	PF00053	1642-1727	6	18	0.333
CervixUteri/Cervix-SCC	ITGB4	LAMA3	ENST00000578318	ENSP00000200181	ENSP00000324532	fn3	Laminin_EGF	PF00041	PF00053	1642-1727	6	18	0.333
CervixUteri/Cervix-SCC	ITGB4	LAMB3	ENST00000578318	ENSP00000200181	ENSP00000348384	fn3	Laminin_EGF	PF00041	PF00053	1642-1727	6	18	0.333
CervixUteri/Cervix-SCC	ITGB4	LAMA1	ENST00000578318	ENSP00000200181	ENSP00000374309	fn3	Laminin_EGF	PF00041	PF00053	1642-1727	6	18	0.333
CervixUteri/Cervix-SCC	ITGB4	LAMA2	ENST00000578318	ENSP00000200181	ENSP00000400365	fn3	Laminin_EGF	PF00041	PF00053	1642-1727	6	18	0.333
CervixUteri/Cervix-SCC	ITGB4	AKT1	ENST00000578318	ENSP00000200181	ENSP00000270202	fn3	Pkinase	PF00041	PF00069	1642-1727	6	18	0.333
CervixUteri/Cervix-SCC	ITGB4	PRKCA	ENST00000578318	ENSP00000200181	ENSP00000408695	fn3	Pkinase	PF00041	PF00069	1642-1727	6	18	0.333
CervixUteri/Cervix-SCC	ITGB4	HRAS	ENST00000578318	ENSP00000200181	ENSP00000309845	fn3	Ras	PF00041	PF00071	1642-1727	6	18	0.333
CervixUteri/Cervix-SCC	ITGB4	PLEC	ENST00000578318	ENSP00000200181	ENSP00000323856	fn3	CH	PF00041	PF00307	1642-1727	6	18	0.333
CervixUteri/Cervix-SCC	ITGB4	ITGB1	ENST00000578318	ENSP00000200181	ENSP00000303351	fn3	Integrin_beta	PF00041	PF00362	1642-1727	6	18	0.333
CervixUteri/Cervix-SCC	ITGB4	ERBB3	ENST00000578318	ENSP00000200181	ENSP00000267101	fn3	Recep_L_domain	PF00041	PF01030	1642-1727	6	18	0.333
CervixUteri/Cervix-SCC	ITGB4	EGFR	ENST00000578318	ENSP00000200181	ENSP00000275493	fn3	Recep_L_domain	PF00041	PF01030	1642-1727	6	18	0.333
CervixUteri/Cervix-SCC	ITGB4	ITGAV	ENST00000578318	ENSP00000200181	ENSP00000261023	Integrin_beta	FG-GAP	PF00362	PF01839	37-453	6	18	0.333
CervixUteri/Cervix-SCC	ITGB4	ITGA2B	ENST00000578318	ENSP00000200181	ENSP00000262407	Integrin_beta	FG-GAP	PF00362	PF01839	37-453	6	18	0.333
CervixUteri/Cervix-SCC	ITGB4	ITGA1	ENST00000578318	ENSP00000200181	ENSP00000282588	Integrin_beta	FG-GAP	PF00362	PF01839	37-453	6	18	0.333
CervixUteri/Cervix-SCC	ITGB4	ITGA5	ENST00000578318	ENSP00000200181	ENSP00000293379	Integrin_beta	FG-GAP	PF00362	PF01839	37-453	6	18	0.333
CervixUteri/Cervix-SCC	ITGB4	ITGAL	ENST00000578318	ENSP00000200181	ENSP00000349252	Integrin_beta	FG-GAP	PF00362	PF01839	37-453	6	18	0.333
CervixUteri/Cervix-SCC	ITGB4	ITGA8	ENST00000578318	ENSP00000200181	ENSP00000367316	Integrin_beta	FG-GAP	PF00362	PF01839	37-453	6	18	0.333
CervixUteri/Cervix-SCC	ITGB4	ITGA7	ENST00000578318	ENSP00000200181	ENSP00000452120	Integrin_beta	FG-GAP	PF00362	PF01839	37-453	6	18	0.333
CervixUteri/Cervix-SCC	ITGB4	ITGA3	ENST00000578318	ENSP00000200181	ENSP00000007722	Integrin_beta	Integrin_alpha2	PF00362	PF08441	37-453	6	18	0.333
CervixUteri/Cervix-SCC	ITGB4	ITGA9	ENST00000578318	ENSP00000200181	ENSP00000264741	Integrin_beta	Integrin_alpha2	PF00362	PF08441	37-453	6	18	0.333
CervixUteri/Cervix-SCC	ITGB4	ITGA6	ENST00000578318	ENSP00000200181	ENSP00000386896	Integrin_beta	Integrin_alpha2	PF00362	PF08441	37-453	6	18	0.333
CervixUteri/Cervix-SCC	AP4B1	AP4M1	ENST00000369567	ENSP00000256658	ENSP00000352603	Adaptin_N	Adap_comp_sub	PF01602	PF00928	6-525	6	18	0.333
CervixUteri/Cervix-SCC	AP4B1	AP4S1	ENST00000369567	ENSP00000256658	ENSP00000216366	Adaptin_N	Clat_adaptor_s	PF01602	PF01217	6-525	6	18	0.333
CervixUteri/Cervix-SCC	AP4B1	AP2S1	ENST00000369567	ENSP00000256658	ENSP00000263270	Adaptin_N	Clat_adaptor_s	PF01602	PF01217	6-525	6	18	0.333
CervixUteri/Cervix-SCC	AP4B1	AP4E1	ENST00000369567	ENSP00000256658	ENSP00000261842	Adaptin_N	Adaptin_N	PF01602	PF01602	6-525	6	18	0.333
CervixUteri/Cervix-SCC	AP4B1	AP2A1	ENST00000369567	ENSP00000256658	ENSP00000351926	Adaptin_N	Adaptin_N	PF01602	PF01602	6-525	6	18	0.333
CervixUteri/Cervix-SCC	AP4B1	AP1G1	ENST00000369567	ENSP00000256658	ENSP00000377148	Adaptin_N	Adaptin_N	PF01602	PF01602	6-525	6	18	0.333
CervixUteri/Cervix-SCC	AP4B1	AP2A2	ENST00000369567	ENSP00000256658	ENSP00000413234	Adaptin_N	Adaptin_N	PF01602	PF01602	6-525	6	18	0.333
CervixUteri/Cervix-SCC	TPM1	ACTA2	ENST00000358278	ENSP00000267996	ENSP00000224784	Tropomyosin	Actin	PF00261	PF00022	51-284	6	18	0.333
CervixUteri/Cervix-SCC	TPM1	ACTC1	ENST00000358278	ENSP00000267996	ENSP00000290378	Tropomyosin	Actin	PF00261	PF00022	51-284	6	18	0.333
CervixUteri/Cervix-SCC	TPM1	ACTG2	ENST00000358278	ENSP00000267996	ENSP00000295137	Tropomyosin	Actin	PF00261	PF00022	51-284	6	18	0.333
CervixUteri/Cervix-SCC	TPM1	MYH6	ENST00000358278	ENSP00000267996	ENSP00000348634	Tropomyosin	Myosin_head	PF00261	PF00063	51-284	6	18	0.333
CervixUteri/Cervix-SCC	TPM1	MYH11	ENST00000358278	ENSP00000267996	ENSP00000379616	Tropomyosin	Myosin_head	PF00261	PF00063	51-284	6	18	0.333
CervixUteri/Cervix-SCC	TPM1	MYH8	ENST00000358278	ENSP00000267996	ENSP00000384330	Tropomyosin	Myosin_head	PF00261	PF00063	51-284	6	18	0.333
CervixUteri/Cervix-SCC	TPM1	TPM4	ENST00000358278	ENSP00000267996	ENSP00000345230	Tropomyosin	Tropomyosin	PF00261	PF00261	51-284	6	18	0.333
CervixUteri/Cervix-SCC	TPM1	TPM2	ENST00000358278	ENSP00000267996	ENSP00000354219	Tropomyosin	Tropomyosin	PF00261	PF00261	51-284	6	18	0.333
CervixUteri/Cervix-SCC	TPM1	TPM3	ENST00000358278	ENSP00000267996	ENSP00000357516	Tropomyosin	Tropomyosin	PF00261	PF00261	51-284	6	18	0.333
CervixUteri/Cervix-SCC	TPM1	TNNI2	ENST00000358278	ENSP00000267996	ENSP00000252898	Tropomyosin	Troponin	PF00261	PF00992	51-284	6	18	0.333
CervixUteri/Cervix-SCC	TPM1	TNNT3	ENST00000358278	ENSP00000267996	ENSP00000278317	Tropomyosin	Troponin	PF00261	PF00992	51-284	6	18	0.333
CervixUteri/Cervix-SCC	TPM1	TNNI1	ENST00000358278	ENSP00000267996	ENSP00000337022	Tropomyosin	Troponin	PF00261	PF00992	51-284	6	18	0.333
CervixUteri/Cervix-SCC	TPM1	TNNI3	ENST00000358278	ENSP00000267996	ENSP00000341838	Tropomyosin	Troponin	PF00261	PF00992	51-284	6	18	0.333
CervixUteri/Cervix-SCC	TPM1	TNNT2	ENST00000358278	ENSP00000267996	ENSP00000356286	Tropomyosin	Troponin	PF00261	PF00992	51-284	6	18	0.333
CervixUteri/Cervix-SCC	TPM1	TNNT1	ENST00000358278	ENSP00000267996	ENSP00000467176	Tropomyosin	Troponin	PF00261	PF00992	51-284	6	18	0.333
CervixUteri/Cervix-SCC	DDB1	DDB2	ENST00000451943	ENSP00000301764	ENSP00000256996	CPSF_A	WD40	PF03178	PF00400	790-1099	6	18	0.333
CervixUteri/Cervix-SCC	DDB1	ERCC8	ENST00000451943	ENSP00000301764	ENSP00000265038	CPSF_A	WD40	PF03178	PF00400	790-1099	6	18	0.333
CervixUteri/Cervix-SCC	DDB1	DCAF13	ENST00000451943	ENSP00000301764	ENSP00000297579	CPSF_A	WD40	PF03178	PF00400	790-1099	6	18	0.333
CervixUteri/Cervix-SCC	DDB1	FBXW5	ENST00000451943	ENSP00000301764	ENSP00000313034	CPSF_A	WD40	PF03178	PF00400	790-1099	6	18	0.333
CervixUteri/Cervix-SCC	DDB1	DCAF8	ENST00000451943	ENSP00000301764	ENSP00000318227	CPSF_A	WD40	PF03178	PF00400	790-1099	6	18	0.333
CervixUteri/Cervix-SCC	DDB1	DCAF5	ENST00000451943	ENSP00000301764	ENSP00000341351	CPSF_A	WD40	PF03178	PF00400	790-1099	6	18	0.333
CervixUteri/Cervix-SCC	DDB1	DCAF4	ENST00000451943	ENSP00000301764	ENSP00000351147	CPSF_A	WD40	PF03178	PF00400	790-1099	6	18	0.333
CervixUteri/Cervix-SCC	DDB1	DCAF12	ENST00000451943	ENSP00000301764	ENSP00000355114	CPSF_A	WD40	PF03178	PF00400	790-1099	6	18	0.333
CervixUteri/Cervix-SCC	DDB1	WDTC1	ENST00000451943	ENSP00000301764	ENSP00000355317	CPSF_A	WD40	PF03178	PF00400	790-1099	6	18	0.333
CervixUteri/Cervix-SCC	DDB1	DTL	ENST00000451943	ENSP00000301764	ENSP00000355958	CPSF_A	WD40	PF03178	PF00400	790-1099	6	18	0.333
CervixUteri/Cervix-SCC	DDB1	RFWD2	ENST00000451943	ENSP00000301764	ENSP00000356641	CPSF_A	WD40	PF03178	PF00400	790-1099	6	18	0.333
CervixUteri/Cervix-SCC	DDB1	DCAF6	ENST00000451943	ENSP00000301764	ENSP00000356814	CPSF_A	WD40	PF03178	PF00400	790-1099	6	18	0.333
CervixUteri/Cervix-SCC	DDB1	DCAF10	ENST00000451943	ENSP00000301764	ENSP00000366953	CPSF_A	WD40	PF03178	PF00400	790-1099	6	18	0.333
CervixUteri/Cervix-SCC	DDB1	DCAF11	ENST00000451943	ENSP00000301764	ENSP00000415556	CPSF_A	WD40	PF03178	PF00400	790-1099	6	18	0.333
CervixUteri/Cervix-SCC	DDB1	DCAF8	ENST00000451943	ENSP00000301764	ENSP00000451235	CPSF_A	WD40	PF03178	PF00400	790-1099	6	18	0.333
CervixUteri/Cervix-SCC	DDB1	CUL3	ENST00000451943	ENSP00000301764	ENSP00000264414	CPSF_A	Cullin	PF03178	PF00888	790-1099	6	18	0.333
CervixUteri/Cervix-SCC	DDB1	CUL1	ENST00000451943	ENSP00000301764	ENSP00000326804	CPSF_A	Cullin	PF03178	PF00888	790-1099	6	18	0.333
CervixUteri/Cervix-SCC	DDB1	CUL4A	ENST00000451943	ENSP00000301764	ENSP00000364589	CPSF_A	Cullin	PF03178	PF00888	790-1099	6	18	0.333
CervixUteri/Cervix-SCC	DDB1	CUL4B	ENST00000451943	ENSP00000301764	ENSP00000384109	CPSF_A	Cullin	PF03178	PF00888	790-1099	6	18	0.333
CervixUteri/Cervix-SCC	DDB1	CRBN	ENST00000451943	ENSP00000301764	ENSP00000231948	CPSF_A	LON	PF03178	PF02190	790-1099	6	18	0.333
CervixUteri/Cervix-SCC	CTNNA1	ACTA1	ENST00000540387	ENSP00000304669	ENSP00000355645	Vinculin	Actin	PF01044	PF00022	338-867	6	18	0.333
CervixUteri/Cervix-SCC	CTNNA1	VCL	ENST00000540387	ENSP00000304669	ENSP00000211998	Vinculin	Vinculin	PF01044	PF01044	338-867	6	18	0.333
CervixUteri/Cervix-SCC	CTNNA1	CTNNA2	ENST00000540387	ENSP00000304669	ENSP00000418191	Vinculin	Vinculin	PF01044	PF01044	338-867	6	18	0.333
CervixUteri/Cervix-SCC	MAPK7	MAP2K5	ENST00000299612	ENSP00000311005	ENSP00000178640	Pkinase	Pkinase	PF00069	PF00069	55-347	6	18	0.333
CervixUteri/Cervix-SCC	MAPK7	MAPK1	ENST00000299612	ENSP00000311005	ENSP00000215832	Pkinase	Pkinase	PF00069	PF00069	55-347	6	18	0.333
CervixUteri/Cervix-SCC	MAPK7	MAPK3	ENST00000299612	ENSP00000311005	ENSP00000263025	Pkinase	Pkinase	PF00069	PF00069	55-347	6	18	0.333
CervixUteri/Cervix-SCC	MAPK7	RPS6KA3	ENST00000299612	ENSP00000311005	ENSP00000368884	Pkinase	Pkinase	PF00069	PF00069	55-347	6	18	0.333
CervixUteri/Cervix-SCC	MAPK7	RPS6KA2	ENST00000299612	ENSP00000311005	ENSP00000427015	Pkinase	Pkinase	PF00069	PF00069	55-347	6	18	0.333
CervixUteri/Cervix-SCC	MAPK7	RPS6KA1	ENST00000299612	ENSP00000311005	ENSP00000435412	Pkinase	Pkinase	PF00069	PF00069	55-347	6	18	0.333
CervixUteri/Cervix-SCC	MAPK7	MAP2K6	ENST00000299612	ENSP00000311005	ENSP00000468348	Pkinase	Pkinase	PF00069	PF00069	55-347	6	18	0.333
CervixUteri/Cervix-SCC	MAPK7	DUSP1	ENST00000299612	ENSP00000311005	ENSP00000239223	Pkinase	Rhodanese	PF00069	PF00581	55-347	6	18	0.333
CervixUteri/Cervix-SCC	MAPK7	DUSP4	ENST00000299612	ENSP00000311005	ENSP00000240100	Pkinase	Rhodanese	PF00069	PF00581	55-347	6	18	0.333
CervixUteri/Cervix-SCC	MAPK7	DUSP6	ENST00000299612	ENSP00000311005	ENSP00000279488	Pkinase	Rhodanese	PF00069	PF00581	55-347	6	18	0.333
CervixUteri/Cervix-SCC	MAPK7	DUSP7	ENST00000299612	ENSP00000311005	ENSP00000417183	Pkinase	Rhodanese	PF00069	PF00581	55-347	6	18	0.333
CervixUteri/Cervix-SCC	MAPK7	DUSP3	ENST00000299612	ENSP00000311005	ENSP00000226004	Pkinase	DSPc	PF00069	PF00782	55-347	6	18	0.333
CervixUteri/Cervix-SCC	HDAC6	NCOR2	ENST00000430858	ENSP00000334061	ENSP00000384018	Hist_deacetyl	Myb_DNA-binding	PF00850	PF00249	95-403	6	18	0.333
CervixUteri/Cervix-SCC	HDAC6	HDAC10	ENST00000430858	ENSP00000334061	ENSP00000216271	Hist_deacetyl	Hist_deacetyl	PF00850	PF00850	95-403	6	18	0.333
CervixUteri/Cervix-SCC	HDAC6	HDAC5	ENST00000430858	ENSP00000334061	ENSP00000225983	Hist_deacetyl	Hist_deacetyl	PF00850	PF00850	95-403	6	18	0.333
CervixUteri/Cervix-SCC	HDAC6	HDAC11	ENST00000430858	ENSP00000334061	ENSP00000295757	Hist_deacetyl	Hist_deacetyl	PF00850	PF00850	95-403	6	18	0.333
CervixUteri/Cervix-SCC	HDAC6	HDAC3	ENST00000430858	ENSP00000334061	ENSP00000302967	Hist_deacetyl	Hist_deacetyl	PF00850	PF00850	95-403	6	18	0.333
CervixUteri/Cervix-SCC	HDAC6	HDAC1	ENST00000430858	ENSP00000334061	ENSP00000362649	Hist_deacetyl	Hist_deacetyl	PF00850	PF00850	95-403	6	18	0.333
CervixUteri/Cervix-SCC	HDAC6	HDAC8	ENST00000430858	ENSP00000334061	ENSP00000362674	Hist_deacetyl	Hist_deacetyl	PF00850	PF00850	95-403	6	18	0.333
CervixUteri/Cervix-SCC	HDAC6	HDAC9	ENST00000430858	ENSP00000334061	ENSP00000408617	Hist_deacetyl	Hist_deacetyl	PF00850	PF00850	95-403	6	18	0.333
CervixUteri/Cervix-SCC	HDAC6	HDAC2	ENST00000430858	ENSP00000334061	ENSP00000430432	Hist_deacetyl	Hist_deacetyl	PF00850	PF00850	95-403	6	18	0.333
CervixUteri/Cervix-SCC	HDAC6	MTA2	ENST00000430858	ENSP00000334061	ENSP00000278823	Hist_deacetyl	ELM2	PF00850	PF01448	95-403	6	18	0.333
CervixUteri/Cervix-SCC	HDAC6	RPS27A	ENST00000430858	ENSP00000334061	ENSP00000272317	zf-UBP	ubiquitin	PF02148	PF00240	1133-1193	6	18	0.333
CervixUteri/Cervix-SCC	PDE4D	PDE4B	ENST00000502575	ENSP00000345502	ENSP00000332116	PDEase_I	PDEase_I	PF00233	PF00233	461-705	6	18	0.333
CervixUteri/Cervix-SCC	ARHGAP30	RHOV	ENST00000368015	ENSP00000356992	ENSP00000220507	RhoGAP	Ras	PF00620	PF00071	34-182	6	18	0.333
CervixUteri/Cervix-SCC	ARHGAP30	RHOQ	ENST00000368015	ENSP00000356992	ENSP00000238738	RhoGAP	Ras	PF00620	PF00071	34-182	6	18	0.333
CervixUteri/Cervix-SCC	ARHGAP30	RAC2	ENST00000368015	ENSP00000356992	ENSP00000249071	RhoGAP	Ras	PF00620	PF00071	34-182	6	18	0.333
CervixUteri/Cervix-SCC	ARHGAP30	RHOF	ENST00000368015	ENSP00000356992	ENSP00000267205	RhoGAP	Ras	PF00620	PF00071	34-182	6	18	0.333
CervixUteri/Cervix-SCC	ARHGAP30	RHOB	ENST00000368015	ENSP00000356992	ENSP00000272233	RhoGAP	Ras	PF00620	PF00071	34-182	6	18	0.333
CervixUteri/Cervix-SCC	ARHGAP30	RHOC	ENST00000368015	ENSP00000356992	ENSP00000285735	RhoGAP	Ras	PF00620	PF00071	34-182	6	18	0.333
CervixUteri/Cervix-SCC	ARHGAP30	RAC3	ENST00000368015	ENSP00000356992	ENSP00000304283	RhoGAP	Ras	PF00620	PF00071	34-182	6	18	0.333
CervixUteri/Cervix-SCC	ARHGAP30	RHOD	ENST00000368015	ENSP00000356992	ENSP00000308576	RhoGAP	Ras	PF00620	PF00071	34-182	6	18	0.333
CervixUteri/Cervix-SCC	ARHGAP30	CDC42	ENST00000368015	ENSP00000356992	ENSP00000314458	RhoGAP	Ras	PF00620	PF00071	34-182	6	18	0.333
CervixUteri/Cervix-SCC	ARHGAP30	RHOJ	ENST00000368015	ENSP00000356992	ENSP00000316729	RhoGAP	Ras	PF00620	PF00071	34-182	6	18	0.333
CervixUteri/Cervix-SCC	ARHGAP30	RHOT2	ENST00000368015	ENSP00000356992	ENSP00000321971	RhoGAP	Ras	PF00620	PF00071	34-182	6	18	0.333
CervixUteri/Cervix-SCC	ARHGAP30	RHOBTB1	ENST00000368015	ENSP00000356992	ENSP00000338671	RhoGAP	Ras	PF00620	PF00071	34-182	6	18	0.333
CervixUteri/Cervix-SCC	ARHGAP30	RHOG	ENST00000368015	ENSP00000356992	ENSP00000339467	RhoGAP	Ras	PF00620	PF00071	34-182	6	18	0.333
CervixUteri/Cervix-SCC	ARHGAP30	RHOT1	ENST00000368015	ENSP00000356992	ENSP00000351132	RhoGAP	Ras	PF00620	PF00071	34-182	6	18	0.333
CervixUteri/Cervix-SCC	ARHGAP30	RHOU	ENST00000368015	ENSP00000356992	ENSP00000355652	RhoGAP	Ras	PF00620	PF00071	34-182	6	18	0.333
CervixUteri/Cervix-SCC	ARHGAP30	RHOH	ENST00000368015	ENSP00000356992	ENSP00000371219	RhoGAP	Ras	PF00620	PF00071	34-182	6	18	0.333
CervixUteri/Cervix-SCC	ARHGAP30	RHOA	ENST00000368015	ENSP00000356992	ENSP00000400175	RhoGAP	Ras	PF00620	PF00071	34-182	6	18	0.333
CervixUteri/Cervix-SCC	ARHGAP30	RHOBTB2	ENST00000368015	ENSP00000356992	ENSP00000427926	RhoGAP	Ras	PF00620	PF00071	34-182	6	18	0.333
CervixUteri/Cervix-SCC	ARHGAP30	ABR	ENST00000368015	ENSP00000356992	ENSP00000303909	RhoGAP	RhoGAP	PF00620	PF00620	34-182	6	18	0.333
CervixUteri/Cervix-SCC	MDM2	NEDD8	ENST00000428863	ENSP00000417281	ENSP00000250495	zf-RanBP	ubiquitin	PF00641	PF00240	305-334	6	18	0.333
CervixUteri/Cervix-SCC	MDM2	RPS27A	ENST00000428863	ENSP00000417281	ENSP00000272317	zf-RanBP	ubiquitin	PF00641	PF00240	305-334	6	18	0.333
CervixUteri/Cervix-SCC	MDM2	UBB	ENST00000428863	ENSP00000417281	ENSP00000304697	zf-RanBP	ubiquitin	PF00641	PF00240	305-334	6	18	0.333
CervixUteri/Cervix-SCC	MDM2	UBC	ENST00000428863	ENSP00000417281	ENSP00000344818	zf-RanBP	ubiquitin	PF00641	PF00240	305-334	6	18	0.333
CervixUteri/Cervix-SCC	MDM2	UBA52	ENST00000428863	ENSP00000417281	ENSP00000388107	zf-RanBP	ubiquitin	PF00641	PF00240	305-334	6	18	0.333
CervixUteri/Cervix-SCC	MDM2	RPL11	ENST00000428863	ENSP00000417281	ENSP00000363676	zf-RanBP	Ribosomal_L5	PF00641	PF00281	305-334	6	18	0.333
CervixUteri/Cervix-SCC	MDM2	MDM4	ENST00000428863	ENSP00000417281	ENSP00000356150	SWIB	SWIB	PF02201	PF02201	33-108	6	18	0.333
CervixUteri/Cervix-SCC	MDM2	TP53	ENST00000428863	ENSP00000417281	ENSP00000269305	SWIB	P53_TAD	PF02201	PF08563	33-108	6	18	0.333
Colon/ColoRect-AdenoCA	AGO2	DROSHA	ENST00000523609	ENSP00000220592	ENSP00000339845	PAZ	Ribonuclease_3	PF02170	PF00636	235-370	17	51	0.333
Colon/ColoRect-AdenoCA	AGO2	DICER1	ENST00000523609	ENSP00000220592	ENSP00000343745	PAZ	Ribonuclease_3	PF02170	PF00636	235-370	17	51	0.333
Colon/ColoRect-AdenoCA	AGO2	AGO3	ENST00000523609	ENSP00000220592	ENSP00000362287	PAZ	PAZ	PF02170	PF02170	235-370	17	51	0.333
Colon/ColoRect-AdenoCA	AGO2	AGO1	ENST00000523609	ENSP00000220592	ENSP00000362300	PAZ	PAZ	PF02170	PF02170	235-370	17	51	0.333
Colon/ColoRect-AdenoCA	AGO2	AGO4	ENST00000523609	ENSP00000220592	ENSP00000362306	PAZ	PAZ	PF02170	PF02170	235-370	17	51	0.333
Muscle/Bone-Leiomyo	RPLP0	RPLP2	ENST00000549098	ENSP00000339027	ENSP00000322419	Ribosomal_60s	Ribosomal_60s	PF00428	PF00428	231-316	11	34	0.324
Muscle/Bone-Leiomyo	RPLP0	RPLP1	ENST00000549098	ENSP00000339027	ENSP00000346037	Ribosomal_60s	Ribosomal_60s	PF00428	PF00428	231-316	11	34	0.324
Muscle/Bone-Leiomyo	RPLP0	MRPL11	ENST00000549098	ENSP00000339027	ENSP00000308897	Ribosomal_L10	Ribosomal_L11	PF00466	PF00298	8-104	11	34	0.324
Muscle/Bone-Leiomyo	RPLP0	RPL12	ENST00000549098	ENSP00000339027	ENSP00000354739	Ribosomal_L10	Ribosomal_L11	PF00466	PF00298	8-104	11	34	0.324
Uterus/Uterus-AdenoCA	TPM1	ACTA2	ENST00000404484	ENSP00000267996	ENSP00000224784	Tropomyosin	Actin	PF00261	PF00022	51-284	14	44	0.318
Uterus/Uterus-AdenoCA	TPM1	ACTC1	ENST00000404484	ENSP00000267996	ENSP00000290378	Tropomyosin	Actin	PF00261	PF00022	51-284	14	44	0.318
Uterus/Uterus-AdenoCA	TPM1	ACTG2	ENST00000404484	ENSP00000267996	ENSP00000295137	Tropomyosin	Actin	PF00261	PF00022	51-284	14	44	0.318
Uterus/Uterus-AdenoCA	TPM1	MYH6	ENST00000404484	ENSP00000267996	ENSP00000348634	Tropomyosin	Myosin_head	PF00261	PF00063	51-284	14	44	0.318
Uterus/Uterus-AdenoCA	TPM1	MYH11	ENST00000404484	ENSP00000267996	ENSP00000379616	Tropomyosin	Myosin_head	PF00261	PF00063	51-284	14	44	0.318
Uterus/Uterus-AdenoCA	TPM1	MYH8	ENST00000404484	ENSP00000267996	ENSP00000384330	Tropomyosin	Myosin_head	PF00261	PF00063	51-284	14	44	0.318
Uterus/Uterus-AdenoCA	TPM1	TPM4	ENST00000404484	ENSP00000267996	ENSP00000345230	Tropomyosin	Tropomyosin	PF00261	PF00261	51-284	14	44	0.318
Uterus/Uterus-AdenoCA	TPM1	TPM2	ENST00000404484	ENSP00000267996	ENSP00000354219	Tropomyosin	Tropomyosin	PF00261	PF00261	51-284	14	44	0.318
Uterus/Uterus-AdenoCA	TPM1	TPM3	ENST00000404484	ENSP00000267996	ENSP00000357516	Tropomyosin	Tropomyosin	PF00261	PF00261	51-284	14	44	0.318
Uterus/Uterus-AdenoCA	TPM1	TNNI2	ENST00000404484	ENSP00000267996	ENSP00000252898	Tropomyosin	Troponin	PF00261	PF00992	51-284	14	44	0.318
Uterus/Uterus-AdenoCA	TPM1	TNNT3	ENST00000404484	ENSP00000267996	ENSP00000278317	Tropomyosin	Troponin	PF00261	PF00992	51-284	14	44	0.318
Uterus/Uterus-AdenoCA	TPM1	TNNI1	ENST00000404484	ENSP00000267996	ENSP00000337022	Tropomyosin	Troponin	PF00261	PF00992	51-284	14	44	0.318
Uterus/Uterus-AdenoCA	TPM1	TNNI3	ENST00000404484	ENSP00000267996	ENSP00000341838	Tropomyosin	Troponin	PF00261	PF00992	51-284	14	44	0.318
Uterus/Uterus-AdenoCA	TPM1	TNNT2	ENST00000404484	ENSP00000267996	ENSP00000356286	Tropomyosin	Troponin	PF00261	PF00992	51-284	14	44	0.318
Uterus/Uterus-AdenoCA	TPM1	TNNT1	ENST00000404484	ENSP00000267996	ENSP00000467176	Tropomyosin	Troponin	PF00261	PF00992	51-284	14	44	0.318
Uterus/Uterus-AdenoCA	DHX38	DDX23	ENST00000567142	ENSP00000268482	ENSP00000310723	DEAD	DEAD	PF00270	PF00270	536-690	14	44	0.318
Uterus/Uterus-AdenoCA	DHX38	SNRNP200	ENST00000567142	ENSP00000268482	ENSP00000317123	DEAD	DEAD	PF00270	PF00270	536-690	14	44	0.318
Uterus/Uterus-AdenoCA	DHX38	DDX46	ENST00000567142	ENSP00000268482	ENSP00000346236	DEAD	DEAD	PF00270	PF00270	536-690	14	44	0.318
Uterus/Uterus-AdenoCA	DHX38	DHX9	ENST00000567142	ENSP00000268482	ENSP00000356520	DEAD	DEAD	PF00270	PF00270	536-690	14	44	0.318
Uterus/Uterus-AdenoCA	DHX38	MAGOH	ENST00000567142	ENSP00000268482	ENSP00000360525	DEAD	Mago_nashi	PF00270	PF02792	536-690	14	44	0.318
Uterus/Uterus-AdenoCA	DHX38	NCBP1	ENST00000567142	ENSP00000268482	ENSP00000364289	DEAD	MIF4G	PF00270	PF02854	536-690	14	44	0.318
Uterus/Uterus-AdenoCA	DHX38	PRPF8	ENST00000567142	ENSP00000268482	ENSP00000304350	DEAD	PROCT	PF00270	PF08084	536-690	14	44	0.318
Uterus/Uterus-AdenoCA	DHX38	PRPF6	ENST00000567142	ENSP00000268482	ENSP00000266079	DEAD	TPR_8	PF00270	PF13181	536-690	14	44	0.318
Uterus/Uterus-AdenoCA	DHX38	RANBP2	ENST00000567142	ENSP00000268482	ENSP00000283195	DEAD	TPR_8	PF00270	PF13181	536-690	14	44	0.318
Uterus/Uterus-AdenoCA	DHX38	POLR2B	ENST00000567142	ENSP00000268482	ENSP00000312735	Helicase_C	RNA_pol_Rpb2_6	PF00271	PF00562	770-861	14	44	0.318
Uterus/Uterus-AdenoCA	DHX38	POLR2C	ENST00000567142	ENSP00000268482	ENSP00000219252	Helicase_C	RNA_pol_L	PF00271	PF01193	770-861	14	44	0.318
Uterus/Uterus-AdenoCA	DHX38	POLR2J	ENST00000567142	ENSP00000268482	ENSP00000292614	Helicase_C	RNA_pol_L	PF00271	PF01193	770-861	14	44	0.318
Uterus/Uterus-AdenoCA	MYO1E	UBC	ENST00000559412	ENSP00000288235	ENSP00000344818	SH3_1	ubiquitin	PF00018	PF00240	1057-1101	14	44	0.318
Uterus/Uterus-AdenoCA	MYO1E	ACTB	ENST00000559412	ENSP00000288235	ENSP00000349960	Myosin_head	Actin	PF00063	PF00022	21-679	14	44	0.318
Uterus/Uterus-AdenoCA	CCT3	MKKS	ENST00000368259	ENSP00000295688	ENSP00000246062	Cpn60_TCP1	Cpn60_TCP1	PF00118	PF00118	33-527	14	44	0.318
Uterus/Uterus-AdenoCA	CCT3	CCT7	ENST00000368259	ENSP00000295688	ENSP00000258091	Cpn60_TCP1	Cpn60_TCP1	PF00118	PF00118	33-527	14	44	0.318
Uterus/Uterus-AdenoCA	CCT3	CCT6A	ENST00000368259	ENSP00000295688	ENSP00000275603	Cpn60_TCP1	Cpn60_TCP1	PF00118	PF00118	33-527	14	44	0.318
Uterus/Uterus-AdenoCA	CCT3	CCT5	ENST00000368259	ENSP00000295688	ENSP00000280326	Cpn60_TCP1	Cpn60_TCP1	PF00118	PF00118	33-527	14	44	0.318
Uterus/Uterus-AdenoCA	CCT3	CCT8	ENST00000368259	ENSP00000295688	ENSP00000286788	Cpn60_TCP1	Cpn60_TCP1	PF00118	PF00118	33-527	14	44	0.318
Uterus/Uterus-AdenoCA	CCT3	CCT2	ENST00000368259	ENSP00000295688	ENSP00000299300	Cpn60_TCP1	Cpn60_TCP1	PF00118	PF00118	33-527	14	44	0.318
Uterus/Uterus-AdenoCA	CCT3	TCP1	ENST00000368259	ENSP00000295688	ENSP00000317334	Cpn60_TCP1	Cpn60_TCP1	PF00118	PF00118	33-527	14	44	0.318
Uterus/Uterus-AdenoCA	CCT3	CCT6B	ENST00000368259	ENSP00000295688	ENSP00000327191	Cpn60_TCP1	Cpn60_TCP1	PF00118	PF00118	33-527	14	44	0.318
Uterus/Uterus-AdenoCA	CCT3	CCT8L2	ENST00000368259	ENSP00000295688	ENSP00000353048	Cpn60_TCP1	Cpn60_TCP1	PF00118	PF00118	33-527	14	44	0.318
Uterus/Uterus-AdenoCA	CCT3	BBS10	ENST00000368259	ENSP00000295688	ENSP00000376946	Cpn60_TCP1	Cpn60_TCP1	PF00118	PF00118	33-527	14	44	0.318
Uterus/Uterus-AdenoCA	CCT3	CCT4	ENST00000368259	ENSP00000295688	ENSP00000377958	Cpn60_TCP1	Cpn60_TCP1	PF00118	PF00118	33-527	14	44	0.318
Uterus/Uterus-AdenoCA	CCT3	HSPE1	ENST00000368259	ENSP00000295688	ENSP00000233893	Cpn60_TCP1	Cpn10	PF00118	PF00166	33-527	14	44	0.318
Uterus/Uterus-AdenoCA	CTDP1	TCEB2	ENST00000591598	ENSP00000299543	ENSP00000262306	NIF	ubiquitin	PF03031	PF00240	65-202	14	44	0.318
Uterus/Uterus-AdenoCA	MAP3K11	FYN	ENST00000532507	ENSP00000309597	ENSP00000346671	Pkinase_Tyr	SH2	PF07714	PF00017	117-376	14	44	0.318
Uterus/Uterus-AdenoCA	MAP3K11	JAK2	ENST00000532507	ENSP00000309597	ENSP00000371067	Pkinase_Tyr	SH2	PF07714	PF00017	117-376	14	44	0.318
Uterus/Uterus-AdenoCA	MAP3K11	MAPK8	ENST00000532507	ENSP00000309597	ENSP00000353483	Pkinase_Tyr	Pkinase	PF07714	PF00069	117-376	14	44	0.318
Uterus/Uterus-AdenoCA	MAP3K11	MAP4K1	ENST00000532507	ENSP00000309597	ENSP00000380066	Pkinase_Tyr	Pkinase	PF07714	PF00069	117-376	14	44	0.318
Uterus/Uterus-AdenoCA	MAP3K11	MAP2K7	ENST00000532507	ENSP00000309597	ENSP00000381066	Pkinase_Tyr	Pkinase	PF07714	PF00069	117-376	14	44	0.318
Uterus/Uterus-AdenoCA	MAP3K11	MAP3K1	ENST00000532507	ENSP00000309597	ENSP00000382423	Pkinase_Tyr	Pkinase	PF07714	PF00069	117-376	14	44	0.318
Uterus/Uterus-AdenoCA	MAP3K11	ARHGEF2	ENST00000532507	ENSP00000309597	ENSP00000354837	Pkinase_Tyr	PH	PF07714	PF00169	117-376	14	44	0.318
Uterus/Uterus-AdenoCA	MAP3K11	NF2	ENST00000532507	ENSP00000309597	ENSP00000344666	Pkinase_Tyr	FERM_M	PF07714	PF00373	117-376	14	44	0.318
Uterus/Uterus-AdenoCA	MAP3K11	JAK1	ENST00000532507	ENSP00000309597	ENSP00000343204	Pkinase_Tyr	Pkinase_Tyr	PF07714	PF07714	117-376	14	44	0.318
Uterus/Uterus-AdenoCA	MAP3K11	MAPK8IP1	ENST00000532507	ENSP00000309597	ENSP00000241014	Pkinase_Tyr	SH3_9	PF07714	PF14604	117-376	14	44	0.318
Uterus/Uterus-AdenoCA	MAP3K11	MAPK8IP2	ENST00000532507	ENSP00000309597	ENSP00000330572	Pkinase_Tyr	SH3_9	PF07714	PF14604	117-376	14	44	0.318
Uterus/Uterus-AdenoCA	MAP3K11	UBC	ENST00000532507	ENSP00000309597	ENSP00000344818	SH3_9	ubiquitin	PF14604	PF00240	48-100	14	44	0.318
Uterus/Uterus-AdenoCA	PPP2R1A	PPP2CB	ENST00000391791	ENSP00000324804	ENSP00000221138	HEAT	Metallophos	PF02985	PF00149	283-313	14	44	0.318
Uterus/Uterus-AdenoCA	PPP2R1A	PPP4C	ENST00000391791	ENSP00000324804	ENSP00000279387	HEAT	Metallophos	PF02985	PF00149	283-313	14	44	0.318
Uterus/Uterus-AdenoCA	PPP2R1A	PPP1CB	ENST00000391791	ENSP00000324804	ENSP00000296122	HEAT	Metallophos	PF02985	PF00149	283-313	14	44	0.318
Uterus/Uterus-AdenoCA	PPP2R1A	PPP1CA	ENST00000391791	ENSP00000324804	ENSP00000326031	HEAT	Metallophos	PF02985	PF00149	283-313	14	44	0.318
Uterus/Uterus-AdenoCA	PPP2R1A	PPP1CC	ENST00000391791	ENSP00000324804	ENSP00000335084	HEAT	Metallophos	PF02985	PF00149	283-313	14	44	0.318
Uterus/Uterus-AdenoCA	PPP2R1A	PPP3CB	ENST00000391791	ENSP00000324804	ENSP00000378306	HEAT	Metallophos	PF02985	PF00149	283-313	14	44	0.318
Uterus/Uterus-AdenoCA	PPP2R1A	PPP3CA	ENST00000391791	ENSP00000324804	ENSP00000378323	HEAT	Metallophos	PF02985	PF00149	283-313	14	44	0.318
Uterus/Uterus-AdenoCA	PPP2R1A	PPP2CA	ENST00000391791	ENSP00000324804	ENSP00000418447	HEAT	Metallophos	PF02985	PF00149	283-313	14	44	0.318
Uterus/Uterus-AdenoCA	PPP2R1A	CLASP1	ENST00000391791	ENSP00000324804	ENSP00000263710	HEAT	HEAT	PF02985	PF02985	283-313	14	44	0.318
Uterus/Uterus-AdenoCA	PPP2R1A	PPP2R1B	ENST00000391791	ENSP00000324804	ENSP00000311344	HEAT	HEAT	PF02985	PF02985	283-313	14	44	0.318
Uterus/Uterus-AdenoCA	PPP2R1A	CKAP5	ENST00000391791	ENSP00000324804	ENSP00000432768	HEAT	HEAT	PF02985	PF02985	283-313	14	44	0.318
Uterus/Uterus-AdenoCA	PPP2R1A	PPP2R5B	ENST00000391791	ENSP00000324804	ENSP00000164133	HEAT_2	B56	PF13646	PF01603	366-467	14	44	0.318
Uterus/Uterus-AdenoCA	PPP2R1A	PPP2R5A	ENST00000391791	ENSP00000324804	ENSP00000261461	HEAT_2	B56	PF13646	PF01603	366-467	14	44	0.318
Uterus/Uterus-AdenoCA	PPP2R1A	PPP2R5E	ENST00000391791	ENSP00000324804	ENSP00000337641	HEAT_2	B56	PF13646	PF01603	366-467	14	44	0.318
Uterus/Uterus-AdenoCA	PPP2R1A	PPP2R5C	ENST00000391791	ENSP00000324804	ENSP00000412324	HEAT_2	B56	PF13646	PF01603	366-467	14	44	0.318
Uterus/Uterus-AdenoCA	PPP2R1A	PPP2R5D	ENST00000391791	ENSP00000324804	ENSP00000417963	HEAT_2	B56	PF13646	PF01603	366-467	14	44	0.318
Uterus/Uterus-AdenoCA	PPP2R1A	PPP3R1	ENST00000391791	ENSP00000324804	ENSP00000234310	HEAT_2	EF-hand_7	PF13646	PF13499	366-467	14	44	0.318
Uterus/Uterus-AdenoCA	PPP2R1A	PPP2R3A	ENST00000391791	ENSP00000324804	ENSP00000264977	HEAT_2	EF-hand_7	PF13646	PF13499	366-467	14	44	0.318
Uterus/Uterus-AdenoCA	PPP2R1A	PPP2R3B	ENST00000391791	ENSP00000324804	ENSP00000375080	HEAT_2	EF-hand_7	PF13646	PF13499	366-467	14	44	0.318
Uterus/Uterus-AdenoCA	MXI1	MAX	ENST00000361248	ENSP00000331152	ENSP00000351490	HLH	HLH	PF00010	PF00010	136-187	14	44	0.318
Uterus/Uterus-AdenoCA	AP3D1	AP3M2	ENST00000350812	ENSP00000344055	ENSP00000174653	Adaptin_N	Adap_comp_sub	PF01602	PF00928	32-583	14	44	0.318
Uterus/Uterus-AdenoCA	AP3D1	AP3M1	ENST00000350812	ENSP00000344055	ENSP00000347408	Adaptin_N	Adap_comp_sub	PF01602	PF00928	32-583	14	44	0.318
Uterus/Uterus-AdenoCA	AP3D1	AP3S1	ENST00000350812	ENSP00000344055	ENSP00000325369	Adaptin_N	Clat_adaptor_s	PF01602	PF01217	32-583	14	44	0.318
Uterus/Uterus-AdenoCA	AP3D1	AP3S2	ENST00000350812	ENSP00000344055	ENSP00000338777	Adaptin_N	Clat_adaptor_s	PF01602	PF01217	32-583	14	44	0.318
Uterus/Uterus-AdenoCA	AP3D1	AP3B1	ENST00000350812	ENSP00000344055	ENSP00000255194	Adaptin_N	Adaptin_N	PF01602	PF01602	32-583	14	44	0.318
Uterus/Uterus-AdenoCA	AP3D1	AP3B2	ENST00000350812	ENSP00000344055	ENSP00000261722	Adaptin_N	Adaptin_N	PF01602	PF01602	32-583	14	44	0.318
Uterus/Uterus-AdenoCA	ABCB8	ABCF2	ENST00000466514	ENSP00000351717	ENSP00000222388	ABC_tran	ABC_tran	PF00005	PF00005	473-623	14	44	0.318
Uterus/Uterus-AdenoCA	HSPA1A	DNAJB9	ENST00000608703	ENSP00000364802	ENSP00000249356	HSP70	DnaJ	PF00012	PF00226	6-612	14	44	0.318
Uterus/Uterus-AdenoCA	HSPA1A	DNAJB1	ENST00000608703	ENSP00000364802	ENSP00000254322	HSP70	DnaJ	PF00012	PF00226	6-612	14	44	0.318
Uterus/Uterus-AdenoCA	HSPA1A	DNAJB6	ENST00000608703	ENSP00000364802	ENSP00000262177	HSP70	DnaJ	PF00012	PF00226	6-612	14	44	0.318
Uterus/Uterus-AdenoCA	HSPA1A	DNAJA3	ENST00000608703	ENSP00000364802	ENSP00000262375	HSP70	DnaJ	PF00012	PF00226	6-612	14	44	0.318
Uterus/Uterus-AdenoCA	HSPA1A	DNAJB11	ENST00000608703	ENSP00000364802	ENSP00000265028	HSP70	DnaJ	PF00012	PF00226	6-612	14	44	0.318
Uterus/Uterus-AdenoCA	HSPA1A	DNAJC5B	ENST00000608703	ENSP00000364802	ENSP00000276570	HSP70	DnaJ	PF00012	PF00226	6-612	14	44	0.318
Uterus/Uterus-AdenoCA	HSPA1A	DNAJA2	ENST00000608703	ENSP00000364802	ENSP00000314030	HSP70	DnaJ	PF00012	PF00226	6-612	14	44	0.318
Uterus/Uterus-AdenoCA	HSPA1A	DNAJB8	ENST00000608703	ENSP00000364802	ENSP00000316053	HSP70	DnaJ	PF00012	PF00226	6-612	14	44	0.318
Uterus/Uterus-AdenoCA	HSPA1A	DNAJB2	ENST00000608703	ENSP00000364802	ENSP00000338019	HSP70	DnaJ	PF00012	PF00226	6-612	14	44	0.318
Uterus/Uterus-AdenoCA	HSPA1A	DNAJC5	ENST00000608703	ENSP00000364802	ENSP00000354111	HSP70	DnaJ	PF00012	PF00226	6-612	14	44	0.318
Uterus/Uterus-AdenoCA	HSPA1A	DNAJB4	ENST00000608703	ENSP00000364802	ENSP00000359799	HSP70	DnaJ	PF00012	PF00226	6-612	14	44	0.318
Uterus/Uterus-AdenoCA	HSPA1A	DNAJA1	ENST00000608703	ENSP00000364802	ENSP00000369127	HSP70	DnaJ	PF00012	PF00226	6-612	14	44	0.318
Uterus/Uterus-AdenoCA	HSPA1A	DNAJA4	ENST00000608703	ENSP00000364802	ENSP00000378324	HSP70	DnaJ	PF00012	PF00226	6-612	14	44	0.318
Uterus/Uterus-AdenoCA	HSPA1A	GRPEL1	ENST00000608703	ENSP00000364802	ENSP00000264954	HSP70	GrpE	PF00012	PF01025	6-612	14	44	0.318
Uterus/Uterus-AdenoCA	HSPA1A	GRPEL2	ENST00000608703	ENSP00000364802	ENSP00000329558	HSP70	GrpE	PF00012	PF01025	6-612	14	44	0.318
Prostate/Prost-AdenoCA	INO80B	RUVBL1	ENST00000441673	ENSP00000233331	ENSP00000318297	zf-HIT	TIP49	PF04438	PF06068	305-336	6	19	0.316
Prostate/Prost-AdenoCA	INO80B	RUVBL2	ENST00000441673	ENSP00000233331	ENSP00000473172	zf-HIT	TIP49	PF04438	PF06068	305-336	6	19	0.316
Colon/ColoRect-AdenoCA	NME1	NME1-NME2	ENST00000475573	ENSP00000013034	ENSP00000376886	NDK	NDK	PF00334	PF00334	30-163	16	51	0.314
Colon/ColoRect-AdenoCA	NME1	NME2	ENST00000475573	ENSP00000013034	ENSP00000376889	NDK	NDK	PF00334	PF00334	30-163	16	51	0.314
Colon/ColoRect-AdenoCA	SART3	NAA38	ENST00000546728	ENSP00000228284	ENSP00000249299	Lsm_interact	LSM	PF05391	PF01423	942-962	16	51	0.314
Colon/ColoRect-AdenoCA	SART3	LSM7	ENST00000546728	ENSP00000228284	ENSP00000252622	Lsm_interact	LSM	PF05391	PF01423	942-962	16	51	0.314
Colon/ColoRect-AdenoCA	SART3	LSM6	ENST00000546728	ENSP00000228284	ENSP00000296581	Lsm_interact	LSM	PF05391	PF01423	942-962	16	51	0.314
Colon/ColoRect-AdenoCA	SART3	LSM3	ENST00000546728	ENSP00000228284	ENSP00000302160	Lsm_interact	LSM	PF05391	PF01423	942-962	16	51	0.314
Colon/ColoRect-AdenoCA	SART3	LSM2	ENST00000546728	ENSP00000228284	ENSP00000364813	Lsm_interact	LSM	PF05391	PF01423	942-962	16	51	0.314
Colon/ColoRect-AdenoCA	SART3	LSM5	ENST00000546728	ENSP00000228284	ENSP00000410758	Lsm_interact	LSM	PF05391	PF01423	942-962	16	51	0.314
Colon/ColoRect-AdenoCA	SART3	LSM4	ENST00000546728	ENSP00000228284	ENSP00000469468	Lsm_interact	LSM	PF05391	PF01423	942-962	16	51	0.314
Colon/ColoRect-AdenoCA	PCCA	MCCC2	ENST00000428969	ENSP00000365462	ENSP00000343657	Biotin_lipoyl	Carboxyl_trans	PF00364	PF01039	662-727	16	51	0.314
Colon/ColoRect-AdenoCA	PCCA	PCCB	ENST00000428969	ENSP00000365462	ENSP00000419027	Biotin_lipoyl	Carboxyl_trans	PF00364	PF01039	662-727	16	51	0.314
Colon/ColoRect-AdenoCA	PCCA	HLCS	ENST00000428969	ENSP00000365462	ENSP00000338387	Biotin_lipoyl	BPL_C	PF00364	PF02237	662-727	16	51	0.314
Stomach/Stomach-AdenoCA	PDIA3	ERP27	ENST00000434494	ENSP00000300289	ENSP00000266397	Thioredoxin	Thioredoxin_6	PF00085	PF13848	378-482	9	29	0.310
Stomach/Stomach-AdenoCA	PDIA3	CANX	ENST00000434494	ENSP00000300289	ENSP00000247461	Thioredoxin_6	Calreticulin	PF13848	PF00262	160-355	9	29	0.310
Stomach/Stomach-AdenoCA	PDIA3	CALR	ENST00000434494	ENSP00000300289	ENSP00000320866	Thioredoxin_6	Calreticulin	PF13848	PF00262	160-355	9	29	0.310
Ovary/Ovary-AdenoCA	LTBP4	LTBP1	ENST00000243562	ENSP00000311905	ENSP00000386043	TB	EGF_CA	PF00683	PF07645	417-458	34	110	0.309
Pancreas/Panc-AdenoCA	PTH2R	SCTR	ENST00000419079	ENSP00000272847	ENSP00000019103	7tm_2	7tm_2	PF00002	PF00002	142-409	23	75	0.307
Pancreas/Panc-AdenoCA	PTH2R	VIPR2	ENST00000419079	ENSP00000272847	ENSP00000262178	7tm_2	7tm_2	PF00002	PF00002	142-409	23	75	0.307
Pancreas/Panc-AdenoCA	PTH2R	GLP2R	ENST00000419079	ENSP00000272847	ENSP00000262441	7tm_2	7tm_2	PF00002	PF00002	142-409	23	75	0.307
Pancreas/Panc-AdenoCA	PTH2R	GHRHR	ENST00000419079	ENSP00000272847	ENSP00000320180	7tm_2	7tm_2	PF00002	PF00002	142-409	23	75	0.307
Pancreas/Panc-AdenoCA	PTH2R	PTH1R	ENST00000419079	ENSP00000272847	ENSP00000321999	7tm_2	7tm_2	PF00002	PF00002	142-409	23	75	0.307
Pancreas/Panc-AdenoCA	PTH2R	VIPR1	ENST00000419079	ENSP00000272847	ENSP00000327246	7tm_2	7tm_2	PF00002	PF00002	142-409	23	75	0.307
Pancreas/Panc-AdenoCA	PTH2R	CRHR2	ENST00000419079	ENSP00000272847	ENSP00000340943	7tm_2	7tm_2	PF00002	PF00002	142-409	23	75	0.307
Pancreas/Panc-AdenoCA	PTH2R	CALCR	ENST00000419079	ENSP00000272847	ENSP00000352561	7tm_2	7tm_2	PF00002	PF00002	142-409	23	75	0.307
Pancreas/Panc-AdenoCA	PTH2R	GLP1R	ENST00000419079	ENSP00000272847	ENSP00000362353	7tm_2	7tm_2	PF00002	PF00002	142-409	23	75	0.307
Pancreas/Panc-AdenoCA	PTH2R	ADCYAP1R1	ENST00000419079	ENSP00000272847	ENSP00000379514	7tm_2	7tm_2	PF00002	PF00002	142-409	23	75	0.307
Pancreas/Panc-AdenoCA	PTH2R	GCGR	ENST00000419079	ENSP00000272847	ENSP00000383558	7tm_2	7tm_2	PF00002	PF00002	142-409	23	75	0.307
Pancreas/Panc-AdenoCA	PTH2R	GIPR	ENST00000419079	ENSP00000272847	ENSP00000467494	7tm_2	7tm_2	PF00002	PF00002	142-409	23	75	0.307
Pancreas/Panc-AdenoCA	PTH2R	SCT	ENST00000419079	ENSP00000272847	ENSP00000176195	7tm_2	Hormone_2	PF00002	PF00123	142-409	23	75	0.307
Pancreas/Panc-AdenoCA	PTH2R	GHRH	ENST00000419079	ENSP00000272847	ENSP00000237527	7tm_2	Hormone_2	PF00002	PF00123	142-409	23	75	0.307
Pancreas/Panc-AdenoCA	PTH2R	GIP	ENST00000419079	ENSP00000272847	ENSP00000350005	7tm_2	Hormone_2	PF00002	PF00123	142-409	23	75	0.307
Pancreas/Panc-AdenoCA	PTH2R	VIP	ENST00000419079	ENSP00000272847	ENSP00000356213	7tm_2	Hormone_2	PF00002	PF00123	142-409	23	75	0.307
Pancreas/Panc-AdenoCA	PTH2R	GCG	ENST00000419079	ENSP00000272847	ENSP00000387662	7tm_2	Hormone_2	PF00002	PF00123	142-409	23	75	0.307
Pancreas/Panc-AdenoCA	PTH2R	ADCYAP1	ENST00000419079	ENSP00000272847	ENSP00000411658	7tm_2	Hormone_2	PF00002	PF00123	142-409	23	75	0.307
Pancreas/Panc-AdenoCA	PTH2R	GNAS	ENST00000419079	ENSP00000272847	ENSP00000360141	7tm_2	G-alpha	PF00002	PF00503	142-409	23	75	0.307
Pancreas/Panc-AdenoCA	PTH2R	CRH	ENST00000419079	ENSP00000272847	ENSP00000276571	HRM	CRF	PF02793	PF00473	62-126	23	75	0.307
Pancreas/Panc-AdenoCA	PTH2R	PTH	ENST00000419079	ENSP00000272847	ENSP00000282091	HRM	Parathyroid	PF02793	PF01279	62-126	23	75	0.307
Pancreas/Panc-AdenoCA	PTH2R	PTHLH	ENST00000419079	ENSP00000272847	ENSP00000379213	HRM	Parathyroid	PF02793	PF01279	62-126	23	75	0.307
Skin/Skin-Melanoma	RPLP0	RPLP2	ENST00000549098	ENSP00000339027	ENSP00000322419	Ribosomal_60s	Ribosomal_60s	PF00428	PF00428	231-316	11	36	0.306
Skin/Skin-Melanoma	RPLP0	RPLP1	ENST00000549098	ENSP00000339027	ENSP00000346037	Ribosomal_60s	Ribosomal_60s	PF00428	PF00428	231-316	11	36	0.306
Skin/Skin-Melanoma	RPLP0	MRPL11	ENST00000549098	ENSP00000339027	ENSP00000308897	Ribosomal_L10	Ribosomal_L11	PF00466	PF00298	8-104	11	36	0.306
Skin/Skin-Melanoma	RPLP0	RPL12	ENST00000549098	ENSP00000339027	ENSP00000354739	Ribosomal_L10	Ribosomal_L11	PF00466	PF00298	8-104	11	36	0.306
Bladder/Bladder-TCC	ASB1	CUL5	ENST00000438264	ENSP00000264607	ENSP00000376808	SOCS_box	Cullin	PF07525	PF00888	296-335	7	23	0.304
Bladder/Bladder-TCC	TPM1	ACTA2	ENST00000358278	ENSP00000267996	ENSP00000224784	Tropomyosin	Actin	PF00261	PF00022	51-284	7	23	0.304
Bladder/Bladder-TCC	TPM1	ACTC1	ENST00000358278	ENSP00000267996	ENSP00000290378	Tropomyosin	Actin	PF00261	PF00022	51-284	7	23	0.304
Bladder/Bladder-TCC	TPM1	ACTG2	ENST00000358278	ENSP00000267996	ENSP00000295137	Tropomyosin	Actin	PF00261	PF00022	51-284	7	23	0.304
Bladder/Bladder-TCC	TPM1	MYH6	ENST00000358278	ENSP00000267996	ENSP00000348634	Tropomyosin	Myosin_head	PF00261	PF00063	51-284	7	23	0.304
Bladder/Bladder-TCC	TPM1	MYH11	ENST00000358278	ENSP00000267996	ENSP00000379616	Tropomyosin	Myosin_head	PF00261	PF00063	51-284	7	23	0.304
Bladder/Bladder-TCC	TPM1	MYH8	ENST00000358278	ENSP00000267996	ENSP00000384330	Tropomyosin	Myosin_head	PF00261	PF00063	51-284	7	23	0.304
Bladder/Bladder-TCC	TPM1	TPM4	ENST00000358278	ENSP00000267996	ENSP00000345230	Tropomyosin	Tropomyosin	PF00261	PF00261	51-284	7	23	0.304
Bladder/Bladder-TCC	TPM1	TPM2	ENST00000358278	ENSP00000267996	ENSP00000354219	Tropomyosin	Tropomyosin	PF00261	PF00261	51-284	7	23	0.304
Bladder/Bladder-TCC	TPM1	TPM3	ENST00000358278	ENSP00000267996	ENSP00000357516	Tropomyosin	Tropomyosin	PF00261	PF00261	51-284	7	23	0.304
Bladder/Bladder-TCC	TPM1	TNNI2	ENST00000358278	ENSP00000267996	ENSP00000252898	Tropomyosin	Troponin	PF00261	PF00992	51-284	7	23	0.304
Bladder/Bladder-TCC	TPM1	TNNT3	ENST00000358278	ENSP00000267996	ENSP00000278317	Tropomyosin	Troponin	PF00261	PF00992	51-284	7	23	0.304
Bladder/Bladder-TCC	TPM1	TNNI1	ENST00000358278	ENSP00000267996	ENSP00000337022	Tropomyosin	Troponin	PF00261	PF00992	51-284	7	23	0.304
Bladder/Bladder-TCC	TPM1	TNNI3	ENST00000358278	ENSP00000267996	ENSP00000341838	Tropomyosin	Troponin	PF00261	PF00992	51-284	7	23	0.304
Bladder/Bladder-TCC	TPM1	TNNT2	ENST00000358278	ENSP00000267996	ENSP00000356286	Tropomyosin	Troponin	PF00261	PF00992	51-284	7	23	0.304
Bladder/Bladder-TCC	TPM1	TNNT1	ENST00000358278	ENSP00000267996	ENSP00000467176	Tropomyosin	Troponin	PF00261	PF00992	51-284	7	23	0.304
Bladder/Bladder-TCC	MTA2	HDAC10	ENST00000524902	ENSP00000278823	ENSP00000216271	ELM2	Hist_deacetyl	PF01448	PF00850	147-199	7	23	0.304
Bladder/Bladder-TCC	MTA2	HDAC5	ENST00000524902	ENSP00000278823	ENSP00000225983	ELM2	Hist_deacetyl	PF01448	PF00850	147-199	7	23	0.304
Bladder/Bladder-TCC	MTA2	HDAC11	ENST00000524902	ENSP00000278823	ENSP00000295757	ELM2	Hist_deacetyl	PF01448	PF00850	147-199	7	23	0.304
Bladder/Bladder-TCC	MTA2	HDAC3	ENST00000524902	ENSP00000278823	ENSP00000302967	ELM2	Hist_deacetyl	PF01448	PF00850	147-199	7	23	0.304
Bladder/Bladder-TCC	MTA2	HDAC6	ENST00000524902	ENSP00000278823	ENSP00000334061	ELM2	Hist_deacetyl	PF01448	PF00850	147-199	7	23	0.304
Bladder/Bladder-TCC	MTA2	HDAC1	ENST00000524902	ENSP00000278823	ENSP00000362649	ELM2	Hist_deacetyl	PF01448	PF00850	147-199	7	23	0.304
Bladder/Bladder-TCC	MTA2	HDAC8	ENST00000524902	ENSP00000278823	ENSP00000362674	ELM2	Hist_deacetyl	PF01448	PF00850	147-199	7	23	0.304
Bladder/Bladder-TCC	MTA2	HDAC9	ENST00000524902	ENSP00000278823	ENSP00000408617	ELM2	Hist_deacetyl	PF01448	PF00850	147-199	7	23	0.304
Bladder/Bladder-TCC	MTA2	HDAC2	ENST00000524902	ENSP00000278823	ENSP00000430432	ELM2	Hist_deacetyl	PF01448	PF00850	147-199	7	23	0.304
Bladder/Bladder-TCC	EDEM3	MAN1B1	ENST00000439962	ENSP00000318147	ENSP00000360645	Glyco_hydro_47	Glyco_hydro_47	PF01532	PF01532	59-498	7	23	0.304
Kidney/Kidney-ChRCC	HES6	HES1	ENST00000409002	ENSP00000272937	ENSP00000232424	HLH	HLH	PF00010	PF00010	26-73	13	43	0.302
Kidney/Kidney-ChRCC	HES6	NEUROG3	ENST00000409002	ENSP00000272937	ENSP00000242462	HLH	HLH	PF00010	PF00010	26-73	13	43	0.302
Kidney/Kidney-ChRCC	HES6	ASCL1	ENST00000409002	ENSP00000272937	ENSP00000266744	HLH	HLH	PF00010	PF00010	26-73	13	43	0.302
Kidney/Kidney-ChRCC	HES6	ATOH1	ENST00000409002	ENSP00000272937	ENSP00000302216	HLH	HLH	PF00010	PF00010	26-73	13	43	0.302
Kidney/Kidney-RCC	RNASEH2C	RNASEH2A	ENST00000533698	ENSP00000308193	ENSP00000221486	RNase_H2_suC	RNase_HII	PF08615	PF01351	28-157	35	117	0.299
Kidney/Kidney-RCC	RNASEH2C	RNASEH2B	ENST00000533698	ENSP00000308193	ENSP00000337623	RNase_H2_suC	RNase_H2-Ydr279	PF08615	PF09468	28-157	35	117	0.299
Uterus/Uterus-AdenoCA	AP4B1	AP4M1	ENST00000369567	ENSP00000256658	ENSP00000352603	Adaptin_N	Adap_comp_sub	PF01602	PF00928	6-525	13	44	0.295
Uterus/Uterus-AdenoCA	AP4B1	AP4S1	ENST00000369567	ENSP00000256658	ENSP00000216366	Adaptin_N	Clat_adaptor_s	PF01602	PF01217	6-525	13	44	0.295
Uterus/Uterus-AdenoCA	AP4B1	AP2S1	ENST00000369567	ENSP00000256658	ENSP00000263270	Adaptin_N	Clat_adaptor_s	PF01602	PF01217	6-525	13	44	0.295
Uterus/Uterus-AdenoCA	AP4B1	AP4E1	ENST00000369567	ENSP00000256658	ENSP00000261842	Adaptin_N	Adaptin_N	PF01602	PF01602	6-525	13	44	0.295
Uterus/Uterus-AdenoCA	AP4B1	AP2A1	ENST00000369567	ENSP00000256658	ENSP00000351926	Adaptin_N	Adaptin_N	PF01602	PF01602	6-525	13	44	0.295
Uterus/Uterus-AdenoCA	AP4B1	AP1G1	ENST00000369567	ENSP00000256658	ENSP00000377148	Adaptin_N	Adaptin_N	PF01602	PF01602	6-525	13	44	0.295
Uterus/Uterus-AdenoCA	AP4B1	AP2A2	ENST00000369567	ENSP00000256658	ENSP00000413234	Adaptin_N	Adaptin_N	PF01602	PF01602	6-525	13	44	0.295
Uterus/Uterus-AdenoCA	ADCY3	ADCY7	ENST00000498288	ENSP00000260600	ENSP00000254235	Guanylate_cyc	Guanylate_cyc	PF00211	PF00211	915-1120	13	44	0.295
Uterus/Uterus-AdenoCA	ADCY3	ADCY8	ENST00000498288	ENSP00000260600	ENSP00000286355	Guanylate_cyc	Guanylate_cyc	PF00211	PF00211	915-1120	13	44	0.295
Uterus/Uterus-AdenoCA	ADCY3	ADCY9	ENST00000498288	ENSP00000260600	ENSP00000294016	Guanylate_cyc	Guanylate_cyc	PF00211	PF00211	915-1120	13	44	0.295
Uterus/Uterus-AdenoCA	ADCY3	ADCY1	ENST00000498288	ENSP00000260600	ENSP00000297323	Guanylate_cyc	Guanylate_cyc	PF00211	PF00211	915-1120	13	44	0.295
Uterus/Uterus-AdenoCA	ADCY3	ADCY6	ENST00000498288	ENSP00000260600	ENSP00000311405	Guanylate_cyc	Guanylate_cyc	PF00211	PF00211	915-1120	13	44	0.295
Uterus/Uterus-AdenoCA	ADCY3	ADCY4	ENST00000498288	ENSP00000260600	ENSP00000312126	Guanylate_cyc	Guanylate_cyc	PF00211	PF00211	915-1120	13	44	0.295
Uterus/Uterus-AdenoCA	ADCY3	ADCY2	ENST00000498288	ENSP00000260600	ENSP00000342952	Guanylate_cyc	Guanylate_cyc	PF00211	PF00211	915-1120	13	44	0.295
Uterus/Uterus-AdenoCA	ADCY3	ADCY5	ENST00000498288	ENSP00000260600	ENSP00000419361	Guanylate_cyc	Guanylate_cyc	PF00211	PF00211	915-1120	13	44	0.295
Uterus/Uterus-AdenoCA	ADCY3	GNAO1	ENST00000498288	ENSP00000260600	ENSP00000262493	Guanylate_cyc	G-alpha	PF00211	PF00503	915-1120	13	44	0.295
Uterus/Uterus-AdenoCA	ADCY3	GNAL	ENST00000498288	ENSP00000260600	ENSP00000334051	Guanylate_cyc	G-alpha	PF00211	PF00503	915-1120	13	44	0.295
Uterus/Uterus-AdenoCA	ADCY3	GNAI1	ENST00000498288	ENSP00000260600	ENSP00000343027	Guanylate_cyc	G-alpha	PF00211	PF00503	915-1120	13	44	0.295
Uterus/Uterus-AdenoCA	ADCY3	GNAI3	ENST00000498288	ENSP00000260600	ENSP00000358867	Guanylate_cyc	G-alpha	PF00211	PF00503	915-1120	13	44	0.295
Uterus/Uterus-AdenoCA	ADCY3	GNAS	ENST00000498288	ENSP00000260600	ENSP00000360141	Guanylate_cyc	G-alpha	PF00211	PF00503	915-1120	13	44	0.295
Uterus/Uterus-AdenoCA	ADCY3	GNAT3	ENST00000498288	ENSP00000260600	ENSP00000381339	Guanylate_cyc	G-alpha	PF00211	PF00503	915-1120	13	44	0.295
Uterus/Uterus-AdenoCA	BRSK1	STRADB	ENST00000326848	ENSP00000310649	ENSP00000194530	Pkinase	Pkinase	PF00069	PF00069	34-284	13	44	0.295
Uterus/Uterus-AdenoCA	BRSK1	STK11	ENST00000326848	ENSP00000310649	ENSP00000324856	Pkinase	Pkinase	PF00069	PF00069	34-284	13	44	0.295
Uterus/Uterus-AdenoCA	BRSK1	STRADA	ENST00000326848	ENSP00000310649	ENSP00000336655	Pkinase	Pkinase	PF00069	PF00069	34-284	13	44	0.295
Uterus/Uterus-AdenoCA	BRSK1	CAB39	ENST00000326848	ENSP00000310649	ENSP00000258418	Pkinase	Mo25	PF00069	PF08569	34-284	13	44	0.295
Uterus/Uterus-AdenoCA	DYRK1B	RHOA	ENST00000348817	ENSP00000312789	ENSP00000400175	Pkinase	Ras	PF00069	PF00071	111-431	13	44	0.295
Uterus/Uterus-AdenoCA	TEAD3	TEAD2	ENST00000402886	ENSP00000345772	ENSP00000310701	TEA	TEA	PF01285	PF01285	8-427	13	44	0.295
Uterus/Uterus-AdenoCA	TEAD3	TEAD4	ENST00000402886	ENSP00000345772	ENSP00000352926	TEA	TEA	PF01285	PF01285	8-427	13	44	0.295
Uterus/Uterus-AdenoCA	TEAD3	TEAD1	ENST00000402886	ENSP00000345772	ENSP00000354588	TEA	TEA	PF01285	PF01285	8-427	13	44	0.295
Uterus/Uterus-AdenoCA	GPS1	COPS7A	ENST00000578168	ENSP00000347251	ENSP00000229251	RPN7	PCI	PF10602	PF01399	163-345	13	44	0.295
Uterus/Uterus-AdenoCA	GPS1	COPS4	ENST00000578168	ENSP00000347251	ENSP00000264389	RPN7	PCI	PF10602	PF01399	163-345	13	44	0.295
Uterus/Uterus-AdenoCA	GPS1	COPS3	ENST00000578168	ENSP00000347251	ENSP00000268717	RPN7	PCI	PF10602	PF01399	163-345	13	44	0.295
Uterus/Uterus-AdenoCA	GPS1	COPS7B	ENST00000578168	ENSP00000347251	ENSP00000272995	RPN7	PCI	PF10602	PF01399	163-345	13	44	0.295
Uterus/Uterus-AdenoCA	GPS1	COPS2	ENST00000578168	ENSP00000347251	ENSP00000299259	RPN7	PCI	PF10602	PF01399	163-345	13	44	0.295
Uterus/Uterus-AdenoCA	RAB5B	PIK3C3	ENST00000549505	ENSP00000353444	ENSP00000262039	Ras	PI3_PI4_kinase	PF00071	PF00454	22-181	13	44	0.295
Uterus/Uterus-AdenoCA	RAB5B	RIN2	ENST00000549505	ENSP00000353444	ENSP00000255006	Ras	RA	PF00071	PF00788	22-181	13	44	0.295
Uterus/Uterus-AdenoCA	RAB5B	RIN1	ENST00000549505	ENSP00000353444	ENSP00000310406	Ras	RA	PF00071	PF00788	22-181	13	44	0.295
Uterus/Uterus-AdenoCA	RAB5B	RABGEF1	ENST00000549505	ENSP00000353444	ENSP00000284957	Ras	VPS9	PF00071	PF02204	22-181	13	44	0.295
Uterus/Uterus-AdenoCA	RAB5B	RABEP1	ENST00000549505	ENSP00000353444	ENSP00000262477	Ras	Rab5-bind	PF00071	PF09311	22-181	13	44	0.295
Uterus/Uterus-AdenoCA	RAB5B	ZFYVE20	ENST00000549505	ENSP00000353444	ENSP00000253699	Ras	Rbsn	PF00071	PF11464	22-181	13	44	0.295
Uterus/Uterus-AdenoCA	KLHL12	KEAP1	ENST00000367259	ENSP00000356230	ENSP00000171111	BTB	BTB	PF00651	PF00651	23-129	13	44	0.295
Uterus/Uterus-AdenoCA	KLHL12	KLHL20	ENST00000367259	ENSP00000356230	ENSP00000209884	BTB	BTB	PF00651	PF00651	23-129	13	44	0.295
Uterus/Uterus-AdenoCA	KLHL12	SPOP	ENST00000367259	ENSP00000356230	ENSP00000240327	BTB	BTB	PF00651	PF00651	23-129	13	44	0.295
Uterus/Uterus-AdenoCA	KLHL12	KLHL8	ENST00000367259	ENSP00000356230	ENSP00000273963	BTB	BTB	PF00651	PF00651	23-129	13	44	0.295
Uterus/Uterus-AdenoCA	KLHL12	SPOPL	ENST00000367259	ENSP00000356230	ENSP00000280098	BTB	BTB	PF00651	PF00651	23-129	13	44	0.295
Uterus/Uterus-AdenoCA	KLHL12	KLHL41	ENST00000367259	ENSP00000356230	ENSP00000284669	BTB	BTB	PF00651	PF00651	23-129	13	44	0.295
Uterus/Uterus-AdenoCA	KLHL12	ENC1	ENST00000367259	ENSP00000356230	ENSP00000306356	BTB	BTB	PF00651	PF00651	23-129	13	44	0.295
Uterus/Uterus-AdenoCA	KLHL12	KLHL3	ENST00000367259	ENSP00000356230	ENSP00000312397	BTB	BTB	PF00651	PF00651	23-129	13	44	0.295
Uterus/Uterus-AdenoCA	KLHL12	KLHL22	ENST00000367259	ENSP00000356230	ENSP00000331682	BTB	BTB	PF00651	PF00651	23-129	13	44	0.295
Uterus/Uterus-AdenoCA	KLHL12	KLHL25	ENST00000367259	ENSP00000356230	ENSP00000336800	BTB	BTB	PF00651	PF00651	23-129	13	44	0.295
Uterus/Uterus-AdenoCA	KLHL12	KLHL7	ENST00000367259	ENSP00000356230	ENSP00000343273	BTB	BTB	PF00651	PF00651	23-129	13	44	0.295
Uterus/Uterus-AdenoCA	KLHL12	KLHL9	ENST00000367259	ENSP00000356230	ENSP00000351933	BTB	BTB	PF00651	PF00651	23-129	13	44	0.295
Uterus/Uterus-AdenoCA	KLHL12	KLHL21	ENST00000367259	ENSP00000356230	ENSP00000366886	BTB	BTB	PF00651	PF00651	23-129	13	44	0.295
Uterus/Uterus-AdenoCA	KLHL12	KLHL2	ENST00000367259	ENSP00000356230	ENSP00000424198	BTB	BTB	PF00651	PF00651	23-129	13	44	0.295
Uterus/Uterus-AdenoCA	KLHL12	KLHL13	ENST00000367259	ENSP00000356230	ENSP00000443191	BTB	BTB	PF00651	PF00651	23-129	13	44	0.295
Uterus/Uterus-AdenoCA	KLHL12	CUL3	ENST00000367259	ENSP00000356230	ENSP00000264414	BTB	Cullin	PF00651	PF00888	23-129	13	44	0.295
Uterus/Uterus-AdenoCA	KLHL12	KLHL42	ENST00000367259	ENSP00000356230	ENSP00000370671	BTB	BACK	PF00651	PF07707	23-129	13	44	0.295
Uterus/Uterus-AdenoCA	NME1-NME2	NME1	ENST00000393183	ENSP00000376886	ENSP00000013034	NDK	NDK	PF00334	PF00334	5-138	13	44	0.295
Uterus/Uterus-AdenoCA	TPT1	BCL2L1	ENST00000379060	ENSP00000431872	ENSP00000302564	TCTP	Bcl-2	PF00838	PF00452	1-169	13	44	0.295
Blood/Lymph-CLL	UBE2A	UBE2B	ENST00000371569	ENSP00000360613	ENSP00000265339	UQ_con	UQ_con	PF00179	PF00179	8-143	20	68	0.294
Blood/Lymph-CLL	UBE2A	UBE2N	ENST00000371569	ENSP00000360613	ENSP00000316176	UQ_con	UQ_con	PF00179	PF00179	8-143	20	68	0.294
Blood/Lymph-CLL	UBE2A	UBE2V1	ENST00000371569	ENSP00000360613	ENSP00000340305	UQ_con	UQ_con	PF00179	PF00179	8-143	20	68	0.294
Blood/Lymph-CLL	UBE2A	UBE2V2	ENST00000371569	ENSP00000360613	ENSP00000428209	UQ_con	UQ_con	PF00179	PF00179	8-143	20	68	0.294
Blood/Lymph-CLL	UBE2A	RPS27A	ENST00000371569	ENSP00000360613	ENSP00000272317	UQ_con	ubiquitin	PF00179	PF00240	8-143	20	68	0.294
Blood/Lymph-CLL	UBE2A	UBB	ENST00000371569	ENSP00000360613	ENSP00000304697	UQ_con	ubiquitin	PF00179	PF00240	8-143	20	68	0.294
Blood/Lymph-CLL	UBE2A	UBC	ENST00000371569	ENSP00000360613	ENSP00000344818	UQ_con	ubiquitin	PF00179	PF00240	8-143	20	68	0.294
Blood/Lymph-CLL	UBE2A	UBQLN4	ENST00000371569	ENSP00000360613	ENSP00000357292	UQ_con	ubiquitin	PF00179	PF00240	8-143	20	68	0.294
Blood/Lymph-CLL	UBE2A	UBA52	ENST00000371569	ENSP00000360613	ENSP00000388107	UQ_con	ubiquitin	PF00179	PF00240	8-143	20	68	0.294
Blood/Lymph-CLL	UBE2A	UBE3A	ENST00000371569	ENSP00000360613	ENSP00000381045	UQ_con	HECT	PF00179	PF00632	8-143	20	68	0.294
Blood/Lymph-CLL	UBE2A	UBA1	ENST00000371569	ENSP00000360613	ENSP00000338413	UQ_con	ThiF	PF00179	PF00899	8-143	20	68	0.294
Blood/Lymph-CLL	UBE2A	PCNA	ENST00000371569	ENSP00000360613	ENSP00000368438	UQ_con	PCNA_C	PF00179	PF02747	8-143	20	68	0.294
Blood/Lymph-CLL	UBE2A	SUMO1	ENST00000371569	ENSP00000360613	ENSP00000376076	UQ_con	Rad60-SLD	PF00179	PF11976	8-143	20	68	0.294
Blood/Lymph-CLL	UBE2A	MDM2	ENST00000371569	ENSP00000360613	ENSP00000417281	UQ_con	zf-C3HC4_3	PF00179	PF13920	8-143	20	68	0.294
Blood/Lymph-CLL	BAG1	RAF1	ENST00000379707	ENSP00000420514	ENSP00000251849	ubiquitin	Pkinase	PF00240	PF00069	170-220	20	68	0.294
Blood/Lymph-CLL	BAG1	UBC	ENST00000379707	ENSP00000420514	ENSP00000344818	ubiquitin	ubiquitin	PF00240	PF00240	170-220	20	68	0.294
Blood/Lymph-CLL	BAG1	HSPA8	ENST00000379707	ENSP00000420514	ENSP00000227378	BAG	HSP70	PF02179	PF00012	250-325	20	68	0.294
Blood/Lymph-CLL	BAG1	HSPA4	ENST00000379707	ENSP00000420514	ENSP00000302961	BAG	HSP70	PF02179	PF00012	250-325	20	68	0.294
Blood/Lymph-CLL	BAG1	BAG3	ENST00000379707	ENSP00000420514	ENSP00000358081	BAG	BAG	PF02179	PF02179	250-325	20	68	0.294
Colon/ColoRect-AdenoCA	MRPL17	MRPL22	ENST00000532203	ENSP00000288937	ENSP00000431040	Ribosomal_L17	Ribosomal_L22	PF01196	PF00237	28-126	15	51	0.294
Colon/ColoRect-AdenoCA	MRPL17	RPL17	ENST00000532203	ENSP00000288937	ENSP00000462023	Ribosomal_L17	Ribosomal_L22	PF01196	PF00237	28-126	15	51	0.294
Colon/ColoRect-AdenoCA	MRPL17	MRPL32	ENST00000532203	ENSP00000288937	ENSP00000223324	Ribosomal_L17	Ribosomal_L32p	PF01196	PF01783	28-126	15	51	0.294
Muscle/Bone-Leiomyo	PRKACB	NFKB1	ENST00000394839	ENSP00000359719	ENSP00000226574	Pkinase	Ank	PF00069	PF00023	92-345	10	34	0.294
Muscle/Bone-Leiomyo	PRKACB	PRKAR2A	ENST00000394839	ENSP00000359719	ENSP00000265563	Pkinase	cNMP_binding	PF00069	PF00027	92-345	10	34	0.294
Muscle/Bone-Leiomyo	PRKACB	PRKAR2B	ENST00000394839	ENSP00000359719	ENSP00000265717	Pkinase	cNMP_binding	PF00069	PF00027	92-345	10	34	0.294
Muscle/Bone-Leiomyo	PRKACB	CNBD2	ENST00000394839	ENSP00000359719	ENSP00000340954	Pkinase	cNMP_binding	PF00069	PF00027	92-345	10	34	0.294
Muscle/Bone-Leiomyo	PRKACB	PRKAR1A	ENST00000394839	ENSP00000359719	ENSP00000351410	Pkinase	cNMP_binding	PF00069	PF00027	92-345	10	34	0.294
Muscle/Bone-Leiomyo	PRKACB	PRKAR1B	ENST00000394839	ENSP00000359719	ENSP00000353415	Pkinase	cNMP_binding	PF00069	PF00027	92-345	10	34	0.294
Muscle/Bone-Leiomyo	PRKACB	IGF1R	ENST00000394839	ENSP00000359719	ENSP00000268035	Pkinase	fn3	PF00069	PF00041	92-345	10	34	0.294
Muscle/Bone-Leiomyo	PRKACB	FN1	ENST00000394839	ENSP00000359719	ENSP00000346839	Pkinase	fn3	PF00069	PF00041	92-345	10	34	0.294
Muscle/Bone-Leiomyo	PRKACB	CSF2RB	ENST00000394839	ENSP00000359719	ENSP00000384053	Pkinase	fn3	PF00069	PF00041	92-345	10	34	0.294
Muscle/Bone-Leiomyo	PRKACB	MAPK1	ENST00000394839	ENSP00000359719	ENSP00000215832	Pkinase	Pkinase	PF00069	PF00069	92-345	10	34	0.294
Muscle/Bone-Leiomyo	PRKACB	ACVR1C	ENST00000394839	ENSP00000359719	ENSP00000243349	Pkinase	Pkinase	PF00069	PF00069	92-345	10	34	0.294
Muscle/Bone-Leiomyo	PRKACB	CDK7	ENST00000394839	ENSP00000359719	ENSP00000256443	Pkinase	Pkinase	PF00069	PF00069	92-345	10	34	0.294
Muscle/Bone-Leiomyo	PRKACB	ACVR1	ENST00000394839	ENSP00000359719	ENSP00000263640	Pkinase	Pkinase	PF00069	PF00069	92-345	10	34	0.294
Muscle/Bone-Leiomyo	PRKACB	PRKCE	ENST00000394839	ENSP00000359719	ENSP00000306124	Pkinase	Pkinase	PF00069	PF00069	92-345	10	34	0.294
Muscle/Bone-Leiomyo	PRKACB	PRKACA	ENST00000394839	ENSP00000359719	ENSP00000309591	Pkinase	Pkinase	PF00069	PF00069	92-345	10	34	0.294
Muscle/Bone-Leiomyo	PRKACB	PKN1	ENST00000394839	ENSP00000359719	ENSP00000343325	Pkinase	Pkinase	PF00069	PF00069	92-345	10	34	0.294
Muscle/Bone-Leiomyo	PRKACB	CHUK	ENST00000394839	ENSP00000359719	ENSP00000359424	Pkinase	Pkinase	PF00069	PF00069	92-345	10	34	0.294
Muscle/Bone-Leiomyo	PRKACB	CDK9	ENST00000394839	ENSP00000359719	ENSP00000362361	Pkinase	Pkinase	PF00069	PF00069	92-345	10	34	0.294
Muscle/Bone-Leiomyo	PRKACB	PRKACG	ENST00000394839	ENSP00000359719	ENSP00000366488	Pkinase	Pkinase	PF00069	PF00069	92-345	10	34	0.294
Muscle/Bone-Leiomyo	PRKACB	CDK1	ENST00000394839	ENSP00000359719	ENSP00000378699	Pkinase	Pkinase	PF00069	PF00069	92-345	10	34	0.294
Muscle/Bone-Leiomyo	PRKACB	IKBKB	ENST00000394839	ENSP00000359719	ENSP00000430684	Pkinase	Pkinase	PF00069	PF00069	92-345	10	34	0.294
Muscle/Bone-Leiomyo	PRKACB	PHKG2	ENST00000394839	ENSP00000359719	ENSP00000455607	Pkinase	Pkinase	PF00069	PF00069	92-345	10	34	0.294
Muscle/Bone-Leiomyo	PRKACB	RAB11A	ENST00000394839	ENSP00000359719	ENSP00000261890	Pkinase	Ras	PF00069	PF00071	92-345	10	34	0.294
Muscle/Bone-Leiomyo	PRKACB	RHOA	ENST00000394839	ENSP00000359719	ENSP00000400175	Pkinase	Ras	PF00069	PF00071	92-345	10	34	0.294
Muscle/Bone-Leiomyo	PRKACB	CCNB1	ENST00000394839	ENSP00000359719	ENSP00000256442	Pkinase	Cyclin_N	PF00069	PF00134	92-345	10	34	0.294
Muscle/Bone-Leiomyo	PRKACB	CCNH	ENST00000394839	ENSP00000359719	ENSP00000256897	Pkinase	Cyclin_N	PF00069	PF00134	92-345	10	34	0.294
Muscle/Bone-Leiomyo	PRKACB	CCNT1	ENST00000394839	ENSP00000359719	ENSP00000261900	Pkinase	Cyclin_N	PF00069	PF00134	92-345	10	34	0.294
Muscle/Bone-Leiomyo	PRKACB	AKAP13	ENST00000394839	ENSP00000359719	ENSP00000354718	Pkinase	PH	PF00069	PF00169	92-345	10	34	0.294
Muscle/Bone-Leiomyo	PRKACB	CDC25C	ENST00000394839	ENSP00000359719	ENSP00000321656	Pkinase	Rhodanese	PF00069	PF00581	92-345	10	34	0.294
Muscle/Bone-Leiomyo	PRKACB	AKAP10	ENST00000394839	ENSP00000359719	ENSP00000225737	Pkinase	RGS	PF00069	PF00615	92-345	10	34	0.294
Muscle/Bone-Leiomyo	PRKACB	CD2	ENST00000394839	ENSP00000359719	ENSP00000358490	Pkinase	V-set	PF00069	PF07686	92-345	10	34	0.294
Muscle/Bone-Leiomyo	PRKACB	CSK	ENST00000394839	ENSP00000359719	ENSP00000220003	Pkinase	Pkinase_Tyr	PF00069	PF07714	92-345	10	34	0.294
Muscle/Bone-Leiomyo	PRKACB	PTK2	ENST00000394839	ENSP00000359719	ENSP00000341189	Pkinase	Pkinase_Tyr	PF00069	PF07714	92-345	10	34	0.294
Muscle/Bone-Leiomyo	PRKACB	JAK2	ENST00000394839	ENSP00000359719	ENSP00000371067	Pkinase	Pkinase_Tyr	PF00069	PF07714	92-345	10	34	0.294
Ovary/Ovary-AdenoCA	RPS19	RPS5	ENST00000221975	ENSP00000470004	ENSP00000196551	Ribosomal_S19e	Ribosomal_S7	PF01090	PF00177	4-143	32	110	0.291
Ovary/Ovary-AdenoCA	RPS19	MRPS7	ENST00000221975	ENSP00000470004	ENSP00000245539	Ribosomal_S19e	Ribosomal_S7	PF01090	PF00177	4-143	32	110	0.291
Ovary/Ovary-AdenoCA	RPS19	RPS16	ENST00000221975	ENSP00000470004	ENSP00000251453	Ribosomal_S19e	Ribosomal_S9	PF01090	PF00380	4-143	32	110	0.291
Ovary/Ovary-AdenoCA	RPS19	MRPS9	ENST00000221975	ENSP00000470004	ENSP00000258455	Ribosomal_S19e	Ribosomal_S9	PF01090	PF00380	4-143	32	110	0.291
Ovary/Ovary-AdenoCA	RPS19	RPS18	ENST00000221975	ENSP00000470004	ENSP00000393241	Ribosomal_S19e	Ribosomal_S13	PF01090	PF00416	4-143	32	110	0.291
CervixUteri/Cervix-SCC	RPL8	RPL37A	ENST00000531975	ENSP00000262584	ENSP00000418082	Ribosomal_L2	Ribosomal_L37ae	PF00181	PF01780	13-90	5	18	0.278
CervixUteri/Cervix-SCC	RND3	ROCK1	ENST00000409557	ENSP00000263895	ENSP00000382697	Ras	Pkinase	PF00071	PF00069	25-193	5	18	0.278
CervixUteri/Cervix-SCC	RND3	ARHGAP35	ENST00000409557	ENSP00000263895	ENSP00000385720	Ras	Ras	PF00071	PF00071	25-193	5	18	0.278
CervixUteri/Cervix-SCC	RND3	PLXNB1	ENST00000409557	ENSP00000263895	ENSP00000296440	Ras	TIG	PF00071	PF01833	25-193	5	18	0.278
CervixUteri/Cervix-SCC	CASP10	CASP3	ENST00000360132	ENSP00000286186	ENSP00000311032	Peptidase_C14	Peptidase_C14	PF00656	PF00656	284-512	5	18	0.278
CervixUteri/Cervix-SCC	CASP10	CFLAR	ENST00000360132	ENSP00000286186	ENSP00000312455	Peptidase_C14	Peptidase_C14	PF00656	PF00656	284-512	5	18	0.278
CervixUteri/Cervix-SCC	CASP10	CASP8	ENST00000360132	ENSP00000286186	ENSP00000351273	Peptidase_C14	Peptidase_C14	PF00656	PF00656	284-512	5	18	0.278
CervixUteri/Cervix-SCC	CASP10	CASP7	ENST00000360132	ENSP00000286186	ENSP00000358327	Peptidase_C14	Peptidase_C14	PF00656	PF00656	284-512	5	18	0.278
CervixUteri/Cervix-SCC	HSPH1	HSPA8	ENST00000435381	ENSP00000318687	ENSP00000227378	HSP70	HSP70	PF00012	PF00012	3-709	5	18	0.278
CervixUteri/Cervix-SCC	HSPH1	HSPA6	ENST00000435381	ENSP00000318687	ENSP00000310219	HSP70	HSP70	PF00012	PF00012	3-709	5	18	0.278
CervixUteri/Cervix-SCC	HSPH1	DNAJB1	ENST00000435381	ENSP00000318687	ENSP00000254322	HSP70	DnaJ	PF00012	PF00226	3-709	5	18	0.278
CervixUteri/Cervix-SCC	HSPH1	DNAJB6	ENST00000435381	ENSP00000318687	ENSP00000262177	HSP70	DnaJ	PF00012	PF00226	3-709	5	18	0.278
CervixUteri/Cervix-SCC	HSPH1	DNAJA2	ENST00000435381	ENSP00000318687	ENSP00000314030	HSP70	DnaJ	PF00012	PF00226	3-709	5	18	0.278
CervixUteri/Cervix-SCC	HSPH1	DNAJB2	ENST00000435381	ENSP00000318687	ENSP00000338019	HSP70	DnaJ	PF00012	PF00226	3-709	5	18	0.278
CervixUteri/Cervix-SCC	HSPH1	DNAJB4	ENST00000435381	ENSP00000318687	ENSP00000359799	HSP70	DnaJ	PF00012	PF00226	3-709	5	18	0.278
CervixUteri/Cervix-SCC	HSPH1	DNAJA1	ENST00000435381	ENSP00000318687	ENSP00000369127	HSP70	DnaJ	PF00012	PF00226	3-709	5	18	0.278
CervixUteri/Cervix-SCC	HSPH1	DNAJA4	ENST00000435381	ENSP00000318687	ENSP00000378324	HSP70	DnaJ	PF00012	PF00226	3-709	5	18	0.278
CervixUteri/Cervix-SCC	HSPH1	DNAJB5	ENST00000435381	ENSP00000318687	ENSP00000404079	HSP70	DnaJ	PF00012	PF00226	3-709	5	18	0.278
CervixUteri/Cervix-SCC	HSPH1	GRPEL1	ENST00000435381	ENSP00000318687	ENSP00000264954	HSP70	GrpE	PF00012	PF01025	3-709	5	18	0.278
CervixUteri/Cervix-SCC	HSPH1	GRPEL2	ENST00000435381	ENSP00000318687	ENSP00000329558	HSP70	GrpE	PF00012	PF01025	3-709	5	18	0.278
CervixUteri/Cervix-SCC	PPP2R1A	PPP2CB	ENST00000391791	ENSP00000324804	ENSP00000221138	HEAT	Metallophos	PF02985	PF00149	283-313	5	18	0.278
CervixUteri/Cervix-SCC	PPP2R1A	PPP4C	ENST00000391791	ENSP00000324804	ENSP00000279387	HEAT	Metallophos	PF02985	PF00149	283-313	5	18	0.278
CervixUteri/Cervix-SCC	PPP2R1A	PPP1CB	ENST00000391791	ENSP00000324804	ENSP00000296122	HEAT	Metallophos	PF02985	PF00149	283-313	5	18	0.278
CervixUteri/Cervix-SCC	PPP2R1A	PPP1CA	ENST00000391791	ENSP00000324804	ENSP00000326031	HEAT	Metallophos	PF02985	PF00149	283-313	5	18	0.278
CervixUteri/Cervix-SCC	PPP2R1A	PPP1CC	ENST00000391791	ENSP00000324804	ENSP00000335084	HEAT	Metallophos	PF02985	PF00149	283-313	5	18	0.278
CervixUteri/Cervix-SCC	PPP2R1A	PPP3CB	ENST00000391791	ENSP00000324804	ENSP00000378306	HEAT	Metallophos	PF02985	PF00149	283-313	5	18	0.278
CervixUteri/Cervix-SCC	PPP2R1A	PPP3CA	ENST00000391791	ENSP00000324804	ENSP00000378323	HEAT	Metallophos	PF02985	PF00149	283-313	5	18	0.278
CervixUteri/Cervix-SCC	PPP2R1A	PPP2CA	ENST00000391791	ENSP00000324804	ENSP00000418447	HEAT	Metallophos	PF02985	PF00149	283-313	5	18	0.278
CervixUteri/Cervix-SCC	PPP2R1A	CLASP1	ENST00000391791	ENSP00000324804	ENSP00000263710	HEAT	HEAT	PF02985	PF02985	283-313	5	18	0.278
CervixUteri/Cervix-SCC	PPP2R1A	PPP2R1B	ENST00000391791	ENSP00000324804	ENSP00000311344	HEAT	HEAT	PF02985	PF02985	283-313	5	18	0.278
CervixUteri/Cervix-SCC	PPP2R1A	CKAP5	ENST00000391791	ENSP00000324804	ENSP00000432768	HEAT	HEAT	PF02985	PF02985	283-313	5	18	0.278
CervixUteri/Cervix-SCC	PPP2R1A	PPP2R5B	ENST00000391791	ENSP00000324804	ENSP00000164133	HEAT_2	B56	PF13646	PF01603	366-467	5	18	0.278
CervixUteri/Cervix-SCC	PPP2R1A	PPP2R5A	ENST00000391791	ENSP00000324804	ENSP00000261461	HEAT_2	B56	PF13646	PF01603	366-467	5	18	0.278
CervixUteri/Cervix-SCC	PPP2R1A	PPP2R5E	ENST00000391791	ENSP00000324804	ENSP00000337641	HEAT_2	B56	PF13646	PF01603	366-467	5	18	0.278
CervixUteri/Cervix-SCC	PPP2R1A	PPP2R5C	ENST00000391791	ENSP00000324804	ENSP00000412324	HEAT_2	B56	PF13646	PF01603	366-467	5	18	0.278
CervixUteri/Cervix-SCC	PPP2R1A	PPP2R5D	ENST00000391791	ENSP00000324804	ENSP00000417963	HEAT_2	B56	PF13646	PF01603	366-467	5	18	0.278
CervixUteri/Cervix-SCC	PPP2R1A	PPP3R1	ENST00000391791	ENSP00000324804	ENSP00000234310	HEAT_2	EF-hand_7	PF13646	PF13499	366-467	5	18	0.278
CervixUteri/Cervix-SCC	PPP2R1A	PPP2R3A	ENST00000391791	ENSP00000324804	ENSP00000264977	HEAT_2	EF-hand_7	PF13646	PF13499	366-467	5	18	0.278
CervixUteri/Cervix-SCC	PPP2R1A	PPP2R3B	ENST00000391791	ENSP00000324804	ENSP00000375080	HEAT_2	EF-hand_7	PF13646	PF13499	366-467	5	18	0.278
CervixUteri/Cervix-SCC	CS	ACLY	ENST00000549143	ENSP00000342056	ENSP00000253792	Citrate_synt	Citrate_synt	PF00285	PF00285	71-449	5	18	0.278
CervixUteri/Cervix-SCC	RBCK1	UBC	ENST00000475269	ENSP00000348632	ENSP00000344818	IBR	ubiquitin	PF01485	PF00240	440-476	5	18	0.278
CervixUteri/Cervix-SCC	RBCK1	RNF31	ENST00000475269	ENSP00000348632	ENSP00000315112	IBR	IBR	PF01485	PF01485	440-476	5	18	0.278
CervixUteri/Cervix-SCC	RBCK1	UBE2D3	ENST00000475269	ENSP00000348632	ENSP00000349722	zf-RING_2	UQ_con	PF13639	PF00179	281-324	5	18	0.278
CervixUteri/Cervix-SCC	GAD1	GAD2	ENST00000344257	ENSP00000350928	ENSP00000259271	Pyridoxal_deC	Pyridoxal_deC	PF00282	PF00282	151-517	5	18	0.278
CervixUteri/Cervix-SCC	SEPT2	SEPT6	ENST00000407971	ENSP00000353157	ENSP00000341524	Septin	Septin	PF00735	PF00735	34-313	5	18	0.278
CervixUteri/Cervix-SCC	SEPT2	SEPT7	ENST00000407971	ENSP00000353157	ENSP00000381992	Septin	Septin	PF00735	PF00735	34-313	5	18	0.278
CervixUteri/Cervix-SCC	SEPT2	SEPT5	ENST00000407971	ENSP00000353157	ENSP00000391311	Septin	Septin	PF00735	PF00735	34-313	5	18	0.278
CervixUteri/Cervix-SCC	RAB5B	PIK3C3	ENST00000549505	ENSP00000353444	ENSP00000262039	Ras	PI3_PI4_kinase	PF00071	PF00454	22-181	5	18	0.278
CervixUteri/Cervix-SCC	RAB5B	RIN2	ENST00000549505	ENSP00000353444	ENSP00000255006	Ras	RA	PF00071	PF00788	22-181	5	18	0.278
CervixUteri/Cervix-SCC	RAB5B	RIN1	ENST00000549505	ENSP00000353444	ENSP00000310406	Ras	RA	PF00071	PF00788	22-181	5	18	0.278
CervixUteri/Cervix-SCC	RAB5B	RABGEF1	ENST00000549505	ENSP00000353444	ENSP00000284957	Ras	VPS9	PF00071	PF02204	22-181	5	18	0.278
CervixUteri/Cervix-SCC	RAB5B	RABEP1	ENST00000549505	ENSP00000353444	ENSP00000262477	Ras	Rab5-bind	PF00071	PF09311	22-181	5	18	0.278
CervixUteri/Cervix-SCC	RAB5B	ZFYVE20	ENST00000549505	ENSP00000353444	ENSP00000253699	Ras	Rbsn	PF00071	PF11464	22-181	5	18	0.278
CervixUteri/Cervix-SCC	NCOA3	STAT6	ENST00000341724	ENSP00000361066	ENSP00000300134	PAS_11	STAT6_C	PF14598	PF14596	265-375	5	18	0.278
CervixUteri/Cervix-SCC	CAND2	CUL1	ENST00000454887	ENSP00000387641	ENSP00000326804	TIP120	Cullin	PF08623	PF00888	1044-1210	5	18	0.278
CervixUteri/Cervix-SCC	PVR	PVRL1	ENST00000187830	ENSP00000402060	ENSP00000264025	ig	V-set	PF00047	PF07686	260-314	5	18	0.278
CervixUteri/Cervix-SCC	PVR	CD226	ENST00000187830	ENSP00000402060	ENSP00000280200	ig	V-set	PF00047	PF07686	260-314	5	18	0.278
CervixUteri/Cervix-SCC	PVR	TIGIT	ENST00000187830	ENSP00000402060	ENSP00000373167	ig	V-set	PF00047	PF07686	260-314	5	18	0.278
CervixUteri/Cervix-SCC	PVR	PVRL3	ENST00000187830	ENSP00000402060	ENSP00000418070	ig	V-set	PF00047	PF07686	260-314	5	18	0.278
CervixUteri/Cervix-SCC	PVR	CD96	ENST00000187830	ENSP00000402060	ENSP00000283285	ig	Ig_2	PF00047	PF13895	260-314	5	18	0.278
Liver/Biliary-AdenoCA	NME1-NME2	NME1	ENST00000393183	ENSP00000376886	ENSP00000013034	NDK	NDK	PF00334	PF00334	5-138	5	18	0.278
Uterus/Uterus-AdenoCA	POLR3B	POLR3E	ENST00000539066	ENSP00000228347	ENSP00000299853	RNA_pol_Rpb2_1	Sin_N	PF04563	PF04801	38-422	12	44	0.273
Uterus/Uterus-AdenoCA	POLR3B	POLR3F	ENST00000539066	ENSP00000228347	ENSP00000366828	RNA_pol_Rpb2_1	RNA_pol_Rpc34	PF04563	PF05158	38-422	12	44	0.273
Uterus/Uterus-AdenoCA	NIP7	NSUN6	ENST00000254941	ENSP00000254940	ENSP00000366519	UPF0113	Nol1_Nop2_Fmu	PF03657	PF01189	2-175	12	44	0.273
Uterus/Uterus-AdenoCA	NIP7	NOP2	ENST00000254941	ENSP00000254940	ENSP00000382392	UPF0113	Nol1_Nop2_Fmu	PF03657	PF01189	2-175	12	44	0.273
Uterus/Uterus-AdenoCA	EFTUD1	RPL9	ENST00000359445	ENSP00000268206	ENSP00000346022	GTP_EFTU	Ribosomal_L6	PF00009	PF00347	18-255	12	44	0.273
Uterus/Uterus-AdenoCA	EFTUD1	EIF6	ENST00000359445	ENSP00000268206	ENSP00000363559	GTP_EFTU	eIF-6	PF00009	PF01912	18-255	12	44	0.273
Uterus/Uterus-AdenoCA	DRAP1	NFYB	ENST00000532933	ENSP00000307850	ENSP00000240055	Histone	Histone	PF00125	PF00125	4-76	12	44	0.273
Uterus/Uterus-AdenoCA	DRAP1	TBP	ENST00000532933	ENSP00000307850	ENSP00000230354	CBFD_NFYB_HMF	TBP	PF00808	PF00352	10-74	12	44	0.273
Uterus/Uterus-AdenoCA	DRAP1	TBPL2	ENST00000532933	ENSP00000307850	ENSP00000247219	CBFD_NFYB_HMF	TBP	PF00808	PF00352	10-74	12	44	0.273
Uterus/Uterus-AdenoCA	DRAP1	DR1	ENST00000532933	ENSP00000307850	ENSP00000359290	CBFD_NFYB_HMF	CBFD_NFYB_HMF	PF00808	PF00808	10-74	12	44	0.273
Uterus/Uterus-AdenoCA	RNASEH2C	RNASEH2A	ENST00000533698	ENSP00000308193	ENSP00000221486	RNase_H2_suC	RNase_HII	PF08615	PF01351	28-157	12	44	0.273
Uterus/Uterus-AdenoCA	RNASEH2C	RNASEH2B	ENST00000533698	ENSP00000308193	ENSP00000337623	RNase_H2_suC	RNase_H2-Ydr279	PF08615	PF09468	28-157	12	44	0.273
Uterus/Uterus-AdenoCA	PRMT3	PRMT5	ENST00000330796	ENSP00000331879	ENSP00000319169	PRMT5	PRMT5	PF05185	PF05185	210-511	12	44	0.273
Uterus/Uterus-AdenoCA	GRB2	LCP2	ENST00000392563	ENSP00000339007	ENSP00000046794	SH2	SH2	PF00017	PF00017	60-135	12	44	0.273
Uterus/Uterus-AdenoCA	GRB2	PIK3R2	ENST00000392563	ENSP00000339007	ENSP00000222254	SH2	SH2	PF00017	PF00017	60-135	12	44	0.273
Uterus/Uterus-AdenoCA	GRB2	BLNK	ENST00000392563	ENSP00000339007	ENSP00000224337	SH2	SH2	PF00017	PF00017	60-135	12	44	0.273
Uterus/Uterus-AdenoCA	GRB2	PLCG1	ENST00000392563	ENSP00000339007	ENSP00000244007	SH2	SH2	PF00017	PF00017	60-135	12	44	0.273
Uterus/Uterus-AdenoCA	GRB2	SHC2	ENST00000392563	ENSP00000339007	ENSP00000264554	SH2	SH2	PF00017	PF00017	60-135	12	44	0.273
Uterus/Uterus-AdenoCA	GRB2	STAT3	ENST00000392563	ENSP00000339007	ENSP00000264657	SH2	SH2	PF00017	PF00017	60-135	12	44	0.273
Uterus/Uterus-AdenoCA	GRB2	CRK	ENST00000392563	ENSP00000339007	ENSP00000300574	SH2	SH2	PF00017	PF00017	60-135	12	44	0.273
Uterus/Uterus-AdenoCA	GRB2	SH2B1	ENST00000392563	ENSP00000339007	ENSP00000321221	SH2	SH2	PF00017	PF00017	60-135	12	44	0.273
Uterus/Uterus-AdenoCA	GRB2	YES1	ENST00000392563	ENSP00000339007	ENSP00000324740	SH2	SH2	PF00017	PF00017	60-135	12	44	0.273
Uterus/Uterus-AdenoCA	GRB2	SOCS1	ENST00000392563	ENSP00000339007	ENSP00000329418	SH2	SH2	PF00017	PF00017	60-135	12	44	0.273
Uterus/Uterus-AdenoCA	GRB2	SHC4	ENST00000392563	ENSP00000339007	ENSP00000329668	SH2	SH2	PF00017	PF00017	60-135	12	44	0.273
Uterus/Uterus-AdenoCA	GRB2	LCK	ENST00000392563	ENSP00000339007	ENSP00000337825	SH2	SH2	PF00017	PF00017	60-135	12	44	0.273
Uterus/Uterus-AdenoCA	GRB2	PTPN11	ENST00000392563	ENSP00000339007	ENSP00000340944	SH2	SH2	PF00017	PF00017	60-135	12	44	0.273
Uterus/Uterus-AdenoCA	GRB2	SH2B3	ENST00000392563	ENSP00000339007	ENSP00000345492	SH2	SH2	PF00017	PF00017	60-135	12	44	0.273
Uterus/Uterus-AdenoCA	GRB2	CRKL	ENST00000392563	ENSP00000339007	ENSP00000346300	SH2	SH2	PF00017	PF00017	60-135	12	44	0.273
Uterus/Uterus-AdenoCA	GRB2	FYN	ENST00000392563	ENSP00000339007	ENSP00000346671	SH2	SH2	PF00017	PF00017	60-135	12	44	0.273
Uterus/Uterus-AdenoCA	GRB2	SRC	ENST00000392563	ENSP00000339007	ENSP00000350941	SH2	SH2	PF00017	PF00017	60-135	12	44	0.273
Uterus/Uterus-AdenoCA	GRB2	INPP5D	ENST00000392563	ENSP00000339007	ENSP00000352575	SH2	SH2	PF00017	PF00017	60-135	12	44	0.273
Uterus/Uterus-AdenoCA	GRB2	VAV3	ENST00000392563	ENSP00000339007	ENSP00000359073	SH2	SH2	PF00017	PF00017	60-135	12	44	0.273
Uterus/Uterus-AdenoCA	GRB2	VAV2	ENST00000392563	ENSP00000339007	ENSP00000360916	SH2	SH2	PF00017	PF00017	60-135	12	44	0.273
Uterus/Uterus-AdenoCA	GRB2	ABL1	ENST00000392563	ENSP00000339007	ENSP00000361423	SH2	SH2	PF00017	PF00017	60-135	12	44	0.273
Uterus/Uterus-AdenoCA	GRB2	SYK	ENST00000392563	ENSP00000339007	ENSP00000364898	SH2	SH2	PF00017	PF00017	60-135	12	44	0.273
Uterus/Uterus-AdenoCA	GRB2	SHC3	ENST00000392563	ENSP00000339007	ENSP00000364995	SH2	SH2	PF00017	PF00017	60-135	12	44	0.273
Uterus/Uterus-AdenoCA	GRB2	HCK	ENST00000392563	ENSP00000339007	ENSP00000365012	SH2	SH2	PF00017	PF00017	60-135	12	44	0.273
Uterus/Uterus-AdenoCA	GRB2	TEC	ENST00000392563	ENSP00000339007	ENSP00000370912	SH2	SH2	PF00017	PF00017	60-135	12	44	0.273
Uterus/Uterus-AdenoCA	GRB2	JAK2	ENST00000392563	ENSP00000339007	ENSP00000371067	SH2	SH2	PF00017	PF00017	60-135	12	44	0.273
Uterus/Uterus-AdenoCA	GRB2	ITK	ENST00000392563	ENSP00000339007	ENSP00000398655	SH2	SH2	PF00017	PF00017	60-135	12	44	0.273
Uterus/Uterus-AdenoCA	GRB2	SHC1	ENST00000392563	ENSP00000339007	ENSP00000401303	SH2	SH2	PF00017	PF00017	60-135	12	44	0.273
Uterus/Uterus-AdenoCA	GRB2	GRB7	ENST00000392563	ENSP00000339007	ENSP00000403459	SH2	SH2	PF00017	PF00017	60-135	12	44	0.273
Uterus/Uterus-AdenoCA	GRB2	LYN	ENST00000392563	ENSP00000339007	ENSP00000428924	SH2	SH2	PF00017	PF00017	60-135	12	44	0.273
Uterus/Uterus-AdenoCA	GRB2	VAV1	ENST00000392563	ENSP00000339007	ENSP00000472929	SH2	SH2	PF00017	PF00017	60-135	12	44	0.273
Uterus/Uterus-AdenoCA	GRB2	SH3PXD2A	ENST00000392563	ENSP00000339007	ENSP00000348215	SH2	SH3_1	PF00017	PF00018	60-135	12	44	0.273
Uterus/Uterus-AdenoCA	GRB2	CTTN	ENST00000392563	ENSP00000339007	ENSP00000365745	SH2	SH3_1	PF00017	PF00018	60-135	12	44	0.273
Uterus/Uterus-AdenoCA	GRB2	BCAR1	ENST00000392563	ENSP00000339007	ENSP00000391669	SH2	SH3_1	PF00017	PF00018	60-135	12	44	0.273
Uterus/Uterus-AdenoCA	GRB2	ITGB4	ENST00000392563	ENSP00000339007	ENSP00000200181	SH2	fn3	PF00017	PF00041	60-135	12	44	0.273
Uterus/Uterus-AdenoCA	GRB2	EPOR	ENST00000392563	ENSP00000339007	ENSP00000222139	SH2	fn3	PF00017	PF00041	60-135	12	44	0.273
Uterus/Uterus-AdenoCA	GRB2	IGF1R	ENST00000392563	ENSP00000339007	ENSP00000268035	SH2	fn3	PF00017	PF00041	60-135	12	44	0.273
Uterus/Uterus-AdenoCA	GRB2	INSR	ENST00000392563	ENSP00000339007	ENSP00000303830	SH2	fn3	PF00017	PF00041	60-135	12	44	0.273
Uterus/Uterus-AdenoCA	GRB2	IL6ST	ENST00000392563	ENSP00000339007	ENSP00000338799	SH2	fn3	PF00017	PF00041	60-135	12	44	0.273
Uterus/Uterus-AdenoCA	GRB2	EPHA2	ENST00000392563	ENSP00000339007	ENSP00000351209	SH2	fn3	PF00017	PF00041	60-135	12	44	0.273
Uterus/Uterus-AdenoCA	GRB2	INSRR	ENST00000392563	ENSP00000339007	ENSP00000357178	SH2	fn3	PF00017	PF00041	60-135	12	44	0.273
Uterus/Uterus-AdenoCA	GRB2	MPL	ENST00000392563	ENSP00000339007	ENSP00000361548	SH2	fn3	PF00017	PF00041	60-135	12	44	0.273
Uterus/Uterus-AdenoCA	GRB2	IL2RG	ENST00000392563	ENSP00000339007	ENSP00000363318	SH2	fn3	PF00017	PF00041	60-135	12	44	0.273
Uterus/Uterus-AdenoCA	GRB2	NPHS1	ENST00000392563	ENSP00000339007	ENSP00000368190	SH2	fn3	PF00017	PF00041	60-135	12	44	0.273
Uterus/Uterus-AdenoCA	GRB2	TEK	ENST00000392563	ENSP00000339007	ENSP00000369375	SH2	fn3	PF00017	PF00041	60-135	12	44	0.273
Uterus/Uterus-AdenoCA	GRB2	EPHB1	ENST00000392563	ENSP00000339007	ENSP00000381097	SH2	fn3	PF00017	PF00041	60-135	12	44	0.273
Uterus/Uterus-AdenoCA	GRB2	CSF2RB	ENST00000392563	ENSP00000339007	ENSP00000384053	SH2	fn3	PF00017	PF00041	60-135	12	44	0.273
Uterus/Uterus-AdenoCA	GRB2	PTPN12	ENST00000392563	ENSP00000339007	ENSP00000248594	SH2	Y_phosphatase	PF00017	PF00102	60-135	12	44	0.273
Uterus/Uterus-AdenoCA	GRB2	PTPN23	ENST00000392563	ENSP00000339007	ENSP00000265562	SH2	Y_phosphatase	PF00017	PF00102	60-135	12	44	0.273
Uterus/Uterus-AdenoCA	GRB2	PTPN1	ENST00000392563	ENSP00000339007	ENSP00000360683	SH2	Y_phosphatase	PF00017	PF00102	60-135	12	44	0.273
Uterus/Uterus-AdenoCA	GRB2	PTEN	ENST00000392563	ENSP00000339007	ENSP00000361021	SH2	Y_phosphatase	PF00017	PF00102	60-135	12	44	0.273
Uterus/Uterus-AdenoCA	GRB2	PTPRA	ENST00000392563	ENSP00000339007	ENSP00000369756	SH2	Y_phosphatase	PF00017	PF00102	60-135	12	44	0.273
Uterus/Uterus-AdenoCA	GRB2	PRKCD	ENST00000392563	ENSP00000339007	ENSP00000331602	SH2	C1_1	PF00017	PF00130	60-135	12	44	0.273
Uterus/Uterus-AdenoCA	GRB2	PRKD1	ENST00000392563	ENSP00000339007	ENSP00000333568	SH2	C1_1	PF00017	PF00130	60-135	12	44	0.273
Uterus/Uterus-AdenoCA	GRB2	PRKCZ	ENST00000392563	ENSP00000339007	ENSP00000367830	SH2	C1_1	PF00017	PF00130	60-135	12	44	0.273
Uterus/Uterus-AdenoCA	GRB2	DAB2IP	ENST00000392563	ENSP00000339007	ENSP00000259371	SH2	C2	PF00017	PF00168	60-135	12	44	0.273
Uterus/Uterus-AdenoCA	GRB2	BCR	ENST00000392563	ENSP00000339007	ENSP00000303507	SH2	C2	PF00017	PF00168	60-135	12	44	0.273
Uterus/Uterus-AdenoCA	GRB2	PIK3C2B	ENST00000392563	ENSP00000339007	ENSP00000356155	SH2	C2	PF00017	PF00168	60-135	12	44	0.273
Uterus/Uterus-AdenoCA	GRB2	PIK3CA	ENST00000392563	ENSP00000339007	ENSP00000263967	SH2	PI3_PI4_kinase	PF00017	PF00454	60-135	12	44	0.273
Uterus/Uterus-AdenoCA	GRB2	MTOR	ENST00000392563	ENSP00000339007	ENSP00000354558	SH2	PI3_PI4_kinase	PF00017	PF00454	60-135	12	44	0.273
Uterus/Uterus-AdenoCA	GRB2	DOCK4	ENST00000392563	ENSP00000339007	ENSP00000404179	SH2	SH3_2	PF00017	PF07653	60-135	12	44	0.273
Uterus/Uterus-AdenoCA	GRB2	FLT3	ENST00000392563	ENSP00000339007	ENSP00000241453	SH2	Pkinase_Tyr	PF00017	PF07714	60-135	12	44	0.273
Uterus/Uterus-AdenoCA	GRB2	PDGFRA	ENST00000392563	ENSP00000339007	ENSP00000257290	SH2	Pkinase_Tyr	PF00017	PF07714	60-135	12	44	0.273
Uterus/Uterus-AdenoCA	GRB2	PDGFRB	ENST00000392563	ENSP00000339007	ENSP00000261799	SH2	Pkinase_Tyr	PF00017	PF07714	60-135	12	44	0.273
Uterus/Uterus-AdenoCA	GRB2	FLT4	ENST00000392563	ENSP00000339007	ENSP00000261937	SH2	Pkinase_Tyr	PF00017	PF07714	60-135	12	44	0.273
Uterus/Uterus-AdenoCA	GRB2	KDR	ENST00000392563	ENSP00000339007	ENSP00000263923	SH2	Pkinase_Tyr	PF00017	PF07714	60-135	12	44	0.273
Uterus/Uterus-AdenoCA	GRB2	ERBB3	ENST00000392563	ENSP00000339007	ENSP00000267101	SH2	Pkinase_Tyr	PF00017	PF07714	60-135	12	44	0.273
Uterus/Uterus-AdenoCA	GRB2	ERBB2	ENST00000392563	ENSP00000339007	ENSP00000269571	SH2	Pkinase_Tyr	PF00017	PF07714	60-135	12	44	0.273
Uterus/Uterus-AdenoCA	GRB2	EGFR	ENST00000392563	ENSP00000339007	ENSP00000275493	SH2	Pkinase_Tyr	PF00017	PF07714	60-135	12	44	0.273
Uterus/Uterus-AdenoCA	GRB2	FLT1	ENST00000392563	ENSP00000339007	ENSP00000282397	SH2	Pkinase_Tyr	PF00017	PF07714	60-135	12	44	0.273
Uterus/Uterus-AdenoCA	GRB2	CSF1R	ENST00000392563	ENSP00000339007	ENSP00000286301	SH2	Pkinase_Tyr	PF00017	PF07714	60-135	12	44	0.273
Uterus/Uterus-AdenoCA	GRB2	KIT	ENST00000392563	ENSP00000339007	ENSP00000288135	SH2	Pkinase_Tyr	PF00017	PF07714	60-135	12	44	0.273
Uterus/Uterus-AdenoCA	GRB2	FGFR4	ENST00000392563	ENSP00000339007	ENSP00000292408	SH2	Pkinase_Tyr	PF00017	PF07714	60-135	12	44	0.273
Uterus/Uterus-AdenoCA	GRB2	MST1R	ENST00000392563	ENSP00000339007	ENSP00000296474	SH2	Pkinase_Tyr	PF00017	PF07714	60-135	12	44	0.273
Uterus/Uterus-AdenoCA	GRB2	ILK	ENST00000392563	ENSP00000339007	ENSP00000299421	SH2	Pkinase_Tyr	PF00017	PF07714	60-135	12	44	0.273
Uterus/Uterus-AdenoCA	GRB2	MET	ENST00000392563	ENSP00000339007	ENSP00000317272	SH2	Pkinase_Tyr	PF00017	PF07714	60-135	12	44	0.273
Uterus/Uterus-AdenoCA	GRB2	PTK2B	ENST00000392563	ENSP00000339007	ENSP00000332816	SH2	Pkinase_Tyr	PF00017	PF07714	60-135	12	44	0.273
Uterus/Uterus-AdenoCA	GRB2	FGFR3	ENST00000392563	ENSP00000339007	ENSP00000339824	SH2	Pkinase_Tyr	PF00017	PF07714	60-135	12	44	0.273
Uterus/Uterus-AdenoCA	GRB2	PTK2	ENST00000392563	ENSP00000339007	ENSP00000341189	SH2	Pkinase_Tyr	PF00017	PF07714	60-135	12	44	0.273
Uterus/Uterus-AdenoCA	GRB2	ERBB4	ENST00000392563	ENSP00000339007	ENSP00000342235	SH2	Pkinase_Tyr	PF00017	PF07714	60-135	12	44	0.273
Uterus/Uterus-AdenoCA	GRB2	JAK1	ENST00000392563	ENSP00000339007	ENSP00000343204	SH2	Pkinase_Tyr	PF00017	PF07714	60-135	12	44	0.273
Uterus/Uterus-AdenoCA	GRB2	RET	ENST00000392563	ENSP00000339007	ENSP00000347942	SH2	Pkinase_Tyr	PF00017	PF07714	60-135	12	44	0.273
Uterus/Uterus-AdenoCA	GRB2	TNK2	ENST00000392563	ENSP00000339007	ENSP00000371341	SH2	Pkinase_Tyr	PF00017	PF07714	60-135	12	44	0.273
Uterus/Uterus-AdenoCA	GRB2	LRRK1	ENST00000392563	ENSP00000339007	ENSP00000373600	SH2	Pkinase_Tyr	PF00017	PF07714	60-135	12	44	0.273
Uterus/Uterus-AdenoCA	GRB2	JAK3	ENST00000392563	ENSP00000339007	ENSP00000391676	SH2	Pkinase_Tyr	PF00017	PF07714	60-135	12	44	0.273
Uterus/Uterus-AdenoCA	GRB2	FGFR1	ENST00000392563	ENSP00000339007	ENSP00000393312	SH2	Pkinase_Tyr	PF00017	PF07714	60-135	12	44	0.273
Uterus/Uterus-AdenoCA	GRB2	FGFR2	ENST00000392563	ENSP00000339007	ENSP00000410294	SH2	Pkinase_Tyr	PF00017	PF07714	60-135	12	44	0.273
Uterus/Uterus-AdenoCA	GRB2	NTRK1	ENST00000392563	ENSP00000339007	ENSP00000431418	SH2	Pkinase_Tyr	PF00017	PF07714	60-135	12	44	0.273
Uterus/Uterus-AdenoCA	TNFSF13	TNFRSF17	ENST00000396545	ENSP00000343505	ENSP00000053243	TNF	BCMA-Tall_bind	PF00229	PF09257	147-250	12	44	0.273
Uterus/Uterus-AdenoCA	TNFSF13	TNFRSF13B	ENST00000396545	ENSP00000343505	ENSP00000261652	TNF	TACI-CRD2	PF00229	PF09305	147-250	12	44	0.273
Uterus/Uterus-AdenoCA	PHF20	TAF1	ENST00000439301	ENSP00000363124	ENSP00000276072	PHD	Bromodomain	PF00628	PF00439	654-698	12	44	0.273
Uterus/Uterus-AdenoCA	PHF20	KMT2A	ENST00000439301	ENSP00000363124	ENSP00000436786	PHD	PHD	PF00628	PF00628	654-698	12	44	0.273
Uterus/Uterus-AdenoCA	SLC3A2	NFATC2	ENST00000536981	ENSP00000367123	ENSP00000379330	Alpha-amylase	TIG	PF00128	PF01833	322-476	12	44	0.273
Uterus/Uterus-AdenoCA	CASK	NPHS1	ENST00000378168	ENSP00000367408	ENSP00000368190	Pkinase	fn3	PF00069	PF00041	12-276	12	44	0.273
Uterus/Uterus-AdenoCA	CASK	CASKIN1	ENST00000378168	ENSP00000367408	ENSP00000345436	Pkinase	SAM_1	PF00069	PF00536	12-276	12	44	0.273
Uterus/Uterus-AdenoCA	CASK	PPFIA2	ENST00000378168	ENSP00000367408	ENSP00000450337	Pkinase	SAM_1	PF00069	PF00536	12-276	12	44	0.273
Uterus/Uterus-AdenoCA	CASK	CADM1	ENST00000378168	ENSP00000367408	ENSP00000395359	Pkinase	I-set	PF00069	PF07679	12-276	12	44	0.273
Uterus/Uterus-AdenoCA	CASK	LIN7B	ENST00000378168	ENSP00000367408	ENSP00000221459	PDZ	PDZ	PF00595	PF00595	491-567	12	44	0.273
Uterus/Uterus-AdenoCA	CASK	APBA1	ENST00000378168	ENSP00000367408	ENSP00000265381	PDZ	PDZ	PF00595	PF00595	491-567	12	44	0.273
Uterus/Uterus-AdenoCA	CASK	LIN7C	ENST00000378168	ENSP00000367408	ENSP00000278193	PDZ	PDZ	PF00595	PF00595	491-567	12	44	0.273
Uterus/Uterus-AdenoCA	CASK	DLG1	ENST00000378168	ENSP00000367408	ENSP00000345731	PDZ	PDZ	PF00595	PF00595	491-567	12	44	0.273
Uterus/Uterus-AdenoCA	CASK	LIN7A	ENST00000378168	ENSP00000367408	ENSP00000447488	PDZ	PDZ	PF00595	PF00595	491-567	12	44	0.273
Uterus/Uterus-AdenoCA	CASK	APBA2	ENST00000378168	ENSP00000367408	ENSP00000453144	PDZ	PDZ	PF00595	PF00595	491-567	12	44	0.273
Uterus/Uterus-AdenoCA	IFT140	IFT122	ENST00000361339	ENSP00000406012	ENSP00000296266	WD40	WD40	PF00400	PF00400	101-130	12	44	0.273
Uterus/Uterus-AdenoCA	IFT140	WDR35	ENST00000361339	ENSP00000406012	ENSP00000314444	WD40	WD40	PF00400	PF00400	101-130	12	44	0.273
Uterus/Uterus-AdenoCA	KLHL2	KLHL12	ENST00000506824	ENSP00000424198	ENSP00000356230	BTB	BTB	PF00651	PF00651	50-156	12	44	0.273
Uterus/Uterus-AdenoCA	KLHL2	CUL3	ENST00000506824	ENSP00000424198	ENSP00000264414	BTB	Cullin	PF00651	PF00888	50-156	12	44	0.273
Uterus/Uterus-AdenoCA	RPS25	RPS5	ENST00000532567	ENSP00000435096	ENSP00000196551	Ribosomal_S25	Ribosomal_S7	PF03297	PF00177	1-113	12	44	0.273
Uterus/Uterus-AdenoCA	RPS25	MRPS7	ENST00000532567	ENSP00000435096	ENSP00000245539	Ribosomal_S25	Ribosomal_S7	PF03297	PF00177	1-113	12	44	0.273
Uterus/Uterus-AdenoCA	RPS25	RPS18	ENST00000532567	ENSP00000435096	ENSP00000393241	Ribosomal_S25	Ribosomal_S13	PF03297	PF00416	1-113	12	44	0.273
Blood/Lymph-CLL	CLK3	CLK2	ENST00000566926	ENSP00000378505	ENSP00000354856	Pkinase	Pkinase	PF00069	PF00069	304-620	18	68	0.265
Muscle/Bone-Leiomyo	MEF2A	ISL1	ENST00000449277	ENSP00000346389	ENSP00000230658	SRF-TF	Homeobox	PF00319	PF00046	10-59	9	34	0.265
Muscle/Bone-Leiomyo	MEF2A	NKX2-5	ENST00000449277	ENSP00000346389	ENSP00000327758	SRF-TF	Homeobox	PF00319	PF00046	10-59	9	34	0.265
Muscle/Bone-Leiomyo	MEF2A	MEF2D	ENST00000449277	ENSP00000346389	ENSP00000271555	SRF-TF	SRF-TF	PF00319	PF00319	10-59	9	34	0.265
Muscle/Bone-Leiomyo	MEF2A	MEF2C	ENST00000449277	ENSP00000346389	ENSP00000340874	SRF-TF	SRF-TF	PF00319	PF00319	10-59	9	34	0.265
Ovary/Ovary-AdenoCA	BRSK1	STRADB	ENST00000326848	ENSP00000310649	ENSP00000194530	Pkinase	Pkinase	PF00069	PF00069	34-284	29	110	0.264
Ovary/Ovary-AdenoCA	BRSK1	STK11	ENST00000326848	ENSP00000310649	ENSP00000324856	Pkinase	Pkinase	PF00069	PF00069	34-284	29	110	0.264
Ovary/Ovary-AdenoCA	BRSK1	STRADA	ENST00000326848	ENSP00000310649	ENSP00000336655	Pkinase	Pkinase	PF00069	PF00069	34-284	29	110	0.264
Ovary/Ovary-AdenoCA	BRSK1	CAB39	ENST00000326848	ENSP00000310649	ENSP00000258418	Pkinase	Mo25	PF00069	PF08569	34-284	29	110	0.264
Bladder/Bladder-TCC	SEC61A1	RPL23A	ENST00000424880	ENSP00000243253	ENSP00000389103	SecY	Ribosomal_L23	PF00344	PF00276	75-459	6	23	0.261
Bladder/Bladder-TCC	SEC61A1	SEC61G	ENST00000424880	ENSP00000243253	ENSP00000341538	SecY	SecE	PF00344	PF00584	75-459	6	23	0.261
Bladder/Bladder-TCC	SEC61A1	RPL35	ENST00000424880	ENSP00000243253	ENSP00000259469	SecY	Ribosomal_L29	PF00344	PF00831	75-459	6	23	0.261
Bladder/Bladder-TCC	SEC61A1	SEC61B	ENST00000424880	ENSP00000243253	ENSP00000223641	SecY	Sec61_beta	PF00344	PF03911	75-459	6	23	0.261
Bladder/Bladder-TCC	SEC61A1	SEC61A2	ENST00000424880	ENSP00000243253	ENSP00000298428	SecY	Plug_translocon	PF00344	PF10559	75-459	6	23	0.261
Bladder/Bladder-TCC	ARCN1	COPZ2	ENST00000534182	ENSP00000264028	ENSP00000006101	Adap_comp_sub	Clat_adaptor_s	PF00928	PF01217	269-501	6	23	0.261
Bladder/Bladder-TCC	ARCN1	COPZ1	ENST00000534182	ENSP00000264028	ENSP00000262061	Adap_comp_sub	Clat_adaptor_s	PF00928	PF01217	269-501	6	23	0.261
Bladder/Bladder-TCC	ARCN1	COPB1	ENST00000534182	ENSP00000264028	ENSP00000249923	Adap_comp_sub	Adaptin_N	PF00928	PF01602	269-501	6	23	0.261
Bladder/Bladder-TCC	ARCN1	COPG1	ENST00000534182	ENSP00000264028	ENSP00000325002	Adap_comp_sub	Adaptin_N	PF00928	PF01602	269-501	6	23	0.261
Bladder/Bladder-TCC	PIK3CB	PIK3R2	ENST00000469284	ENSP00000289153	ENSP00000222254	PI3_PI4_kinase	SH2	PF00454	PF00017	801-1016	6	23	0.261
Bladder/Bladder-TCC	PIK3CB	PLCG1	ENST00000469284	ENSP00000289153	ENSP00000244007	PI3_PI4_kinase	SH2	PF00454	PF00017	801-1016	6	23	0.261
Bladder/Bladder-TCC	PIK3CB	PIK3R3	ENST00000469284	ENSP00000289153	ENSP00000262741	PI3_PI4_kinase	SH2	PF00454	PF00017	801-1016	6	23	0.261
Bladder/Bladder-TCC	PIK3CB	INPPL1	ENST00000469284	ENSP00000289153	ENSP00000298229	PI3_PI4_kinase	SH2	PF00454	PF00017	801-1016	6	23	0.261
Bladder/Bladder-TCC	PIK3CB	CRK	ENST00000469284	ENSP00000289153	ENSP00000300574	PI3_PI4_kinase	SH2	PF00454	PF00017	801-1016	6	23	0.261
Bladder/Bladder-TCC	PIK3CB	LCK	ENST00000469284	ENSP00000289153	ENSP00000337825	PI3_PI4_kinase	SH2	PF00454	PF00017	801-1016	6	23	0.261
Bladder/Bladder-TCC	PIK3CB	PTPN11	ENST00000469284	ENSP00000289153	ENSP00000340944	PI3_PI4_kinase	SH2	PF00454	PF00017	801-1016	6	23	0.261
Bladder/Bladder-TCC	PIK3CB	FYN	ENST00000469284	ENSP00000289153	ENSP00000346671	PI3_PI4_kinase	SH2	PF00454	PF00017	801-1016	6	23	0.261
Bladder/Bladder-TCC	PIK3CB	SRC	ENST00000469284	ENSP00000289153	ENSP00000350941	PI3_PI4_kinase	SH2	PF00454	PF00017	801-1016	6	23	0.261
Bladder/Bladder-TCC	PIK3CB	PLCG2	ENST00000469284	ENSP00000289153	ENSP00000352336	PI3_PI4_kinase	SH2	PF00454	PF00017	801-1016	6	23	0.261
Bladder/Bladder-TCC	PIK3CB	INPP5D	ENST00000469284	ENSP00000289153	ENSP00000352575	PI3_PI4_kinase	SH2	PF00454	PF00017	801-1016	6	23	0.261
Bladder/Bladder-TCC	PIK3CB	VAV2	ENST00000469284	ENSP00000289153	ENSP00000360916	PI3_PI4_kinase	SH2	PF00454	PF00017	801-1016	6	23	0.261
Bladder/Bladder-TCC	PIK3CB	FGR	ENST00000469284	ENSP00000289153	ENSP00000363115	PI3_PI4_kinase	SH2	PF00454	PF00017	801-1016	6	23	0.261
Bladder/Bladder-TCC	PIK3CB	SYK	ENST00000469284	ENSP00000289153	ENSP00000364898	PI3_PI4_kinase	SH2	PF00454	PF00017	801-1016	6	23	0.261
Bladder/Bladder-TCC	PIK3CB	HCK	ENST00000469284	ENSP00000289153	ENSP00000365012	PI3_PI4_kinase	SH2	PF00454	PF00017	801-1016	6	23	0.261
Bladder/Bladder-TCC	PIK3CB	JAK2	ENST00000469284	ENSP00000289153	ENSP00000371067	PI3_PI4_kinase	SH2	PF00454	PF00017	801-1016	6	23	0.261
Bladder/Bladder-TCC	PIK3CB	ITK	ENST00000469284	ENSP00000289153	ENSP00000398655	PI3_PI4_kinase	SH2	PF00454	PF00017	801-1016	6	23	0.261
Bladder/Bladder-TCC	PIK3CB	LYN	ENST00000469284	ENSP00000289153	ENSP00000428924	PI3_PI4_kinase	SH2	PF00454	PF00017	801-1016	6	23	0.261
Bladder/Bladder-TCC	PIK3CB	PIK3R2	ENST00000469284	ENSP00000289153	ENSP00000471914	PI3_PI4_kinase	SH2	PF00454	PF00017	801-1016	6	23	0.261
Bladder/Bladder-TCC	PIK3CB	VAV1	ENST00000469284	ENSP00000289153	ENSP00000472929	PI3_PI4_kinase	SH2	PF00454	PF00017	801-1016	6	23	0.261
Bladder/Bladder-TCC	PIK3CB	RRAS	ENST00000469284	ENSP00000289153	ENSP00000246792	PI3_PI4_kinase	Ras	PF00454	PF00071	801-1016	6	23	0.261
Bladder/Bladder-TCC	PIK3CB	RAC2	ENST00000469284	ENSP00000289153	ENSP00000249071	PI3_PI4_kinase	Ras	PF00454	PF00071	801-1016	6	23	0.261
Bladder/Bladder-TCC	PIK3CB	RAP1B	ENST00000469284	ENSP00000289153	ENSP00000250559	PI3_PI4_kinase	Ras	PF00454	PF00071	801-1016	6	23	0.261
Bladder/Bladder-TCC	PIK3CB	KRAS	ENST00000469284	ENSP00000289153	ENSP00000256078	PI3_PI4_kinase	Ras	PF00454	PF00071	801-1016	6	23	0.261
Bladder/Bladder-TCC	PIK3CB	RAC3	ENST00000469284	ENSP00000289153	ENSP00000304283	PI3_PI4_kinase	Ras	PF00454	PF00071	801-1016	6	23	0.261
Bladder/Bladder-TCC	PIK3CB	HRAS	ENST00000469284	ENSP00000289153	ENSP00000309845	PI3_PI4_kinase	Ras	PF00454	PF00071	801-1016	6	23	0.261
Bladder/Bladder-TCC	PIK3CB	CDC42	ENST00000469284	ENSP00000289153	ENSP00000314458	PI3_PI4_kinase	Ras	PF00454	PF00071	801-1016	6	23	0.261
Bladder/Bladder-TCC	PIK3CB	DIRAS1	ENST00000469284	ENSP00000289153	ENSP00000325836	PI3_PI4_kinase	Ras	PF00454	PF00071	801-1016	6	23	0.261
Bladder/Bladder-TCC	PIK3CB	RHOG	ENST00000469284	ENSP00000289153	ENSP00000339467	PI3_PI4_kinase	Ras	PF00454	PF00071	801-1016	6	23	0.261
Bladder/Bladder-TCC	PIK3CB	RAC1	ENST00000469284	ENSP00000289153	ENSP00000348461	PI3_PI4_kinase	Ras	PF00454	PF00071	801-1016	6	23	0.261
Bladder/Bladder-TCC	PIK3CB	NRAS	ENST00000469284	ENSP00000289153	ENSP00000358548	PI3_PI4_kinase	Ras	PF00454	PF00071	801-1016	6	23	0.261
Bladder/Bladder-TCC	PIK3CB	DIRAS2	ENST00000469284	ENSP00000289153	ENSP00000364919	PI3_PI4_kinase	Ras	PF00454	PF00071	801-1016	6	23	0.261
Bladder/Bladder-TCC	PIK3CB	RHOA	ENST00000469284	ENSP00000289153	ENSP00000400175	PI3_PI4_kinase	Ras	PF00454	PF00071	801-1016	6	23	0.261
Bladder/Bladder-TCC	PIK3CB	PIK3CA	ENST00000469284	ENSP00000289153	ENSP00000263967	PI3_PI4_kinase	PI3_PI4_kinase	PF00454	PF00454	801-1016	6	23	0.261
Bladder/Bladder-TCC	PIK3CB	PIK3CG	ENST00000469284	ENSP00000289153	ENSP00000352121	PI3_PI4_kinase	PI3_PI4_kinase	PF00454	PF00454	801-1016	6	23	0.261
Bladder/Bladder-TCC	PIK3CB	TREM2	ENST00000469284	ENSP00000289153	ENSP00000362205	PI3Ka	V-set	PF00613	PF07686	534-708	6	23	0.261
Bladder/Bladder-TCC	AMFR	UBE2G2	ENST00000492830	ENSP00000290649	ENSP00000338348	zf-RING_2	UQ_con	PF13639	PF00179	339-379	6	23	0.261
Bladder/Bladder-TCC	AMFR	UBE2G1	ENST00000492830	ENSP00000290649	ENSP00000380178	zf-RING_2	UQ_con	PF13639	PF00179	339-379	6	23	0.261
Bladder/Bladder-TCC	CTNNA1	ACTA1	ENST00000540387	ENSP00000304669	ENSP00000355645	Vinculin	Actin	PF01044	PF00022	338-867	6	23	0.261
Bladder/Bladder-TCC	CTNNA1	VCL	ENST00000540387	ENSP00000304669	ENSP00000211998	Vinculin	Vinculin	PF01044	PF01044	338-867	6	23	0.261
Bladder/Bladder-TCC	CTNNA1	CTNNA2	ENST00000540387	ENSP00000304669	ENSP00000418191	Vinculin	Vinculin	PF01044	PF01044	338-867	6	23	0.261
Bladder/Bladder-TCC	TNS3	BCAR1	ENST00000428457	ENSP00000312143	ENSP00000391669	SH2	SH3_1	PF00017	PF00018	1172-1265	6	23	0.261
Bladder/Bladder-TCC	P4HB	CALR	ENST00000415593	ENSP00000327801	ENSP00000320866	Thioredoxin_6	Calreticulin	PF13848	PF00262	161-345	6	23	0.261
Bladder/Bladder-TCC	PDE4D	PDE4B	ENST00000502575	ENSP00000345502	ENSP00000332116	PDEase_I	PDEase_I	PF00233	PF00233	461-705	6	23	0.261
Bladder/Bladder-TCC	IFT140	IFT122	ENST00000361339	ENSP00000406012	ENSP00000296266	WD40	WD40	PF00400	PF00400	101-130	6	23	0.261
Bladder/Bladder-TCC	IFT140	WDR35	ENST00000361339	ENSP00000406012	ENSP00000314444	WD40	WD40	PF00400	PF00400	101-130	6	23	0.261
Bladder/Bladder-TCC	PPP2R5D	PPP2CB	ENST00000230402	ENSP00000417963	ENSP00000221138	B56	Metallophos	PF01603	PF00149	102-514	6	23	0.261
Bladder/Bladder-TCC	PPP2R5D	PPP4C	ENST00000230402	ENSP00000417963	ENSP00000279387	B56	Metallophos	PF01603	PF00149	102-514	6	23	0.261
Bladder/Bladder-TCC	PPP2R5D	PPP1CA	ENST00000230402	ENSP00000417963	ENSP00000326031	B56	Metallophos	PF01603	PF00149	102-514	6	23	0.261
Bladder/Bladder-TCC	PPP2R5D	PPP1CC	ENST00000230402	ENSP00000417963	ENSP00000335084	B56	Metallophos	PF01603	PF00149	102-514	6	23	0.261
Bladder/Bladder-TCC	PPP2R5D	PPP2CA	ENST00000230402	ENSP00000417963	ENSP00000418447	B56	Metallophos	PF01603	PF00149	102-514	6	23	0.261
Bladder/Bladder-TCC	PPP2R5D	PPP2R1B	ENST00000230402	ENSP00000417963	ENSP00000311344	B56	HEAT_2	PF01603	PF13646	102-514	6	23	0.261
Bladder/Bladder-TCC	PPP2R5D	PPP2R1A	ENST00000230402	ENSP00000417963	ENSP00000324804	B56	HEAT_2	PF01603	PF13646	102-514	6	23	0.261
Colon/ColoRect-AdenoCA	SNRPD2	EFTUD2	ENST00000585392	ENSP00000342374	ENSP00000392094	LSM	GTP_EFTU	PF01423	PF00009	37-109	13	51	0.255
Colon/ColoRect-AdenoCA	SNRPD2	SNRPD3	ENST00000585392	ENSP00000342374	ENSP00000215829	LSM	LSM	PF01423	PF01423	37-109	13	51	0.255
Colon/ColoRect-AdenoCA	SNRPD2	NAA38	ENST00000585392	ENSP00000342374	ENSP00000249299	LSM	LSM	PF01423	PF01423	37-109	13	51	0.255
Colon/ColoRect-AdenoCA	SNRPD2	LSM7	ENST00000585392	ENSP00000342374	ENSP00000252622	LSM	LSM	PF01423	PF01423	37-109	13	51	0.255
Colon/ColoRect-AdenoCA	SNRPD2	SNRPF	ENST00000585392	ENSP00000342374	ENSP00000266735	LSM	LSM	PF01423	PF01423	37-109	13	51	0.255
Colon/ColoRect-AdenoCA	SNRPD2	SNRPG	ENST00000585392	ENSP00000342374	ENSP00000272348	LSM	LSM	PF01423	PF01423	37-109	13	51	0.255
Colon/ColoRect-AdenoCA	SNRPD2	LSM6	ENST00000585392	ENSP00000342374	ENSP00000296581	LSM	LSM	PF01423	PF01423	37-109	13	51	0.255
Colon/ColoRect-AdenoCA	SNRPD2	SNRPD1	ENST00000585392	ENSP00000342374	ENSP00000300413	LSM	LSM	PF01423	PF01423	37-109	13	51	0.255
Colon/ColoRect-AdenoCA	SNRPD2	SNRPN	ENST00000585392	ENSP00000342374	ENSP00000306223	LSM	LSM	PF01423	PF01423	37-109	13	51	0.255
Colon/ColoRect-AdenoCA	SNRPD2	LSM1	ENST00000585392	ENSP00000342374	ENSP00000310596	LSM	LSM	PF01423	PF01423	37-109	13	51	0.255
Colon/ColoRect-AdenoCA	SNRPD2	LSM10	ENST00000585392	ENSP00000342374	ENSP00000319341	LSM	LSM	PF01423	PF01423	37-109	13	51	0.255
Colon/ColoRect-AdenoCA	SNRPD2	LSM2	ENST00000585392	ENSP00000342374	ENSP00000364813	LSM	LSM	PF01423	PF01423	37-109	13	51	0.255
Colon/ColoRect-AdenoCA	SNRPD2	SNRPE	ENST00000585392	ENSP00000342374	ENSP00000400591	LSM	LSM	PF01423	PF01423	37-109	13	51	0.255
Colon/ColoRect-AdenoCA	SNRPD2	LSM5	ENST00000585392	ENSP00000342374	ENSP00000410758	LSM	LSM	PF01423	PF01423	37-109	13	51	0.255
Colon/ColoRect-AdenoCA	SNRPD2	SNRPB	ENST00000585392	ENSP00000342374	ENSP00000412566	LSM	LSM	PF01423	PF01423	37-109	13	51	0.255
Colon/ColoRect-AdenoCA	SNRPD2	LSM4	ENST00000585392	ENSP00000342374	ENSP00000469468	LSM	LSM	PF01423	PF01423	37-109	13	51	0.255
Colon/ColoRect-AdenoCA	SNRPD2	CLNS1A	ENST00000585392	ENSP00000342374	ENSP00000433919	LSM	Voldacs	PF01423	PF03517	37-109	13	51	0.255
Colon/ColoRect-AdenoCA	SNRPD2	GEMIN2	ENST00000585392	ENSP00000342374	ENSP00000308533	LSM	SIP1	PF01423	PF04938	37-109	13	51	0.255
Colon/ColoRect-AdenoCA	SNRPD2	SNRPC	ENST00000585392	ENSP00000342374	ENSP00000244520	LSM	zf-U1	PF01423	PF06220	37-109	13	51	0.255
Colon/ColoRect-AdenoCA	SNRPD2	PRPF3	ENST00000585392	ENSP00000342374	ENSP00000315379	LSM	DUF1115	PF01423	PF06544	37-109	13	51	0.255
Colon/ColoRect-AdenoCA	SNRPD2	PRPF8	ENST00000585392	ENSP00000342374	ENSP00000304350	LSM	PRP8_domainIV	PF01423	PF12134	37-109	13	51	0.255
Colon/ColoRect-AdenoCA	SNRPD2	SNRNP70	ENST00000585392	ENSP00000342374	ENSP00000472998	LSM	U1snRNP70_N	PF01423	PF12220	37-109	13	51	0.255
Colon/ColoRect-AdenoCA	SNRPD2	SNRPA1	ENST00000585392	ENSP00000342374	ENSP00000254193	LSM	LRR_9	PF01423	PF14580	37-109	13	51	0.255
Colon/ColoRect-AdenoCA	COL16A1	COL1A1	ENST00000440437	ENSP00000362776	ENSP00000225964	Collagen	Collagen	PF01391	PF01391	888-938	13	51	0.255
Colon/ColoRect-AdenoCA	COL16A1	COL10A1	ENST00000440437	ENSP00000362776	ENSP00000243222	Collagen	Collagen	PF01391	PF01391	888-938	13	51	0.255
Colon/ColoRect-AdenoCA	COL16A1	COL21A1	ENST00000440437	ENSP00000362776	ENSP00000244728	Collagen	Collagen	PF01391	PF01391	888-938	13	51	0.255
Colon/ColoRect-AdenoCA	COL16A1	COL8A1	ENST00000440437	ENSP00000362776	ENSP00000261037	Collagen	Collagen	PF01391	PF01391	888-938	13	51	0.255
Colon/ColoRect-AdenoCA	COL16A1	COL5A3	ENST00000440437	ENSP00000362776	ENSP00000264828	Collagen	Collagen	PF01391	PF01391	888-938	13	51	0.255
Colon/ColoRect-AdenoCA	COL16A1	COL6A3	ENST00000440437	ENSP00000362776	ENSP00000295550	Collagen	Collagen	PF01391	PF01391	888-938	13	51	0.255
Colon/ColoRect-AdenoCA	COL16A1	COL1A2	ENST00000440437	ENSP00000362776	ENSP00000297268	Collagen	Collagen	PF01391	PF01391	888-938	13	51	0.255
Colon/ColoRect-AdenoCA	COL16A1	COL14A1	ENST00000440437	ENSP00000362776	ENSP00000297848	Collagen	Collagen	PF01391	PF01391	888-938	13	51	0.255
Colon/ColoRect-AdenoCA	COL16A1	COL6A2	ENST00000440437	ENSP00000362776	ENSP00000300527	Collagen	Collagen	PF01391	PF01391	888-938	13	51	0.255
Colon/ColoRect-AdenoCA	COL16A1	COL22A1	ENST00000440437	ENSP00000362776	ENSP00000303153	Collagen	Collagen	PF01391	PF01391	888-938	13	51	0.255
Colon/ColoRect-AdenoCA	COL16A1	COL3A1	ENST00000440437	ENSP00000362776	ENSP00000304408	Collagen	Collagen	PF01391	PF01391	888-938	13	51	0.255
Colon/ColoRect-AdenoCA	COL16A1	COL8A2	ENST00000440437	ENSP00000362776	ENSP00000305913	Collagen	Collagen	PF01391	PF01391	888-938	13	51	0.255
Colon/ColoRect-AdenoCA	COL16A1	COL19A1	ENST00000440437	ENSP00000362776	ENSP00000316030	Collagen	Collagen	PF01391	PF01391	888-938	13	51	0.255
Colon/ColoRect-AdenoCA	COL16A1	COL12A1	ENST00000440437	ENSP00000362776	ENSP00000325146	Collagen	Collagen	PF01391	PF01391	888-938	13	51	0.255
Colon/ColoRect-AdenoCA	COL16A1	COL4A5	ENST00000440437	ENSP00000362776	ENSP00000331902	Collagen	Collagen	PF01391	PF01391	888-938	13	51	0.255
Colon/ColoRect-AdenoCA	COL16A1	COL7A1	ENST00000440437	ENSP00000362776	ENSP00000332371	Collagen	Collagen	PF01391	PF01391	888-938	13	51	0.255
Colon/ColoRect-AdenoCA	COL16A1	COL17A1	ENST00000440437	ENSP00000362776	ENSP00000340937	Collagen	Collagen	PF01391	PF01391	888-938	13	51	0.255
Colon/ColoRect-AdenoCA	COL16A1	COL9A3	ENST00000440437	ENSP00000362776	ENSP00000341640	Collagen	Collagen	PF01391	PF01391	888-938	13	51	0.255
Colon/ColoRect-AdenoCA	COL16A1	COL18A1	ENST00000440437	ENSP00000362776	ENSP00000347665	Collagen	Collagen	PF01391	PF01391	888-938	13	51	0.255
Colon/ColoRect-AdenoCA	COL16A1	COL27A1	ENST00000440437	ENSP00000362776	ENSP00000348385	Collagen	Collagen	PF01391	PF01391	888-938	13	51	0.255
Colon/ColoRect-AdenoCA	COL16A1	COL9A1	ENST00000440437	ENSP00000362776	ENSP00000349790	Collagen	Collagen	PF01391	PF01391	888-938	13	51	0.255
Colon/ColoRect-AdenoCA	COL16A1	COL20A1	ENST00000440437	ENSP00000362776	ENSP00000351767	Collagen	Collagen	PF01391	PF01391	888-938	13	51	0.255
Colon/ColoRect-AdenoCA	COL16A1	COL4A2	ENST00000440437	ENSP00000362776	ENSP00000353654	Collagen	Collagen	PF01391	PF01391	888-938	13	51	0.255
Colon/ColoRect-AdenoCA	COL16A1	COL6A1	ENST00000440437	ENSP00000362776	ENSP00000355180	Collagen	Collagen	PF01391	PF01391	888-938	13	51	0.255
Colon/ColoRect-AdenoCA	COL16A1	COL11A1	ENST00000440437	ENSP00000362776	ENSP00000359114	Collagen	Collagen	PF01391	PF01391	888-938	13	51	0.255
Colon/ColoRect-AdenoCA	COL16A1	COL24A1	ENST00000440437	ENSP00000362776	ENSP00000359603	Collagen	Collagen	PF01391	PF01391	888-938	13	51	0.255
Colon/ColoRect-AdenoCA	COL16A1	COL5A1	ENST00000440437	ENSP00000362776	ENSP00000360882	Collagen	Collagen	PF01391	PF01391	888-938	13	51	0.255
Colon/ColoRect-AdenoCA	COL16A1	COL4A6	ENST00000440437	ENSP00000362776	ENSP00000361290	Collagen	Collagen	PF01391	PF01391	888-938	13	51	0.255
Colon/ColoRect-AdenoCA	COL16A1	COL9A2	ENST00000440437	ENSP00000362776	ENSP00000361834	Collagen	Collagen	PF01391	PF01391	888-938	13	51	0.255
Colon/ColoRect-AdenoCA	COL16A1	COL5A2	ENST00000440437	ENSP00000362776	ENSP00000364000	Collagen	Collagen	PF01391	PF01391	888-938	13	51	0.255
Colon/ColoRect-AdenoCA	COL16A1	COL15A1	ENST00000440437	ENSP00000362776	ENSP00000364140	Collagen	Collagen	PF01391	PF01391	888-938	13	51	0.255
Colon/ColoRect-AdenoCA	COL16A1	COL4A1	ENST00000440437	ENSP00000362776	ENSP00000364979	Collagen	Collagen	PF01391	PF01391	888-938	13	51	0.255
Colon/ColoRect-AdenoCA	COL16A1	COL2A1	ENST00000440437	ENSP00000362776	ENSP00000369889	Collagen	Collagen	PF01391	PF01391	888-938	13	51	0.255
Colon/ColoRect-AdenoCA	COL16A1	COL23A1	ENST00000440437	ENSP00000362776	ENSP00000375069	Collagen	Collagen	PF01391	PF01391	888-938	13	51	0.255
Colon/ColoRect-AdenoCA	COL16A1	COL4A3	ENST00000440437	ENSP00000362776	ENSP00000379823	Collagen	Collagen	PF01391	PF01391	888-938	13	51	0.255
Colon/ColoRect-AdenoCA	COL16A1	COL4A4	ENST00000440437	ENSP00000362776	ENSP00000379866	Collagen	Collagen	PF01391	PF01391	888-938	13	51	0.255
Colon/ColoRect-AdenoCA	COL16A1	COL13A1	ENST00000440437	ENSP00000362776	ENSP00000381949	Collagen	Collagen	PF01391	PF01391	888-938	13	51	0.255
Colon/ColoRect-AdenoCA	COL16A1	COL25A1	ENST00000440437	ENSP00000362776	ENSP00000382083	Collagen	Collagen	PF01391	PF01391	888-938	13	51	0.255
Colon/ColoRect-AdenoCA	COL16A1	COL28A1	ENST00000440437	ENSP00000362776	ENSP00000382356	Collagen	Collagen	PF01391	PF01391	888-938	13	51	0.255
Colon/ColoRect-AdenoCA	TPT1	BCL2L1	ENST00000379060	ENSP00000431872	ENSP00000302564	TCTP	Bcl-2	PF00838	PF00452	1-169	13	51	0.255
Lung/Lung-SCC	MRPS14	RPS3	ENST00000367677	ENSP00000420714	ENSP00000433821	Ribosomal_S14	Ribosomal_S3_C	PF00253	PF00189	74-126	12	47	0.255
Lung/Lung-SCC	MRPS14	RPS15	ENST00000367677	ENSP00000420714	ENSP00000467676	Ribosomal_S14	Ribosomal_S19	PF00253	PF00203	74-126	12	47	0.255
Lung/Lung-SCC	MRPS14	MRPS10	ENST00000367677	ENSP00000420714	ENSP00000053468	Ribosomal_S14	Ribosomal_S10	PF00253	PF00338	74-126	12	47	0.255
Lung/Lung-SCC	MRPS14	RPS20	ENST00000367677	ENSP00000420714	ENSP00000429374	Ribosomal_S14	Ribosomal_S10	PF00253	PF00338	74-126	12	47	0.255
Pancreas/Panc-AdenoCA	PAK6	ACTA1	ENST00000558878	ENSP00000260404	ENSP00000355645	Pkinase	Actin	PF00069	PF00022	412-658	19	75	0.253
Pancreas/Panc-AdenoCA	PAK6	PAK1	ENST00000558878	ENSP00000260404	ENSP00000278568	Pkinase	Pkinase	PF00069	PF00069	412-658	19	75	0.253
Pancreas/Panc-AdenoCA	PAK6	PAK2	ENST00000558878	ENSP00000260404	ENSP00000314067	Pkinase	Pkinase	PF00069	PF00069	412-658	19	75	0.253
Pancreas/Panc-AdenoCA	PAK6	PAK7	ENST00000558878	ENSP00000260404	ENSP00000322957	Pkinase	Pkinase	PF00069	PF00069	412-658	19	75	0.253
Pancreas/Panc-AdenoCA	PAK6	PAK4	ENST00000558878	ENSP00000260404	ENSP00000351049	Pkinase	Pkinase	PF00069	PF00069	412-658	19	75	0.253
Pancreas/Panc-AdenoCA	PAK6	PAK3	ENST00000558878	ENSP00000260404	ENSP00000353864	Pkinase	Pkinase	PF00069	PF00069	412-658	19	75	0.253
Pancreas/Panc-AdenoCA	PAK6	RAC2	ENST00000558878	ENSP00000260404	ENSP00000249071	Pkinase	Ras	PF00069	PF00071	412-658	19	75	0.253
Pancreas/Panc-AdenoCA	PAK6	RAC3	ENST00000558878	ENSP00000260404	ENSP00000304283	Pkinase	Ras	PF00069	PF00071	412-658	19	75	0.253
Pancreas/Panc-AdenoCA	PAK6	RHOD	ENST00000558878	ENSP00000260404	ENSP00000308576	Pkinase	Ras	PF00069	PF00071	412-658	19	75	0.253
Pancreas/Panc-AdenoCA	PAK6	CDC42	ENST00000558878	ENSP00000260404	ENSP00000314458	Pkinase	Ras	PF00069	PF00071	412-658	19	75	0.253
Pancreas/Panc-AdenoCA	PAK6	RAC1	ENST00000558878	ENSP00000260404	ENSP00000348461	Pkinase	Ras	PF00069	PF00071	412-658	19	75	0.253
Pancreas/Panc-AdenoCA	PAK6	ARHGEF6	ENST00000558878	ENSP00000260404	ENSP00000250617	Pkinase	PH	PF00069	PF00169	412-658	19	75	0.253
Pancreas/Panc-AdenoCA	PAK6	ARHGEF7	ENST00000558878	ENSP00000260404	ENSP00000364893	Pkinase	PH	PF00069	PF00169	412-658	19	75	0.253
Pancreas/Panc-AdenoCA	PAK6	MUSK	ENST00000558878	ENSP00000260404	ENSP00000363571	Pkinase	I-set	PF00069	PF07679	412-658	19	75	0.253
Pancreas/Panc-AdenoCA	PAK6	PTK2	ENST00000558878	ENSP00000260404	ENSP00000341189	Pkinase	Pkinase_Tyr	PF00069	PF07714	412-658	19	75	0.253
Pancreas/Panc-AdenoCA	PAK6	SRC	ENST00000558878	ENSP00000260404	ENSP00000350941	Pkinase	Pkinase_Tyr	PF00069	PF07714	412-658	19	75	0.253
Pancreas/Panc-AdenoCA	PAK6	GIT2	ENST00000558878	ENSP00000260404	ENSP00000347464	Pkinase	Ank_2	PF00069	PF12796	412-658	19	75	0.253
Liver/Liver-HCC	USP46	DMWD	ENST00000451218	ENSP00000407818	ENSP00000270223	UCH	WD40	PF00443	PF00400	34-362	25	100	0.250
Liver/Liver-HCC	USP46	WDR48	ENST00000451218	ENSP00000407818	ENSP00000307491	UCH	WD40	PF00443	PF00400	34-362	25	100	0.250
Liver/Liver-HCC	USP46	WDR20	ENST00000451218	ENSP00000407818	ENSP00000406084	UCH	WD40	PF00443	PF00400	34-362	25	100	0.250
Liver/Liver-HCC	USP46	USP12	ENST00000451218	ENSP00000407818	ENSP00000282344	UCH	UCH	PF00443	PF00443	34-362	25	100	0.250
Uterus/Uterus-AdenoCA	NUP85	AAAS	ENST00000583070	ENSP00000245544	ENSP00000209873	Nucleopor_Nup85	WD40	PF07575	PF00400	53-607	11	44	0.250
Uterus/Uterus-AdenoCA	NUP85	NUP37	ENST00000583070	ENSP00000245544	ENSP00000251074	Nucleopor_Nup85	WD40	PF07575	PF00400	53-607	11	44	0.250
Uterus/Uterus-AdenoCA	NUP85	GEMIN5	ENST00000583070	ENSP00000245544	ENSP00000285873	Nucleopor_Nup85	WD40	PF07575	PF00400	53-607	11	44	0.250
Uterus/Uterus-AdenoCA	NUP85	CDC40	ENST00000583070	ENSP00000245544	ENSP00000304370	Nucleopor_Nup85	WD40	PF07575	PF00400	53-607	11	44	0.250
Uterus/Uterus-AdenoCA	NUP85	CDC20	ENST00000583070	ENSP00000245544	ENSP00000308450	Nucleopor_Nup85	WD40	PF07575	PF00400	53-607	11	44	0.250
Uterus/Uterus-AdenoCA	NUP85	SEC13	ENST00000583070	ENSP00000245544	ENSP00000312122	Nucleopor_Nup85	WD40	PF07575	PF00400	53-607	11	44	0.250
Uterus/Uterus-AdenoCA	NUP85	NUP43	ENST00000583070	ENSP00000245544	ENSP00000342262	Nucleopor_Nup85	WD40	PF07575	PF00400	53-607	11	44	0.250
Uterus/Uterus-AdenoCA	NUP85	BUB3	ENST00000583070	ENSP00000245544	ENSP00000357858	Nucleopor_Nup85	WD40	PF07575	PF00400	53-607	11	44	0.250
Uterus/Uterus-AdenoCA	NUP85	RAE1	ENST00000583070	ENSP00000245544	ENSP00000360286	Nucleopor_Nup85	WD40	PF07575	PF00400	53-607	11	44	0.250
Uterus/Uterus-AdenoCA	NUP85	PAFAH1B1	ENST00000583070	ENSP00000245544	ENSP00000380378	Nucleopor_Nup85	WD40	PF07575	PF00400	53-607	11	44	0.250
Uterus/Uterus-AdenoCA	NUP85	SEH1L	ENST00000583070	ENSP00000245544	ENSP00000382779	Nucleopor_Nup85	WD40	PF07575	PF00400	53-607	11	44	0.250
Uterus/Uterus-AdenoCA	WRB	ASNA1	ENST00000380708	ENSP00000327716	ENSP00000349887	CHD5	ArsA_ATPase	PF04420	PF02374	15-164	11	44	0.250
Uterus/Uterus-AdenoCA	MEF2A	ISL1	ENST00000449277	ENSP00000346389	ENSP00000230658	SRF-TF	Homeobox	PF00319	PF00046	10-59	11	44	0.250
Uterus/Uterus-AdenoCA	MEF2A	NKX2-5	ENST00000449277	ENSP00000346389	ENSP00000327758	SRF-TF	Homeobox	PF00319	PF00046	10-59	11	44	0.250
Uterus/Uterus-AdenoCA	MEF2A	MEF2D	ENST00000449277	ENSP00000346389	ENSP00000271555	SRF-TF	SRF-TF	PF00319	PF00319	10-59	11	44	0.250
Uterus/Uterus-AdenoCA	MEF2A	MEF2C	ENST00000449277	ENSP00000346389	ENSP00000340874	SRF-TF	SRF-TF	PF00319	PF00319	10-59	11	44	0.250
Uterus/Uterus-AdenoCA	EFTUD2	MRPL11	ENST00000590124	ENSP00000392094	ENSP00000308897	EFG_C	Ribosomal_L11_N	PF00679	PF03946	826-914	11	44	0.250
Uterus/Uterus-AdenoCA	EFTUD2	RPL12	ENST00000590124	ENSP00000392094	ENSP00000354739	EFG_C	Ribosomal_L11_N	PF00679	PF03946	826-914	11	44	0.250
Uterus/Uterus-AdenoCA	EFTUD2	RPS23	ENST00000590124	ENSP00000392094	ENSP00000296674	GTP_EFTU_D2	Ribosom_S12_S23	PF03144	PF00164	491-566	11	44	0.250
Uterus/Uterus-AdenoCA	EFTUD2	MRPS12	ENST00000590124	ENSP00000392094	ENSP00000308845	GTP_EFTU_D2	Ribosom_S12_S23	PF03144	PF00164	491-566	11	44	0.250
Uterus/Uterus-AdenoCA	POLD1	POLE	ENST00000593981	ENSP00000406046	ENSP00000322570	DNA_pol_B	DNA_pol_B	PF00136	PF00136	550-978	11	44	0.250
Uterus/Uterus-AdenoCA	POLD1	POLA1	ENST00000593981	ENSP00000406046	ENSP00000368349	DNA_pol_B	DNA_pol_B	PF00136	PF00136	550-978	11	44	0.250
Uterus/Uterus-AdenoCA	MDM2	NEDD8	ENST00000428863	ENSP00000417281	ENSP00000250495	zf-RanBP	ubiquitin	PF00641	PF00240	305-334	11	44	0.250
Uterus/Uterus-AdenoCA	MDM2	RPS27A	ENST00000428863	ENSP00000417281	ENSP00000272317	zf-RanBP	ubiquitin	PF00641	PF00240	305-334	11	44	0.250
Uterus/Uterus-AdenoCA	MDM2	UBB	ENST00000428863	ENSP00000417281	ENSP00000304697	zf-RanBP	ubiquitin	PF00641	PF00240	305-334	11	44	0.250
Uterus/Uterus-AdenoCA	MDM2	UBC	ENST00000428863	ENSP00000417281	ENSP00000344818	zf-RanBP	ubiquitin	PF00641	PF00240	305-334	11	44	0.250
Uterus/Uterus-AdenoCA	MDM2	UBA52	ENST00000428863	ENSP00000417281	ENSP00000388107	zf-RanBP	ubiquitin	PF00641	PF00240	305-334	11	44	0.250
Uterus/Uterus-AdenoCA	MDM2	RPL11	ENST00000428863	ENSP00000417281	ENSP00000363676	zf-RanBP	Ribosomal_L5	PF00641	PF00281	305-334	11	44	0.250
Uterus/Uterus-AdenoCA	MDM2	MDM4	ENST00000428863	ENSP00000417281	ENSP00000356150	SWIB	SWIB	PF02201	PF02201	33-108	11	44	0.250
Uterus/Uterus-AdenoCA	MDM2	TP53	ENST00000428863	ENSP00000417281	ENSP00000269305	SWIB	P53_TAD	PF02201	PF08563	33-108	11	44	0.250
Kidney/Kidney-RCC	MAPK7	MAP2K5	ENST00000299612	ENSP00000311005	ENSP00000178640	Pkinase	Pkinase	PF00069	PF00069	55-347	29	117	0.248
Kidney/Kidney-RCC	MAPK7	MAPK1	ENST00000299612	ENSP00000311005	ENSP00000215832	Pkinase	Pkinase	PF00069	PF00069	55-347	29	117	0.248
Kidney/Kidney-RCC	MAPK7	MAPK3	ENST00000299612	ENSP00000311005	ENSP00000263025	Pkinase	Pkinase	PF00069	PF00069	55-347	29	117	0.248
Kidney/Kidney-RCC	MAPK7	RPS6KA3	ENST00000299612	ENSP00000311005	ENSP00000368884	Pkinase	Pkinase	PF00069	PF00069	55-347	29	117	0.248
Kidney/Kidney-RCC	MAPK7	RPS6KA2	ENST00000299612	ENSP00000311005	ENSP00000427015	Pkinase	Pkinase	PF00069	PF00069	55-347	29	117	0.248
Kidney/Kidney-RCC	MAPK7	RPS6KA1	ENST00000299612	ENSP00000311005	ENSP00000435412	Pkinase	Pkinase	PF00069	PF00069	55-347	29	117	0.248
Kidney/Kidney-RCC	MAPK7	MAP2K6	ENST00000299612	ENSP00000311005	ENSP00000468348	Pkinase	Pkinase	PF00069	PF00069	55-347	29	117	0.248
Kidney/Kidney-RCC	MAPK7	DUSP1	ENST00000299612	ENSP00000311005	ENSP00000239223	Pkinase	Rhodanese	PF00069	PF00581	55-347	29	117	0.248
Kidney/Kidney-RCC	MAPK7	DUSP4	ENST00000299612	ENSP00000311005	ENSP00000240100	Pkinase	Rhodanese	PF00069	PF00581	55-347	29	117	0.248
Kidney/Kidney-RCC	MAPK7	DUSP6	ENST00000299612	ENSP00000311005	ENSP00000279488	Pkinase	Rhodanese	PF00069	PF00581	55-347	29	117	0.248
Kidney/Kidney-RCC	MAPK7	DUSP7	ENST00000299612	ENSP00000311005	ENSP00000417183	Pkinase	Rhodanese	PF00069	PF00581	55-347	29	117	0.248
Kidney/Kidney-RCC	MAPK7	DUSP3	ENST00000299612	ENSP00000311005	ENSP00000226004	Pkinase	DSPc	PF00069	PF00782	55-347	29	117	0.248
Ovary/Ovary-AdenoCA	NF1	RRAS	ENST00000356175	ENSP00000351015	ENSP00000246792	RasGAP	Ras	PF00616	PF00071	1256-1451	27	110	0.245
Ovary/Ovary-AdenoCA	NF1	MRAS	ENST00000356175	ENSP00000351015	ENSP00000289104	RasGAP	Ras	PF00616	PF00071	1256-1451	27	110	0.245
Ovary/Ovary-AdenoCA	NF1	HRAS	ENST00000356175	ENSP00000351015	ENSP00000309845	RasGAP	Ras	PF00616	PF00071	1256-1451	27	110	0.245
Ovary/Ovary-AdenoCA	NF1	NRAS	ENST00000356175	ENSP00000351015	ENSP00000358548	RasGAP	Ras	PF00616	PF00071	1256-1451	27	110	0.245
Lung/Lung-AdenoCA	RPL13	MRPL4	ENST00000563270	ENSP00000307889	ENSP00000253099	Ribosomal_L13e	Ribosomal_L4	PF01294	PF00573	8-185	9	37	0.243
Lung/Lung-AdenoCA	RPL13	RPL4	ENST00000563270	ENSP00000307889	ENSP00000311430	Ribosomal_L13e	Ribosomal_L4	PF01294	PF00573	8-185	9	37	0.243
Lung/Lung-AdenoCA	RPL13	MRPL15	ENST00000563270	ENSP00000307889	ENSP00000260102	Ribosomal_L13e	Ribosomal_L18e	PF01294	PF00828	8-185	9	37	0.243
Lung/Lung-AdenoCA	RPL13	RPL27A	ENST00000563270	ENSP00000307889	ENSP00000346015	Ribosomal_L13e	Ribosomal_L18e	PF01294	PF00828	8-185	9	37	0.243
Lung/Lung-AdenoCA	RPL13	RPL18	ENST00000563270	ENSP00000307889	ENSP00000447001	Ribosomal_L13e	Ribosomal_L18e	PF01294	PF00828	8-185	9	37	0.243
Lung/Lung-AdenoCA	RPL13	RPL36	ENST00000563270	ENSP00000307889	ENSP00000252543	Ribosomal_L13e	Ribosomal_L36e	PF01294	PF01158	8-185	9	37	0.243
Lung/Lung-AdenoCA	DTNA	DMD	ENST00000590598	ENSP00000382064	ENSP00000354923	EF-hand_2	WW	PF09068	PF00397	15-140	9	37	0.243
Lung/Lung-AdenoCA	DTNA	UTRN	ENST00000590598	ENSP00000382064	ENSP00000356515	EF-hand_2	WW	PF09068	PF00397	15-140	9	37	0.243
Stomach/Stomach-AdenoCA	WDR3	AGAP10	ENST00000369441	ENSP00000308179	ENSP00000407436	WD40	PH	PF00400	PF00169	666-703	7	29	0.241
Stomach/Stomach-AdenoCA	WDR3	RRP9	ENST00000369441	ENSP00000308179	ENSP00000232888	WD40	WD40	PF00400	PF00400	666-703	7	29	0.241
Stomach/Stomach-AdenoCA	WDR3	WDR12	ENST00000369441	ENSP00000308179	ENSP00000261015	WD40	WD40	PF00400	PF00400	666-703	7	29	0.241
Stomach/Stomach-AdenoCA	WDR3	PWP2	ENST00000369441	ENSP00000308179	ENSP00000291576	WD40	WD40	PF00400	PF00400	666-703	7	29	0.241
Stomach/Stomach-AdenoCA	WDR3	UTP15	ENST00000369441	ENSP00000308179	ENSP00000296792	WD40	WD40	PF00400	PF00400	666-703	7	29	0.241
Stomach/Stomach-AdenoCA	WDR3	DCAF13	ENST00000369441	ENSP00000308179	ENSP00000297579	WD40	WD40	PF00400	PF00400	666-703	7	29	0.241
Stomach/Stomach-AdenoCA	WDR3	WDR75	ENST00000369441	ENSP00000308179	ENSP00000314193	WD40	WD40	PF00400	PF00400	666-703	7	29	0.241
Stomach/Stomach-AdenoCA	WDR3	CIRH1A	ENST00000369441	ENSP00000308179	ENSP00000327179	WD40	WD40	PF00400	PF00400	666-703	7	29	0.241
Stomach/Stomach-AdenoCA	WDR3	WDR46	ENST00000369441	ENSP00000308179	ENSP00000363746	WD40	WD40	PF00400	PF00400	666-703	7	29	0.241
Stomach/Stomach-AdenoCA	WDR3	WDR43	ENST00000369441	ENSP00000308179	ENSP00000384302	WD40	WD40	PF00400	PF00400	666-703	7	29	0.241
Stomach/Stomach-AdenoCA	WDR3	WDR36	ENST00000369441	ENSP00000308179	ENSP00000423067	WD40	WD40	PF00400	PF00400	666-703	7	29	0.241
Stomach/Stomach-AdenoCA	WDR3	TBL3	ENST00000369441	ENSP00000308179	ENSP00000454836	WD40	WD40	PF00400	PF00400	666-703	7	29	0.241
Stomach/Stomach-AdenoCA	WDR3	UTP18	ENST00000369441	ENSP00000308179	ENSP00000225298	WD40	Apc4_WD40	PF00400	PF12894	666-703	7	29	0.241
Pancreas/Panc-AdenoCA	SHPK	SRC	ENST00000572919	ENSP00000459962	ENSP00000350941	Ank_2	SH3_1	PF12796	PF00018	206-294	18	75	0.240
Pancreas/Panc-AdenoCA	SHPK	TRPA1	ENST00000572919	ENSP00000459962	ENSP00000262209	Ank_2	Ank	PF12796	PF00023	206-294	18	75	0.240
Pancreas/Panc-AdenoCA	SHPK	PRKCE	ENST00000572919	ENSP00000459962	ENSP00000306124	Ank_2	Pkinase	PF12796	PF00069	206-294	18	75	0.240
Ovary/Ovary-AdenoCA	EDEM3	MAN1B1	ENST00000439962	ENSP00000318147	ENSP00000360645	Glyco_hydro_47	Glyco_hydro_47	PF01532	PF01532	59-498	26	110	0.236
Blood/Lymph-CLL	SLC16A3	SLC16A8	ENST00000583025	ENSP00000376150	ENSP00000321735	MFS_1	MFS_1	PF07690	PF07690	28-371	16	68	0.235
Blood/Lymph-CLL	SLC16A3	SLC16A1	ENST00000583025	ENSP00000376150	ENSP00000358640	MFS_1	MFS_1	PF07690	PF07690	28-371	16	68	0.235
Colon/ColoRect-AdenoCA	RPA3	RPA1	ENST00000406109	ENSP00000223129	ENSP00000254719	Rep_fac-A_3	tRNA_anti-codon	PF08661	PF01336	5-113	12	51	0.235
Colon/ColoRect-AdenoCA	RPA3	RPA4	ENST00000406109	ENSP00000223129	ENSP00000362131	Rep_fac-A_3	tRNA_anti-codon	PF08661	PF01336	5-113	12	51	0.235
Colon/ColoRect-AdenoCA	RPA3	RPA2	ENST00000406109	ENSP00000223129	ENSP00000363021	Rep_fac-A_3	tRNA_anti-codon	PF08661	PF01336	5-113	12	51	0.235
Colon/ColoRect-AdenoCA	HERC1	UBC	ENST00000558324	ENSP00000390158	ENSP00000344818	HECT	ubiquitin	PF00632	PF00240	4570-4838	12	51	0.235
Colon/ColoRect-AdenoCA	PPP2R5D	PPP2CB	ENST00000470467	ENSP00000417963	ENSP00000221138	B56	Metallophos	PF01603	PF00149	102-514	12	51	0.235
Colon/ColoRect-AdenoCA	PPP2R5D	PPP4C	ENST00000470467	ENSP00000417963	ENSP00000279387	B56	Metallophos	PF01603	PF00149	102-514	12	51	0.235
Colon/ColoRect-AdenoCA	PPP2R5D	PPP1CA	ENST00000470467	ENSP00000417963	ENSP00000326031	B56	Metallophos	PF01603	PF00149	102-514	12	51	0.235
Colon/ColoRect-AdenoCA	PPP2R5D	PPP1CC	ENST00000470467	ENSP00000417963	ENSP00000335084	B56	Metallophos	PF01603	PF00149	102-514	12	51	0.235
Colon/ColoRect-AdenoCA	PPP2R5D	PPP2CA	ENST00000470467	ENSP00000417963	ENSP00000418447	B56	Metallophos	PF01603	PF00149	102-514	12	51	0.235
Colon/ColoRect-AdenoCA	PPP2R5D	PPP2R1B	ENST00000470467	ENSP00000417963	ENSP00000311344	B56	HEAT_2	PF01603	PF13646	102-514	12	51	0.235
Colon/ColoRect-AdenoCA	PPP2R5D	PPP2R1A	ENST00000470467	ENSP00000417963	ENSP00000324804	B56	HEAT_2	PF01603	PF13646	102-514	12	51	0.235
Colon/ColoRect-AdenoCA	RBM7	SF3B2	ENST00000544313	ENSP00000439918	ENSP00000318861	RRM_1	PSP	PF00076	PF04046	12-81	12	51	0.235
Muscle/Bone-Leiomyo	PABPC1	RPS6KB1	ENST00000520868	ENSP00000313007	ENSP00000225577	RRM_1	Pkinase	PF00076	PF00069	296-363	8	34	0.235
Muscle/Bone-Leiomyo	PABPC1	PRKCE	ENST00000520868	ENSP00000313007	ENSP00000306124	RRM_1	Pkinase	PF00076	PF00069	296-363	8	34	0.235
Muscle/Bone-Leiomyo	PABPC1	PABPN1	ENST00000520868	ENSP00000313007	ENSP00000216727	RRM_1	RRM_1	PF00076	PF00076	296-363	8	34	0.235
Muscle/Bone-Leiomyo	PABPC1	EIF3G	ENST00000520868	ENSP00000313007	ENSP00000253108	RRM_1	RRM_1	PF00076	PF00076	296-363	8	34	0.235
Muscle/Bone-Leiomyo	PABPC1	EIF4B	ENST00000520868	ENSP00000313007	ENSP00000262056	RRM_1	RRM_1	PF00076	PF00076	296-363	8	34	0.235
Muscle/Bone-Leiomyo	PABPC1	RNPS1	ENST00000520868	ENSP00000313007	ENSP00000301730	RRM_1	RRM_1	PF00076	PF00076	296-363	8	34	0.235
Muscle/Bone-Leiomyo	PABPC1	HNRNPD	ENST00000520868	ENSP00000313007	ENSP00000313199	RRM_1	RRM_1	PF00076	PF00076	296-363	8	34	0.235
Muscle/Bone-Leiomyo	PABPC1	NCBP2	ENST00000520868	ENSP00000313007	ENSP00000326806	RRM_1	RRM_1	PF00076	PF00076	296-363	8	34	0.235
Muscle/Bone-Leiomyo	PABPC1	HNRNPA1	ENST00000520868	ENSP00000313007	ENSP00000341826	RRM_1	RRM_1	PF00076	PF00076	296-363	8	34	0.235
Muscle/Bone-Leiomyo	PABPC1	EIF3B	ENST00000520868	ENSP00000313007	ENSP00000354125	RRM_1	RRM_1	PF00076	PF00076	296-363	8	34	0.235
Muscle/Bone-Leiomyo	PABPC1	BCL2L2-PABPN1	ENST00000520868	ENSP00000313007	ENSP00000451320	RRM_1	RRM_1	PF00076	PF00076	296-363	8	34	0.235
Muscle/Bone-Leiomyo	PABPC1	RPS23	ENST00000520868	ENSP00000313007	ENSP00000296674	RRM_1	Ribosom_S12_S23	PF00076	PF00164	296-363	8	34	0.235
Muscle/Bone-Leiomyo	PABPC1	CSDE1	ENST00000520868	ENSP00000313007	ENSP00000407724	RRM_1	CSD	PF00076	PF00313	296-363	8	34	0.235
Muscle/Bone-Leiomyo	PABPC1	MAGOH	ENST00000520868	ENSP00000313007	ENSP00000360525	RRM_1	Mago_nashi	PF00076	PF02792	296-363	8	34	0.235
Muscle/Bone-Leiomyo	PABPC1	RPL23A	ENST00000520868	ENSP00000313007	ENSP00000389103	RRM_1	Ribosomal_L23eN	PF00076	PF03939	296-363	8	34	0.235
Muscle/Bone-Leiomyo	PABPC1	NCBP1	ENST00000520868	ENSP00000313007	ENSP00000364289	RRM_1	MIF4G_like	PF00076	PF09088	296-363	8	34	0.235
Muscle/Bone-Leiomyo	PABPC1	TNRC6C	ENST00000520868	ENSP00000313007	ENSP00000336783	RRM_1	RRM_5	PF00076	PF13893	296-363	8	34	0.235
Muscle/Bone-Leiomyo	PABPC1	TNRC6A	ENST00000520868	ENSP00000313007	ENSP00000379144	RRM_1	RRM_5	PF00076	PF13893	296-363	8	34	0.235
Muscle/Bone-Leiomyo	PABPC1	CNOT4	ENST00000520868	ENSP00000313007	ENSP00000445508	RRM_1	RRM_5	PF00076	PF13893	296-363	8	34	0.235
Kidney/Kidney-ChRCC	RGL4	HRAS	ENST00000452208	ENSP00000290691	ENSP00000309845	RasGEF	Ras	PF00617	PF00071	217-420	10	43	0.233
Kidney/Kidney-RCC	CS	ACLY	ENST00000549143	ENSP00000342056	ENSP00000253792	Citrate_synt	Citrate_synt	PF00285	PF00285	71-449	27	117	0.231
Uterus/Uterus-AdenoCA	PPP5C	CDC16	ENST00000391919	ENSP00000012443	ENSP00000348554	TPR_1	TPR_8	PF00515	PF13181	97-129	10	44	0.227
Uterus/Uterus-AdenoCA	ITGB4	GRB2	ENST00000578318	ENSP00000200181	ENSP00000339007	fn3	SH2	PF00041	PF00017	1642-1727	10	44	0.227
Uterus/Uterus-AdenoCA	ITGB4	SHC1	ENST00000578318	ENSP00000200181	ENSP00000401303	fn3	SH2	PF00041	PF00017	1642-1727	10	44	0.227
Uterus/Uterus-AdenoCA	ITGB4	LAMB1	ENST00000578318	ENSP00000200181	ENSP00000222399	fn3	Laminin_EGF	PF00041	PF00053	1642-1727	10	44	0.227
Uterus/Uterus-AdenoCA	ITGB4	LAMA5	ENST00000578318	ENSP00000200181	ENSP00000252999	fn3	Laminin_EGF	PF00041	PF00053	1642-1727	10	44	0.227
Uterus/Uterus-AdenoCA	ITGB4	LAMC1	ENST00000578318	ENSP00000200181	ENSP00000258341	fn3	Laminin_EGF	PF00041	PF00053	1642-1727	10	44	0.227
Uterus/Uterus-AdenoCA	ITGB4	LAMC2	ENST00000578318	ENSP00000200181	ENSP00000264144	fn3	Laminin_EGF	PF00041	PF00053	1642-1727	10	44	0.227
Uterus/Uterus-AdenoCA	ITGB4	LAMB2	ENST00000578318	ENSP00000200181	ENSP00000307156	fn3	Laminin_EGF	PF00041	PF00053	1642-1727	10	44	0.227
Uterus/Uterus-AdenoCA	ITGB4	LAMA3	ENST00000578318	ENSP00000200181	ENSP00000324532	fn3	Laminin_EGF	PF00041	PF00053	1642-1727	10	44	0.227
Uterus/Uterus-AdenoCA	ITGB4	LAMB3	ENST00000578318	ENSP00000200181	ENSP00000348384	fn3	Laminin_EGF	PF00041	PF00053	1642-1727	10	44	0.227
Uterus/Uterus-AdenoCA	ITGB4	LAMA1	ENST00000578318	ENSP00000200181	ENSP00000374309	fn3	Laminin_EGF	PF00041	PF00053	1642-1727	10	44	0.227
Uterus/Uterus-AdenoCA	ITGB4	LAMA2	ENST00000578318	ENSP00000200181	ENSP00000400365	fn3	Laminin_EGF	PF00041	PF00053	1642-1727	10	44	0.227
Uterus/Uterus-AdenoCA	ITGB4	AKT1	ENST00000578318	ENSP00000200181	ENSP00000270202	fn3	Pkinase	PF00041	PF00069	1642-1727	10	44	0.227
Uterus/Uterus-AdenoCA	ITGB4	PRKCA	ENST00000578318	ENSP00000200181	ENSP00000408695	fn3	Pkinase	PF00041	PF00069	1642-1727	10	44	0.227
Uterus/Uterus-AdenoCA	ITGB4	HRAS	ENST00000578318	ENSP00000200181	ENSP00000309845	fn3	Ras	PF00041	PF00071	1642-1727	10	44	0.227
Uterus/Uterus-AdenoCA	ITGB4	PLEC	ENST00000578318	ENSP00000200181	ENSP00000323856	fn3	CH	PF00041	PF00307	1642-1727	10	44	0.227
Uterus/Uterus-AdenoCA	ITGB4	ITGB1	ENST00000578318	ENSP00000200181	ENSP00000303351	fn3	Integrin_beta	PF00041	PF00362	1642-1727	10	44	0.227
Uterus/Uterus-AdenoCA	ITGB4	ERBB3	ENST00000578318	ENSP00000200181	ENSP00000267101	fn3	Recep_L_domain	PF00041	PF01030	1642-1727	10	44	0.227
Uterus/Uterus-AdenoCA	ITGB4	EGFR	ENST00000578318	ENSP00000200181	ENSP00000275493	fn3	Recep_L_domain	PF00041	PF01030	1642-1727	10	44	0.227
Uterus/Uterus-AdenoCA	ITGB4	ITGAV	ENST00000578318	ENSP00000200181	ENSP00000261023	Integrin_beta	FG-GAP	PF00362	PF01839	37-453	10	44	0.227
Uterus/Uterus-AdenoCA	ITGB4	ITGA2B	ENST00000578318	ENSP00000200181	ENSP00000262407	Integrin_beta	FG-GAP	PF00362	PF01839	37-453	10	44	0.227
Uterus/Uterus-AdenoCA	ITGB4	ITGA1	ENST00000578318	ENSP00000200181	ENSP00000282588	Integrin_beta	FG-GAP	PF00362	PF01839	37-453	10	44	0.227
Uterus/Uterus-AdenoCA	ITGB4	ITGA5	ENST00000578318	ENSP00000200181	ENSP00000293379	Integrin_beta	FG-GAP	PF00362	PF01839	37-453	10	44	0.227
Uterus/Uterus-AdenoCA	ITGB4	ITGAL	ENST00000578318	ENSP00000200181	ENSP00000349252	Integrin_beta	FG-GAP	PF00362	PF01839	37-453	10	44	0.227
Uterus/Uterus-AdenoCA	ITGB4	ITGA8	ENST00000578318	ENSP00000200181	ENSP00000367316	Integrin_beta	FG-GAP	PF00362	PF01839	37-453	10	44	0.227
Uterus/Uterus-AdenoCA	ITGB4	ITGA7	ENST00000578318	ENSP00000200181	ENSP00000452120	Integrin_beta	FG-GAP	PF00362	PF01839	37-453	10	44	0.227
Uterus/Uterus-AdenoCA	ITGB4	ITGA3	ENST00000578318	ENSP00000200181	ENSP00000007722	Integrin_beta	Integrin_alpha2	PF00362	PF08441	37-453	10	44	0.227
Uterus/Uterus-AdenoCA	ITGB4	ITGA9	ENST00000578318	ENSP00000200181	ENSP00000264741	Integrin_beta	Integrin_alpha2	PF00362	PF08441	37-453	10	44	0.227
Uterus/Uterus-AdenoCA	ITGB4	ITGA6	ENST00000578318	ENSP00000200181	ENSP00000386896	Integrin_beta	Integrin_alpha2	PF00362	PF08441	37-453	10	44	0.227
Uterus/Uterus-AdenoCA	CDK7	PRKAR1B	ENST00000514676	ENSP00000256443	ENSP00000353415	Pkinase	cNMP_binding	PF00069	PF00027	12-295	10	44	0.227
Uterus/Uterus-AdenoCA	CDK7	ACVR1C	ENST00000514676	ENSP00000256443	ENSP00000243349	Pkinase	Pkinase	PF00069	PF00069	12-295	10	44	0.227
Uterus/Uterus-AdenoCA	CDK7	CDK4	ENST00000514676	ENSP00000256443	ENSP00000257904	Pkinase	Pkinase	PF00069	PF00069	12-295	10	44	0.227
Uterus/Uterus-AdenoCA	CDK7	ACVR1	ENST00000514676	ENSP00000256443	ENSP00000263640	Pkinase	Pkinase	PF00069	PF00069	12-295	10	44	0.227
Uterus/Uterus-AdenoCA	CDK7	CDK6	ENST00000514676	ENSP00000256443	ENSP00000265734	Pkinase	Pkinase	PF00069	PF00069	12-295	10	44	0.227
Uterus/Uterus-AdenoCA	CDK7	CDK2	ENST00000514676	ENSP00000256443	ENSP00000266970	Pkinase	Pkinase	PF00069	PF00069	12-295	10	44	0.227
Uterus/Uterus-AdenoCA	CDK7	PRKACA	ENST00000514676	ENSP00000256443	ENSP00000309591	Pkinase	Pkinase	PF00069	PF00069	12-295	10	44	0.227
Uterus/Uterus-AdenoCA	CDK7	CHUK	ENST00000514676	ENSP00000256443	ENSP00000359424	Pkinase	Pkinase	PF00069	PF00069	12-295	10	44	0.227
Uterus/Uterus-AdenoCA	CDK7	PRKACB	ENST00000514676	ENSP00000256443	ENSP00000359719	Pkinase	Pkinase	PF00069	PF00069	12-295	10	44	0.227
Uterus/Uterus-AdenoCA	CDK7	CDK9	ENST00000514676	ENSP00000256443	ENSP00000362361	Pkinase	Pkinase	PF00069	PF00069	12-295	10	44	0.227
Uterus/Uterus-AdenoCA	CDK7	CDK8	ENST00000514676	ENSP00000256443	ENSP00000370938	Pkinase	Pkinase	PF00069	PF00069	12-295	10	44	0.227
Uterus/Uterus-AdenoCA	CDK7	CDK1	ENST00000514676	ENSP00000256443	ENSP00000378699	Pkinase	Pkinase	PF00069	PF00069	12-295	10	44	0.227
Uterus/Uterus-AdenoCA	CDK7	CDK3	ENST00000514676	ENSP00000256443	ENSP00000400088	Pkinase	Pkinase	PF00069	PF00069	12-295	10	44	0.227
Uterus/Uterus-AdenoCA	CDK7	CDK5	ENST00000514676	ENSP00000256443	ENSP00000419782	Pkinase	Pkinase	PF00069	PF00069	12-295	10	44	0.227
Uterus/Uterus-AdenoCA	CDK7	IKBKB	ENST00000514676	ENSP00000256443	ENSP00000430684	Pkinase	Pkinase	PF00069	PF00069	12-295	10	44	0.227
Uterus/Uterus-AdenoCA	CDK7	PHKG2	ENST00000514676	ENSP00000256443	ENSP00000455607	Pkinase	Pkinase	PF00069	PF00069	12-295	10	44	0.227
Uterus/Uterus-AdenoCA	CDK7	CCNA1	ENST00000514676	ENSP00000256443	ENSP00000255465	Pkinase	Cyclin_N	PF00069	PF00134	12-295	10	44	0.227
Uterus/Uterus-AdenoCA	CDK7	CCNB1	ENST00000514676	ENSP00000256443	ENSP00000256442	Pkinase	Cyclin_N	PF00069	PF00134	12-295	10	44	0.227
Uterus/Uterus-AdenoCA	CDK7	CCNH	ENST00000514676	ENSP00000256443	ENSP00000256897	Pkinase	Cyclin_N	PF00069	PF00134	12-295	10	44	0.227
Uterus/Uterus-AdenoCA	CDK7	CCNT1	ENST00000514676	ENSP00000256443	ENSP00000261900	Pkinase	Cyclin_N	PF00069	PF00134	12-295	10	44	0.227
Uterus/Uterus-AdenoCA	CDK7	CCNB2	ENST00000514676	ENSP00000256443	ENSP00000288207	Pkinase	Cyclin_N	PF00069	PF00134	12-295	10	44	0.227
Uterus/Uterus-AdenoCA	CDK7	CCNC	ENST00000514676	ENSP00000256443	ENSP00000428982	Pkinase	Cyclin_N	PF00069	PF00134	12-295	10	44	0.227
Uterus/Uterus-AdenoCA	CDK7	CDKN1C	ENST00000514676	ENSP00000256443	ENSP00000411552	Pkinase	CDI	PF00069	PF02234	12-295	10	44	0.227
Uterus/Uterus-AdenoCA	BUD13	U2AF2	ENST00000419189	ENSP00000260210	ENSP00000307863	Bud13	RRM_1	PF09736	PF00076	460-603	10	44	0.227
Uterus/Uterus-AdenoCA	BUD13	RBMX2	ENST00000419189	ENSP00000260210	ENSP00000339090	Bud13	RRM_1	PF09736	PF00076	460-603	10	44	0.227
Uterus/Uterus-AdenoCA	MCCC1	MCCC2	ENST00000497830	ENSP00000265594	ENSP00000343657	Biotin_lipoyl	Carboxyl_trans	PF00364	PF01039	651-713	10	44	0.227
Uterus/Uterus-AdenoCA	MCCC1	PCCB	ENST00000497830	ENSP00000265594	ENSP00000419027	Biotin_lipoyl	Carboxyl_trans	PF00364	PF01039	651-713	10	44	0.227
Uterus/Uterus-AdenoCA	MCCC1	HLCS	ENST00000497830	ENSP00000265594	ENSP00000338387	Biotin_lipoyl	BPL_C	PF00364	PF02237	651-713	10	44	0.227
Uterus/Uterus-AdenoCA	ASPSCR1	VCP	ENST00000583744	ENSP00000302176	ENSP00000351777	UBX	CDC48_N	PF00789	PF02359	387-460	10	44	0.227
Uterus/Uterus-AdenoCA	CCBL1	AADAT	ENST00000320665	ENSP00000302227	ENSP00000226840	Aminotran_1_2	Aminotran_1_2	PF00155	PF00155	29-409	10	44	0.227
Uterus/Uterus-AdenoCA	CCBL1	CTH	ENST00000320665	ENSP00000302227	ENSP00000359976	Aminotran_1_2	Aminotran_1_2	PF00155	PF00155	29-409	10	44	0.227
Uterus/Uterus-AdenoCA	TRMT61B	TRMT6	ENST00000419999	ENSP00000302801	ENSP00000203001	GCD14	Gcd10p	PF08704	PF04189	217-467	10	44	0.227
Uterus/Uterus-AdenoCA	AGAP1	RHOA	ENST00000453371	ENSP00000307634	ENSP00000400175	Ras	Ras	PF00071	PF00071	73-231	10	44	0.227
Uterus/Uterus-AdenoCA	TCF4	ID2	ENST00000565393	ENSP00000346440	ENSP00000234091	HLH	HLH	PF00010	PF00010	569-622	10	44	0.227
Uterus/Uterus-AdenoCA	TCF4	TWIST1	ENST00000565393	ENSP00000346440	ENSP00000242261	HLH	HLH	PF00010	PF00010	569-622	10	44	0.227
Uterus/Uterus-AdenoCA	TCF4	MYOD1	ENST00000565393	ENSP00000346440	ENSP00000250003	HLH	HLH	PF00010	PF00010	569-622	10	44	0.227
Uterus/Uterus-AdenoCA	TCF4	ASCL1	ENST00000565393	ENSP00000346440	ENSP00000266744	HLH	HLH	PF00010	PF00010	569-622	10	44	0.227
Uterus/Uterus-AdenoCA	TCF4	TAL1	ENST00000565393	ENSP00000346440	ENSP00000294339	HLH	HLH	PF00010	PF00010	569-622	10	44	0.227
Uterus/Uterus-AdenoCA	TCF4	ATOH1	ENST00000565393	ENSP00000346440	ENSP00000302216	HLH	HLH	PF00010	PF00010	569-622	10	44	0.227
Uterus/Uterus-AdenoCA	TCF4	TWIST2	ENST00000565393	ENSP00000346440	ENSP00000405176	HLH	HLH	PF00010	PF00010	569-622	10	44	0.227
Uterus/Uterus-AdenoCA	RABEP2	RAB5A	ENST00000357573	ENSP00000350934	ENSP00000273047	Rab5-bind	Ras	PF09311	PF00071	347-514	10	44	0.227
Uterus/Uterus-AdenoCA	RABEP2	RABGEF1	ENST00000357573	ENSP00000350934	ENSP00000284957	Rab5-bind	VPS9	PF09311	PF02204	347-514	10	44	0.227
Uterus/Uterus-AdenoCA	CYP2D6	CYP2A6	ENST00000360124	ENSP00000353820	ENSP00000301141	p450	p450	PF00067	PF00067	34-494	10	44	0.227
Uterus/Uterus-AdenoCA	CYP2D6	CYP2A13	ENST00000360124	ENSP00000353820	ENSP00000332679	p450	p450	PF00067	PF00067	34-494	10	44	0.227
Uterus/Uterus-AdenoCA	CYP2D6	CYP3A4	ENST00000360124	ENSP00000353820	ENSP00000337915	p450	p450	PF00067	PF00067	34-494	10	44	0.227
Uterus/Uterus-AdenoCA	CYP2D6	CYP2C19	ENST00000360124	ENSP00000353820	ENSP00000360372	p450	p450	PF00067	PF00067	34-494	10	44	0.227
Uterus/Uterus-AdenoCA	CYP2D6	CYP1A1	ENST00000360124	ENSP00000353820	ENSP00000369050	p450	p450	PF00067	PF00067	34-494	10	44	0.227
Uterus/Uterus-AdenoCA	UCK2	CMPK1	ENST00000469256	ENSP00000356853	ENSP00000360939	AAA_18	AAA_18	PF13238	PF13238	23-187	10	44	0.227
Uterus/Uterus-AdenoCA	IRAK1	NFKBIA	ENST00000444230	ENSP00000358997	ENSP00000216797	Pkinase	Ank_2	PF00069	PF12796	216-516	10	44	0.227
Uterus/Uterus-AdenoCA	ZBTB17	GFI1	ENST00000440560	ENSP00000364895	ENSP00000294702	zf-H2C2_2	zf-C2H2	PF13465	PF00096	600-624	10	44	0.227
Uterus/Uterus-AdenoCA	ZBTB17	SP1	ENST00000440560	ENSP00000364895	ENSP00000329357	zf-H2C2_2	zf-H2C2_2	PF13465	PF13465	600-624	10	44	0.227
Uterus/Uterus-AdenoCA	RPL23	MRPL3	ENST00000245857	ENSP00000377865	ENSP00000264995	Ribosomal_L14	Ribosomal_L3	PF00238	PF00297	21-138	10	44	0.227
Uterus/Uterus-AdenoCA	RPL23	RPL3L	ENST00000245857	ENSP00000377865	ENSP00000268661	Ribosomal_L14	Ribosomal_L3	PF00238	PF00297	21-138	10	44	0.227
Uterus/Uterus-AdenoCA	RPL23	RPL3	ENST00000245857	ENSP00000377865	ENSP00000346001	Ribosomal_L14	Ribosomal_L3	PF00238	PF00297	21-138	10	44	0.227
Uterus/Uterus-AdenoCA	RPL23	RSL24D1	ENST00000245857	ENSP00000377865	ENSP00000260443	Ribosomal_L14	Ribosomal_L24e	PF00238	PF01246	21-138	10	44	0.227
Uterus/Uterus-AdenoCA	RPL23	RPL24	ENST00000245857	ENSP00000377865	ENSP00000377640	Ribosomal_L14	Ribosomal_L24e	PF00238	PF01246	21-138	10	44	0.227
Uterus/Uterus-AdenoCA	RPL23	EIF6	ENST00000245857	ENSP00000377865	ENSP00000363559	Ribosomal_L14	eIF-6	PF00238	PF01912	21-138	10	44	0.227
Uterus/Uterus-AdenoCA	TBXA2R	P2RY10	ENST00000589966	ENSP00000393333	ENSP00000171757	7tm_1	7tm_1	PF00001	PF00001	42-308	10	44	0.227
Uterus/Uterus-AdenoCA	TBXA2R	BDKRB1	ENST00000589966	ENSP00000393333	ENSP00000216629	7tm_1	7tm_1	PF00001	PF00001	42-308	10	44	0.227
Uterus/Uterus-AdenoCA	TBXA2R	PROKR2	ENST00000589966	ENSP00000393333	ENSP00000217270	7tm_1	7tm_1	PF00001	PF00001	42-308	10	44	0.227
Uterus/Uterus-AdenoCA	TBXA2R	MLNR	ENST00000589966	ENSP00000393333	ENSP00000218721	7tm_1	7tm_1	PF00001	PF00001	42-308	10	44	0.227
Uterus/Uterus-AdenoCA	TBXA2R	GNRHR	ENST00000589966	ENSP00000393333	ENSP00000226413	7tm_1	7tm_1	PF00001	PF00001	42-308	10	44	0.227
Uterus/Uterus-AdenoCA	TBXA2R	KISS1R	ENST00000589966	ENSP00000393333	ENSP00000234371	7tm_1	7tm_1	PF00001	PF00001	42-308	10	44	0.227
Uterus/Uterus-AdenoCA	TBXA2R	GHSR	ENST00000589966	ENSP00000393333	ENSP00000241256	7tm_1	7tm_1	PF00001	PF00001	42-308	10	44	0.227
Uterus/Uterus-AdenoCA	TBXA2R	FFAR2	ENST00000589966	ENSP00000393333	ENSP00000246549	7tm_1	7tm_1	PF00001	PF00001	42-308	10	44	0.227
Uterus/Uterus-AdenoCA	TBXA2R	FFAR1	ENST00000589966	ENSP00000393333	ENSP00000246553	7tm_1	7tm_1	PF00001	PF00001	42-308	10	44	0.227
[truncated: 35,505 more rows]
