# Supplementary material for: Pathogenic impact of transcript isoform switching in 1,209 cancer samples covering 27 cancer types using an isoform-specific interaction network
Source: Sci Rep. 2020 Sep 2;10:14453. doi: 10.1038/s41598-020-71221-5 (PMC7468103; doi:10.1038/s41598-020-71221-5)
Supplement: Supplementary file 6 — Supplementary Table S6. [file 41598_2020_71221_MOESM6_ESM.csv]

#CancerType	RNAseqAliquotId	GeneName	ENSP	GObiologicalProcess	qValue
Bladder/Bladder-TCC	1b08c8c9-5739-409d-9cbc-3b06ad1f60e6	GPR132	ENSP00000328818	G-protein coupled receptor signaling pathway	8.20e-64
Bladder/Bladder-TCC	1b08c8c9-5739-409d-9cbc-3b06ad1f60e6	TPM1	ENSP00000267996	muscle filament sliding	3.48e-33
Bladder/Bladder-TCC	1b08c8c9-5739-409d-9cbc-3b06ad1f60e6	CENPW	ENSP00000357311	kinetochore assembly	3.87e-06
Bladder/Bladder-TCC	22e154de-0e3b-443b-8420-48d68d6c1ce4	PIK3CB	ENSP00000289153	blood coagulation	2.64e-39
Bladder/Bladder-TCC	22e154de-0e3b-443b-8420-48d68d6c1ce4	CTNNA1	ENSP00000304669	blood coagulation	2.64e-39
Bladder/Bladder-TCC	22e154de-0e3b-443b-8420-48d68d6c1ce4	NF1	ENSP00000351015	blood coagulation	2.64e-39
Bladder/Bladder-TCC	22e154de-0e3b-443b-8420-48d68d6c1ce4	MPRIP	ENSP00000379156	blood coagulation	2.64e-39
Bladder/Bladder-TCC	22e154de-0e3b-443b-8420-48d68d6c1ce4	DIAPH1	ENSP00000381565	blood coagulation	2.64e-39
Bladder/Bladder-TCC	22e154de-0e3b-443b-8420-48d68d6c1ce4	KLHL8	ENSP00000273963	protein ubiquitination	3.02e-29
Bladder/Bladder-TCC	22e154de-0e3b-443b-8420-48d68d6c1ce4	ADCY3	ENSP00000260600	adenylate cyclase-modulating G-protein coupled receptor signaling pathway	1.46e-28
Bladder/Bladder-TCC	22e154de-0e3b-443b-8420-48d68d6c1ce4	MTA2	ENSP00000278823	protein deacetylation	1.27e-28
Bladder/Bladder-TCC	22e154de-0e3b-443b-8420-48d68d6c1ce4	BID	ENSP00000318822	extrinsic apoptotic signaling pathway	3.38e-17
Bladder/Bladder-TCC	22e154de-0e3b-443b-8420-48d68d6c1ce4	SEC61A1	ENSP00000243253	IRE1-mediated unfolded protein response	1.07e-08
Bladder/Bladder-TCC	22e154de-0e3b-443b-8420-48d68d6c1ce4	PVR	ENSP00000402060	adherens junction organization	4.08e-05
Bladder/Bladder-TCC	22e154de-0e3b-443b-8420-48d68d6c1ce4	RPLP0	ENSP00000339027	translational termination	3.51e-10
Bladder/Bladder-TCC	22e154de-0e3b-443b-8420-48d68d6c1ce4	ARCN1	ENSP00000264028	COPI-coated vesicle budding	1.24e-11
Bladder/Bladder-TCC	22e154de-0e3b-443b-8420-48d68d6c1ce4	CD276	ENSP00000320084	positive regulation of cell proliferation	3.27e-03
Bladder/Bladder-TCC	22e154de-0e3b-443b-8420-48d68d6c1ce4	SCLY	ENSP00000254663	iron-sulfur cluster assembly	2.54e-05
Bladder/Bladder-TCC	22e154de-0e3b-443b-8420-48d68d6c1ce4	IARS	ENSP00000364794	tRNA aminoacylation for protein translation	5.38e-11
Bladder/Bladder-TCC	22e154de-0e3b-443b-8420-48d68d6c1ce4	PELI3	ENSP00000322532	Toll signaling pathway	5.05e-10
Bladder/Bladder-TCC	22e154de-0e3b-443b-8420-48d68d6c1ce4	AMFR	ENSP00000290649	protein K48-linked ubiquitination	3.51e-07
Bladder/Bladder-TCC	22e154de-0e3b-443b-8420-48d68d6c1ce4	TRIM28	ENSP00000253024	protein ubiquitination	1.49e-03
Bladder/Bladder-TCC	22e154de-0e3b-443b-8420-48d68d6c1ce4	RNF185	ENSP00000320508	protein ubiquitination	1.49e-03
Bladder/Bladder-TCC	22e154de-0e3b-443b-8420-48d68d6c1ce4	DTNA	ENSP00000382064	muscle contraction	5.52e-05
Bladder/Bladder-TCC	22e154de-0e3b-443b-8420-48d68d6c1ce4	IFT140	ENSP00000406012	intraciliary retrograde transport	9.18e-10
Bladder/Bladder-TCC	22e154de-0e3b-443b-8420-48d68d6c1ce4	EXOC4	ENSP00000253861	exocytosis	2.68e-05
Bladder/Bladder-TCC	22e154de-0e3b-443b-8420-48d68d6c1ce4	ASB1	ENSP00000264607	-	-
Bladder/Bladder-TCC	22e154de-0e3b-443b-8420-48d68d6c1ce4	EDEM3	ENSP00000318147	protein N-linked glycosylation via asparagine	1.06e-04
Bladder/Bladder-TCC	22e154de-0e3b-443b-8420-48d68d6c1ce4	NBR1	ENSP00000343479	macroautophagy	5.76e-04
Bladder/Bladder-TCC	22e154de-0e3b-443b-8420-48d68d6c1ce4	P4HB	ENSP00000327801	protein folding	6.14e-03
Bladder/Bladder-TCC	22e154de-0e3b-443b-8420-48d68d6c1ce4	CENPW	ENSP00000357311	kinetochore assembly	3.87e-06
Bladder/Bladder-TCC	22e154de-0e3b-443b-8420-48d68d6c1ce4	ASAP3	ENSP00000338769	-	-
Bladder/Bladder-TCC	22e154de-0e3b-443b-8420-48d68d6c1ce4	TNS3	ENSP00000312143	cell migration	9.37e-03
Bladder/Bladder-TCC	22e154de-0e3b-443b-8420-48d68d6c1ce4	LTBP4	ENSP00000311905	regulation of transforming growth factor beta receptor signaling pathway	3.73e-04
Bladder/Bladder-TCC	22e154de-0e3b-443b-8420-48d68d6c1ce4	PFAS	ENSP00000313490	'de novo' IMP biosynthetic process	2.17e-06
Bladder/Bladder-TCC	22e154de-0e3b-443b-8420-48d68d6c1ce4	SIRT1	ENSP00000212015	peptidyl-lysine deacetylation	3.49e-05
Bladder/Bladder-TCC	22e154de-0e3b-443b-8420-48d68d6c1ce4	GNS	ENSP00000258145	-	-
Bladder/Bladder-TCC	2c681223-21a5-4c58-acbb-2d51516bff12	C5AR1	ENSP00000347197	G-protein coupled receptor signaling pathway	5.86e-83
Bladder/Bladder-TCC	2c681223-21a5-4c58-acbb-2d51516bff12	TPM1	ENSP00000267996	muscle filament sliding	3.48e-33
Bladder/Bladder-TCC	2c681223-21a5-4c58-acbb-2d51516bff12	FARP2	ENSP00000264042	axon guidance	2.36e-09
Bladder/Bladder-TCC	2c681223-21a5-4c58-acbb-2d51516bff12	UGT1A6	ENSP00000303174	flavonoid biosynthetic process	2.94e-29
Bladder/Bladder-TCC	2c681223-21a5-4c58-acbb-2d51516bff12	RPLP0	ENSP00000339027	translational termination	3.51e-10
Bladder/Bladder-TCC	2c681223-21a5-4c58-acbb-2d51516bff12	AP4E1	ENSP00000261842	post-Golgi vesicle-mediated transport	2.00e-09
Bladder/Bladder-TCC	2c681223-21a5-4c58-acbb-2d51516bff12	DTNA	ENSP00000382064	muscle contraction	5.52e-05
Bladder/Bladder-TCC	2c681223-21a5-4c58-acbb-2d51516bff12	CENPW	ENSP00000357311	kinetochore assembly	3.87e-06
Bladder/Bladder-TCC	312ea080-3831-453d-aa8c-e466192c8309	RORA	ENSP00000261523	steroid hormone mediated signaling pathway	4.00e-90
Bladder/Bladder-TCC	312ea080-3831-453d-aa8c-e466192c8309	C3	ENSP00000245907	complement activation	3.77e-38
Bladder/Bladder-TCC	312ea080-3831-453d-aa8c-e466192c8309	HSPA1A	ENSP00000364802	protein folding	1.19e-20
Bladder/Bladder-TCC	312ea080-3831-453d-aa8c-e466192c8309	TPM1	ENSP00000267996	muscle filament sliding	3.48e-33
Bladder/Bladder-TCC	312ea080-3831-453d-aa8c-e466192c8309	MTA2	ENSP00000278823	protein deacetylation	1.27e-28
Bladder/Bladder-TCC	312ea080-3831-453d-aa8c-e466192c8309	FARP2	ENSP00000264042	axon guidance	2.36e-09
Bladder/Bladder-TCC	312ea080-3831-453d-aa8c-e466192c8309	PPP2R5D	ENSP00000417963	dephosphorylation	7.64e-08
Bladder/Bladder-TCC	312ea080-3831-453d-aa8c-e466192c8309	PVR	ENSP00000402060	adherens junction organization	4.08e-05
Bladder/Bladder-TCC	312ea080-3831-453d-aa8c-e466192c8309	RPLP0	ENSP00000339027	translational termination	3.51e-10
Bladder/Bladder-TCC	312ea080-3831-453d-aa8c-e466192c8309	NF1	ENSP00000351015	Ras protein signal transduction	1.67e-08
Bladder/Bladder-TCC	312ea080-3831-453d-aa8c-e466192c8309	DIAPH1	ENSP00000381565	skeletal muscle satellite cell migration	1.77e-05
Bladder/Bladder-TCC	312ea080-3831-453d-aa8c-e466192c8309	IARS	ENSP00000364794	tRNA aminoacylation for protein translation	5.38e-11
Bladder/Bladder-TCC	312ea080-3831-453d-aa8c-e466192c8309	KCNMA1	ENSP00000385806	smooth muscle contraction involved in micturition	2.22e-05
Bladder/Bladder-TCC	312ea080-3831-453d-aa8c-e466192c8309	SMG1	ENSP00000402515	positive regulation of TOR signaling	5.74e-04
Bladder/Bladder-TCC	312ea080-3831-453d-aa8c-e466192c8309	SLX1B	ENSP00000328940	DNA double-strand break processing involved in repair via single-strand annealing	1.05e-11
Bladder/Bladder-TCC	312ea080-3831-453d-aa8c-e466192c8309	DTNA	ENSP00000382064	muscle contraction	5.52e-05
Bladder/Bladder-TCC	312ea080-3831-453d-aa8c-e466192c8309	EDEM3	ENSP00000318147	protein N-linked glycosylation via asparagine	1.06e-04
Bladder/Bladder-TCC	312ea080-3831-453d-aa8c-e466192c8309	AK4	ENSP00000322175	nucleoside monophosphate biosynthetic process	2.14e-04
Bladder/Bladder-TCC	312ea080-3831-453d-aa8c-e466192c8309	GNS	ENSP00000258145	-	-
Bladder/Bladder-TCC	312ea080-3831-453d-aa8c-e466192c8309	ATXN2L	ENSP00000378917	regulation of nuclear-transcribed mRNA catabolic process	5.77e-03
Bladder/Bladder-TCC	312ea080-3831-453d-aa8c-e466192c8309	CENPW	ENSP00000357311	kinetochore assembly	3.87e-06
Bladder/Bladder-TCC	381b51af-d1f7-41db-a69e-49d681b3ef39	HSPA1A	ENSP00000364802	protein folding	1.19e-20
Bladder/Bladder-TCC	381b51af-d1f7-41db-a69e-49d681b3ef39	MKKS	ENSP00000246062	protein folding	2.28e-16
Bladder/Bladder-TCC	381b51af-d1f7-41db-a69e-49d681b3ef39	FARP2	ENSP00000264042	axon guidance	2.36e-09
Bladder/Bladder-TCC	381b51af-d1f7-41db-a69e-49d681b3ef39	RPL13	ENSP00000307889	translational termination	1.28e-14
Bladder/Bladder-TCC	381b51af-d1f7-41db-a69e-49d681b3ef39	DIAPH1	ENSP00000381565	skeletal muscle satellite cell migration	1.77e-05
Bladder/Bladder-TCC	381b51af-d1f7-41db-a69e-49d681b3ef39	RBCK1	ENSP00000348632	protein polyubiquitination	1.32e-06
Bladder/Bladder-TCC	381b51af-d1f7-41db-a69e-49d681b3ef39	BMF	ENSP00000346697	positive regulation of intrinsic apoptotic signaling pathway	9.04e-09
Bladder/Bladder-TCC	381b51af-d1f7-41db-a69e-49d681b3ef39	MRPS18C	ENSP00000295491	translational termination	8.08e-08
Bladder/Bladder-TCC	381b51af-d1f7-41db-a69e-49d681b3ef39	GNS	ENSP00000258145	-	-
Bladder/Bladder-TCC	381b51af-d1f7-41db-a69e-49d681b3ef39	AK4	ENSP00000322175	nucleoside monophosphate biosynthetic process	2.14e-04
Bladder/Bladder-TCC	381b51af-d1f7-41db-a69e-49d681b3ef39	CAND2	ENSP00000387641	-	-
Bladder/Bladder-TCC	381b51af-d1f7-41db-a69e-49d681b3ef39	CENPW	ENSP00000357311	kinetochore assembly	3.87e-06
Bladder/Bladder-TCC	381b51af-d1f7-41db-a69e-49d681b3ef39	ASB1	ENSP00000264607	-	-
Bladder/Bladder-TCC	3c499f07-67e2-4032-a0b5-b9edd90035f7	SPTB	ENSP00000374372	axon guidance	1.82e-15
Bladder/Bladder-TCC	3c499f07-67e2-4032-a0b5-b9edd90035f7	PPP2R5D	ENSP00000417963	dephosphorylation	7.64e-08
Bladder/Bladder-TCC	3c499f07-67e2-4032-a0b5-b9edd90035f7	RPL13	ENSP00000307889	translational termination	1.28e-14
Bladder/Bladder-TCC	3c499f07-67e2-4032-a0b5-b9edd90035f7	CASP10	ENSP00000286186	activation of cysteine-type endopeptidase activity involved in apoptotic process	1.21e-10
Bladder/Bladder-TCC	3c499f07-67e2-4032-a0b5-b9edd90035f7	MRPS14	ENSP00000420714	translational termination	8.12e-10
Bladder/Bladder-TCC	3c499f07-67e2-4032-a0b5-b9edd90035f7	AP4E1	ENSP00000261842	post-Golgi vesicle-mediated transport	2.00e-09
Bladder/Bladder-TCC	3c499f07-67e2-4032-a0b5-b9edd90035f7	RBCK1	ENSP00000348632	protein polyubiquitination	1.32e-06
Bladder/Bladder-TCC	3c499f07-67e2-4032-a0b5-b9edd90035f7	SLX1B	ENSP00000328940	DNA double-strand break processing involved in repair via single-strand annealing	1.05e-11
Bladder/Bladder-TCC	3c499f07-67e2-4032-a0b5-b9edd90035f7	DTNA	ENSP00000382064	muscle contraction	5.52e-05
Bladder/Bladder-TCC	429f0e9d-c160-4b36-a31b-dab1097c6129	RALBP1	ENSP00000019317	intracellular signal transduction	1.56e-146
Bladder/Bladder-TCC	429f0e9d-c160-4b36-a31b-dab1097c6129	TNFRSF1A	ENSP00000162749	intracellular signal transduction	1.56e-146
Bladder/Bladder-TCC	429f0e9d-c160-4b36-a31b-dab1097c6129	KEAP1	ENSP00000171111	intracellular signal transduction	1.56e-146
Bladder/Bladder-TCC	429f0e9d-c160-4b36-a31b-dab1097c6129	CDC34	ENSP00000215574	intracellular signal transduction	1.56e-146
Bladder/Bladder-TCC	429f0e9d-c160-4b36-a31b-dab1097c6129	DUSP3	ENSP00000226004	intracellular signal transduction	1.56e-146
Bladder/Bladder-TCC	429f0e9d-c160-4b36-a31b-dab1097c6129	PRPF19	ENSP00000227524	intracellular signal transduction	1.56e-146
Bladder/Bladder-TCC	429f0e9d-c160-4b36-a31b-dab1097c6129	CAPNS1	ENSP00000246533	intracellular signal transduction	1.56e-146
Bladder/Bladder-TCC	429f0e9d-c160-4b36-a31b-dab1097c6129	TRIM28	ENSP00000253024	intracellular signal transduction	1.56e-146
Bladder/Bladder-TCC	429f0e9d-c160-4b36-a31b-dab1097c6129	ARFIP2	ENSP00000254584	intracellular signal transduction	1.56e-146
Bladder/Bladder-TCC	429f0e9d-c160-4b36-a31b-dab1097c6129	CDK7	ENSP00000256443	intracellular signal transduction	1.56e-146
Bladder/Bladder-TCC	429f0e9d-c160-4b36-a31b-dab1097c6129	RNF167	ENSP00000262482	intracellular signal transduction	1.56e-146
Bladder/Bladder-TCC	429f0e9d-c160-4b36-a31b-dab1097c6129	RND3	ENSP00000263895	intracellular signal transduction	1.56e-146
Bladder/Bladder-TCC	429f0e9d-c160-4b36-a31b-dab1097c6129	CUL3	ENSP00000264414	intracellular signal transduction	1.56e-146
Bladder/Bladder-TCC	429f0e9d-c160-4b36-a31b-dab1097c6129	CASP6	ENSP00000265164	intracellular signal transduction	1.56e-146
Bladder/Bladder-TCC	429f0e9d-c160-4b36-a31b-dab1097c6129	SAE1	ENSP00000270225	intracellular signal transduction	1.56e-146
Bladder/Bladder-TCC	429f0e9d-c160-4b36-a31b-dab1097c6129	MRPS5	ENSP00000272418	intracellular signal transduction	1.56e-146
Bladder/Bladder-TCC	429f0e9d-c160-4b36-a31b-dab1097c6129	KLHL8	ENSP00000273963	intracellular signal transduction	1.56e-146
Bladder/Bladder-TCC	429f0e9d-c160-4b36-a31b-dab1097c6129	NFKBIE	ENSP00000275015	intracellular signal transduction	1.56e-146
Bladder/Bladder-TCC	429f0e9d-c160-4b36-a31b-dab1097c6129	CASP10	ENSP00000286186	intracellular signal transduction	1.56e-146
Bladder/Bladder-TCC	429f0e9d-c160-4b36-a31b-dab1097c6129	TIAM1	ENSP00000286827	intracellular signal transduction	1.56e-146
Bladder/Bladder-TCC	429f0e9d-c160-4b36-a31b-dab1097c6129	MYO1E	ENSP00000288235	intracellular signal transduction	1.56e-146
Bladder/Bladder-TCC	429f0e9d-c160-4b36-a31b-dab1097c6129	PIK3CB	ENSP00000289153	intracellular signal transduction	1.56e-146
Bladder/Bladder-TCC	429f0e9d-c160-4b36-a31b-dab1097c6129	NAE1	ENSP00000290810	intracellular signal transduction	1.56e-146
Bladder/Bladder-TCC	429f0e9d-c160-4b36-a31b-dab1097c6129	MAP4K2	ENSP00000294066	intracellular signal transduction	1.56e-146
Bladder/Bladder-TCC	429f0e9d-c160-4b36-a31b-dab1097c6129	CAPN2	ENSP00000295006	intracellular signal transduction	1.56e-146
Bladder/Bladder-TCC	429f0e9d-c160-4b36-a31b-dab1097c6129	DDB1	ENSP00000301764	intracellular signal transduction	1.56e-146
Bladder/Bladder-TCC	429f0e9d-c160-4b36-a31b-dab1097c6129	UBE2E1	ENSP00000303709	intracellular signal transduction	1.56e-146
Bladder/Bladder-TCC	429f0e9d-c160-4b36-a31b-dab1097c6129	PRPF8	ENSP00000304350	intracellular signal transduction	1.56e-146
Bladder/Bladder-TCC	429f0e9d-c160-4b36-a31b-dab1097c6129	CTNNA1	ENSP00000304669	intracellular signal transduction	1.56e-146
Bladder/Bladder-TCC	429f0e9d-c160-4b36-a31b-dab1097c6129	EEF2	ENSP00000307940	intracellular signal transduction	1.56e-146
Bladder/Bladder-TCC	429f0e9d-c160-4b36-a31b-dab1097c6129	MAP3K11	ENSP00000309597	intracellular signal transduction	1.56e-146
Bladder/Bladder-TCC	429f0e9d-c160-4b36-a31b-dab1097c6129	MAPK7	ENSP00000311005	intracellular signal transduction	1.56e-146
Bladder/Bladder-TCC	429f0e9d-c160-4b36-a31b-dab1097c6129	PTPN2	ENSP00000311857	intracellular signal transduction	1.56e-146
Bladder/Bladder-TCC	429f0e9d-c160-4b36-a31b-dab1097c6129	TNS3	ENSP00000312143	intracellular signal transduction	1.56e-146
Bladder/Bladder-TCC	429f0e9d-c160-4b36-a31b-dab1097c6129	GAK	ENSP00000314499	intracellular signal transduction	1.56e-146
Bladder/Bladder-TCC	429f0e9d-c160-4b36-a31b-dab1097c6129	MRPL1	ENSP00000315017	intracellular signal transduction	1.56e-146
Bladder/Bladder-TCC	429f0e9d-c160-4b36-a31b-dab1097c6129	SNRNP200	ENSP00000317123	intracellular signal transduction	1.56e-146
Bladder/Bladder-TCC	429f0e9d-c160-4b36-a31b-dab1097c6129	RNF185	ENSP00000320508	intracellular signal transduction	1.56e-146
Bladder/Bladder-TCC	429f0e9d-c160-4b36-a31b-dab1097c6129	KLHL22	ENSP00000331682	intracellular signal transduction	1.56e-146
Bladder/Bladder-TCC	429f0e9d-c160-4b36-a31b-dab1097c6129	GRB2	ENSP00000339007	intracellular signal transduction	1.56e-146
Bladder/Bladder-TCC	429f0e9d-c160-4b36-a31b-dab1097c6129	RPS2	ENSP00000341885	intracellular signal transduction	1.56e-146
Bladder/Bladder-TCC	429f0e9d-c160-4b36-a31b-dab1097c6129	SNRPD2	ENSP00000342374	intracellular signal transduction	1.56e-146
Bladder/Bladder-TCC	429f0e9d-c160-4b36-a31b-dab1097c6129	RPSA	ENSP00000346067	intracellular signal transduction	1.56e-146
Bladder/Bladder-TCC	429f0e9d-c160-4b36-a31b-dab1097c6129	NF1	ENSP00000351015	intracellular signal transduction	1.56e-146
Bladder/Bladder-TCC	429f0e9d-c160-4b36-a31b-dab1097c6129	UBA3	ENSP00000354340	intracellular signal transduction	1.56e-146
Bladder/Bladder-TCC	429f0e9d-c160-4b36-a31b-dab1097c6129	ARHGEF10L	ENSP00000355060	intracellular signal transduction	1.56e-146
Bladder/Bladder-TCC	429f0e9d-c160-4b36-a31b-dab1097c6129	DUSP10	ENSP00000355866	intracellular signal transduction	1.56e-146
Bladder/Bladder-TCC	429f0e9d-c160-4b36-a31b-dab1097c6129	PRKCZ	ENSP00000367830	intracellular signal transduction	1.56e-146
Bladder/Bladder-TCC	429f0e9d-c160-4b36-a31b-dab1097c6129	ARHGAP8	ENSP00000374423	intracellular signal transduction	1.56e-146
Bladder/Bladder-TCC	429f0e9d-c160-4b36-a31b-dab1097c6129	MPRIP	ENSP00000379156	intracellular signal transduction	1.56e-146
Bladder/Bladder-TCC	429f0e9d-c160-4b36-a31b-dab1097c6129	DIAPH1	ENSP00000381565	intracellular signal transduction	1.56e-146
Bladder/Bladder-TCC	429f0e9d-c160-4b36-a31b-dab1097c6129	CHFR	ENSP00000392395	intracellular signal transduction	1.56e-146
Bladder/Bladder-TCC	429f0e9d-c160-4b36-a31b-dab1097c6129	DGKZ	ENSP00000412178	intracellular signal transduction	1.56e-146
Bladder/Bladder-TCC	429f0e9d-c160-4b36-a31b-dab1097c6129	MDM2	ENSP00000417281	intracellular signal transduction	1.56e-146
Bladder/Bladder-TCC	429f0e9d-c160-4b36-a31b-dab1097c6129	PSMA6	ENSP00000261479	regulation of cellular amino acid metabolic process	6.19e-74
Bladder/Bladder-TCC	429f0e9d-c160-4b36-a31b-dab1097c6129	PSMB5	ENSP00000355325	regulation of cellular amino acid metabolic process	6.19e-74
Bladder/Bladder-TCC	429f0e9d-c160-4b36-a31b-dab1097c6129	PPP2R1A	ENSP00000324804	regulation of protein phosphatase type 2A activity	1.04e-18
Bladder/Bladder-TCC	429f0e9d-c160-4b36-a31b-dab1097c6129	NAPA	ENSP00000263354	membrane fusion	1.93e-33
Bladder/Bladder-TCC	429f0e9d-c160-4b36-a31b-dab1097c6129	HSPA1A	ENSP00000364802	protein folding	1.19e-20
Bladder/Bladder-TCC	429f0e9d-c160-4b36-a31b-dab1097c6129	GSTT1	ENSP00000248935	glutathione derivative metabolic process	2.81e-46
Bladder/Bladder-TCC	429f0e9d-c160-4b36-a31b-dab1097c6129	ATP6V1D	ENSP00000216442	ferric iron transport	7.31e-41
Bladder/Bladder-TCC	429f0e9d-c160-4b36-a31b-dab1097c6129	ATP6V1E1	ENSP00000253413	ferric iron transport	7.31e-41
Bladder/Bladder-TCC	429f0e9d-c160-4b36-a31b-dab1097c6129	TUBB6	ENSP00000318697	protein polymerization	1.14e-27
Bladder/Bladder-TCC	429f0e9d-c160-4b36-a31b-dab1097c6129	MRPL32	ENSP00000223324	translational termination	6.25e-27
Bladder/Bladder-TCC	429f0e9d-c160-4b36-a31b-dab1097c6129	MRPL4	ENSP00000253099	translational termination	6.25e-27
Bladder/Bladder-TCC	429f0e9d-c160-4b36-a31b-dab1097c6129	RPL18	ENSP00000447001	translational termination	6.25e-27
Bladder/Bladder-TCC	429f0e9d-c160-4b36-a31b-dab1097c6129	RPL17	ENSP00000462023	translational termination	6.25e-27
Bladder/Bladder-TCC	429f0e9d-c160-4b36-a31b-dab1097c6129	CCT7	ENSP00000258091	toxin transport	4.26e-22
Bladder/Bladder-TCC	429f0e9d-c160-4b36-a31b-dab1097c6129	CCT8	ENSP00000286788	toxin transport	4.26e-22
Bladder/Bladder-TCC	429f0e9d-c160-4b36-a31b-dab1097c6129	CCT3	ENSP00000295688	toxin transport	4.26e-22
Bladder/Bladder-TCC	429f0e9d-c160-4b36-a31b-dab1097c6129	ATG4D	ENSP00000311318	nucleophagy	7.06e-34
Bladder/Bladder-TCC	429f0e9d-c160-4b36-a31b-dab1097c6129	ATG5	ENSP00000343313	nucleophagy	7.06e-34
Bladder/Bladder-TCC	429f0e9d-c160-4b36-a31b-dab1097c6129	ATG4A	ENSP00000361306	nucleophagy	7.06e-34
Bladder/Bladder-TCC	429f0e9d-c160-4b36-a31b-dab1097c6129	NDUFB5	ENSP00000259037	mitochondrial electron transport	2.07e-25
Bladder/Bladder-TCC	429f0e9d-c160-4b36-a31b-dab1097c6129	ATP1B3	ENSP00000286371	sodium ion export from cell	4.26e-22
Bladder/Bladder-TCC	429f0e9d-c160-4b36-a31b-dab1097c6129	MST4	ENSP00000377867	signal transduction by protein phosphorylation	2.31e-10
Bladder/Bladder-TCC	429f0e9d-c160-4b36-a31b-dab1097c6129	FOSL1	ENSP00000310170	cellular response to calcium ion	2.98e-10
Bladder/Bladder-TCC	429f0e9d-c160-4b36-a31b-dab1097c6129	SLC3A2	ENSP00000367123	cellular response to calcium ion	2.98e-10
Bladder/Bladder-TCC	429f0e9d-c160-4b36-a31b-dab1097c6129	MTA2	ENSP00000278823	protein deacetylation	1.27e-28
Bladder/Bladder-TCC	429f0e9d-c160-4b36-a31b-dab1097c6129	HDAC8	ENSP00000362674	protein deacetylation	1.27e-28
Bladder/Bladder-TCC	429f0e9d-c160-4b36-a31b-dab1097c6129	EIF3E	ENSP00000220849	formation of translation preinitiation complex	3.11e-28
Bladder/Bladder-TCC	429f0e9d-c160-4b36-a31b-dab1097c6129	TRAPPC5	ENSP00000316990	vesicle-mediated transport	2.41e-10
Bladder/Bladder-TCC	429f0e9d-c160-4b36-a31b-dab1097c6129	COPS3	ENSP00000268717	cullin deneddylation	2.12e-27
Bladder/Bladder-TCC	429f0e9d-c160-4b36-a31b-dab1097c6129	MAX	ENSP00000351490	transcription	2.16e-08
Bladder/Bladder-TCC	429f0e9d-c160-4b36-a31b-dab1097c6129	AP4B1	ENSP00000256658	post-Golgi vesicle-mediated transport	3.92e-12
Bladder/Bladder-TCC	429f0e9d-c160-4b36-a31b-dab1097c6129	CSE1L	ENSP00000262982	NLS-bearing protein import into nucleus	2.00e-17
Bladder/Bladder-TCC	429f0e9d-c160-4b36-a31b-dab1097c6129	RFC2	ENSP00000055077	nucleotide-excision repair	1.70e-13
Bladder/Bladder-TCC	429f0e9d-c160-4b36-a31b-dab1097c6129	RPL23	ENSP00000377865	translational initiation	2.08e-10
Bladder/Bladder-TCC	429f0e9d-c160-4b36-a31b-dab1097c6129	SEC61A1	ENSP00000243253	IRE1-mediated unfolded protein response	1.07e-08
Bladder/Bladder-TCC	429f0e9d-c160-4b36-a31b-dab1097c6129	SDHA	ENSP00000264932	electron transport chain	1.85e-08
Bladder/Bladder-TCC	429f0e9d-c160-4b36-a31b-dab1097c6129	APP	ENSP00000284981	blood coagulation	1.78e-06
Bladder/Bladder-TCC	429f0e9d-c160-4b36-a31b-dab1097c6129	ICAM2	ENSP00000388666	extracellular matrix organization	5.41e-10
Bladder/Bladder-TCC	429f0e9d-c160-4b36-a31b-dab1097c6129	RPS19	ENSP00000470004	translational termination	7.66e-10
Bladder/Bladder-TCC	429f0e9d-c160-4b36-a31b-dab1097c6129	ARCN1	ENSP00000264028	COPI-coated vesicle budding	1.24e-11
Bladder/Bladder-TCC	429f0e9d-c160-4b36-a31b-dab1097c6129	MED16	ENSP00000325612	histone modification	1.38e-04
Bladder/Bladder-TCC	429f0e9d-c160-4b36-a31b-dab1097c6129	SEPT2	ENSP00000353157	cell division	4.57e-08
Bladder/Bladder-TCC	429f0e9d-c160-4b36-a31b-dab1097c6129	SEPT7	ENSP00000381992	cell division	4.57e-08
Bladder/Bladder-TCC	429f0e9d-c160-4b36-a31b-dab1097c6129	NPR2	ENSP00000341083	receptor guanylyl cyclase signaling pathway	5.84e-11
Bladder/Bladder-TCC	429f0e9d-c160-4b36-a31b-dab1097c6129	LIPC	ENSP00000299022	lipid catabolic process	4.03e-10
Bladder/Bladder-TCC	429f0e9d-c160-4b36-a31b-dab1097c6129	DRAP1	ENSP00000307850	transcription	6.48e-06
Bladder/Bladder-TCC	429f0e9d-c160-4b36-a31b-dab1097c6129	MCCC1	ENSP00000265594	biotin metabolic process	1.71e-16
Bladder/Bladder-TCC	429f0e9d-c160-4b36-a31b-dab1097c6129	PCCA	ENSP00000365462	biotin metabolic process	1.71e-16
Bladder/Bladder-TCC	429f0e9d-c160-4b36-a31b-dab1097c6129	RPA3	ENSP00000223129	DNA recombinase assembly	7.68e-10
Bladder/Bladder-TCC	429f0e9d-c160-4b36-a31b-dab1097c6129	ABCB6	ENSP00000265316	tetrapyrrole metabolic process	5.29e-04
Bladder/Bladder-TCC	429f0e9d-c160-4b36-a31b-dab1097c6129	IPO4	ENSP00000346453	protein import into nucleus	4.94e-06
Bladder/Bladder-TCC	429f0e9d-c160-4b36-a31b-dab1097c6129	RPS3A	ENSP00000346050	translational termination	8.49e-08
Bladder/Bladder-TCC	429f0e9d-c160-4b36-a31b-dab1097c6129	MLPH	ENSP00000264605	Rab protein signal transduction	4.72e-06
Bladder/Bladder-TCC	429f0e9d-c160-4b36-a31b-dab1097c6129	SRR	ENSP00000339435	serine family amino acid metabolic process	1.58e-11
Bladder/Bladder-TCC	429f0e9d-c160-4b36-a31b-dab1097c6129	SCNN1A	ENSP00000353292	sensory perception of taste	1.96e-11
Bladder/Bladder-TCC	429f0e9d-c160-4b36-a31b-dab1097c6129	DSN1	ENSP00000362850	chromosome segregation	2.73e-08
Bladder/Bladder-TCC	429f0e9d-c160-4b36-a31b-dab1097c6129	EIF4ENIF1	ENSP00000328103	negative regulation of translation	6.24e-06
Bladder/Bladder-TCC	429f0e9d-c160-4b36-a31b-dab1097c6129	DDX24	ENSP00000328690	RNA secondary structure unwinding	7.98e-11
Bladder/Bladder-TCC	429f0e9d-c160-4b36-a31b-dab1097c6129	RPL18A	ENSP00000222247	cotranslational protein targeting to membrane	6.10e-06
Bladder/Bladder-TCC	429f0e9d-c160-4b36-a31b-dab1097c6129	IARS	ENSP00000364794	tRNA aminoacylation for protein translation	5.38e-11
Bladder/Bladder-TCC	429f0e9d-c160-4b36-a31b-dab1097c6129	CD276	ENSP00000320084	positive regulation of cell proliferation	3.27e-03
Bladder/Bladder-TCC	429f0e9d-c160-4b36-a31b-dab1097c6129	ALDH4A1	ENSP00000290597	glutamate metabolic process	1.17e-12
Bladder/Bladder-TCC	429f0e9d-c160-4b36-a31b-dab1097c6129	BMF	ENSP00000346697	positive regulation of intrinsic apoptotic signaling pathway	9.04e-09
Bladder/Bladder-TCC	429f0e9d-c160-4b36-a31b-dab1097c6129	TEAD3	ENSP00000345772	hippo signaling	8.50e-11
Bladder/Bladder-TCC	429f0e9d-c160-4b36-a31b-dab1097c6129	CACNB2	ENSP00000320025	regulation of voltage-gated calcium channel activity	4.72e-11
Bladder/Bladder-TCC	429f0e9d-c160-4b36-a31b-dab1097c6129	TRMT61B	ENSP00000302801	tRNA methylation	2.31e-10
Bladder/Bladder-TCC	429f0e9d-c160-4b36-a31b-dab1097c6129	TRMT61A	ENSP00000374399	tRNA methylation	2.31e-10
Bladder/Bladder-TCC	429f0e9d-c160-4b36-a31b-dab1097c6129	GNS	ENSP00000258145	carbohydrate derivative metabolic process	6.67e-04
Bladder/Bladder-TCC	429f0e9d-c160-4b36-a31b-dab1097c6129	SULF2	ENSP00000353007	carbohydrate derivative metabolic process	6.67e-04
Bladder/Bladder-TCC	429f0e9d-c160-4b36-a31b-dab1097c6129	EDEM3	ENSP00000318147	protein N-linked glycosylation via asparagine	2.76e-07
Bladder/Bladder-TCC	429f0e9d-c160-4b36-a31b-dab1097c6129	EDEM2	ENSP00000363616	protein N-linked glycosylation via asparagine	2.76e-07
Bladder/Bladder-TCC	429f0e9d-c160-4b36-a31b-dab1097c6129	GPN1	ENSP00000264718	-	-
Bladder/Bladder-TCC	429f0e9d-c160-4b36-a31b-dab1097c6129	EXOC4	ENSP00000253861	exocytosis	2.68e-05
Bladder/Bladder-TCC	429f0e9d-c160-4b36-a31b-dab1097c6129	SLX1B	ENSP00000328940	DNA double-strand break processing involved in repair via single-strand annealing	1.05e-11
Bladder/Bladder-TCC	429f0e9d-c160-4b36-a31b-dab1097c6129	THOC3	ENSP00000265097	viral mRNA export from host cell nucleus	2.75e-06
Bladder/Bladder-TCC	429f0e9d-c160-4b36-a31b-dab1097c6129	IFT140	ENSP00000406012	intraciliary retrograde transport	9.18e-10
Bladder/Bladder-TCC	429f0e9d-c160-4b36-a31b-dab1097c6129	NUP93	ENSP00000310668	mitotic nuclear envelope disassembly	1.31e-07
Bladder/Bladder-TCC	429f0e9d-c160-4b36-a31b-dab1097c6129	NIP7	ENSP00000254940	methylation	6.88e-04
Bladder/Bladder-TCC	429f0e9d-c160-4b36-a31b-dab1097c6129	METAP2	ENSP00000325312	protein initiator methionine removal	4.07e-11
Bladder/Bladder-TCC	429f0e9d-c160-4b36-a31b-dab1097c6129	NARS2	ENSP00000281038	amino acid activation	4.27e-08
Bladder/Bladder-TCC	429f0e9d-c160-4b36-a31b-dab1097c6129	XBP1	ENSP00000216037	ATF6-mediated unfolded protein response	7.77e-09
Bladder/Bladder-TCC	429f0e9d-c160-4b36-a31b-dab1097c6129	AMFR	ENSP00000290649	protein K48-linked ubiquitination	3.51e-07
Bladder/Bladder-TCC	429f0e9d-c160-4b36-a31b-dab1097c6129	PHF20	ENSP00000363124	histone acetylation	1.61e-06
Bladder/Bladder-TCC	429f0e9d-c160-4b36-a31b-dab1097c6129	BUD13	ENSP00000260210	mRNA export from nucleus	1.96e-04
Bladder/Bladder-TCC	429f0e9d-c160-4b36-a31b-dab1097c6129	POLB	ENSP00000265421	response to oxygen levels	4.16e-03
Bladder/Bladder-TCC	429f0e9d-c160-4b36-a31b-dab1097c6129	ATXN2L	ENSP00000378917	regulation of nuclear-transcribed mRNA catabolic process	5.77e-03
Bladder/Bladder-TCC	429f0e9d-c160-4b36-a31b-dab1097c6129	SHQ1	ENSP00000315182	ribonucleoprotein complex biogenesis	1.65e-03
Bladder/Bladder-TCC	429f0e9d-c160-4b36-a31b-dab1097c6129	NME1-NME2	ENSP00000376886	GTP biosynthetic process	2.43e-06
Bladder/Bladder-TCC	429f0e9d-c160-4b36-a31b-dab1097c6129	IRAK1	ENSP00000358997	lipopolysaccharide-mediated signaling pathway	2.40e-04
Bladder/Bladder-TCC	429f0e9d-c160-4b36-a31b-dab1097c6129	DECR1	ENSP00000220764	lipid catabolic process	1.18e-03
Bladder/Bladder-TCC	429f0e9d-c160-4b36-a31b-dab1097c6129	UCK2	ENSP00000356853	UMP biosynthetic process	2.24e-06
Bladder/Bladder-TCC	429f0e9d-c160-4b36-a31b-dab1097c6129	PMPCA	ENSP00000360782	protein targeting to mitochondrion	1.94e-05
Bladder/Bladder-TCC	429f0e9d-c160-4b36-a31b-dab1097c6129	LTBP4	ENSP00000311905	regulation of transforming growth factor beta receptor signaling pathway	3.73e-04
Bladder/Bladder-TCC	429f0e9d-c160-4b36-a31b-dab1097c6129	AQP1	ENSP00000311165	cellular response to copper ion	1.60e-06
Bladder/Bladder-TCC	429f0e9d-c160-4b36-a31b-dab1097c6129	PFAS	ENSP00000313490	'de novo' IMP biosynthetic process	2.17e-06
Bladder/Bladder-TCC	429f0e9d-c160-4b36-a31b-dab1097c6129	SKIV2L	ENSP00000364543	-	-
Bladder/Bladder-TCC	429f0e9d-c160-4b36-a31b-dab1097c6129	ATIC	ENSP00000236959	alpha-amino acid biosynthetic process	9.22e-05
Bladder/Bladder-TCC	429f0e9d-c160-4b36-a31b-dab1097c6129	EPS15L1	ENSP00000248070	endocytosis	9.97e-03
Bladder/Bladder-TCC	429f0e9d-c160-4b36-a31b-dab1097c6129	LRP5	ENSP00000294304	Wnt signaling pathway involved in dorsal/ventral axis specification	1.90e-05
Bladder/Bladder-TCC	429f0e9d-c160-4b36-a31b-dab1097c6129	DCP1B	ENSP00000280665	exonucleolytic nuclear-transcribed mRNA catabolic process involved in deadenylation-dependent decay	1.87e-05
Bladder/Bladder-TCC	429f0e9d-c160-4b36-a31b-dab1097c6129	PPP5C	ENSP00000012443	histone dephosphorylation	7.26e-03
Bladder/Bladder-TCC	429f0e9d-c160-4b36-a31b-dab1097c6129	TARS2	ENSP00000358060	tRNA aminoacylation for protein translation	2.91e-05
Bladder/Bladder-TCC	429f0e9d-c160-4b36-a31b-dab1097c6129	HEXB	ENSP00000261416	chondroitin sulfate catabolic process	1.18e-05
Bladder/Bladder-TCC	429f0e9d-c160-4b36-a31b-dab1097c6129	MVK	ENSP00000228510	isopentenyl diphosphate biosynthetic process	1.65e-07
Bladder/Bladder-TCC	429f0e9d-c160-4b36-a31b-dab1097c6129	ACOX1	ENSP00000293217	fatty acid oxidation	9.67e-05
Bladder/Bladder-TCC	429f0e9d-c160-4b36-a31b-dab1097c6129	MAD1L1	ENSP00000265854	mitotic spindle assembly checkpoint	3.32e-05
Bladder/Bladder-TCC	429f0e9d-c160-4b36-a31b-dab1097c6129	AMT	ENSP00000273588	methylation	3.22e-04
Bladder/Bladder-TCC	429f0e9d-c160-4b36-a31b-dab1097c6129	RPL8	ENSP00000262584	cotranslational protein targeting to membrane	2.14e-04
Bladder/Bladder-TCC	429f0e9d-c160-4b36-a31b-dab1097c6129	SH3GL1	ENSP00000269886	endocytosis	6.33e-03
Bladder/Bladder-TCC	429f0e9d-c160-4b36-a31b-dab1097c6129	PNPLA6	ENSP00000407509	phosphatidylcholine metabolic process	3.35e-05
Bladder/Bladder-TCC	429f0e9d-c160-4b36-a31b-dab1097c6129	DPH2	ENSP00000255108	peptidyl-diphthamide metabolic process	1.43e-07
Bladder/Bladder-TCC	429f0e9d-c160-4b36-a31b-dab1097c6129	HLA-DQB1	ENSP00000382034	-	-
Bladder/Bladder-TCC	429f0e9d-c160-4b36-a31b-dab1097c6129	CS	ENSP00000342056	citrate metabolic process	5.12e-05
Bladder/Bladder-TCC	429f0e9d-c160-4b36-a31b-dab1097c6129	ASPSCR1	ENSP00000302176	regulation of protein K63-linked deubiquitination	3.66e-03
Bladder/Bladder-TCC	429f0e9d-c160-4b36-a31b-dab1097c6129	RBCK1	ENSP00000348632	protein polyubiquitination	5.01e-03
Bladder/Bladder-TCC	429f0e9d-c160-4b36-a31b-dab1097c6129	M6PR	ENSP00000000412	receptor-mediated endocytosis	7.57e-04
Bladder/Bladder-TCC	429f0e9d-c160-4b36-a31b-dab1097c6129	NDUFA9	ENSP00000266544	mitochondrial electron transport	1.33e-04
Bladder/Bladder-TCC	429f0e9d-c160-4b36-a31b-dab1097c6129	HINT1	ENSP00000304229	-	-
Bladder/Bladder-TCC	429f0e9d-c160-4b36-a31b-dab1097c6129	P4HB	ENSP00000327801	protein folding	6.14e-03
Bladder/Bladder-TCC	575f9b1e-4952-488a-bbdd-ac98c1f68382	AR	ENSP00000363822	steroid hormone mediated signaling pathway	3.36e-93
Bladder/Bladder-TCC	575f9b1e-4952-488a-bbdd-ac98c1f68382	MKKS	ENSP00000246062	protein folding	2.28e-16
Bladder/Bladder-TCC	575f9b1e-4952-488a-bbdd-ac98c1f68382	FARP2	ENSP00000264042	axon guidance	2.36e-09
Bladder/Bladder-TCC	575f9b1e-4952-488a-bbdd-ac98c1f68382	PPP2R5D	ENSP00000417963	dephosphorylation	7.64e-08
Bladder/Bladder-TCC	575f9b1e-4952-488a-bbdd-ac98c1f68382	USP47	ENSP00000339957	SCF-dependent proteasomal ubiquitin-dependent protein catabolic process	1.74e-09
Bladder/Bladder-TCC	575f9b1e-4952-488a-bbdd-ac98c1f68382	MRPS14	ENSP00000420714	translational termination	8.12e-10
Bladder/Bladder-TCC	575f9b1e-4952-488a-bbdd-ac98c1f68382	NUP93	ENSP00000310668	mitotic nuclear envelope disassembly	1.31e-07
Bladder/Bladder-TCC	575f9b1e-4952-488a-bbdd-ac98c1f68382	UCHL1	ENSP00000284440	regulation of MAP kinase activity	9.67e-03
Bladder/Bladder-TCC	575f9b1e-4952-488a-bbdd-ac98c1f68382	PDE4D	ENSP00000345502	negative regulation of relaxation of muscle	6.60e-07
Bladder/Bladder-TCC	575f9b1e-4952-488a-bbdd-ac98c1f68382	ASB1	ENSP00000264607	-	-
Bladder/Bladder-TCC	575f9b1e-4952-488a-bbdd-ac98c1f68382	AK4	ENSP00000322175	nucleoside monophosphate biosynthetic process	2.14e-04
Bladder/Bladder-TCC	575f9b1e-4952-488a-bbdd-ac98c1f68382	TNFRSF10C	ENSP00000349324	-	-
Bladder/Bladder-TCC	5968C8D3-5F1A-4EB8-8D9B-8BD3FD3FD9F1	UBE2L3	ENSP00000344259	protein polyubiquitination	7.65e-29
Bladder/Bladder-TCC	5968C8D3-5F1A-4EB8-8D9B-8BD3FD3FD9F1	RBCK1	ENSP00000348632	protein polyubiquitination	7.65e-29
Bladder/Bladder-TCC	5968C8D3-5F1A-4EB8-8D9B-8BD3FD3FD9F1	TPM1	ENSP00000267996	muscle filament sliding	3.48e-33
Bladder/Bladder-TCC	5968C8D3-5F1A-4EB8-8D9B-8BD3FD3FD9F1	FARP2	ENSP00000264042	axon guidance	2.36e-09
Bladder/Bladder-TCC	5968C8D3-5F1A-4EB8-8D9B-8BD3FD3FD9F1	PVR	ENSP00000402060	adherens junction organization	4.08e-05
Bladder/Bladder-TCC	5968C8D3-5F1A-4EB8-8D9B-8BD3FD3FD9F1	MRPS14	ENSP00000420714	translational termination	8.12e-10
Bladder/Bladder-TCC	5968C8D3-5F1A-4EB8-8D9B-8BD3FD3FD9F1	DTNA	ENSP00000382064	muscle contraction	5.52e-05
Bladder/Bladder-TCC	5968C8D3-5F1A-4EB8-8D9B-8BD3FD3FD9F1	AK4	ENSP00000322175	nucleoside monophosphate biosynthetic process	2.14e-04
Bladder/Bladder-TCC	5968C8D3-5F1A-4EB8-8D9B-8BD3FD3FD9F1	PDE4D	ENSP00000345502	negative regulation of relaxation of muscle	6.60e-07
Bladder/Bladder-TCC	5968C8D3-5F1A-4EB8-8D9B-8BD3FD3FD9F1	ASB1	ENSP00000264607	-	-
Bladder/Bladder-TCC	5b0896f2-8fd9-42ee-b56d-b140f8d8657e	TPM1	ENSP00000267996	muscle filament sliding	3.48e-33
Bladder/Bladder-TCC	5b0896f2-8fd9-42ee-b56d-b140f8d8657e	SPTB	ENSP00000374372	axon guidance	1.82e-15
Bladder/Bladder-TCC	5b0896f2-8fd9-42ee-b56d-b140f8d8657e	PPP2R5D	ENSP00000417963	dephosphorylation	7.64e-08
Bladder/Bladder-TCC	5b0896f2-8fd9-42ee-b56d-b140f8d8657e	RPL13	ENSP00000307889	translational termination	1.28e-14
Bladder/Bladder-TCC	5b0896f2-8fd9-42ee-b56d-b140f8d8657e	PVR	ENSP00000402060	adherens junction organization	4.08e-05
Bladder/Bladder-TCC	5b0896f2-8fd9-42ee-b56d-b140f8d8657e	SLX1B	ENSP00000328940	DNA double-strand break processing involved in repair via single-strand annealing	1.05e-11
Bladder/Bladder-TCC	5b0896f2-8fd9-42ee-b56d-b140f8d8657e	ASB1	ENSP00000264607	-	-
Bladder/Bladder-TCC	5b0896f2-8fd9-42ee-b56d-b140f8d8657e	GNS	ENSP00000258145	-	-
Bladder/Bladder-TCC	5e7e3e20-cbfa-476d-bb92-fa3a58207a9b	TPM1	ENSP00000267996	muscle filament sliding	3.48e-33
Bladder/Bladder-TCC	5e7e3e20-cbfa-476d-bb92-fa3a58207a9b	NFASC	ENSP00000344786	negative regulation of actin filament depolymerization	1.61e-12
Bladder/Bladder-TCC	5e7e3e20-cbfa-476d-bb92-fa3a58207a9b	FARP2	ENSP00000264042	axon guidance	2.36e-09
Bladder/Bladder-TCC	5e7e3e20-cbfa-476d-bb92-fa3a58207a9b	RPL13	ENSP00000307889	translational termination	1.28e-14
Bladder/Bladder-TCC	5e7e3e20-cbfa-476d-bb92-fa3a58207a9b	DTNA	ENSP00000382064	muscle contraction	5.52e-05
Bladder/Bladder-TCC	80cdd385-2a6a-4d59-81c7-f36786637323	AR	ENSP00000363822	steroid hormone mediated signaling pathway	3.36e-93
Bladder/Bladder-TCC	80cdd385-2a6a-4d59-81c7-f36786637323	TPM1	ENSP00000267996	muscle filament sliding	3.48e-33
Bladder/Bladder-TCC	80cdd385-2a6a-4d59-81c7-f36786637323	SCN4B	ENSP00000322460	membrane depolarization during action potential	2.03e-16
Bladder/Bladder-TCC	80cdd385-2a6a-4d59-81c7-f36786637323	RPLP0	ENSP00000339027	translational termination	3.51e-10
Bladder/Bladder-TCC	80cdd385-2a6a-4d59-81c7-f36786637323	AP4E1	ENSP00000261842	post-Golgi vesicle-mediated transport	2.00e-09
Bladder/Bladder-TCC	80cdd385-2a6a-4d59-81c7-f36786637323	DTNA	ENSP00000382064	muscle contraction	5.52e-05
Bladder/Bladder-TCC	80cdd385-2a6a-4d59-81c7-f36786637323	PDE4D	ENSP00000345502	negative regulation of relaxation of muscle	6.60e-07
Bladder/Bladder-TCC	80cdd385-2a6a-4d59-81c7-f36786637323	CENPW	ENSP00000357311	kinetochore assembly	3.87e-06
Bladder/Bladder-TCC	80cdd385-2a6a-4d59-81c7-f36786637323	TNFRSF10C	ENSP00000349324	-	-
Bladder/Bladder-TCC	80cdd385-2a6a-4d59-81c7-f36786637323	LTBP4	ENSP00000311905	regulation of transforming growth factor beta receptor signaling pathway	3.73e-04
Bladder/Bladder-TCC	80cdd385-2a6a-4d59-81c7-f36786637323	GNS	ENSP00000258145	-	-
Bladder/Bladder-TCC	94447759-c20c-49f5-b51f-cbfdea41f2e8	KEAP1	ENSP00000171111	intracellular signal transduction	5.44e-86
Bladder/Bladder-TCC	94447759-c20c-49f5-b51f-cbfdea41f2e8	TRIM28	ENSP00000253024	intracellular signal transduction	5.44e-86
Bladder/Bladder-TCC	94447759-c20c-49f5-b51f-cbfdea41f2e8	USP15	ENSP00000258123	intracellular signal transduction	5.44e-86
Bladder/Bladder-TCC	94447759-c20c-49f5-b51f-cbfdea41f2e8	RNF167	ENSP00000262482	intracellular signal transduction	5.44e-86
Bladder/Bladder-TCC	94447759-c20c-49f5-b51f-cbfdea41f2e8	CUL3	ENSP00000264414	intracellular signal transduction	5.44e-86
Bladder/Bladder-TCC	94447759-c20c-49f5-b51f-cbfdea41f2e8	PIK3CB	ENSP00000289153	intracellular signal transduction	5.44e-86
Bladder/Bladder-TCC	94447759-c20c-49f5-b51f-cbfdea41f2e8	DDB1	ENSP00000301764	intracellular signal transduction	5.44e-86
Bladder/Bladder-TCC	94447759-c20c-49f5-b51f-cbfdea41f2e8	CTNNA1	ENSP00000304669	intracellular signal transduction	5.44e-86
Bladder/Bladder-TCC	94447759-c20c-49f5-b51f-cbfdea41f2e8	AGAP1	ENSP00000307634	intracellular signal transduction	5.44e-86
Bladder/Bladder-TCC	94447759-c20c-49f5-b51f-cbfdea41f2e8	MAP3K11	ENSP00000309597	intracellular signal transduction	5.44e-86
Bladder/Bladder-TCC	94447759-c20c-49f5-b51f-cbfdea41f2e8	GAK	ENSP00000314499	intracellular signal transduction	5.44e-86
Bladder/Bladder-TCC	94447759-c20c-49f5-b51f-cbfdea41f2e8	RNF185	ENSP00000320508	intracellular signal transduction	5.44e-86
Bladder/Bladder-TCC	94447759-c20c-49f5-b51f-cbfdea41f2e8	NF1	ENSP00000351015	intracellular signal transduction	5.44e-86
Bladder/Bladder-TCC	94447759-c20c-49f5-b51f-cbfdea41f2e8	ARHGEF2	ENSP00000354837	intracellular signal transduction	5.44e-86
Bladder/Bladder-TCC	94447759-c20c-49f5-b51f-cbfdea41f2e8	ARHGEF10L	ENSP00000355060	intracellular signal transduction	5.44e-86
Bladder/Bladder-TCC	94447759-c20c-49f5-b51f-cbfdea41f2e8	KLHL12	ENSP00000356230	intracellular signal transduction	5.44e-86
Bladder/Bladder-TCC	94447759-c20c-49f5-b51f-cbfdea41f2e8	PRKCZ	ENSP00000367830	intracellular signal transduction	5.44e-86
Bladder/Bladder-TCC	94447759-c20c-49f5-b51f-cbfdea41f2e8	DIAPH1	ENSP00000381565	intracellular signal transduction	5.44e-86
Bladder/Bladder-TCC	94447759-c20c-49f5-b51f-cbfdea41f2e8	DGKZ	ENSP00000412178	intracellular signal transduction	5.44e-86
Bladder/Bladder-TCC	94447759-c20c-49f5-b51f-cbfdea41f2e8	TOM1	ENSP00000413697	intracellular signal transduction	5.44e-86
Bladder/Bladder-TCC	94447759-c20c-49f5-b51f-cbfdea41f2e8	MDM2	ENSP00000417281	intracellular signal transduction	5.44e-86
Bladder/Bladder-TCC	94447759-c20c-49f5-b51f-cbfdea41f2e8	STX3	ENSP00000338562	membrane fusion	3.23e-30
Bladder/Bladder-TCC	94447759-c20c-49f5-b51f-cbfdea41f2e8	PPP2R1A	ENSP00000324804	regulation of protein phosphatase type 2A activity	1.04e-18
Bladder/Bladder-TCC	94447759-c20c-49f5-b51f-cbfdea41f2e8	ADCY3	ENSP00000260600	adenylate cyclase-modulating G-protein coupled receptor signaling pathway	1.46e-28
Bladder/Bladder-TCC	94447759-c20c-49f5-b51f-cbfdea41f2e8	MAPK7	ENSP00000311005	toll-like receptor 5 signaling pathway	2.05e-24
Bladder/Bladder-TCC	94447759-c20c-49f5-b51f-cbfdea41f2e8	ARSA	ENSP00000216124	glycosphingolipid metabolic process	7.07e-27
Bladder/Bladder-TCC	94447759-c20c-49f5-b51f-cbfdea41f2e8	GNS	ENSP00000258145	glycosphingolipid metabolic process	7.07e-27
Bladder/Bladder-TCC	94447759-c20c-49f5-b51f-cbfdea41f2e8	SULF2	ENSP00000353007	glycosphingolipid metabolic process	7.07e-27
Bladder/Bladder-TCC	94447759-c20c-49f5-b51f-cbfdea41f2e8	MST4	ENSP00000377867	signal transduction by protein phosphorylation	2.31e-10
Bladder/Bladder-TCC	94447759-c20c-49f5-b51f-cbfdea41f2e8	MTA2	ENSP00000278823	protein deacetylation	1.27e-28
Bladder/Bladder-TCC	94447759-c20c-49f5-b51f-cbfdea41f2e8	AP4B1	ENSP00000256658	post-Golgi vesicle-mediated transport	3.92e-12
Bladder/Bladder-TCC	94447759-c20c-49f5-b51f-cbfdea41f2e8	CASP6	ENSP00000265164	regulation of cysteine-type endopeptidase activity involved in apoptotic process	1.44e-12
Bladder/Bladder-TCC	94447759-c20c-49f5-b51f-cbfdea41f2e8	SEC61A1	ENSP00000243253	IRE1-mediated unfolded protein response	1.07e-08
Bladder/Bladder-TCC	94447759-c20c-49f5-b51f-cbfdea41f2e8	KLRK1	ENSP00000240618	natural killer cell mediated cytotoxicity	8.33e-14
Bladder/Bladder-TCC	94447759-c20c-49f5-b51f-cbfdea41f2e8	PVR	ENSP00000402060	adherens junction organization	4.08e-05
Bladder/Bladder-TCC	94447759-c20c-49f5-b51f-cbfdea41f2e8	MUS81	ENSP00000307853	nucleic acid phosphodiester bond hydrolysis	4.31e-07
Bladder/Bladder-TCC	94447759-c20c-49f5-b51f-cbfdea41f2e8	RPLP0	ENSP00000339027	translational termination	3.51e-10
Bladder/Bladder-TCC	94447759-c20c-49f5-b51f-cbfdea41f2e8	FASN	ENSP00000304592	fatty acid biosynthetic process	5.57e-09
Bladder/Bladder-TCC	94447759-c20c-49f5-b51f-cbfdea41f2e8	ARCN1	ENSP00000264028	COPI-coated vesicle budding	1.24e-11
Bladder/Bladder-TCC	94447759-c20c-49f5-b51f-cbfdea41f2e8	DSN1	ENSP00000362850	chromosome segregation	2.73e-08
Bladder/Bladder-TCC	94447759-c20c-49f5-b51f-cbfdea41f2e8	ABCB6	ENSP00000265316	tetrapyrrole metabolic process	5.29e-04
Bladder/Bladder-TCC	94447759-c20c-49f5-b51f-cbfdea41f2e8	IARS	ENSP00000364794	tRNA aminoacylation for protein translation	5.38e-11
Bladder/Bladder-TCC	94447759-c20c-49f5-b51f-cbfdea41f2e8	ALDH4A1	ENSP00000290597	glutamate metabolic process	1.17e-12
Bladder/Bladder-TCC	94447759-c20c-49f5-b51f-cbfdea41f2e8	CD276	ENSP00000320084	positive regulation of cell proliferation	3.27e-03
Bladder/Bladder-TCC	94447759-c20c-49f5-b51f-cbfdea41f2e8	GPN1	ENSP00000264718	-	-
Bladder/Bladder-TCC	94447759-c20c-49f5-b51f-cbfdea41f2e8	MST1	ENSP00000414287	-	-
Bladder/Bladder-TCC	94447759-c20c-49f5-b51f-cbfdea41f2e8	EXOC4	ENSP00000253861	exocytosis	2.68e-05
Bladder/Bladder-TCC	94447759-c20c-49f5-b51f-cbfdea41f2e8	AMFR	ENSP00000290649	protein K48-linked ubiquitination	3.51e-07
Bladder/Bladder-TCC	94447759-c20c-49f5-b51f-cbfdea41f2e8	PELI3	ENSP00000322532	Toll signaling pathway	5.05e-10
Bladder/Bladder-TCC	94447759-c20c-49f5-b51f-cbfdea41f2e8	DTNA	ENSP00000382064	muscle contraction	5.52e-05
Bladder/Bladder-TCC	94447759-c20c-49f5-b51f-cbfdea41f2e8	IRX3	ENSP00000331608	regionalization	2.00e-04
Bladder/Bladder-TCC	94447759-c20c-49f5-b51f-cbfdea41f2e8	SLX1B	ENSP00000328940	DNA double-strand break processing involved in repair via single-strand annealing	1.05e-11
Bladder/Bladder-TCC	94447759-c20c-49f5-b51f-cbfdea41f2e8	EDEM3	ENSP00000318147	protein N-linked glycosylation via asparagine	1.06e-04
Bladder/Bladder-TCC	94447759-c20c-49f5-b51f-cbfdea41f2e8	WRB	ENSP00000327716	protein insertion into ER membrane	1.12e-06
Bladder/Bladder-TCC	94447759-c20c-49f5-b51f-cbfdea41f2e8	LTBP4	ENSP00000311905	regulation of transforming growth factor beta receptor signaling pathway	3.73e-04
Bladder/Bladder-TCC	94447759-c20c-49f5-b51f-cbfdea41f2e8	PFAS	ENSP00000313490	'de novo' IMP biosynthetic process	2.17e-06
Bladder/Bladder-TCC	94447759-c20c-49f5-b51f-cbfdea41f2e8	HEXB	ENSP00000261416	chondroitin sulfate catabolic process	1.18e-05
Bladder/Bladder-TCC	94447759-c20c-49f5-b51f-cbfdea41f2e8	M6PR	ENSP00000000412	receptor-mediated endocytosis	7.57e-04
Bladder/Bladder-TCC	94447759-c20c-49f5-b51f-cbfdea41f2e8	ASAP3	ENSP00000338769	-	-
Bladder/Bladder-TCC	94447759-c20c-49f5-b51f-cbfdea41f2e8	SIRT1	ENSP00000212015	peptidyl-lysine deacetylation	3.49e-05
Bladder/Bladder-TCC	94447759-c20c-49f5-b51f-cbfdea41f2e8	RPL8	ENSP00000262584	cotranslational protein targeting to membrane	2.14e-04
Bladder/Bladder-TCC	94447759-c20c-49f5-b51f-cbfdea41f2e8	CAPN2	ENSP00000295006	myoblast fusion	2.17e-05
Bladder/Bladder-TCC	94447759-c20c-49f5-b51f-cbfdea41f2e8	LRP5	ENSP00000294304	Wnt signaling pathway involved in dorsal/ventral axis specification	1.90e-05
Bladder/Bladder-TCC	94447759-c20c-49f5-b51f-cbfdea41f2e8	PRMT3	ENSP00000331879	peptidyl-arginine omega-N-methylation	2.05e-06
Bladder/Bladder-TCC	94447759-c20c-49f5-b51f-cbfdea41f2e8	SKIV2L	ENSP00000364543	-	-
Bladder/Bladder-TCC	94447759-c20c-49f5-b51f-cbfdea41f2e8	ATXN2L	ENSP00000378917	regulation of nuclear-transcribed mRNA catabolic process	5.77e-03
Bladder/Bladder-TCC	94447759-c20c-49f5-b51f-cbfdea41f2e8	TNS3	ENSP00000312143	cell migration	9.37e-03
Bladder/Bladder-TCC	94447759-c20c-49f5-b51f-cbfdea41f2e8	P4HB	ENSP00000327801	protein folding	6.14e-03
Bladder/Bladder-TCC	94447759-c20c-49f5-b51f-cbfdea41f2e8	CENPW	ENSP00000357311	kinetochore assembly	3.87e-06
Bladder/Bladder-TCC	B290727B-23ED-4E73-9071-CF2C06671430	TPM1	ENSP00000267996	muscle filament sliding	3.48e-33
Bladder/Bladder-TCC	B290727B-23ED-4E73-9071-CF2C06671430	MAPK7	ENSP00000311005	toll-like receptor 5 signaling pathway	2.05e-24
Bladder/Bladder-TCC	B290727B-23ED-4E73-9071-CF2C06671430	CLDN18	ENSP00000183605	calcium-independent cell-cell adhesion via plasma membrane cell-adhesion molecules	7.07e-31
Bladder/Bladder-TCC	B290727B-23ED-4E73-9071-CF2C06671430	NFASC	ENSP00000344786	negative regulation of actin filament depolymerization	1.61e-12
Bladder/Bladder-TCC	B290727B-23ED-4E73-9071-CF2C06671430	RPL13	ENSP00000307889	translational termination	1.28e-14
Bladder/Bladder-TCC	B290727B-23ED-4E73-9071-CF2C06671430	PVR	ENSP00000402060	adherens junction organization	4.08e-05
Bladder/Bladder-TCC	B290727B-23ED-4E73-9071-CF2C06671430	RPLP0	ENSP00000339027	translational termination	3.51e-10
Bladder/Bladder-TCC	B290727B-23ED-4E73-9071-CF2C06671430	MRPS14	ENSP00000420714	translational termination	8.12e-10
Bladder/Bladder-TCC	B290727B-23ED-4E73-9071-CF2C06671430	IPO4	ENSP00000346453	protein import into nucleus	4.94e-06
Bladder/Bladder-TCC	B290727B-23ED-4E73-9071-CF2C06671430	RBCK1	ENSP00000348632	protein polyubiquitination	1.32e-06
Bladder/Bladder-TCC	B290727B-23ED-4E73-9071-CF2C06671430	AP4E1	ENSP00000261842	post-Golgi vesicle-mediated transport	2.00e-09
Bladder/Bladder-TCC	B290727B-23ED-4E73-9071-CF2C06671430	BNIP3	ENSP00000357625	mitochondrial protein catabolic process	8.79e-07
Bladder/Bladder-TCC	B290727B-23ED-4E73-9071-CF2C06671430	MXI1	ENSP00000331152	-	-
Bladder/Bladder-TCC	B290727B-23ED-4E73-9071-CF2C06671430	GNS	ENSP00000258145	-	-
Bladder/Bladder-TCC	b5036d12-d9cc-46a4-b60a-49740310380c	PIK3CB	ENSP00000289153	intracellular signal transduction	3.32e-52
Bladder/Bladder-TCC	b5036d12-d9cc-46a4-b60a-49740310380c	CTNNA1	ENSP00000304669	intracellular signal transduction	3.32e-52
Bladder/Bladder-TCC	b5036d12-d9cc-46a4-b60a-49740310380c	NF1	ENSP00000351015	intracellular signal transduction	3.32e-52
Bladder/Bladder-TCC	b5036d12-d9cc-46a4-b60a-49740310380c	ARHGAP30	ENSP00000356992	intracellular signal transduction	3.32e-52
Bladder/Bladder-TCC	b5036d12-d9cc-46a4-b60a-49740310380c	PRKACB	ENSP00000359719	intracellular signal transduction	3.32e-52
Bladder/Bladder-TCC	b5036d12-d9cc-46a4-b60a-49740310380c	DIAPH1	ENSP00000381565	intracellular signal transduction	3.32e-52
Bladder/Bladder-TCC	b5036d12-d9cc-46a4-b60a-49740310380c	PPP2R1A	ENSP00000324804	regulation of protein phosphatase type 2A activity	1.04e-18
Bladder/Bladder-TCC	b5036d12-d9cc-46a4-b60a-49740310380c	KLHL22	ENSP00000331682	protein ubiquitination	3.02e-29
Bladder/Bladder-TCC	b5036d12-d9cc-46a4-b60a-49740310380c	TPM1	ENSP00000267996	muscle filament sliding	3.48e-33
Bladder/Bladder-TCC	b5036d12-d9cc-46a4-b60a-49740310380c	ADCY3	ENSP00000260600	adenylate cyclase-modulating G-protein coupled receptor signaling pathway	1.46e-28
Bladder/Bladder-TCC	b5036d12-d9cc-46a4-b60a-49740310380c	TUBB6	ENSP00000318697	protein polymerization	1.14e-27
Bladder/Bladder-TCC	b5036d12-d9cc-46a4-b60a-49740310380c	MST4	ENSP00000377867	signal transduction by protein phosphorylation	2.31e-10
Bladder/Bladder-TCC	b5036d12-d9cc-46a4-b60a-49740310380c	MTA2	ENSP00000278823	protein deacetylation	1.27e-28
Bladder/Bladder-TCC	b5036d12-d9cc-46a4-b60a-49740310380c	RPL13	ENSP00000307889	translational termination	1.28e-14
Bladder/Bladder-TCC	b5036d12-d9cc-46a4-b60a-49740310380c	TRIM28	ENSP00000253024	translesion synthesis	1.27e-10
Bladder/Bladder-TCC	b5036d12-d9cc-46a4-b60a-49740310380c	USP15	ENSP00000258123	translesion synthesis	1.27e-10
Bladder/Bladder-TCC	b5036d12-d9cc-46a4-b60a-49740310380c	SEC61A1	ENSP00000243253	IRE1-mediated unfolded protein response	1.07e-08
Bladder/Bladder-TCC	b5036d12-d9cc-46a4-b60a-49740310380c	PVR	ENSP00000402060	adherens junction organization	4.08e-05
Bladder/Bladder-TCC	b5036d12-d9cc-46a4-b60a-49740310380c	RPLP0	ENSP00000339027	translational termination	3.51e-10
Bladder/Bladder-TCC	b5036d12-d9cc-46a4-b60a-49740310380c	ARCN1	ENSP00000264028	COPI-coated vesicle budding	1.24e-11
Bladder/Bladder-TCC	b5036d12-d9cc-46a4-b60a-49740310380c	SCLY	ENSP00000254663	iron-sulfur cluster assembly	2.54e-05
Bladder/Bladder-TCC	b5036d12-d9cc-46a4-b60a-49740310380c	BMF	ENSP00000346697	positive regulation of intrinsic apoptotic signaling pathway	9.04e-09
Bladder/Bladder-TCC	b5036d12-d9cc-46a4-b60a-49740310380c	AP4E1	ENSP00000261842	post-Golgi vesicle-mediated transport	2.00e-09
Bladder/Bladder-TCC	b5036d12-d9cc-46a4-b60a-49740310380c	IARS	ENSP00000364794	tRNA aminoacylation for protein translation	5.38e-11
Bladder/Bladder-TCC	b5036d12-d9cc-46a4-b60a-49740310380c	SLX1B	ENSP00000328940	DNA double-strand break processing involved in repair via single-strand annealing	1.05e-11
Bladder/Bladder-TCC	b5036d12-d9cc-46a4-b60a-49740310380c	GNS	ENSP00000258145	carbohydrate derivative metabolic process	6.67e-04
Bladder/Bladder-TCC	b5036d12-d9cc-46a4-b60a-49740310380c	SULF2	ENSP00000353007	carbohydrate derivative metabolic process	6.67e-04
Bladder/Bladder-TCC	b5036d12-d9cc-46a4-b60a-49740310380c	AMFR	ENSP00000290649	protein K48-linked ubiquitination	3.51e-07
Bladder/Bladder-TCC	b5036d12-d9cc-46a4-b60a-49740310380c	P4HB	ENSP00000327801	protein folding	6.14e-03
Bladder/Bladder-TCC	b5036d12-d9cc-46a4-b60a-49740310380c	CAPN2	ENSP00000295006	myoblast fusion	2.17e-05
Bladder/Bladder-TCC	b5036d12-d9cc-46a4-b60a-49740310380c	SHQ1	ENSP00000315182	ribonucleoprotein complex biogenesis	1.65e-03
Bladder/Bladder-TCC	b5036d12-d9cc-46a4-b60a-49740310380c	PDE4D	ENSP00000345502	negative regulation of relaxation of muscle	6.60e-07
Bladder/Bladder-TCC	b5036d12-d9cc-46a4-b60a-49740310380c	RPL8	ENSP00000262584	cotranslational protein targeting to membrane	2.14e-04
Bladder/Bladder-TCC	b5036d12-d9cc-46a4-b60a-49740310380c	PRMT3	ENSP00000331879	peptidyl-arginine omega-N-methylation	2.05e-06
Bladder/Bladder-TCC	b5036d12-d9cc-46a4-b60a-49740310380c	TNS3	ENSP00000312143	cell migration	9.37e-03
Bladder/Bladder-TCC	b5036d12-d9cc-46a4-b60a-49740310380c	SIRT1	ENSP00000212015	peptidyl-lysine deacetylation	3.49e-05
Bladder/Bladder-TCC	b5036d12-d9cc-46a4-b60a-49740310380c	EDEM3	ENSP00000318147	protein N-linked glycosylation via asparagine	1.06e-04
Bladder/Bladder-TCC	b5036d12-d9cc-46a4-b60a-49740310380c	LTBP4	ENSP00000311905	regulation of transforming growth factor beta receptor signaling pathway	3.73e-04
Bladder/Bladder-TCC	b8ecfb28-27d0-4ad4-b73c-cc21be41af31	GPR132	ENSP00000328818	G-protein coupled receptor signaling pathway	8.20e-64
Bladder/Bladder-TCC	b8ecfb28-27d0-4ad4-b73c-cc21be41af31	PAK1	ENSP00000278568	transmembrane receptor protein tyrosine kinase signaling pathway	7.70e-39
Bladder/Bladder-TCC	b8ecfb28-27d0-4ad4-b73c-cc21be41af31	DIAPH1	ENSP00000381565	transmembrane receptor protein tyrosine kinase signaling pathway	7.70e-39
Bladder/Bladder-TCC	b8ecfb28-27d0-4ad4-b73c-cc21be41af31	KLHL8	ENSP00000273963	protein ubiquitination	3.02e-29
Bladder/Bladder-TCC	b8ecfb28-27d0-4ad4-b73c-cc21be41af31	UGT1A6	ENSP00000303174	flavonoid biosynthetic process	2.94e-29
Bladder/Bladder-TCC	b8ecfb28-27d0-4ad4-b73c-cc21be41af31	BRSK1	ENSP00000310649	cell cycle arrest	7.50e-07
Bladder/Bladder-TCC	b8ecfb28-27d0-4ad4-b73c-cc21be41af31	RPLP0	ENSP00000339027	translational termination	3.51e-10
Bladder/Bladder-TCC	b8ecfb28-27d0-4ad4-b73c-cc21be41af31	NF1	ENSP00000351015	Ras protein signal transduction	1.67e-08
Bladder/Bladder-TCC	b8ecfb28-27d0-4ad4-b73c-cc21be41af31	SCLY	ENSP00000254663	iron-sulfur cluster assembly	2.54e-05
Bladder/Bladder-TCC	b8ecfb28-27d0-4ad4-b73c-cc21be41af31	IARS	ENSP00000364794	tRNA aminoacylation for protein translation	5.38e-11
Bladder/Bladder-TCC	b8ecfb28-27d0-4ad4-b73c-cc21be41af31	SLX1B	ENSP00000328940	DNA double-strand break processing involved in repair via single-strand annealing	1.05e-11
Bladder/Bladder-TCC	b8ecfb28-27d0-4ad4-b73c-cc21be41af31	IFT140	ENSP00000406012	intraciliary retrograde transport	9.18e-10
Bladder/Bladder-TCC	b8ecfb28-27d0-4ad4-b73c-cc21be41af31	DTNA	ENSP00000382064	muscle contraction	5.52e-05
Bladder/Bladder-TCC	b8ecfb28-27d0-4ad4-b73c-cc21be41af31	CENPW	ENSP00000357311	kinetochore assembly	3.87e-06
Bladder/Bladder-TCC	b8ecfb28-27d0-4ad4-b73c-cc21be41af31	GNS	ENSP00000258145	-	-
Bladder/Bladder-TCC	b8ecfb28-27d0-4ad4-b73c-cc21be41af31	TRIM28	ENSP00000253024	-	-
Bladder/Bladder-TCC	b9f76fc8-ca33-46c5-89a0-ae16d42f987f	PPP2R5D	ENSP00000417963	dephosphorylation	7.64e-08
Bladder/Bladder-TCC	b9f76fc8-ca33-46c5-89a0-ae16d42f987f	PVR	ENSP00000402060	adherens junction organization	4.08e-05
Bladder/Bladder-TCC	b9f76fc8-ca33-46c5-89a0-ae16d42f987f	DTNA	ENSP00000382064	muscle contraction	5.52e-05
Bladder/Bladder-TCC	b9f76fc8-ca33-46c5-89a0-ae16d42f987f	LTBP4	ENSP00000311905	regulation of transforming growth factor beta receptor signaling pathway	3.73e-04
Bladder/Bladder-TCC	c0ccb685-0789-4559-9189-05b841173aff	TPM1	ENSP00000267996	muscle filament sliding	3.48e-33
Bladder/Bladder-TCC	c0ccb685-0789-4559-9189-05b841173aff	FARP2	ENSP00000264042	axon guidance	2.36e-09
Bladder/Bladder-TCC	c0ccb685-0789-4559-9189-05b841173aff	NFASC	ENSP00000344786	negative regulation of actin filament depolymerization	1.61e-12
Bladder/Bladder-TCC	c0ccb685-0789-4559-9189-05b841173aff	PPP2R5D	ENSP00000417963	dephosphorylation	7.64e-08
Bladder/Bladder-TCC	c0ccb685-0789-4559-9189-05b841173aff	USP47	ENSP00000339957	SCF-dependent proteasomal ubiquitin-dependent protein catabolic process	1.74e-09
Bladder/Bladder-TCC	c0ccb685-0789-4559-9189-05b841173aff	IPO4	ENSP00000346453	protein import into nucleus	4.94e-06
Bladder/Bladder-TCC	c0ccb685-0789-4559-9189-05b841173aff	DTNA	ENSP00000382064	muscle contraction	5.52e-05
Bladder/Bladder-TCC	c0ccb685-0789-4559-9189-05b841173aff	SLX1B	ENSP00000328940	DNA double-strand break processing involved in repair via single-strand annealing	1.05e-11
Bladder/Bladder-TCC	c0ccb685-0789-4559-9189-05b841173aff	WRB	ENSP00000327716	protein insertion into ER membrane	1.12e-06
Bladder/Bladder-TCC	c0ccb685-0789-4559-9189-05b841173aff	ASB1	ENSP00000264607	-	-
Bladder/Bladder-TCC	c0ccb685-0789-4559-9189-05b841173aff	CAND2	ENSP00000387641	-	-
Bladder/Bladder-TCC	ca10d08d-3cc5-4171-9a70-66fdff3c0c3d	RPL13	ENSP00000307889	translational termination	1.28e-14
Bladder/Bladder-TCC	ca10d08d-3cc5-4171-9a70-66fdff3c0c3d	PVR	ENSP00000402060	adherens junction organization	4.08e-05
Bladder/Bladder-TCC	ca10d08d-3cc5-4171-9a70-66fdff3c0c3d	CENPW	ENSP00000357311	kinetochore assembly	3.87e-06
Bladder/Bladder-TCC	ca10d08d-3cc5-4171-9a70-66fdff3c0c3d	ACTR3C	ENSP00000252071	Arp2/3 complex-mediated actin nucleation	2.48e-05
Bladder/Bladder-TCC	d6d7412b-5ec2-413e-a85d-7f765c67afa3	TPM1	ENSP00000267996	muscle filament sliding	3.48e-33
Bladder/Bladder-TCC	d6d7412b-5ec2-413e-a85d-7f765c67afa3	TUBB6	ENSP00000318697	protein polymerization	1.14e-27
Bladder/Bladder-TCC	d6d7412b-5ec2-413e-a85d-7f765c67afa3	NFASC	ENSP00000344786	negative regulation of actin filament depolymerization	1.61e-12
Bladder/Bladder-TCC	d6d7412b-5ec2-413e-a85d-7f765c67afa3	AGAP1	ENSP00000307634	skeletal muscle satellite cell migration	2.69e-05
Bladder/Bladder-TCC	d6d7412b-5ec2-413e-a85d-7f765c67afa3	DIAPH1	ENSP00000381565	skeletal muscle satellite cell migration	2.69e-05
Bladder/Bladder-TCC	d6d7412b-5ec2-413e-a85d-7f765c67afa3	RPLP0	ENSP00000339027	translational termination	3.51e-10
Bladder/Bladder-TCC	d6d7412b-5ec2-413e-a85d-7f765c67afa3	IARS	ENSP00000364794	tRNA aminoacylation for protein translation	5.38e-11
Bladder/Bladder-TCC	d6d7412b-5ec2-413e-a85d-7f765c67afa3	BMF	ENSP00000346697	positive regulation of intrinsic apoptotic signaling pathway	9.04e-09
Bladder/Bladder-TCC	d6d7412b-5ec2-413e-a85d-7f765c67afa3	IFT140	ENSP00000406012	intraciliary retrograde transport	9.18e-10
Bladder/Bladder-TCC	d6d7412b-5ec2-413e-a85d-7f765c67afa3	GNS	ENSP00000258145	-	-
Bladder/Bladder-TCC	d6d7412b-5ec2-413e-a85d-7f765c67afa3	CENPW	ENSP00000357311	kinetochore assembly	3.87e-06
Bladder/Bladder-TCC	d6d7412b-5ec2-413e-a85d-7f765c67afa3	TRIM28	ENSP00000253024	-	-
Bladder/Bladder-TCC	d6d7412b-5ec2-413e-a85d-7f765c67afa3	LTBP4	ENSP00000311905	regulation of transforming growth factor beta receptor signaling pathway	3.73e-04
Bladder/Bladder-TCC	e7925508-8b2f-4c39-bd7a-033e78b1f875	AR	ENSP00000363822	steroid hormone mediated signaling pathway	3.36e-93
Bladder/Bladder-TCC	e7925508-8b2f-4c39-bd7a-033e78b1f875	TPM1	ENSP00000267996	muscle filament sliding	3.48e-33
Bladder/Bladder-TCC	e7925508-8b2f-4c39-bd7a-033e78b1f875	MKKS	ENSP00000246062	protein folding	2.28e-16
Bladder/Bladder-TCC	e7925508-8b2f-4c39-bd7a-033e78b1f875	NFASC	ENSP00000344786	negative regulation of actin filament depolymerization	1.61e-12
Bladder/Bladder-TCC	e7925508-8b2f-4c39-bd7a-033e78b1f875	FARP2	ENSP00000264042	axon guidance	2.36e-09
Bladder/Bladder-TCC	e7925508-8b2f-4c39-bd7a-033e78b1f875	MRPS18C	ENSP00000295491	translational termination	8.08e-08
Bladder/Bladder-TCC	e7925508-8b2f-4c39-bd7a-033e78b1f875	ACTR3C	ENSP00000252071	Arp2/3 complex-mediated actin nucleation	2.48e-05
Bladder/Bladder-TCC	e7925508-8b2f-4c39-bd7a-033e78b1f875	PDE4D	ENSP00000345502	negative regulation of relaxation of muscle	6.60e-07
Bladder/Bladder-TCC	f154cc00-e118-4d4c-b9d2-2f1f71e0a964	GNB4	ENSP00000232564	G-protein coupled receptor signaling pathway	6.53e-109
Bladder/Bladder-TCC	f154cc00-e118-4d4c-b9d2-2f1f71e0a964	ADCY3	ENSP00000260600	G-protein coupled receptor signaling pathway	6.53e-109
Bladder/Bladder-TCC	f154cc00-e118-4d4c-b9d2-2f1f71e0a964	C5AR1	ENSP00000347197	G-protein coupled receptor signaling pathway	6.53e-109
Bladder/Bladder-TCC	f154cc00-e118-4d4c-b9d2-2f1f71e0a964	TRIM28	ENSP00000253024	regulation of small GTPase mediated signal transduction	1.92e-85
Bladder/Bladder-TCC	f154cc00-e118-4d4c-b9d2-2f1f71e0a964	UCHL1	ENSP00000284440	regulation of small GTPase mediated signal transduction	1.92e-85
Bladder/Bladder-TCC	f154cc00-e118-4d4c-b9d2-2f1f71e0a964	PIK3CB	ENSP00000289153	regulation of small GTPase mediated signal transduction	1.92e-85
Bladder/Bladder-TCC	f154cc00-e118-4d4c-b9d2-2f1f71e0a964	CTNNA1	ENSP00000304669	regulation of small GTPase mediated signal transduction	1.92e-85
Bladder/Bladder-TCC	f154cc00-e118-4d4c-b9d2-2f1f71e0a964	MAP3K11	ENSP00000309597	regulation of small GTPase mediated signal transduction	1.92e-85
Bladder/Bladder-TCC	f154cc00-e118-4d4c-b9d2-2f1f71e0a964	RNF185	ENSP00000320508	regulation of small GTPase mediated signal transduction	1.92e-85
Bladder/Bladder-TCC	f154cc00-e118-4d4c-b9d2-2f1f71e0a964	ARHGEF2	ENSP00000354837	regulation of small GTPase mediated signal transduction	1.92e-85
Bladder/Bladder-TCC	f154cc00-e118-4d4c-b9d2-2f1f71e0a964	MPRIP	ENSP00000379156	regulation of small GTPase mediated signal transduction	1.92e-85
Bladder/Bladder-TCC	f154cc00-e118-4d4c-b9d2-2f1f71e0a964	DIAPH1	ENSP00000381565	regulation of small GTPase mediated signal transduction	1.92e-85
Bladder/Bladder-TCC	f154cc00-e118-4d4c-b9d2-2f1f71e0a964	DDB1	ENSP00000301764	protein ubiquitination	1.82e-33
Bladder/Bladder-TCC	f154cc00-e118-4d4c-b9d2-2f1f71e0a964	PPP2R1A	ENSP00000324804	regulation of protein phosphatase type 2A activity	1.04e-18
Bladder/Bladder-TCC	f154cc00-e118-4d4c-b9d2-2f1f71e0a964	MTA2	ENSP00000278823	protein deacetylation	1.27e-28
Bladder/Bladder-TCC	f154cc00-e118-4d4c-b9d2-2f1f71e0a964	MST4	ENSP00000377867	signal transduction by protein phosphorylation	2.31e-10
Bladder/Bladder-TCC	f154cc00-e118-4d4c-b9d2-2f1f71e0a964	CSE1L	ENSP00000262982	NLS-bearing protein import into nucleus	2.00e-17
Bladder/Bladder-TCC	f154cc00-e118-4d4c-b9d2-2f1f71e0a964	RPL13	ENSP00000307889	translational termination	1.28e-14
Bladder/Bladder-TCC	f154cc00-e118-4d4c-b9d2-2f1f71e0a964	SEC61A1	ENSP00000243253	IRE1-mediated unfolded protein response	1.07e-08
Bladder/Bladder-TCC	f154cc00-e118-4d4c-b9d2-2f1f71e0a964	PVR	ENSP00000402060	adherens junction organization	4.08e-05
Bladder/Bladder-TCC	f154cc00-e118-4d4c-b9d2-2f1f71e0a964	ARCN1	ENSP00000264028	COPI-coated vesicle budding	1.24e-11
Bladder/Bladder-TCC	f154cc00-e118-4d4c-b9d2-2f1f71e0a964	RPLP0	ENSP00000339027	translational termination	3.51e-10
Bladder/Bladder-TCC	f154cc00-e118-4d4c-b9d2-2f1f71e0a964	EDEM3	ENSP00000318147	protein N-linked glycosylation via asparagine	7.95e-10
Bladder/Bladder-TCC	f154cc00-e118-4d4c-b9d2-2f1f71e0a964	MAN1B1	ENSP00000360645	protein N-linked glycosylation via asparagine	7.95e-10
Bladder/Bladder-TCC	f154cc00-e118-4d4c-b9d2-2f1f71e0a964	IARS	ENSP00000364794	tRNA aminoacylation for protein translation	5.38e-11
Bladder/Bladder-TCC	f154cc00-e118-4d4c-b9d2-2f1f71e0a964	POLR2B	ENSP00000312735	DNA-templated transcription	2.88e-08
Bladder/Bladder-TCC	f154cc00-e118-4d4c-b9d2-2f1f71e0a964	CD276	ENSP00000320084	positive regulation of cell proliferation	3.27e-03
Bladder/Bladder-TCC	f154cc00-e118-4d4c-b9d2-2f1f71e0a964	ABCB6	ENSP00000265316	tetrapyrrole metabolic process	5.29e-04
Bladder/Bladder-TCC	f154cc00-e118-4d4c-b9d2-2f1f71e0a964	GNS	ENSP00000258145	carbohydrate derivative metabolic process	6.67e-04
Bladder/Bladder-TCC	f154cc00-e118-4d4c-b9d2-2f1f71e0a964	SULF2	ENSP00000353007	carbohydrate derivative metabolic process	6.67e-04
Bladder/Bladder-TCC	f154cc00-e118-4d4c-b9d2-2f1f71e0a964	EXOC4	ENSP00000253861	exocytosis	2.68e-05
Bladder/Bladder-TCC	f154cc00-e118-4d4c-b9d2-2f1f71e0a964	SLX1B	ENSP00000328940	DNA double-strand break processing involved in repair via single-strand annealing	1.05e-11
Bladder/Bladder-TCC	f154cc00-e118-4d4c-b9d2-2f1f71e0a964	AMFR	ENSP00000290649	protein K48-linked ubiquitination	3.51e-07
Bladder/Bladder-TCC	f154cc00-e118-4d4c-b9d2-2f1f71e0a964	IFT140	ENSP00000406012	intraciliary retrograde transport	9.18e-10
Bladder/Bladder-TCC	f154cc00-e118-4d4c-b9d2-2f1f71e0a964	TNS3	ENSP00000312143	cell migration	9.37e-03
Bladder/Bladder-TCC	f154cc00-e118-4d4c-b9d2-2f1f71e0a964	CENPW	ENSP00000357311	kinetochore assembly	3.87e-06
Bladder/Bladder-TCC	f154cc00-e118-4d4c-b9d2-2f1f71e0a964	ASAP3	ENSP00000338769	-	-
Bladder/Bladder-TCC	f154cc00-e118-4d4c-b9d2-2f1f71e0a964	P4HB	ENSP00000327801	protein folding	6.14e-03
Bladder/Bladder-TCC	f154cc00-e118-4d4c-b9d2-2f1f71e0a964	NME1-NME2	ENSP00000376886	GTP biosynthetic process	2.43e-06
Bladder/Bladder-TCC	f154cc00-e118-4d4c-b9d2-2f1f71e0a964	RPL8	ENSP00000262584	cotranslational protein targeting to membrane	2.14e-04
Bladder/Bladder-TCC	f154cc00-e118-4d4c-b9d2-2f1f71e0a964	WRB	ENSP00000327716	protein insertion into ER membrane	1.12e-06
Bladder/Bladder-TCC	f154cc00-e118-4d4c-b9d2-2f1f71e0a964	AHI1	ENSP00000265602	retina development in camera-type eye	2.42e-03
Bladder/Bladder-TCC	febead73-3b12-44e6-8bab-a7cfa7bf1129	KEAP1	ENSP00000171111	intracellular signal transduction	2.98e-118
Bladder/Bladder-TCC	febead73-3b12-44e6-8bab-a7cfa7bf1129	TRIM28	ENSP00000253024	intracellular signal transduction	2.98e-118
Bladder/Bladder-TCC	febead73-3b12-44e6-8bab-a7cfa7bf1129	USP15	ENSP00000258123	intracellular signal transduction	2.98e-118
Bladder/Bladder-TCC	febead73-3b12-44e6-8bab-a7cfa7bf1129	RNF167	ENSP00000262482	intracellular signal transduction	2.98e-118
Bladder/Bladder-TCC	febead73-3b12-44e6-8bab-a7cfa7bf1129	RND3	ENSP00000263895	intracellular signal transduction	2.98e-118
Bladder/Bladder-TCC	febead73-3b12-44e6-8bab-a7cfa7bf1129	CUL3	ENSP00000264414	intracellular signal transduction	2.98e-118
Bladder/Bladder-TCC	febead73-3b12-44e6-8bab-a7cfa7bf1129	KLHL8	ENSP00000273963	intracellular signal transduction	2.98e-118
Bladder/Bladder-TCC	febead73-3b12-44e6-8bab-a7cfa7bf1129	MYO1E	ENSP00000288235	intracellular signal transduction	2.98e-118
Bladder/Bladder-TCC	febead73-3b12-44e6-8bab-a7cfa7bf1129	PIK3CB	ENSP00000289153	intracellular signal transduction	2.98e-118
Bladder/Bladder-TCC	febead73-3b12-44e6-8bab-a7cfa7bf1129	MAP4K2	ENSP00000294066	intracellular signal transduction	2.98e-118
Bladder/Bladder-TCC	febead73-3b12-44e6-8bab-a7cfa7bf1129	DDB1	ENSP00000301764	intracellular signal transduction	2.98e-118
Bladder/Bladder-TCC	febead73-3b12-44e6-8bab-a7cfa7bf1129	CTNNA1	ENSP00000304669	intracellular signal transduction	2.98e-118
Bladder/Bladder-TCC	febead73-3b12-44e6-8bab-a7cfa7bf1129	ENC1	ENSP00000306356	intracellular signal transduction	2.98e-118
Bladder/Bladder-TCC	febead73-3b12-44e6-8bab-a7cfa7bf1129	AGAP1	ENSP00000307634	intracellular signal transduction	2.98e-118
Bladder/Bladder-TCC	febead73-3b12-44e6-8bab-a7cfa7bf1129	MAP3K11	ENSP00000309597	intracellular signal transduction	2.98e-118
Bladder/Bladder-TCC	febead73-3b12-44e6-8bab-a7cfa7bf1129	TNS3	ENSP00000312143	intracellular signal transduction	2.98e-118
Bladder/Bladder-TCC	febead73-3b12-44e6-8bab-a7cfa7bf1129	LAMA3	ENSP00000324532	intracellular signal transduction	2.98e-118
Bladder/Bladder-TCC	febead73-3b12-44e6-8bab-a7cfa7bf1129	PTPN21	ENSP00000330276	intracellular signal transduction	2.98e-118
Bladder/Bladder-TCC	febead73-3b12-44e6-8bab-a7cfa7bf1129	GRB2	ENSP00000339007	intracellular signal transduction	2.98e-118
Bladder/Bladder-TCC	febead73-3b12-44e6-8bab-a7cfa7bf1129	ARHGEF2	ENSP00000354837	intracellular signal transduction	2.98e-118
Bladder/Bladder-TCC	febead73-3b12-44e6-8bab-a7cfa7bf1129	ARHGEF10L	ENSP00000355060	intracellular signal transduction	2.98e-118
Bladder/Bladder-TCC	febead73-3b12-44e6-8bab-a7cfa7bf1129	KLHL12	ENSP00000356230	intracellular signal transduction	2.98e-118
Bladder/Bladder-TCC	febead73-3b12-44e6-8bab-a7cfa7bf1129	PRKCZ	ENSP00000367830	intracellular signal transduction	2.98e-118
Bladder/Bladder-TCC	febead73-3b12-44e6-8bab-a7cfa7bf1129	MPRIP	ENSP00000379156	intracellular signal transduction	2.98e-118
Bladder/Bladder-TCC	febead73-3b12-44e6-8bab-a7cfa7bf1129	DIAPH1	ENSP00000381565	intracellular signal transduction	2.98e-118
Bladder/Bladder-TCC	febead73-3b12-44e6-8bab-a7cfa7bf1129	CAND2	ENSP00000387641	intracellular signal transduction	2.98e-118
Bladder/Bladder-TCC	febead73-3b12-44e6-8bab-a7cfa7bf1129	TOM1	ENSP00000413697	intracellular signal transduction	2.98e-118
Bladder/Bladder-TCC	febead73-3b12-44e6-8bab-a7cfa7bf1129	MDM2	ENSP00000417281	intracellular signal transduction	2.98e-118
Bladder/Bladder-TCC	febead73-3b12-44e6-8bab-a7cfa7bf1129	KLHL2	ENSP00000424198	intracellular signal transduction	2.98e-118
Bladder/Bladder-TCC	febead73-3b12-44e6-8bab-a7cfa7bf1129	ITGA7	ENSP00000452120	intracellular signal transduction	2.98e-118
Bladder/Bladder-TCC	febead73-3b12-44e6-8bab-a7cfa7bf1129	GNB4	ENSP00000232564	cellular response to glucagon stimulus	2.11e-56
Bladder/Bladder-TCC	febead73-3b12-44e6-8bab-a7cfa7bf1129	ADCY3	ENSP00000260600	cellular response to glucagon stimulus	2.11e-56
Bladder/Bladder-TCC	febead73-3b12-44e6-8bab-a7cfa7bf1129	HSPH1	ENSP00000318687	protein folding	2.85e-30
Bladder/Bladder-TCC	febead73-3b12-44e6-8bab-a7cfa7bf1129	HSPA1A	ENSP00000364802	protein folding	2.85e-30
Bladder/Bladder-TCC	febead73-3b12-44e6-8bab-a7cfa7bf1129	DNAJB5	ENSP00000404079	protein folding	2.85e-30
Bladder/Bladder-TCC	febead73-3b12-44e6-8bab-a7cfa7bf1129	C3	ENSP00000245907	complement activation	3.77e-38
Bladder/Bladder-TCC	febead73-3b12-44e6-8bab-a7cfa7bf1129	PPP2R1A	ENSP00000324804	regulation of protein phosphatase type 2A activity	1.04e-18
Bladder/Bladder-TCC	febead73-3b12-44e6-8bab-a7cfa7bf1129	PPP2R5D	ENSP00000417963	regulation of protein phosphatase type 2A activity	1.04e-18
Bladder/Bladder-TCC	febead73-3b12-44e6-8bab-a7cfa7bf1129	DHX38	ENSP00000268482	RNA splicing	1.04e-23
Bladder/Bladder-TCC	febead73-3b12-44e6-8bab-a7cfa7bf1129	POLR2B	ENSP00000312735	RNA splicing	1.04e-23
Bladder/Bladder-TCC	febead73-3b12-44e6-8bab-a7cfa7bf1129	MKKS	ENSP00000246062	toxin transport	1.24e-21
Bladder/Bladder-TCC	febead73-3b12-44e6-8bab-a7cfa7bf1129	CCT7	ENSP00000258091	toxin transport	1.24e-21
Bladder/Bladder-TCC	febead73-3b12-44e6-8bab-a7cfa7bf1129	CCT8	ENSP00000286788	toxin transport	1.24e-21
Bladder/Bladder-TCC	febead73-3b12-44e6-8bab-a7cfa7bf1129	CCT3	ENSP00000295688	toxin transport	1.24e-21
Bladder/Bladder-TCC	febead73-3b12-44e6-8bab-a7cfa7bf1129	TUBB6	ENSP00000318697	protein polymerization	1.14e-27
Bladder/Bladder-TCC	febead73-3b12-44e6-8bab-a7cfa7bf1129	MAPK7	ENSP00000311005	toll-like receptor 5 signaling pathway	2.05e-24
Bladder/Bladder-TCC	febead73-3b12-44e6-8bab-a7cfa7bf1129	NUP85	ENSP00000245544	membrane disassembly	2.25e-15
Bladder/Bladder-TCC	febead73-3b12-44e6-8bab-a7cfa7bf1129	ATP1B3	ENSP00000286371	sodium ion export from cell	4.26e-22
Bladder/Bladder-TCC	febead73-3b12-44e6-8bab-a7cfa7bf1129	MTA2	ENSP00000278823	protein deacetylation	1.27e-28
Bladder/Bladder-TCC	febead73-3b12-44e6-8bab-a7cfa7bf1129	CHMP7	ENSP00000324491	cell separation after cytokinesis	8.82e-28
Bladder/Bladder-TCC	febead73-3b12-44e6-8bab-a7cfa7bf1129	MST4	ENSP00000377867	signal transduction by protein phosphorylation	2.31e-10
Bladder/Bladder-TCC	febead73-3b12-44e6-8bab-a7cfa7bf1129	PER2	ENSP00000254657	circadian regulation of gene expression	1.28e-19
Bladder/Bladder-TCC	febead73-3b12-44e6-8bab-a7cfa7bf1129	ATG4D	ENSP00000311318	nucleophagy	1.06e-24
Bladder/Bladder-TCC	febead73-3b12-44e6-8bab-a7cfa7bf1129	AP4B1	ENSP00000256658	post-Golgi vesicle-mediated transport	3.92e-12
Bladder/Bladder-TCC	febead73-3b12-44e6-8bab-a7cfa7bf1129	CASP6	ENSP00000265164	regulation of cysteine-type endopeptidase activity involved in apoptotic process	1.44e-12
Bladder/Bladder-TCC	febead73-3b12-44e6-8bab-a7cfa7bf1129	CSE1L	ENSP00000262982	NLS-bearing protein import into nucleus	2.00e-17
Bladder/Bladder-TCC	febead73-3b12-44e6-8bab-a7cfa7bf1129	RAD51C	ENSP00000336701	double-strand break repair via homologous recombination	3.68e-10
Bladder/Bladder-TCC	febead73-3b12-44e6-8bab-a7cfa7bf1129	RPL13	ENSP00000307889	translational termination	1.28e-14
Bladder/Bladder-TCC	febead73-3b12-44e6-8bab-a7cfa7bf1129	AP3D1	ENSP00000344055	anterograde synaptic vesicle transport	5.18e-25
Bladder/Bladder-TCC	febead73-3b12-44e6-8bab-a7cfa7bf1129	SDHA	ENSP00000264932	electron transport chain	1.85e-08
Bladder/Bladder-TCC	febead73-3b12-44e6-8bab-a7cfa7bf1129	SEC61A1	ENSP00000243253	IRE1-mediated unfolded protein response	1.07e-08
Bladder/Bladder-TCC	febead73-3b12-44e6-8bab-a7cfa7bf1129	NPR2	ENSP00000341083	receptor guanylyl cyclase signaling pathway	5.84e-11
Bladder/Bladder-TCC	febead73-3b12-44e6-8bab-a7cfa7bf1129	FASN	ENSP00000304592	fatty acid biosynthetic process	5.57e-09
Bladder/Bladder-TCC	febead73-3b12-44e6-8bab-a7cfa7bf1129	RPLP0	ENSP00000339027	translational termination	3.51e-10
Bladder/Bladder-TCC	febead73-3b12-44e6-8bab-a7cfa7bf1129	ARCN1	ENSP00000264028	COPI-coated vesicle budding	1.24e-11
Bladder/Bladder-TCC	febead73-3b12-44e6-8bab-a7cfa7bf1129	IARS	ENSP00000364794	tRNA aminoacylation for protein translation	5.38e-11
Bladder/Bladder-TCC	febead73-3b12-44e6-8bab-a7cfa7bf1129	SEPT7	ENSP00000381992	cell division	2.24e-06
Bladder/Bladder-TCC	febead73-3b12-44e6-8bab-a7cfa7bf1129	TEAD3	ENSP00000345772	hippo signaling	8.50e-11
Bladder/Bladder-TCC	febead73-3b12-44e6-8bab-a7cfa7bf1129	CD276	ENSP00000320084	positive regulation of cell proliferation	3.27e-03
Bladder/Bladder-TCC	febead73-3b12-44e6-8bab-a7cfa7bf1129	SCLY	ENSP00000254663	iron-sulfur cluster assembly	2.54e-05
Bladder/Bladder-TCC	febead73-3b12-44e6-8bab-a7cfa7bf1129	DSN1	ENSP00000362850	chromosome segregation	2.73e-08
Bladder/Bladder-TCC	febead73-3b12-44e6-8bab-a7cfa7bf1129	DDX24	ENSP00000328690	RNA secondary structure unwinding	7.98e-11
Bladder/Bladder-TCC	febead73-3b12-44e6-8bab-a7cfa7bf1129	BMF	ENSP00000346697	positive regulation of intrinsic apoptotic signaling pathway	9.04e-09
Bladder/Bladder-TCC	febead73-3b12-44e6-8bab-a7cfa7bf1129	SCNN1A	ENSP00000353292	sensory perception of taste	1.96e-11
Bladder/Bladder-TCC	febead73-3b12-44e6-8bab-a7cfa7bf1129	ABCB6	ENSP00000265316	tetrapyrrole metabolic process	5.29e-04
Bladder/Bladder-TCC	febead73-3b12-44e6-8bab-a7cfa7bf1129	GPN1	ENSP00000264718	-	-
Bladder/Bladder-TCC	febead73-3b12-44e6-8bab-a7cfa7bf1129	SLX1B	ENSP00000328940	DNA double-strand break processing involved in repair via single-strand annealing	1.05e-11
Bladder/Bladder-TCC	febead73-3b12-44e6-8bab-a7cfa7bf1129	GNS	ENSP00000258145	carbohydrate derivative metabolic process	6.67e-04
Bladder/Bladder-TCC	febead73-3b12-44e6-8bab-a7cfa7bf1129	SULF2	ENSP00000353007	carbohydrate derivative metabolic process	6.67e-04
Bladder/Bladder-TCC	febead73-3b12-44e6-8bab-a7cfa7bf1129	AMFR	ENSP00000290649	protein K48-linked ubiquitination	3.51e-07
Bladder/Bladder-TCC	febead73-3b12-44e6-8bab-a7cfa7bf1129	PELI3	ENSP00000322532	Toll signaling pathway	5.05e-10
Bladder/Bladder-TCC	febead73-3b12-44e6-8bab-a7cfa7bf1129	IRX3	ENSP00000331608	regionalization	2.00e-04
Bladder/Bladder-TCC	febead73-3b12-44e6-8bab-a7cfa7bf1129	BATF2	ENSP00000301887	myeloid leukocyte differentiation	1.31e-05
Bladder/Bladder-TCC	febead73-3b12-44e6-8bab-a7cfa7bf1129	NARS2	ENSP00000281038	amino acid activation	4.27e-08
Bladder/Bladder-TCC	febead73-3b12-44e6-8bab-a7cfa7bf1129	EXOC4	ENSP00000253861	exocytosis	2.68e-05
Bladder/Bladder-TCC	febead73-3b12-44e6-8bab-a7cfa7bf1129	IFT140	ENSP00000406012	intraciliary retrograde transport	9.18e-10
Bladder/Bladder-TCC	febead73-3b12-44e6-8bab-a7cfa7bf1129	CAPN2	ENSP00000295006	myoblast fusion	2.17e-05
Bladder/Bladder-TCC	febead73-3b12-44e6-8bab-a7cfa7bf1129	DPH2	ENSP00000255108	peptidyl-diphthamide metabolic process	1.43e-07
Bladder/Bladder-TCC	febead73-3b12-44e6-8bab-a7cfa7bf1129	IRAK1	ENSP00000358997	lipopolysaccharide-mediated signaling pathway	2.40e-04
Bladder/Bladder-TCC	febead73-3b12-44e6-8bab-a7cfa7bf1129	EPS15L1	ENSP00000248070	endocytosis	9.97e-03
Bladder/Bladder-TCC	febead73-3b12-44e6-8bab-a7cfa7bf1129	TGS1	ENSP00000260129	macromolecule methylation	1.13e-03
Bladder/Bladder-TCC	febead73-3b12-44e6-8bab-a7cfa7bf1129	PDE4D	ENSP00000345502	negative regulation of relaxation of muscle	6.60e-07
Bladder/Bladder-TCC	febead73-3b12-44e6-8bab-a7cfa7bf1129	LRP5	ENSP00000294304	Wnt signaling pathway involved in dorsal/ventral axis specification	1.90e-05
Bladder/Bladder-TCC	febead73-3b12-44e6-8bab-a7cfa7bf1129	CS	ENSP00000342056	citrate metabolic process	5.12e-05
Bladder/Bladder-TCC	febead73-3b12-44e6-8bab-a7cfa7bf1129	P4HB	ENSP00000327801	protein folding	6.14e-03
Bladder/Bladder-TCC	febead73-3b12-44e6-8bab-a7cfa7bf1129	ASAP3	ENSP00000338769	-	-
Bladder/Bladder-TCC	febead73-3b12-44e6-8bab-a7cfa7bf1129	EDEM3	ENSP00000318147	protein N-linked glycosylation via asparagine	1.06e-04
Bladder/Bladder-TCC	febead73-3b12-44e6-8bab-a7cfa7bf1129	PFAS	ENSP00000313490	'de novo' IMP biosynthetic process	2.17e-06
Bladder/Bladder-TCC	febead73-3b12-44e6-8bab-a7cfa7bf1129	HEXB	ENSP00000261416	chondroitin sulfate catabolic process	1.18e-05
Bladder/Bladder-TCC	febead73-3b12-44e6-8bab-a7cfa7bf1129	ASB1	ENSP00000264607	-	-
Bladder/Bladder-TCC	febead73-3b12-44e6-8bab-a7cfa7bf1129	AQP1	ENSP00000311165	cellular response to copper ion	1.60e-06
Bladder/Bladder-TCC	febead73-3b12-44e6-8bab-a7cfa7bf1129	SIRT1	ENSP00000212015	peptidyl-lysine deacetylation	3.49e-05
Bladder/Bladder-TCC	febead73-3b12-44e6-8bab-a7cfa7bf1129	LTBP4	ENSP00000311905	regulation of transforming growth factor beta receptor signaling pathway	3.73e-04
Bladder/Bladder-TCC	febead73-3b12-44e6-8bab-a7cfa7bf1129	CENPW	ENSP00000357311	kinetochore assembly	3.87e-06
Bladder/Bladder-TCC	febead73-3b12-44e6-8bab-a7cfa7bf1129	NBR1	ENSP00000343479	macroautophagy	5.76e-04
Bladder/Bladder-TCC	febead73-3b12-44e6-8bab-a7cfa7bf1129	TRMT61B	ENSP00000302801	tRNA methylation	1.58e-06
Bladder/Bladder-TCC	febead73-3b12-44e6-8bab-a7cfa7bf1129	ATIC	ENSP00000236959	alpha-amino acid biosynthetic process	9.22e-05
Bladder/Bladder-TCC	febead73-3b12-44e6-8bab-a7cfa7bf1129	RPL8	ENSP00000262584	cotranslational protein targeting to membrane	2.14e-04
Bladder/Bladder-TCC	febead73-3b12-44e6-8bab-a7cfa7bf1129	SH3GL1	ENSP00000269886	endocytosis	6.33e-03
Bladder/Bladder-TCC	febead73-3b12-44e6-8bab-a7cfa7bf1129	SKIV2L	ENSP00000364543	-	-
Bladder/Bladder-TCC	febead73-3b12-44e6-8bab-a7cfa7bf1129	GOLGA4	ENSP00000349305	protein localization to Golgi apparatus	5.10e-05
Blood/Lymph-BNHL	0564eb46-23d2-4502-86b6-ff6a22b76bea	IRF4	ENSP00000370343	response to cytokine	1.95e-06
Blood/Lymph-BNHL	11436915-2621-4cb8-a5b8-80f221046be9	ARHGAP9	ENSP00000377380	intracellular signal transduction	4.45e-95
Blood/Lymph-BNHL	11436915-2621-4cb8-a5b8-80f221046be9	SOS1	ENSP00000384675	intracellular signal transduction	4.45e-95
Blood/Lymph-BNHL	11436915-2621-4cb8-a5b8-80f221046be9	EIF6	ENSP00000363559	translation	2.29e-07
Blood/Lymph-BNHL	11436915-2621-4cb8-a5b8-80f221046be9	CDC16	ENSP00000348554	mitotic spindle assembly checkpoint	3.63e-10
Blood/Lymph-BNHL	11436915-2621-4cb8-a5b8-80f221046be9	CNOT1	ENSP00000320949	negative regulation of intracellular estrogen receptor signaling pathway	5.77e-09
Blood/Lymph-BNHL	11436915-2621-4cb8-a5b8-80f221046be9	VPS33A	ENSP00000267199	vesicle docking	7.67e-04
Blood/Lymph-BNHL	11436915-2621-4cb8-a5b8-80f221046be9	LPCAT2	ENSP00000262134	phosphatidylcholine acyl-chain remodeling	4.21e-06
Blood/Lymph-BNHL	11436915-2621-4cb8-a5b8-80f221046be9	ITPKB	ENSP00000272117	-	-
Blood/Lymph-BNHL	144739d3-b2d3-493c-8731-d652f03a5b37	PRPF8	ENSP00000304350	RNA splicing	3.70e-59
Blood/Lymph-BNHL	144739d3-b2d3-493c-8731-d652f03a5b37	RPLP0	ENSP00000339027	translational termination	3.51e-10
Blood/Lymph-BNHL	1bfffce2-551a-4d94-b774-de4cf7e15af5	TNFRSF10C	ENSP00000349324	-	-
Blood/Lymph-BNHL	26077f8f-9cd2-43c9-8e3e-f4e67afddd35	TNFRSF10C	ENSP00000349324	-	-
Blood/Lymph-BNHL	2654e816-aab9-4945-ba62-3d6181985463	SUPT4H1	ENSP00000225504	positive regulation of DNA-templated transcription	4.47e-05
Blood/Lymph-BNHL	2654e816-aab9-4945-ba62-3d6181985463	SMPD3	ENSP00000219334	sphingomyelin metabolic process	6.81e-06
Blood/Lymph-BNHL	2ebb4667-7945-4a92-b620-027b1e8578e4	CLK3	ENSP00000378505	regulation of RNA splicing	1.80e-04
Blood/Lymph-BNHL	40024e0a-a264-4dd8-9138-9a468b9c12ca	CHMP3	ENSP00000405575	cell separation after cytokinesis	2.48e-34
Blood/Lymph-BNHL	40024e0a-a264-4dd8-9138-9a468b9c12ca	RPLP0	ENSP00000339027	translational termination	3.51e-10
Blood/Lymph-BNHL	4087fbd7-d98b-47b0-8f59-484cdcbba684	LTB	ENSP00000410481	lymph node development	1.78e-04
Blood/Lymph-BNHL	4bd8334d-58db-4ca1-8b22-f961d0843d44	TNFRSF10C	ENSP00000349324	-	-
Blood/Lymph-BNHL	533707b4-6a23-4bd2-93db-12581927267c	BLNK	ENSP00000224337	Fc receptor signaling pathway	6.78e-17
Blood/Lymph-BNHL	5403562c-f5a6-470a-aa1d-a7ac736ab42d	ICOSLG	ENSP00000384432	T cell costimulation	2.51e-04
Blood/Lymph-BNHL	594f57f1-a1a9-4a3d-ae9e-fa601a29c917	MAPK13	ENSP00000211287	regulation of MAP kinase activity	9.72e-24
Blood/Lymph-BNHL	594f57f1-a1a9-4a3d-ae9e-fa601a29c917	CHMP3	ENSP00000405575	cell separation after cytokinesis	2.48e-34
Blood/Lymph-BNHL	594f57f1-a1a9-4a3d-ae9e-fa601a29c917	RPLP0	ENSP00000339027	translational termination	3.51e-10
Blood/Lymph-BNHL	5ff2576f-3b08-48f0-8c65-b5f28bc98c89	LPCAT2	ENSP00000262134	phosphatidylcholine acyl-chain remodeling	4.21e-06
Blood/Lymph-BNHL	5ff2576f-3b08-48f0-8c65-b5f28bc98c89	NDST1	ENSP00000261797	heparin metabolic process	1.13e-06
Blood/Lymph-BNHL	5ff2576f-3b08-48f0-8c65-b5f28bc98c89	ITPKB	ENSP00000272117	-	-
Blood/Lymph-BNHL	6377a22a-77ff-4560-a5e3-97a4f93e6302	LTB	ENSP00000410481	lymph node development	1.78e-04
Blood/Lymph-BNHL	6ccbd207-b55f-48a8-a571-9f530b8b6307	UPP1	ENSP00000330032	ribonucleoside catabolic process	9.18e-06
Blood/Lymph-BNHL	6fbec533-7f89-4d12-b04c-cf92942c3f33	ARHGAP9	ENSP00000377380	regulation of small GTPase mediated signal transduction	3.28e-40
Blood/Lymph-BNHL	6fbec533-7f89-4d12-b04c-cf92942c3f33	CHMP3	ENSP00000405575	cell separation after cytokinesis	2.48e-34
Blood/Lymph-BNHL	6fbec533-7f89-4d12-b04c-cf92942c3f33	RPLP0	ENSP00000339027	translational termination	3.51e-10
Blood/Lymph-BNHL	74534e25-4bdd-463b-856f-aa270d1dca37	RPS19	ENSP00000470004	translational termination	7.66e-10
Blood/Lymph-BNHL	74534e25-4bdd-463b-856f-aa270d1dca37	LTB	ENSP00000410481	lymph node development	1.78e-04
Blood/Lymph-BNHL	803797c0-ed91-4480-be54-b9668505bedb	KSR1	ENSP00000323178	regulation of Golgi inheritance	1.43e-11
Blood/Lymph-BNHL	828ca7f9-a315-4f02-a485-347d9a881404	ICOSLG	ENSP00000384432	T cell costimulation	2.51e-04
Blood/Lymph-BNHL	8e4e6631-9ab8-41bd-9087-ac1c3dbc25f4	LTB	ENSP00000410481	lymph node development	1.78e-04
Blood/Lymph-BNHL	8e4e6631-9ab8-41bd-9087-ac1c3dbc25f4	AMY2B	ENSP00000354610	carbohydrate metabolic process	5.87e-03
Blood/Lymph-BNHL	918d3450-e0f9-4151-92f7-727af8893fba	FBXL5	ENSP00000344866	SCF-dependent proteasomal ubiquitin-dependent protein catabolic process	1.78e-34
Blood/Lymph-BNHL	953e90e7-a9a6-47d6-bd4a-fe18e780b9e0	ARHGAP9	ENSP00000377380	regulation of small GTPase mediated signal transduction	3.28e-40
Blood/Lymph-BNHL	953e90e7-a9a6-47d6-bd4a-fe18e780b9e0	CASP1	ENSP00000410076	positive regulation of interleukin-1 beta production	3.59e-16
Blood/Lymph-BNHL	953e90e7-a9a6-47d6-bd4a-fe18e780b9e0	CHMP3	ENSP00000405575	cell separation after cytokinesis	2.48e-34
Blood/Lymph-BNHL	953e90e7-a9a6-47d6-bd4a-fe18e780b9e0	ST6GALNAC4	ENSP00000336733	dolichol-linked oligosaccharide biosynthetic process	5.95e-17
Blood/Lymph-BNHL	953e90e7-a9a6-47d6-bd4a-fe18e780b9e0	RPLP0	ENSP00000339027	translational termination	3.51e-10
Blood/Lymph-BNHL	a0091162-1691-4b4c-990f-c58369e09548	PRPF8	ENSP00000304350	RNA splicing	9.80e-55
Blood/Lymph-BNHL	a0091162-1691-4b4c-990f-c58369e09548	HGS	ENSP00000331201	RNA splicing	9.80e-55
Blood/Lymph-BNHL	a0091162-1691-4b4c-990f-c58369e09548	KEAP1	ENSP00000171111	protein ubiquitination	3.02e-29
Blood/Lymph-BNHL	a0091162-1691-4b4c-990f-c58369e09548	CASP1	ENSP00000410076	positive regulation of interleukin-1 beta production	3.59e-16
Blood/Lymph-BNHL	a0091162-1691-4b4c-990f-c58369e09548	RPSA	ENSP00000346067	translational initiation	1.80e-17
Blood/Lymph-BNHL	a0091162-1691-4b4c-990f-c58369e09548	DUSP3	ENSP00000226004	peptidyl-serine phosphorylation	2.08e-15
Blood/Lymph-BNHL	a0091162-1691-4b4c-990f-c58369e09548	MAX	ENSP00000351490	transcription	2.16e-08
Blood/Lymph-BNHL	a0091162-1691-4b4c-990f-c58369e09548	GPS1	ENSP00000347251	cullin deneddylation	1.10e-15
Blood/Lymph-BNHL	a0091162-1691-4b4c-990f-c58369e09548	RPLP0	ENSP00000339027	translational termination	3.51e-10
Blood/Lymph-BNHL	a0091162-1691-4b4c-990f-c58369e09548	RIT1	ENSP00000357306	neurotrophin TRK receptor signaling pathway	2.21e-04
Blood/Lymph-BNHL	a2d0eeb7-b227-4795-a3f6-0c0830003a5a	KSR1	ENSP00000323178	regulation of Golgi inheritance	1.43e-11
Blood/Lymph-BNHL	a334685a-1a9e-4f2a-bdff-abe20f6fdaa7	ICOSLG	ENSP00000384432	T cell costimulation	2.51e-04
Blood/Lymph-BNHL	b0688dd8-0d35-4717-a406-78568db1ca2b	MYL2	ENSP00000228841	actin filament-based movement	8.25e-16
Blood/Lymph-BNHL	b0688dd8-0d35-4717-a406-78568db1ca2b	KSR1	ENSP00000323178	regulation of Golgi inheritance	1.43e-11
Blood/Lymph-BNHL	b0688dd8-0d35-4717-a406-78568db1ca2b	MB	ENSP00000352835	response to hydrogen peroxide	1.00e-03
Blood/Lymph-BNHL	b0688dd8-0d35-4717-a406-78568db1ca2b	CNN1	ENSP00000252456	actomyosin structure organization	2.74e-04
Blood/Lymph-BNHL	d64a2073-6e4a-4893-8c3a-c3b6e2661e36	ICOSLG	ENSP00000384432	T cell costimulation	2.51e-04
Blood/Lymph-BNHL	d8facf3c-c25f-4bb3-a1cc-7c2c38e3a891	LTB	ENSP00000410481	lymph node development	1.78e-04
Blood/Lymph-BNHL	e74b936b-06c0-4a68-8f0e-ecadfe5b9f88	HBG2	ENSP00000338082	oxygen transport	1.94e-15
Blood/Lymph-BNHL	e8724ca6-74ea-4bb6-b809-8906f7658745	RPS19	ENSP00000470004	translational termination	7.66e-10
Blood/Lymph-BNHL	e8724ca6-74ea-4bb6-b809-8906f7658745	TNFRSF10C	ENSP00000349324	-	-
Blood/Lymph-BNHL	efe7147f-c8f7-4c1c-b576-9bdc294b8228	ICOSLG	ENSP00000384432	T cell costimulation	2.51e-04
Blood/Lymph-BNHL	f43a92ce-fc88-4e40-be91-0b5641ad844e	CASP1	ENSP00000410076	positive regulation of interleukin-1 beta production	3.59e-16
Blood/Lymph-BNHL	f43a92ce-fc88-4e40-be91-0b5641ad844e	CHMP3	ENSP00000405575	cell separation after cytokinesis	2.48e-34
Blood/Lymph-BNHL	f43a92ce-fc88-4e40-be91-0b5641ad844e	DUSP3	ENSP00000226004	peptidyl-serine phosphorylation	2.08e-15
Blood/Lymph-BNHL	f43a92ce-fc88-4e40-be91-0b5641ad844e	NFATC1	ENSP00000327850	response to cAMP	3.57e-08
Blood/Lymph-BNHL	f43a92ce-fc88-4e40-be91-0b5641ad844e	HGS	ENSP00000331201	negative regulation of epidermal growth factor receptor signaling pathway	7.71e-18
Blood/Lymph-BNHL	f43a92ce-fc88-4e40-be91-0b5641ad844e	RPLP0	ENSP00000339027	translational termination	3.51e-10
Blood/Lymph-BNHL	f43a92ce-fc88-4e40-be91-0b5641ad844e	ICOSLG	ENSP00000384432	T cell costimulation	2.51e-04
Blood/Lymph-CLL	0654e7d3-932a-49f4-8ec9-d722fc62dca5	RPL13	ENSP00000307889	translational termination	1.28e-14
Blood/Lymph-CLL	0654e7d3-932a-49f4-8ec9-d722fc62dca5	ISCU	ENSP00000310623	iron-sulfur cluster assembly	2.73e-09
Blood/Lymph-CLL	0654e7d3-932a-49f4-8ec9-d722fc62dca5	CLK3	ENSP00000378505	regulation of RNA splicing	1.80e-04
Blood/Lymph-CLL	0654e7d3-932a-49f4-8ec9-d722fc62dca5	NME1-NME2	ENSP00000376886	GTP biosynthetic process	2.43e-06
Blood/Lymph-CLL	0e7b12f6-daff-40b3-92ee-48836bc309a4	MAPK13	ENSP00000211287	regulation of MAP kinase activity	9.72e-24
Blood/Lymph-CLL	0e7b12f6-daff-40b3-92ee-48836bc309a4	SLC16A3	ENSP00000376150	lactate transport	1.85e-11
Blood/Lymph-CLL	118bee6a-65a2-441f-a621-45a56606b7a3	CTNND1	ENSP00000382004	adherens junction organization	2.17e-40
Blood/Lymph-CLL	14febba7-4b40-41cf-8d82-024539f54349	CTNND1	ENSP00000382004	adherens junction organization	2.17e-40
Blood/Lymph-CLL	206a7d2e-6f03-4f41-87b4-2660896f478f	TOLLIP	ENSP00000314733	postreplication repair	5.01e-14
Blood/Lymph-CLL	206a7d2e-6f03-4f41-87b4-2660896f478f	UBE2A	ENSP00000360613	postreplication repair	5.01e-14
Blood/Lymph-CLL	206a7d2e-6f03-4f41-87b4-2660896f478f	BAG1	ENSP00000420514	postreplication repair	5.01e-14
Blood/Lymph-CLL	206a7d2e-6f03-4f41-87b4-2660896f478f	CTNND1	ENSP00000382004	adherens junction organization	2.17e-40
Blood/Lymph-CLL	206a7d2e-6f03-4f41-87b4-2660896f478f	EIF6	ENSP00000363559	translation	2.29e-07
Blood/Lymph-CLL	206a7d2e-6f03-4f41-87b4-2660896f478f	ISCU	ENSP00000310623	iron-sulfur cluster assembly	2.73e-09
Blood/Lymph-CLL	206a7d2e-6f03-4f41-87b4-2660896f478f	SLC16A3	ENSP00000376150	lactate transport	1.85e-11
Blood/Lymph-CLL	206a7d2e-6f03-4f41-87b4-2660896f478f	PACSIN2	ENSP00000263246	membrane tubulation	9.64e-06
Blood/Lymph-CLL	206a7d2e-6f03-4f41-87b4-2660896f478f	NME1-NME2	ENSP00000376886	GTP biosynthetic process	2.43e-06
Blood/Lymph-CLL	21f1e001-bf11-417f-a9cf-1d2af2366bbd	ISCU	ENSP00000310623	iron-sulfur cluster assembly	2.73e-09
Blood/Lymph-CLL	21f1e001-bf11-417f-a9cf-1d2af2366bbd	SLC16A3	ENSP00000376150	lactate transport	1.85e-11
Blood/Lymph-CLL	21f1e001-bf11-417f-a9cf-1d2af2366bbd	CLK3	ENSP00000378505	regulation of RNA splicing	1.80e-04
Blood/Lymph-CLL	2fcba31b-4cc0-45c2-bbd3-29538b9b5a7b	NFATC1	ENSP00000327850	response to cAMP	3.57e-08
Blood/Lymph-CLL	2fcba31b-4cc0-45c2-bbd3-29538b9b5a7b	RPL13	ENSP00000307889	translational termination	1.28e-14
Blood/Lymph-CLL	2fcba31b-4cc0-45c2-bbd3-29538b9b5a7b	CAPZB	ENSP00000264202	barbed-end actin filament capping	1.75e-12
Blood/Lymph-CLL	2fcba31b-4cc0-45c2-bbd3-29538b9b5a7b	ISCU	ENSP00000310623	iron-sulfur cluster assembly	2.73e-09
Blood/Lymph-CLL	2fcba31b-4cc0-45c2-bbd3-29538b9b5a7b	IRAK1	ENSP00000358997	response to interleukin-1	3.58e-04
Blood/Lymph-CLL	2fcba31b-4cc0-45c2-bbd3-29538b9b5a7b	CLK3	ENSP00000378505	regulation of RNA splicing	1.80e-04
Blood/Lymph-CLL	2fcba31b-4cc0-45c2-bbd3-29538b9b5a7b	NME1-NME2	ENSP00000376886	GTP biosynthetic process	2.43e-06
Blood/Lymph-CLL	3065cd43-45be-4c87-95ca-f41486d110be	APP	ENSP00000284981	neuron projection development	1.07e-05
Blood/Lymph-CLL	3065cd43-45be-4c87-95ca-f41486d110be	ACAA1	ENSP00000333664	organic acid catabolic process	1.77e-09
Blood/Lymph-CLL	3065cd43-45be-4c87-95ca-f41486d110be	RPL13	ENSP00000307889	translational termination	1.28e-14
Blood/Lymph-CLL	3065cd43-45be-4c87-95ca-f41486d110be	ALOX12	ENSP00000251535	hepoxilin metabolic process	2.29e-14
Blood/Lymph-CLL	3065cd43-45be-4c87-95ca-f41486d110be	ISCU	ENSP00000310623	iron-sulfur cluster assembly	2.73e-09
Blood/Lymph-CLL	3065cd43-45be-4c87-95ca-f41486d110be	SLC16A3	ENSP00000376150	lactate transport	1.85e-11
Blood/Lymph-CLL	3065cd43-45be-4c87-95ca-f41486d110be	NME1-NME2	ENSP00000376886	GTP biosynthetic process	2.43e-06
Blood/Lymph-CLL	30bbd740-0982-4c32-b720-cde8cbe7497c	UBE2A	ENSP00000360613	protein polyubiquitination	6.47e-16
Blood/Lymph-CLL	30bbd740-0982-4c32-b720-cde8cbe7497c	RPL13	ENSP00000307889	translational termination	1.28e-14
Blood/Lymph-CLL	30bbd740-0982-4c32-b720-cde8cbe7497c	ISCU	ENSP00000310623	iron-sulfur cluster assembly	2.73e-09
Blood/Lymph-CLL	30bbd740-0982-4c32-b720-cde8cbe7497c	NME1-NME2	ENSP00000376886	GTP biosynthetic process	2.43e-06
Blood/Lymph-CLL	3317d3ef-26ce-47f5-80eb-df8fc0100b57	RALA	ENSP00000005257	small GTPase mediated signal transduction	4.14e-21
Blood/Lymph-CLL	3317d3ef-26ce-47f5-80eb-df8fc0100b57	UBE2A	ENSP00000360613	postreplication repair	3.08e-14
Blood/Lymph-CLL	3317d3ef-26ce-47f5-80eb-df8fc0100b57	BAG1	ENSP00000420514	postreplication repair	3.08e-14
Blood/Lymph-CLL	3317d3ef-26ce-47f5-80eb-df8fc0100b57	STRADB	ENSP00000194530	insulin receptor signaling pathway	1.01e-15
Blood/Lymph-CLL	3317d3ef-26ce-47f5-80eb-df8fc0100b57	NDUFB4	ENSP00000184266	mitochondrial electron transport	2.13e-23
Blood/Lymph-CLL	3317d3ef-26ce-47f5-80eb-df8fc0100b57	EIF6	ENSP00000363559	translation	2.29e-07
Blood/Lymph-CLL	3317d3ef-26ce-47f5-80eb-df8fc0100b57	RPL13	ENSP00000307889	translational termination	1.28e-14
Blood/Lymph-CLL	3317d3ef-26ce-47f5-80eb-df8fc0100b57	GPS1	ENSP00000347251	cullin deneddylation	1.10e-15
Blood/Lymph-CLL	3317d3ef-26ce-47f5-80eb-df8fc0100b57	ISCU	ENSP00000310623	iron-sulfur cluster assembly	2.73e-09
Blood/Lymph-CLL	3317d3ef-26ce-47f5-80eb-df8fc0100b57	SLC16A3	ENSP00000376150	lactate transport	1.85e-11
Blood/Lymph-CLL	3317d3ef-26ce-47f5-80eb-df8fc0100b57	IDH3G	ENSP00000217901	tricarboxylic acid cycle	2.67e-08
Blood/Lymph-CLL	3317d3ef-26ce-47f5-80eb-df8fc0100b57	PACSIN2	ENSP00000263246	membrane tubulation	9.64e-06
Blood/Lymph-CLL	3317d3ef-26ce-47f5-80eb-df8fc0100b57	NME1-NME2	ENSP00000376886	GTP biosynthetic process	2.43e-06
Blood/Lymph-CLL	39178b5c-3a32-4e85-a2ca-a4e06097718a	MAPK3	ENSP00000263025	transmembrane receptor protein tyrosine kinase signaling pathway	4.41e-57
Blood/Lymph-CLL	39178b5c-3a32-4e85-a2ca-a4e06097718a	UBE2A	ENSP00000360613	transmembrane receptor protein tyrosine kinase signaling pathway	4.41e-57
Blood/Lymph-CLL	39178b5c-3a32-4e85-a2ca-a4e06097718a	APBB1IP	ENSP00000365411	transmembrane receptor protein tyrosine kinase signaling pathway	4.41e-57
Blood/Lymph-CLL	39178b5c-3a32-4e85-a2ca-a4e06097718a	BAG1	ENSP00000420514	transmembrane receptor protein tyrosine kinase signaling pathway	4.41e-57
Blood/Lymph-CLL	39178b5c-3a32-4e85-a2ca-a4e06097718a	PSMA4	ENSP00000044462	regulation of cellular amino acid metabolic process	6.19e-74
Blood/Lymph-CLL	39178b5c-3a32-4e85-a2ca-a4e06097718a	STRADA	ENSP00000336655	insulin receptor signaling pathway	1.01e-15
Blood/Lymph-CLL	39178b5c-3a32-4e85-a2ca-a4e06097718a	AP2S1	ENSP00000263270	vesicle-mediated transport	1.45e-24
Blood/Lymph-CLL	39178b5c-3a32-4e85-a2ca-a4e06097718a	NFATC1	ENSP00000327850	response to cAMP	3.57e-08
Blood/Lymph-CLL	39178b5c-3a32-4e85-a2ca-a4e06097718a	NDUFB4	ENSP00000184266	mitochondrial electron transport	2.13e-23
Blood/Lymph-CLL	39178b5c-3a32-4e85-a2ca-a4e06097718a	RPL13	ENSP00000307889	translational termination	1.28e-14
Blood/Lymph-CLL	39178b5c-3a32-4e85-a2ca-a4e06097718a	EIF6	ENSP00000363559	translation	2.29e-07
Blood/Lymph-CLL	39178b5c-3a32-4e85-a2ca-a4e06097718a	ACAA1	ENSP00000333664	organic acid catabolic process	1.77e-09
Blood/Lymph-CLL	39178b5c-3a32-4e85-a2ca-a4e06097718a	GABARAPL1	ENSP00000266458	nucleophagy	7.51e-21
Blood/Lymph-CLL	39178b5c-3a32-4e85-a2ca-a4e06097718a	PPP5C	ENSP00000012443	mitotic spindle assembly checkpoint	3.63e-10
Blood/Lymph-CLL	39178b5c-3a32-4e85-a2ca-a4e06097718a	CDC16	ENSP00000348554	mitotic spindle assembly checkpoint	3.63e-10
Blood/Lymph-CLL	39178b5c-3a32-4e85-a2ca-a4e06097718a	CAPZB	ENSP00000264202	barbed-end actin filament capping	1.75e-12
Blood/Lymph-CLL	39178b5c-3a32-4e85-a2ca-a4e06097718a	ISCU	ENSP00000310623	iron-sulfur cluster assembly	2.73e-09
Blood/Lymph-CLL	39178b5c-3a32-4e85-a2ca-a4e06097718a	IDH3G	ENSP00000217901	tricarboxylic acid cycle	2.67e-08
Blood/Lymph-CLL	39178b5c-3a32-4e85-a2ca-a4e06097718a	SLC16A3	ENSP00000376150	lactate transport	1.85e-11
Blood/Lymph-CLL	39178b5c-3a32-4e85-a2ca-a4e06097718a	CLK3	ENSP00000378505	regulation of RNA splicing	1.80e-04
Blood/Lymph-CLL	39178b5c-3a32-4e85-a2ca-a4e06097718a	DDX19A	ENSP00000306117	-	-
Blood/Lymph-CLL	39178b5c-3a32-4e85-a2ca-a4e06097718a	CTBP1	ENSP00000290921	white fat cell differentiation	1.79e-05
Blood/Lymph-CLL	39178b5c-3a32-4e85-a2ca-a4e06097718a	NME1-NME2	ENSP00000376886	GTP biosynthetic process	2.43e-06
Blood/Lymph-CLL	39ebe3ae-e775-4fd3-9147-e22b6ab1fdf7	UBE2A	ENSP00000360613	protein polyubiquitination	6.47e-16
Blood/Lymph-CLL	39ebe3ae-e775-4fd3-9147-e22b6ab1fdf7	NFATC1	ENSP00000327850	response to cAMP	3.57e-08
Blood/Lymph-CLL	39ebe3ae-e775-4fd3-9147-e22b6ab1fdf7	RPL13	ENSP00000307889	translational termination	1.28e-14
Blood/Lymph-CLL	39ebe3ae-e775-4fd3-9147-e22b6ab1fdf7	RPL18	ENSP00000447001	translational termination	1.28e-14
Blood/Lymph-CLL	39ebe3ae-e775-4fd3-9147-e22b6ab1fdf7	GABARAPL1	ENSP00000266458	nucleophagy	7.51e-21
Blood/Lymph-CLL	39ebe3ae-e775-4fd3-9147-e22b6ab1fdf7	ISCU	ENSP00000310623	iron-sulfur cluster assembly	2.73e-09
Blood/Lymph-CLL	39ebe3ae-e775-4fd3-9147-e22b6ab1fdf7	NME1-NME2	ENSP00000376886	GTP biosynthetic process	2.43e-06
Blood/Lymph-CLL	3d5eeded-6ad9-4b38-85f0-50d48d409488	CTNND1	ENSP00000382004	adherens junction organization	2.17e-40
Blood/Lymph-CLL	3d5eeded-6ad9-4b38-85f0-50d48d409488	SGK1	ENSP00000356832	Fc receptor signaling pathway	3.88e-11
Blood/Lymph-CLL	3d5eeded-6ad9-4b38-85f0-50d48d409488	BAG1	ENSP00000420514	Fc receptor signaling pathway	3.88e-11
Blood/Lymph-CLL	3d5eeded-6ad9-4b38-85f0-50d48d409488	ISCU	ENSP00000310623	iron-sulfur cluster assembly	2.73e-09
Blood/Lymph-CLL	3d5eeded-6ad9-4b38-85f0-50d48d409488	SUMF1	ENSP00000272902	post-translational protein modification	9.70e-04
Blood/Lymph-CLL	3d5eeded-6ad9-4b38-85f0-50d48d409488	TBXAS1	ENSP00000389414	cyclooxygenase pathway	1.22e-05
Blood/Lymph-CLL	3dcf9da2-82c5-4668-b97b-d2e4b94820cc	RPL13	ENSP00000307889	translational termination	1.28e-14
Blood/Lymph-CLL	3dcf9da2-82c5-4668-b97b-d2e4b94820cc	ISCU	ENSP00000310623	iron-sulfur cluster assembly	2.73e-09
Blood/Lymph-CLL	3dcf9da2-82c5-4668-b97b-d2e4b94820cc	NME1-NME2	ENSP00000376886	GTP biosynthetic process	2.43e-06
Blood/Lymph-CLL	3e309eb7-30a3-4001-b077-00959819385b	UBE2A	ENSP00000360613	postreplication repair	3.08e-14
Blood/Lymph-CLL	3e309eb7-30a3-4001-b077-00959819385b	BAG1	ENSP00000420514	postreplication repair	3.08e-14
Blood/Lymph-CLL	3e309eb7-30a3-4001-b077-00959819385b	CTNND1	ENSP00000382004	adherens junction organization	2.17e-40
Blood/Lymph-CLL	3e309eb7-30a3-4001-b077-00959819385b	SNX1	ENSP00000453785	retrograde transport	2.30e-20
Blood/Lymph-CLL	3e309eb7-30a3-4001-b077-00959819385b	RPL13	ENSP00000307889	translational termination	1.28e-14
Blood/Lymph-CLL	3e309eb7-30a3-4001-b077-00959819385b	ISCU	ENSP00000310623	iron-sulfur cluster assembly	2.73e-09
Blood/Lymph-CLL	3e309eb7-30a3-4001-b077-00959819385b	NME1-NME2	ENSP00000376886	GTP biosynthetic process	2.43e-06
Blood/Lymph-CLL	40be5cea-dfcf-4842-81a0-bc0a1ca3c602	RPL13	ENSP00000307889	translational termination	1.28e-14
Blood/Lymph-CLL	40be5cea-dfcf-4842-81a0-bc0a1ca3c602	ISCU	ENSP00000310623	iron-sulfur cluster assembly	2.73e-09
Blood/Lymph-CLL	40be5cea-dfcf-4842-81a0-bc0a1ca3c602	OAS1	ENSP00000388001	interferon-gamma-mediated signaling pathway	1.24e-09
Blood/Lymph-CLL	40be5cea-dfcf-4842-81a0-bc0a1ca3c602	GALE	ENSP00000363621	galactose metabolic process	1.51e-06
Blood/Lymph-CLL	4333d96a-4361-419b-bb9e-12c50df99907	CTNND1	ENSP00000382004	adherens junction organization	2.17e-40
Blood/Lymph-CLL	4333d96a-4361-419b-bb9e-12c50df99907	ACAA1	ENSP00000333664	organic acid catabolic process	1.77e-09
Blood/Lymph-CLL	4333d96a-4361-419b-bb9e-12c50df99907	ISCU	ENSP00000310623	iron-sulfur cluster assembly	2.73e-09
Blood/Lymph-CLL	4333d96a-4361-419b-bb9e-12c50df99907	SLC16A3	ENSP00000376150	lactate transport	1.85e-11
Blood/Lymph-CLL	5043705a-634e-4074-9f30-d568663fdddd	UBE2A	ENSP00000360613	postreplication repair	3.08e-14
Blood/Lymph-CLL	5043705a-634e-4074-9f30-d568663fdddd	BAG1	ENSP00000420514	postreplication repair	3.08e-14
Blood/Lymph-CLL	5043705a-634e-4074-9f30-d568663fdddd	CTNND1	ENSP00000382004	adherens junction organization	2.17e-40
Blood/Lymph-CLL	5043705a-634e-4074-9f30-d568663fdddd	RPL13	ENSP00000307889	translational termination	1.28e-14
Blood/Lymph-CLL	5043705a-634e-4074-9f30-d568663fdddd	CAPZB	ENSP00000264202	barbed-end actin filament capping	1.75e-12
Blood/Lymph-CLL	5043705a-634e-4074-9f30-d568663fdddd	ISCU	ENSP00000310623	iron-sulfur cluster assembly	2.73e-09
Blood/Lymph-CLL	5043705a-634e-4074-9f30-d568663fdddd	SLC16A3	ENSP00000376150	lactate transport	1.85e-11
Blood/Lymph-CLL	5043705a-634e-4074-9f30-d568663fdddd	CLK3	ENSP00000378505	regulation of RNA splicing	1.80e-04
Blood/Lymph-CLL	5043705a-634e-4074-9f30-d568663fdddd	NME1-NME2	ENSP00000376886	GTP biosynthetic process	2.43e-06
Blood/Lymph-CLL	55574048-cb99-4ff8-b3c2-320e67882940	APP	ENSP00000284981	neuron projection development	1.07e-05
Blood/Lymph-CLL	55574048-cb99-4ff8-b3c2-320e67882940	ARSD	ENSP00000370546	glycosphingolipid metabolic process	7.56e-29
Blood/Lymph-CLL	55574048-cb99-4ff8-b3c2-320e67882940	ISCU	ENSP00000310623	iron-sulfur cluster assembly	2.73e-09
Blood/Lymph-CLL	55574048-cb99-4ff8-b3c2-320e67882940	ALOX12	ENSP00000251535	hepoxilin metabolic process	2.29e-14
Blood/Lymph-CLL	55574048-cb99-4ff8-b3c2-320e67882940	TBXAS1	ENSP00000389414	cyclooxygenase pathway	1.22e-05
Blood/Lymph-CLL	55574048-cb99-4ff8-b3c2-320e67882940	RPL36A	ENSP00000404375	cotranslational protein targeting to membrane	2.50e-04
Blood/Lymph-CLL	55574048-cb99-4ff8-b3c2-320e67882940	NME1-NME2	ENSP00000376886	GTP biosynthetic process	2.43e-06
Blood/Lymph-CLL	55574048-cb99-4ff8-b3c2-320e67882940	TPT1	ENSP00000431872	negative regulation of intrinsic apoptotic signaling pathway in response to DNA damage	1.40e-04
Blood/Lymph-CLL	5ad0e307-eab1-4b09-b662-d4301c753a99	CTNND1	ENSP00000382004	adherens junction organization	2.17e-40
Blood/Lymph-CLL	66e2be75-d219-44b7-9f2b-9d494f92883d	CTNND1	ENSP00000382004	adherens junction organization	2.17e-40
Blood/Lymph-CLL	66e2be75-d219-44b7-9f2b-9d494f92883d	NME1-NME2	ENSP00000376886	GTP biosynthetic process	2.43e-06
Blood/Lymph-CLL	6c501a50-4523-4288-ad4f-502125510149	CTNND1	ENSP00000382004	adherens junction organization	2.17e-40
Blood/Lymph-CLL	6c501a50-4523-4288-ad4f-502125510149	RPL13	ENSP00000307889	translational termination	1.28e-14
Blood/Lymph-CLL	6c501a50-4523-4288-ad4f-502125510149	ISCU	ENSP00000310623	iron-sulfur cluster assembly	2.73e-09
Blood/Lymph-CLL	6c501a50-4523-4288-ad4f-502125510149	NME1-NME2	ENSP00000376886	GTP biosynthetic process	2.43e-06
Blood/Lymph-CLL	6c501a50-4523-4288-ad4f-502125510149	TBXAS1	ENSP00000389414	cyclooxygenase pathway	1.22e-05
Blood/Lymph-CLL	70c76dd2-e52f-4caa-9e73-0c730f8e408a	PSMA4	ENSP00000044462	regulation of cellular amino acid metabolic process	6.19e-74
Blood/Lymph-CLL	70c76dd2-e52f-4caa-9e73-0c730f8e408a	UBE2A	ENSP00000360613	postreplication repair	3.08e-14
Blood/Lymph-CLL	70c76dd2-e52f-4caa-9e73-0c730f8e408a	BAG1	ENSP00000420514	postreplication repair	3.08e-14
Blood/Lymph-CLL	70c76dd2-e52f-4caa-9e73-0c730f8e408a	APBB1IP	ENSP00000365411	platelet activation	5.89e-27
Blood/Lymph-CLL	70c76dd2-e52f-4caa-9e73-0c730f8e408a	NDUFB4	ENSP00000184266	mitochondrial electron transport	2.13e-23
Blood/Lymph-CLL	70c76dd2-e52f-4caa-9e73-0c730f8e408a	CLDN15	ENSP00000308870	calcium-independent cell-cell adhesion via plasma membrane cell-adhesion molecules	1.61e-24
Blood/Lymph-CLL	70c76dd2-e52f-4caa-9e73-0c730f8e408a	ACAA1	ENSP00000333664	organic acid catabolic process	1.77e-09
Blood/Lymph-CLL	70c76dd2-e52f-4caa-9e73-0c730f8e408a	GPS1	ENSP00000347251	cullin deneddylation	1.10e-15
Blood/Lymph-CLL	70c76dd2-e52f-4caa-9e73-0c730f8e408a	OAS2	ENSP00000342278	interferon-gamma-mediated signaling pathway	1.24e-09
Blood/Lymph-CLL	70c76dd2-e52f-4caa-9e73-0c730f8e408a	ISCU	ENSP00000310623	iron-sulfur cluster assembly	2.73e-09
Blood/Lymph-CLL	70c76dd2-e52f-4caa-9e73-0c730f8e408a	IDH3G	ENSP00000217901	tricarboxylic acid cycle	2.67e-08
Blood/Lymph-CLL	70c76dd2-e52f-4caa-9e73-0c730f8e408a	CLK3	ENSP00000378505	regulation of RNA splicing	1.80e-04
Blood/Lymph-CLL	745a2093-2dc7-41d2-aff2-7201e3a20e1d	CTNND1	ENSP00000382004	adherens junction organization	2.17e-40
Blood/Lymph-CLL	745a2093-2dc7-41d2-aff2-7201e3a20e1d	APP	ENSP00000284981	neuron projection development	1.07e-05
Blood/Lymph-CLL	745a2093-2dc7-41d2-aff2-7201e3a20e1d	ACAA1	ENSP00000333664	organic acid catabolic process	1.77e-09
Blood/Lymph-CLL	745a2093-2dc7-41d2-aff2-7201e3a20e1d	BAG1	ENSP00000420514	regulation of cellular response to heat	2.03e-04
Blood/Lymph-CLL	745a2093-2dc7-41d2-aff2-7201e3a20e1d	ISCU	ENSP00000310623	iron-sulfur cluster assembly	2.73e-09
Blood/Lymph-CLL	79ec059a-9b5d-42fe-a61c-6c5e267f5d6f	UBE2A	ENSP00000360613	postreplication repair	3.08e-14
Blood/Lymph-CLL	79ec059a-9b5d-42fe-a61c-6c5e267f5d6f	BAG1	ENSP00000420514	postreplication repair	3.08e-14
Blood/Lymph-CLL	79ec059a-9b5d-42fe-a61c-6c5e267f5d6f	NDUFB4	ENSP00000184266	mitochondrial electron transport	2.13e-23
Blood/Lymph-CLL	79ec059a-9b5d-42fe-a61c-6c5e267f5d6f	RPL13	ENSP00000307889	translational termination	1.28e-14
Blood/Lymph-CLL	79ec059a-9b5d-42fe-a61c-6c5e267f5d6f	GPS1	ENSP00000347251	cullin deneddylation	1.10e-15
Blood/Lymph-CLL	79ec059a-9b5d-42fe-a61c-6c5e267f5d6f	ISCU	ENSP00000310623	iron-sulfur cluster assembly	2.73e-09
Blood/Lymph-CLL	79ec059a-9b5d-42fe-a61c-6c5e267f5d6f	SLC16A3	ENSP00000376150	lactate transport	1.85e-11
Blood/Lymph-CLL	79ec059a-9b5d-42fe-a61c-6c5e267f5d6f	DDX19A	ENSP00000306117	-	-
Blood/Lymph-CLL	7a646a1f-761d-4ba0-9070-1c22b79ff86c	UBE2A	ENSP00000360613	protein polyubiquitination	6.47e-16
Blood/Lymph-CLL	7a646a1f-761d-4ba0-9070-1c22b79ff86c	APP	ENSP00000284981	neuron projection development	1.07e-05
Blood/Lymph-CLL	7a646a1f-761d-4ba0-9070-1c22b79ff86c	NDUFB4	ENSP00000184266	mitochondrial electron transport	2.13e-23
Blood/Lymph-CLL	7a646a1f-761d-4ba0-9070-1c22b79ff86c	RPL18	ENSP00000447001	translational termination	1.28e-14
Blood/Lymph-CLL	7a646a1f-761d-4ba0-9070-1c22b79ff86c	CAPZB	ENSP00000264202	barbed-end actin filament capping	1.75e-12
Blood/Lymph-CLL	7a646a1f-761d-4ba0-9070-1c22b79ff86c	ISCU	ENSP00000310623	iron-sulfur cluster assembly	2.73e-09
Blood/Lymph-CLL	7a646a1f-761d-4ba0-9070-1c22b79ff86c	ALOX12	ENSP00000251535	hepoxilin metabolic process	2.29e-14
Blood/Lymph-CLL	7a646a1f-761d-4ba0-9070-1c22b79ff86c	NME1-NME2	ENSP00000376886	GTP biosynthetic process	2.43e-06
Blood/Lymph-CLL	7e5aa3e6-d4ff-4446-853e-4d78759918a5	ESRRA	ENSP00000000442	steroid hormone mediated signaling pathway	6.21e-93
Blood/Lymph-CLL	7e5aa3e6-d4ff-4446-853e-4d78759918a5	APP	ENSP00000284981	neuron projection development	1.07e-05
Blood/Lymph-CLL	7e5aa3e6-d4ff-4446-853e-4d78759918a5	BAG1	ENSP00000420514	regulation of cellular response to heat	2.03e-04
Blood/Lymph-CLL	7e5aa3e6-d4ff-4446-853e-4d78759918a5	ISCU	ENSP00000310623	iron-sulfur cluster assembly	2.73e-09
Blood/Lymph-CLL	7e5aa3e6-d4ff-4446-853e-4d78759918a5	NME1-NME2	ENSP00000376886	GTP biosynthetic process	2.43e-06
Blood/Lymph-CLL	7e5aa3e6-d4ff-4446-853e-4d78759918a5	CLK3	ENSP00000378505	regulation of RNA splicing	1.80e-04
Blood/Lymph-CLL	89343264-c6f3-45db-8252-0818e4ac4b3d	APP	ENSP00000284981	neuron projection development	1.07e-05
Blood/Lymph-CLL	89343264-c6f3-45db-8252-0818e4ac4b3d	ACAA1	ENSP00000333664	organic acid catabolic process	1.77e-09
Blood/Lymph-CLL	89343264-c6f3-45db-8252-0818e4ac4b3d	ISCU	ENSP00000310623	iron-sulfur cluster assembly	2.73e-09
Blood/Lymph-CLL	91d33d66-caf7-4672-909f-1e09a343b02d	APP	ENSP00000284981	neuron projection development	1.07e-05
Blood/Lymph-CLL	91d33d66-caf7-4672-909f-1e09a343b02d	NME1-NME2	ENSP00000376886	GTP biosynthetic process	2.43e-06
Blood/Lymph-CLL	9259d1fc-34cb-4049-a8e8-54fbd681d506	CTNND1	ENSP00000382004	adherens junction organization	2.17e-40
Blood/Lymph-CLL	9259d1fc-34cb-4049-a8e8-54fbd681d506	RPL13	ENSP00000307889	translational termination	1.28e-14
Blood/Lymph-CLL	9259d1fc-34cb-4049-a8e8-54fbd681d506	ISCU	ENSP00000310623	iron-sulfur cluster assembly	2.73e-09
Blood/Lymph-CLL	9259d1fc-34cb-4049-a8e8-54fbd681d506	ABCA2	ENSP00000344155	tetrapyrrole metabolic process	2.08e-04
Blood/Lymph-CLL	9259d1fc-34cb-4049-a8e8-54fbd681d506	PACSIN2	ENSP00000263246	membrane tubulation	9.64e-06
Blood/Lymph-CLL	9259d1fc-34cb-4049-a8e8-54fbd681d506	NME1-NME2	ENSP00000376886	GTP biosynthetic process	2.43e-06
Blood/Lymph-CLL	92cd91ac-1fb0-4572-852c-ff7d687dc1f2	CTNND1	ENSP00000382004	adherens junction organization	2.17e-40
Blood/Lymph-CLL	92cd91ac-1fb0-4572-852c-ff7d687dc1f2	TNNC1	ENSP00000232975	muscle filament sliding	5.57e-48
Blood/Lymph-CLL	92cd91ac-1fb0-4572-852c-ff7d687dc1f2	APP	ENSP00000284981	neuron projection development	1.07e-05
Blood/Lymph-CLL	92cd91ac-1fb0-4572-852c-ff7d687dc1f2	ACAA1	ENSP00000333664	organic acid catabolic process	1.77e-09
Blood/Lymph-CLL	92cd91ac-1fb0-4572-852c-ff7d687dc1f2	ISCU	ENSP00000310623	iron-sulfur cluster assembly	2.73e-09
Blood/Lymph-CLL	92cd91ac-1fb0-4572-852c-ff7d687dc1f2	ABCA2	ENSP00000344155	tetrapyrrole metabolic process	2.08e-04
Blood/Lymph-CLL	93195d2f-5ec5-4f62-8eca-d0d63eff2c96	ITK	ENSP00000398655	Fc receptor signaling pathway	1.88e-36
Blood/Lymph-CLL	93195d2f-5ec5-4f62-8eca-d0d63eff2c96	UBE2A	ENSP00000360613	protein polyubiquitination	6.47e-16
Blood/Lymph-CLL	93195d2f-5ec5-4f62-8eca-d0d63eff2c96	NFATC1	ENSP00000327850	response to cAMP	3.57e-08
Blood/Lymph-CLL	93195d2f-5ec5-4f62-8eca-d0d63eff2c96	CAPZB	ENSP00000264202	barbed-end actin filament capping	1.75e-12
Blood/Lymph-CLL	93195d2f-5ec5-4f62-8eca-d0d63eff2c96	ISCU	ENSP00000310623	iron-sulfur cluster assembly	2.73e-09
Blood/Lymph-CLL	93195d2f-5ec5-4f62-8eca-d0d63eff2c96	NME1-NME2	ENSP00000376886	GTP biosynthetic process	2.43e-06
Blood/Lymph-CLL	9e7b3c36-4a48-40f9-aae4-91c7223c360a	CTNND1	ENSP00000382004	adherens junction organization	2.17e-40
Blood/Lymph-CLL	9e7b3c36-4a48-40f9-aae4-91c7223c360a	RPL13	ENSP00000307889	translational termination	1.28e-14
Blood/Lymph-CLL	9f9022d2-1d21-4514-8899-eca45bff1127	AP2S1	ENSP00000263270	vesicle-mediated transport	1.45e-24
Blood/Lymph-CLL	9f9022d2-1d21-4514-8899-eca45bff1127	EIF6	ENSP00000363559	translation	2.29e-07
Blood/Lymph-CLL	9f9022d2-1d21-4514-8899-eca45bff1127	BAG1	ENSP00000420514	regulation of cellular response to heat	2.03e-04
Blood/Lymph-CLL	9f9022d2-1d21-4514-8899-eca45bff1127	ISCU	ENSP00000310623	iron-sulfur cluster assembly	2.73e-09
Blood/Lymph-CLL	9f9022d2-1d21-4514-8899-eca45bff1127	SLC16A3	ENSP00000376150	lactate transport	1.85e-11
Blood/Lymph-CLL	9f9022d2-1d21-4514-8899-eca45bff1127	DDX19A	ENSP00000306117	-	-
Blood/Lymph-CLL	a71caee0-00bb-498d-a3d2-28ebc550d48e	RPL13	ENSP00000307889	translational termination	1.28e-14
Blood/Lymph-CLL	a71caee0-00bb-498d-a3d2-28ebc550d48e	ISCU	ENSP00000310623	iron-sulfur cluster assembly	2.73e-09
Blood/Lymph-CLL	a71caee0-00bb-498d-a3d2-28ebc550d48e	NME1-NME2	ENSP00000376886	GTP biosynthetic process	2.43e-06
Blood/Lymph-CLL	a9c65f91-c4bf-4753-9c73-23c250ff9c08	CTNND1	ENSP00000382004	adherens junction organization	2.17e-40
Blood/Lymph-CLL	a9c65f91-c4bf-4753-9c73-23c250ff9c08	RPL13	ENSP00000307889	translational termination	1.28e-14
Blood/Lymph-CLL	a9c65f91-c4bf-4753-9c73-23c250ff9c08	ISCU	ENSP00000310623	iron-sulfur cluster assembly	2.73e-09
Blood/Lymph-CLL	aa52f8a5-8acf-461e-9546-c141f902c34e	CTNND1	ENSP00000382004	adherens junction organization	2.17e-40
Blood/Lymph-CLL	aa52f8a5-8acf-461e-9546-c141f902c34e	NFATC1	ENSP00000327850	response to cAMP	3.57e-08
Blood/Lymph-CLL	aa52f8a5-8acf-461e-9546-c141f902c34e	CAPZB	ENSP00000264202	barbed-end actin filament capping	1.75e-12
Blood/Lymph-CLL	aa52f8a5-8acf-461e-9546-c141f902c34e	ISCU	ENSP00000310623	iron-sulfur cluster assembly	2.73e-09
Blood/Lymph-CLL	aa52f8a5-8acf-461e-9546-c141f902c34e	NME1-NME2	ENSP00000376886	GTP biosynthetic process	2.43e-06
Blood/Lymph-CLL	ac93cb14-6604-4581-af7e-6059736e7172	UBE2A	ENSP00000360613	protein polyubiquitination	6.47e-16
Blood/Lymph-CLL	ac93cb14-6604-4581-af7e-6059736e7172	RPL13	ENSP00000307889	translational termination	1.28e-14
Blood/Lymph-CLL	ac93cb14-6604-4581-af7e-6059736e7172	ISCU	ENSP00000310623	iron-sulfur cluster assembly	2.73e-09
Blood/Lymph-CLL	ac93cb14-6604-4581-af7e-6059736e7172	CLK3	ENSP00000378505	regulation of RNA splicing	1.80e-04
Blood/Lymph-CLL	ac93cb14-6604-4581-af7e-6059736e7172	NME1-NME2	ENSP00000376886	GTP biosynthetic process	2.43e-06
Blood/Lymph-CLL	c2ffc029-cab1-4014-b372-327f9271d882	CTNND1	ENSP00000382004	adherens junction organization	2.17e-40
Blood/Lymph-CLL	c2ffc029-cab1-4014-b372-327f9271d882	PPP4C	ENSP00000279387	regulation of protein phosphatase type 2A activity	3.32e-19
Blood/Lymph-CLL	c2ffc029-cab1-4014-b372-327f9271d882	APP	ENSP00000284981	neuron projection development	1.07e-05
Blood/Lymph-CLL	c2ffc029-cab1-4014-b372-327f9271d882	ISCU	ENSP00000310623	iron-sulfur cluster assembly	2.73e-09
Blood/Lymph-CLL	c2ffc029-cab1-4014-b372-327f9271d882	CLK3	ENSP00000378505	regulation of RNA splicing	1.80e-04
Blood/Lymph-CLL	c32b6576-54fc-44e6-accd-6d49e16a42f0	ITK	ENSP00000398655	Fc receptor signaling pathway	1.88e-36
Blood/Lymph-CLL	c32b6576-54fc-44e6-accd-6d49e16a42f0	UBE2A	ENSP00000360613	postreplication repair	3.08e-14
Blood/Lymph-CLL	c32b6576-54fc-44e6-accd-6d49e16a42f0	BAG1	ENSP00000420514	postreplication repair	3.08e-14
Blood/Lymph-CLL	c32b6576-54fc-44e6-accd-6d49e16a42f0	NFATC1	ENSP00000327850	response to cAMP	3.57e-08
Blood/Lymph-CLL	c32b6576-54fc-44e6-accd-6d49e16a42f0	NDUFB4	ENSP00000184266	mitochondrial electron transport	2.13e-23
Blood/Lymph-CLL	c32b6576-54fc-44e6-accd-6d49e16a42f0	ISCU	ENSP00000310623	iron-sulfur cluster assembly	2.73e-09
Blood/Lymph-CLL	c32b6576-54fc-44e6-accd-6d49e16a42f0	CLK3	ENSP00000378505	regulation of RNA splicing	1.80e-04
Blood/Lymph-CLL	c32b6576-54fc-44e6-accd-6d49e16a42f0	NME1-NME2	ENSP00000376886	GTP biosynthetic process	2.43e-06
Blood/Lymph-CLL	c400332b-7ef2-4891-8070-413cb48a7e9c	UBE2M	ENSP00000253023	protein modification by small protein conjugation	6.06e-19
Blood/Lymph-CLL	c400332b-7ef2-4891-8070-413cb48a7e9c	UBE2A	ENSP00000360613	protein modification by small protein conjugation	6.06e-19
Blood/Lymph-CLL	c400332b-7ef2-4891-8070-413cb48a7e9c	PARD6A	ENSP00000219255	phosphorylation	2.26e-12
Blood/Lymph-CLL	c400332b-7ef2-4891-8070-413cb48a7e9c	CAPZB	ENSP00000264202	barbed-end actin filament capping	1.75e-12
Blood/Lymph-CLL	c400332b-7ef2-4891-8070-413cb48a7e9c	NME1-NME2	ENSP00000376886	GTP biosynthetic process	2.43e-06
Blood/Lymph-CLL	c400332b-7ef2-4891-8070-413cb48a7e9c	IRAK1	ENSP00000358997	response to interleukin-1	3.58e-04
Blood/Lymph-CLL	c400332b-7ef2-4891-8070-413cb48a7e9c	CLK3	ENSP00000378505	regulation of RNA splicing	1.80e-04
Blood/Lymph-CLL	c48421b1-511c-4967-b2d7-30659effa5a5	NFATC1	ENSP00000327850	response to cAMP	3.57e-08
Blood/Lymph-CLL	c48421b1-511c-4967-b2d7-30659effa5a5	NME1-NME2	ENSP00000376886	GTP biosynthetic process	2.43e-06
Blood/Lymph-CLL	c7af70cd-5ff5-4d9b-9d14-8ae244b7e617	CTNND1	ENSP00000382004	adherens junction organization	2.17e-40
Blood/Lymph-CLL	c7af70cd-5ff5-4d9b-9d14-8ae244b7e617	ISCU	ENSP00000310623	iron-sulfur cluster assembly	2.73e-09
Blood/Lymph-CLL	ca0859bb-1bb1-4c16-b5aa-39d535d75525	RPL13	ENSP00000307889	translational termination	1.28e-14
Blood/Lymph-CLL	cb5a8b68-8405-46c1-a534-b1f18009fc8f	CTNND1	ENSP00000382004	adherens junction organization	2.17e-40
Blood/Lymph-CLL	cb5a8b68-8405-46c1-a534-b1f18009fc8f	NFATC1	ENSP00000327850	response to cAMP	3.57e-08
Blood/Lymph-CLL	cb5a8b68-8405-46c1-a534-b1f18009fc8f	CAPZB	ENSP00000264202	barbed-end actin filament capping	1.75e-12
Blood/Lymph-CLL	cb5a8b68-8405-46c1-a534-b1f18009fc8f	ISCU	ENSP00000310623	iron-sulfur cluster assembly	2.73e-09
Blood/Lymph-CLL	cb5a8b68-8405-46c1-a534-b1f18009fc8f	ALOX12	ENSP00000251535	hepoxilin metabolic process	2.29e-14
Blood/Lymph-CLL	cf20938c-a9ad-49a8-af88-e3ecb9d40112	PSMA4	ENSP00000044462	regulation of cellular amino acid metabolic process	6.19e-74
Blood/Lymph-CLL	cf20938c-a9ad-49a8-af88-e3ecb9d40112	HSPA8	ENSP00000227378	protein folding	7.25e-32
Blood/Lymph-CLL	cf20938c-a9ad-49a8-af88-e3ecb9d40112	MAPK13	ENSP00000211287	regulation of MAP kinase activity	9.72e-24
Blood/Lymph-CLL	cf20938c-a9ad-49a8-af88-e3ecb9d40112	SAE1	ENSP00000270225	protein sumoylation	7.26e-15
Blood/Lymph-CLL	cf20938c-a9ad-49a8-af88-e3ecb9d40112	ACAA1	ENSP00000333664	organic acid catabolic process	1.77e-09
Blood/Lymph-CLL	cf20938c-a9ad-49a8-af88-e3ecb9d40112	GPS1	ENSP00000347251	cullin deneddylation	1.10e-15
Blood/Lymph-CLL	cf20938c-a9ad-49a8-af88-e3ecb9d40112	APP	ENSP00000284981	blood coagulation	1.78e-06
Blood/Lymph-CLL	cf20938c-a9ad-49a8-af88-e3ecb9d40112	SDHA	ENSP00000264932	electron transport chain	1.85e-08
Blood/Lymph-CLL	cf20938c-a9ad-49a8-af88-e3ecb9d40112	CAPZB	ENSP00000264202	barbed-end actin filament capping	1.75e-12
Blood/Lymph-CLL	cf20938c-a9ad-49a8-af88-e3ecb9d40112	ISCU	ENSP00000310623	iron-sulfur cluster assembly	2.73e-09
Blood/Lymph-CLL	cf20938c-a9ad-49a8-af88-e3ecb9d40112	NDST2	ENSP00000310657	heparin metabolic process	1.13e-06
Blood/Lymph-CLL	cf20938c-a9ad-49a8-af88-e3ecb9d40112	CLK3	ENSP00000378505	regulation of RNA splicing	1.80e-04
Blood/Lymph-CLL	cf20938c-a9ad-49a8-af88-e3ecb9d40112	MRPL37	ENSP00000354086	mitochondrial translational initiation	3.66e-05
Blood/Lymph-CLL	cf20938c-a9ad-49a8-af88-e3ecb9d40112	NDUFA9	ENSP00000266544	mitochondrial electron transport	1.33e-04
Blood/Lymph-CLL	d0e69707-5303-46f7-8967-c360df1c9c5d	RPL13	ENSP00000307889	translational termination	1.28e-14
Blood/Lymph-CLL	d0e69707-5303-46f7-8967-c360df1c9c5d	NME1-NME2	ENSP00000376886	GTP biosynthetic process	2.43e-06
Blood/Lymph-CLL	d0ff40b5-64ef-4f6a-8c7e-d398248d162f	CTNND1	ENSP00000382004	adherens junction organization	2.17e-40
Blood/Lymph-CLL	d0ff40b5-64ef-4f6a-8c7e-d398248d162f	AP2S1	ENSP00000263270	vesicle-mediated transport	1.45e-24
Blood/Lymph-CLL	d0ff40b5-64ef-4f6a-8c7e-d398248d162f	RPL13	ENSP00000307889	translational termination	1.28e-14
Blood/Lymph-CLL	d0ff40b5-64ef-4f6a-8c7e-d398248d162f	STX5	ENSP00000294179	retrograde transport	7.24e-13
Blood/Lymph-CLL	d0ff40b5-64ef-4f6a-8c7e-d398248d162f	ISCU	ENSP00000310623	iron-sulfur cluster assembly	2.73e-09
Blood/Lymph-CLL	d0ff40b5-64ef-4f6a-8c7e-d398248d162f	SLC16A3	ENSP00000376150	lactate transport	1.85e-11
Blood/Lymph-CLL	d0ff40b5-64ef-4f6a-8c7e-d398248d162f	NME1-NME2	ENSP00000376886	GTP biosynthetic process	2.43e-06
Blood/Lymph-CLL	d0ff40b5-64ef-4f6a-8c7e-d398248d162f	SUMF1	ENSP00000272902	post-translational protein modification	9.70e-04
Blood/Lymph-CLL	d0ff40b5-64ef-4f6a-8c7e-d398248d162f	UPP1	ENSP00000330032	ribonucleoside catabolic process	9.18e-06
Blood/Lymph-CLL	d2b399f3-b10b-44ee-b141-4d746b67fd93	PSMA4	ENSP00000044462	regulation of cellular amino acid metabolic process	6.19e-74
Blood/Lymph-CLL	d2b399f3-b10b-44ee-b141-4d746b67fd93	RALA	ENSP00000005257	small GTPase mediated signal transduction	4.14e-21
Blood/Lymph-CLL	d2b399f3-b10b-44ee-b141-4d746b67fd93	UBE2A	ENSP00000360613	postreplication repair	3.08e-14
Blood/Lymph-CLL	d2b399f3-b10b-44ee-b141-4d746b67fd93	BAG1	ENSP00000420514	postreplication repair	3.08e-14
Blood/Lymph-CLL	d2b399f3-b10b-44ee-b141-4d746b67fd93	APBB1IP	ENSP00000365411	platelet activation	5.89e-27
Blood/Lymph-CLL	d2b399f3-b10b-44ee-b141-4d746b67fd93	NDUFB4	ENSP00000184266	mitochondrial electron transport	2.13e-23
Blood/Lymph-CLL	d2b399f3-b10b-44ee-b141-4d746b67fd93	EIF6	ENSP00000363559	translation	2.29e-07
Blood/Lymph-CLL	d2b399f3-b10b-44ee-b141-4d746b67fd93	MED11	ENSP00000293777	regulation of transcription from RNA polymerase II promoter	2.52e-06
Blood/Lymph-CLL	d2b399f3-b10b-44ee-b141-4d746b67fd93	CNOT1	ENSP00000320949	negative regulation of intracellular estrogen receptor signaling pathway	5.77e-09
Blood/Lymph-CLL	d2b399f3-b10b-44ee-b141-4d746b67fd93	ISCU	ENSP00000310623	iron-sulfur cluster assembly	2.73e-09
Blood/Lymph-CLL	d2b399f3-b10b-44ee-b141-4d746b67fd93	OAS2	ENSP00000342278	interferon-gamma-mediated signaling pathway	1.24e-09
Blood/Lymph-CLL	d2b399f3-b10b-44ee-b141-4d746b67fd93	TMED10	ENSP00000303145	COPI-coated vesicle budding	8.42e-09
Blood/Lymph-CLL	d2b399f3-b10b-44ee-b141-4d746b67fd93	SLC16A3	ENSP00000376150	lactate transport	1.85e-11
Blood/Lymph-CLL	d2b399f3-b10b-44ee-b141-4d746b67fd93	CLK3	ENSP00000378505	regulation of RNA splicing	1.80e-04
Blood/Lymph-CLL	d2b399f3-b10b-44ee-b141-4d746b67fd93	TBXAS1	ENSP00000389414	cyclooxygenase pathway	1.22e-05
Blood/Lymph-CLL	d2b399f3-b10b-44ee-b141-4d746b67fd93	NME1-NME2	ENSP00000376886	GTP biosynthetic process	2.43e-06
Blood/Lymph-CLL	d2b399f3-b10b-44ee-b141-4d746b67fd93	UBXN2B	ENSP00000382507	regulation of protein K63-linked deubiquitination	3.16e-03
Blood/Lymph-CLL	d5cc62c3-610a-4499-9c13-e7267379b154	BAG1	ENSP00000420514	regulation of cellular response to heat	2.03e-04
Blood/Lymph-CLL	d5cc62c3-610a-4499-9c13-e7267379b154	CLK3	ENSP00000378505	regulation of RNA splicing	1.80e-04
Blood/Lymph-CLL	d6c2379e-d885-45e4-8a73-88513f37ffd1	CTNND1	ENSP00000382004	adherens junction organization	2.17e-40
Blood/Lymph-CLL	d6c2379e-d885-45e4-8a73-88513f37ffd1	ABCA2	ENSP00000344155	tetrapyrrole metabolic process	2.08e-04
Blood/Lymph-CLL	d9ac9f0d-f2a6-4232-9d59-2ff9a1220023	EIF6	ENSP00000363559	translation	2.29e-07
Blood/Lymph-CLL	d9ac9f0d-f2a6-4232-9d59-2ff9a1220023	BAG1	ENSP00000420514	regulation of cellular response to heat	2.03e-04
Blood/Lymph-CLL	d9ac9f0d-f2a6-4232-9d59-2ff9a1220023	ISCU	ENSP00000310623	iron-sulfur cluster assembly	2.73e-09
Blood/Lymph-CLL	d9ac9f0d-f2a6-4232-9d59-2ff9a1220023	OAS1	ENSP00000388001	interferon-gamma-mediated signaling pathway	1.24e-09
Blood/Lymph-CLL	d9ac9f0d-f2a6-4232-9d59-2ff9a1220023	IDH3G	ENSP00000217901	tricarboxylic acid cycle	2.67e-08
Blood/Lymph-CLL	d9ac9f0d-f2a6-4232-9d59-2ff9a1220023	SLC16A3	ENSP00000376150	lactate transport	1.85e-11
Blood/Lymph-CLL	d9ac9f0d-f2a6-4232-9d59-2ff9a1220023	NME1-NME2	ENSP00000376886	GTP biosynthetic process	2.43e-06
Blood/Lymph-CLL	ddad39f9-0c10-4c9a-bbb4-53a3bf79b474	RPL13	ENSP00000307889	translational termination	1.28e-14
Blood/Lymph-CLL	ddad39f9-0c10-4c9a-bbb4-53a3bf79b474	ISCU	ENSP00000310623	iron-sulfur cluster assembly	2.73e-09
Blood/Lymph-CLL	e857c210-43ff-4537-bce9-6f01aa9fffdc	UBE2A	ENSP00000360613	postreplication repair	3.08e-14
Blood/Lymph-CLL	e857c210-43ff-4537-bce9-6f01aa9fffdc	BAG1	ENSP00000420514	postreplication repair	3.08e-14
Blood/Lymph-CLL	e857c210-43ff-4537-bce9-6f01aa9fffdc	RPL13	ENSP00000307889	translational termination	1.28e-14
Blood/Lymph-CLL	e857c210-43ff-4537-bce9-6f01aa9fffdc	ISCU	ENSP00000310623	iron-sulfur cluster assembly	2.73e-09
Blood/Lymph-CLL	e857c210-43ff-4537-bce9-6f01aa9fffdc	SLC16A3	ENSP00000376150	lactate transport	1.85e-11
Blood/Lymph-CLL	e857c210-43ff-4537-bce9-6f01aa9fffdc	NME1-NME2	ENSP00000376886	GTP biosynthetic process	2.43e-06
Blood/Lymph-CLL	e857c210-43ff-4537-bce9-6f01aa9fffdc	CLK3	ENSP00000378505	regulation of RNA splicing	1.80e-04
Blood/Lymph-CLL	e8e3bbfa-c684-4a2d-a5f8-0af3d231a666	RPL13	ENSP00000307889	translational termination	1.28e-14
Blood/Lymph-CLL	e8e3bbfa-c684-4a2d-a5f8-0af3d231a666	HSPG2	ENSP00000363827	aminoglycan catabolic process	2.49e-08
Blood/Lymph-CLL	e8e3bbfa-c684-4a2d-a5f8-0af3d231a666	ISCU	ENSP00000310623	iron-sulfur cluster assembly	2.73e-09
Blood/Lymph-CLL	e8e3bbfa-c684-4a2d-a5f8-0af3d231a666	NME1-NME2	ENSP00000376886	GTP biosynthetic process	2.43e-06
Blood/Lymph-CLL	e8e3bbfa-c684-4a2d-a5f8-0af3d231a666	CLK3	ENSP00000378505	regulation of RNA splicing	1.80e-04
Blood/Lymph-CLL	e926900e-2cba-45c0-88f1-b0f22688efca	CTNND1	ENSP00000382004	adherens junction organization	2.17e-40
Blood/Lymph-CLL	ebe9c796-c862-4b5a-8897-3eac9869f15d	BAG1	ENSP00000420514	regulation of cellular response to heat	2.03e-04
Blood/Lymph-CLL	ebe9c796-c862-4b5a-8897-3eac9869f15d	ISCU	ENSP00000310623	iron-sulfur cluster assembly	2.73e-09
Blood/Lymph-CLL	ebe9c796-c862-4b5a-8897-3eac9869f15d	SLC16A3	ENSP00000376150	lactate transport	1.85e-11
Blood/Lymph-CLL	ecb7d3fc-7c3f-40f3-afac-22abf56cf21c	BAG1	ENSP00000420514	regulation of cellular response to heat	2.03e-04
Blood/Lymph-CLL	ecb7d3fc-7c3f-40f3-afac-22abf56cf21c	ISCU	ENSP00000310623	iron-sulfur cluster assembly	2.73e-09
Blood/Lymph-CLL	ecb7d3fc-7c3f-40f3-afac-22abf56cf21c	CLK3	ENSP00000378505	regulation of RNA splicing	1.80e-04
Blood/Lymph-CLL	f00283b2-98da-4a61-a733-2727c1306145	RPL13	ENSP00000307889	translational termination	1.28e-14
Blood/Lymph-CLL	f00283b2-98da-4a61-a733-2727c1306145	ISCU	ENSP00000310623	iron-sulfur cluster assembly	2.73e-09
Blood/Lymph-CLL	f00283b2-98da-4a61-a733-2727c1306145	NME1-NME2	ENSP00000376886	GTP biosynthetic process	2.43e-06
Blood/Lymph-CLL	f00283b2-98da-4a61-a733-2727c1306145	MFGE8	ENSP00000268150	angiogenesis	5.64e-03
Blood/Lymph-CLL	f525d94f-1925-4384-813a-9be9c166feb9	UBE2A	ENSP00000360613	postreplication repair	3.08e-14
Blood/Lymph-CLL	f525d94f-1925-4384-813a-9be9c166feb9	BAG1	ENSP00000420514	postreplication repair	3.08e-14
Blood/Lymph-CLL	f525d94f-1925-4384-813a-9be9c166feb9	CTNND1	ENSP00000382004	adherens junction organization	2.17e-40
Blood/Lymph-CLL	f525d94f-1925-4384-813a-9be9c166feb9	PPP4C	ENSP00000279387	regulation of protein phosphatase type 2A activity	3.32e-19
Blood/Lymph-CLL	f525d94f-1925-4384-813a-9be9c166feb9	ISCU	ENSP00000310623	iron-sulfur cluster assembly	2.73e-09
Blood/Lymph-CLL	f525d94f-1925-4384-813a-9be9c166feb9	IDH3G	ENSP00000217901	tricarboxylic acid cycle	2.67e-08
Blood/Lymph-CLL	f525d94f-1925-4384-813a-9be9c166feb9	SLC16A3	ENSP00000376150	lactate transport	1.85e-11
Blood/Lymph-CLL	f525d94f-1925-4384-813a-9be9c166feb9	TBXAS1	ENSP00000389414	cyclooxygenase pathway	1.22e-05
Blood/Lymph-CLL	f66b0a93-98e4-4d2e-b400-f1523eda9f49	UBE2A	ENSP00000360613	postreplication repair	3.08e-14
Blood/Lymph-CLL	f66b0a93-98e4-4d2e-b400-f1523eda9f49	BAG1	ENSP00000420514	postreplication repair	3.08e-14
Blood/Lymph-CLL	f66b0a93-98e4-4d2e-b400-f1523eda9f49	CAPZB	ENSP00000264202	barbed-end actin filament capping	1.75e-12
Blood/Lymph-CLL	f66b0a93-98e4-4d2e-b400-f1523eda9f49	ISCU	ENSP00000310623	iron-sulfur cluster assembly	2.73e-09
Blood/Lymph-CLL	f66b0a93-98e4-4d2e-b400-f1523eda9f49	NME1-NME2	ENSP00000376886	GTP biosynthetic process	2.43e-06
Blood/Lymph-CLL	f6c44d41-7dcd-4907-9c4d-b71cc4b4db62	CTNND1	ENSP00000382004	adherens junction organization	2.17e-40
Blood/Lymph-CLL	f6c44d41-7dcd-4907-9c4d-b71cc4b4db62	RPL13	ENSP00000307889	translational termination	1.28e-14
Blood/Lymph-CLL	f6c44d41-7dcd-4907-9c4d-b71cc4b4db62	ISCU	ENSP00000310623	iron-sulfur cluster assembly	2.73e-09
Blood/Lymph-CLL	f6c44d41-7dcd-4907-9c4d-b71cc4b4db62	NME1-NME2	ENSP00000376886	GTP biosynthetic process	2.43e-06
Blood/Lymph-CLL	f96ba973-474b-4e60-b55a-7ca5cb1b4e18	RPL13	ENSP00000307889	translational termination	1.28e-14
Blood/Lymph-CLL	f96ba973-474b-4e60-b55a-7ca5cb1b4e18	ISCU	ENSP00000310623	iron-sulfur cluster assembly	2.73e-09
Blood/Lymph-CLL	f96ba973-474b-4e60-b55a-7ca5cb1b4e18	NME1-NME2	ENSP00000376886	GTP biosynthetic process	2.43e-06
Blood/Lymph-CLL	faf37543-57bb-404b-be67-71890bc04a76	ISCU	ENSP00000310623	iron-sulfur cluster assembly	2.73e-09
Blood/Lymph-CLL	faf37543-57bb-404b-be67-71890bc04a76	ALOX12	ENSP00000251535	hepoxilin metabolic process	2.29e-14
Blood/Lymph-CLL	faf37543-57bb-404b-be67-71890bc04a76	NME1-NME2	ENSP00000376886	GTP biosynthetic process	2.43e-06
Blood/Lymph-CLL	fcac0682-8936-4e6a-8a24-8f7d7a2ad24a	UBE2A	ENSP00000360613	protein polyubiquitination	6.47e-16
Blood/Lymph-CLL	fcac0682-8936-4e6a-8a24-8f7d7a2ad24a	RPL13	ENSP00000307889	translational termination	1.28e-14
Blood/Lymph-CLL	fcac0682-8936-4e6a-8a24-8f7d7a2ad24a	CAPZB	ENSP00000264202	barbed-end actin filament capping	1.75e-12
Blood/Lymph-CLL	fcac0682-8936-4e6a-8a24-8f7d7a2ad24a	ISCU	ENSP00000310623	iron-sulfur cluster assembly	2.73e-09
Blood/Lymph-CLL	fcac0682-8936-4e6a-8a24-8f7d7a2ad24a	CLK3	ENSP00000378505	regulation of RNA splicing	1.80e-04
Blood/Lymph-CLL	fcac0682-8936-4e6a-8a24-8f7d7a2ad24a	NME1-NME2	ENSP00000376886	GTP biosynthetic process	2.43e-06
Blood/Lymph-CLL	fd36ea47-276b-419e-93cf-f4d3d075d581	CTNND1	ENSP00000382004	adherens junction organization	2.17e-40
Blood/Lymph-CLL	fd36ea47-276b-419e-93cf-f4d3d075d581	UBE2A	ENSP00000360613	protein polyubiquitination	6.47e-16
Blood/Lymph-CLL	fd36ea47-276b-419e-93cf-f4d3d075d581	RPL13	ENSP00000307889	translational termination	1.28e-14
Blood/Lymph-CLL	fd36ea47-276b-419e-93cf-f4d3d075d581	ISCU	ENSP00000310623	iron-sulfur cluster assembly	2.73e-09
Blood/Lymph-CLL	fd36ea47-276b-419e-93cf-f4d3d075d581	ABCA2	ENSP00000344155	tetrapyrrole metabolic process	2.08e-04
Blood/Lymph-CLL	fd36ea47-276b-419e-93cf-f4d3d075d581	NME1-NME2	ENSP00000376886	GTP biosynthetic process	2.43e-06
Blood/Lymph-CLL	fecacab2-ccf7-4c94-8dcd-fd319a3e630a	CTNND1	ENSP00000382004	adherens junction organization	2.17e-40
Brain/CNS-GBM	31398055-e000-4ca1-a37d-aac2df5920b4	ORC4	ENSP00000264169	DNA replication	3.33e-08
Brain/CNS-GBM	35578669-fb40-49fa-b6b5-3bd0f239fa7e	FARP2	ENSP00000264042	axon guidance	2.36e-09
Brain/CNS-GBM	a344de7b-5980-4612-9d58-1c8058a2bfd9	GPC4	ENSP00000359864	chondroitin sulfate metabolic process	5.63e-16
Brain/CNS-GBM	a344de7b-5980-4612-9d58-1c8058a2bfd9	GLI3	ENSP00000379258	proximal/distal pattern formation	1.77e-06
Brain/CNS-GBM	d722657b-e5b6-4476-94e9-1135ce8aecad	SNAP29	ENSP00000215730	vesicle fusion	1.04e-31
Brain/CNS-GBM	d722657b-e5b6-4476-94e9-1135ce8aecad	FGF12	ENSP00000413496	regulation of cardiac muscle contraction	1.15e-03
Brain/CNS-Oligo	149fe971-260e-4cbf-a5aa-41eca339847a	FARP2	ENSP00000264042	axon guidance	2.36e-09
Brain/CNS-Oligo	2692f7b0-3203-455f-b9b8-23b18eff2de1	FARP2	ENSP00000264042	axon guidance	2.36e-09
Brain/CNS-Oligo	69f6df2f-7cd7-4477-b464-1fd06bd1e9c8	RPLP0	ENSP00000339027	translational termination	3.51e-10
Brain/CNS-Oligo	6ff35e89-30b4-447e-9ef5-b67210b7859d	RAD23B	ENSP00000350708	regulation of proteolysis involved in cellular protein catabolic process	2.69e-15
Brain/CNS-Oligo	71fddbd0-c910-40f0-80fb-09148065220b	RPLP0	ENSP00000339027	translational termination	3.51e-10
Breast/Breast-AdenoCA	01370d42-f75c-4532-9b9c-24ff7302b033	RPL13	ENSP00000307889	translational termination	1.28e-14
Breast/Breast-AdenoCA	01370d42-f75c-4532-9b9c-24ff7302b033	CES1	ENSP00000353720	-	-
Breast/Breast-AdenoCA	01370d42-f75c-4532-9b9c-24ff7302b033	UCHL1	ENSP00000284440	protein polyubiquitination	7.40e-06
Breast/Breast-AdenoCA	01370d42-f75c-4532-9b9c-24ff7302b033	RBCK1	ENSP00000348632	protein polyubiquitination	7.40e-06
Breast/Breast-AdenoCA	01370d42-f75c-4532-9b9c-24ff7302b033	USP46	ENSP00000407818	protein deubiquitination	2.10e-06
Breast/Breast-AdenoCA	01370d42-f75c-4532-9b9c-24ff7302b033	NME1-NME2	ENSP00000376886	GTP biosynthetic process	2.43e-06
Breast/Breast-AdenoCA	0307bd0b-b59a-4996-b89d-612e72652890	PTPN21	ENSP00000330276	axon guidance	2.61e-16
Breast/Breast-AdenoCA	0307bd0b-b59a-4996-b89d-612e72652890	FYN	ENSP00000346671	axon guidance	2.61e-16
Breast/Breast-AdenoCA	0307bd0b-b59a-4996-b89d-612e72652890	POLR3E	ENSP00000299853	DNA-templated transcription	1.85e-40
Breast/Breast-AdenoCA	0307bd0b-b59a-4996-b89d-612e72652890	POLR2F	ENSP00000403852	DNA-templated transcription	1.85e-40
Breast/Breast-AdenoCA	0307bd0b-b59a-4996-b89d-612e72652890	USP47	ENSP00000339957	protein modification by small protein conjugation or removal	3.24e-21
Breast/Breast-AdenoCA	0307bd0b-b59a-4996-b89d-612e72652890	DCAF11	ENSP00000415556	protein modification by small protein conjugation or removal	3.24e-21
Breast/Breast-AdenoCA	0307bd0b-b59a-4996-b89d-612e72652890	AMT	ENSP00000273588	carboxylic acid metabolic process	1.71e-05
Breast/Breast-AdenoCA	0307bd0b-b59a-4996-b89d-612e72652890	GCSH	ENSP00000319531	carboxylic acid metabolic process	1.71e-05
Breast/Breast-AdenoCA	0307bd0b-b59a-4996-b89d-612e72652890	USP46	ENSP00000407818	protein deubiquitination	2.10e-06
Breast/Breast-AdenoCA	0307bd0b-b59a-4996-b89d-612e72652890	SEC22C	ENSP00000264454	vesicle fusion	1.99e-06
Breast/Breast-AdenoCA	0307bd0b-b59a-4996-b89d-612e72652890	BRCA1	ENSP00000418960	protein K6-linked ubiquitination	3.31e-05
Breast/Breast-AdenoCA	0307bd0b-b59a-4996-b89d-612e72652890	AK4	ENSP00000322175	nucleoside monophosphate biosynthetic process	2.14e-04
Breast/Breast-AdenoCA	0307bd0b-b59a-4996-b89d-612e72652890	RPH3AL	ENSP00000328977	synaptic vesicle transport	4.94e-04
Breast/Breast-AdenoCA	0307bd0b-b59a-4996-b89d-612e72652890	MXI1	ENSP00000331152	-	-
Breast/Breast-AdenoCA	0307bd0b-b59a-4996-b89d-612e72652890	RAMP2	ENSP00000253796	cAMP biosynthetic process	9.52e-05
Breast/Breast-AdenoCA	043d5dcd-1524-402b-939c-984a1dc916a0	USP46	ENSP00000407818	protein deubiquitination	2.10e-06
Breast/Breast-AdenoCA	08893743-829B-4594-AB67-D5EB5E80A4F3	SNAP29	ENSP00000215730	vesicle fusion	1.01e-36
Breast/Breast-AdenoCA	08893743-829B-4594-AB67-D5EB5E80A4F3	SEC22C	ENSP00000264454	vesicle fusion	1.01e-36
Breast/Breast-AdenoCA	08893743-829B-4594-AB67-D5EB5E80A4F3	USP46	ENSP00000407818	protein deubiquitination	2.10e-06
Breast/Breast-AdenoCA	08893743-829B-4594-AB67-D5EB5E80A4F3	DTNA	ENSP00000382064	muscle contraction	5.52e-05
Breast/Breast-AdenoCA	08893743-829B-4594-AB67-D5EB5E80A4F3	AK4	ENSP00000322175	nucleoside monophosphate biosynthetic process	2.14e-04
Breast/Breast-AdenoCA	08893743-829B-4594-AB67-D5EB5E80A4F3	TNFRSF10C	ENSP00000349324	-	-
Breast/Breast-AdenoCA	08893743-829B-4594-AB67-D5EB5E80A4F3	WRB	ENSP00000327716	protein insertion into ER membrane	1.12e-06
Breast/Breast-AdenoCA	08c54c9c-195c-4754-83af-a97544d0eb12	FYN	ENSP00000346671	cell morphogenesis	4.04e-14
Breast/Breast-AdenoCA	08c54c9c-195c-4754-83af-a97544d0eb12	CHMP7	ENSP00000324491	cell separation after cytokinesis	8.82e-28
Breast/Breast-AdenoCA	08c54c9c-195c-4754-83af-a97544d0eb12	USP46	ENSP00000407818	protein deubiquitination	2.10e-06
Breast/Breast-AdenoCA	08c54c9c-195c-4754-83af-a97544d0eb12	UCHL1	ENSP00000284440	protein polyubiquitination	7.40e-06
Breast/Breast-AdenoCA	08c54c9c-195c-4754-83af-a97544d0eb12	RBCK1	ENSP00000348632	protein polyubiquitination	7.40e-06
Breast/Breast-AdenoCA	08c54c9c-195c-4754-83af-a97544d0eb12	RNASEH2C	ENSP00000308193	RNA catabolic process	1.38e-05
Breast/Breast-AdenoCA	08c54c9c-195c-4754-83af-a97544d0eb12	PELI3	ENSP00000322532	Toll signaling pathway	5.05e-10
Breast/Breast-AdenoCA	08c54c9c-195c-4754-83af-a97544d0eb12	ASB1	ENSP00000264607	-	-
Breast/Breast-AdenoCA	08c54c9c-195c-4754-83af-a97544d0eb12	BOLA2B	ENSP00000306752	-	-
Breast/Breast-AdenoCA	08c54c9c-195c-4754-83af-a97544d0eb12	NME1-NME2	ENSP00000376886	GTP biosynthetic process	2.43e-06
Breast/Breast-AdenoCA	08d85849-cda7-4709-a934-fdc586418d7f	USP46	ENSP00000407818	protein deubiquitination	2.10e-06
Breast/Breast-AdenoCA	08d85849-cda7-4709-a934-fdc586418d7f	GCHFR	ENSP00000260447	nitric oxide biosynthetic process	2.30e-05
Breast/Breast-AdenoCA	09c248f8-cdd7-4c13-9085-26c56544bcf7	RPL13	ENSP00000307889	translational termination	1.28e-14
Breast/Breast-AdenoCA	09c248f8-cdd7-4c13-9085-26c56544bcf7	GCSH	ENSP00000319531	carboxylic acid metabolic process	1.71e-05
Breast/Breast-AdenoCA	09c248f8-cdd7-4c13-9085-26c56544bcf7	POLR3E	ENSP00000299853	transcription elongation from RNA polymerase III promoter	2.75e-14
Breast/Breast-AdenoCA	09c248f8-cdd7-4c13-9085-26c56544bcf7	USP46	ENSP00000407818	protein deubiquitination	2.10e-06
Breast/Breast-AdenoCA	09c248f8-cdd7-4c13-9085-26c56544bcf7	UCHL1	ENSP00000284440	regulation of MAP kinase activity	9.67e-03
Breast/Breast-AdenoCA	09c248f8-cdd7-4c13-9085-26c56544bcf7	AK4	ENSP00000322175	nucleoside monophosphate biosynthetic process	2.14e-04
Breast/Breast-AdenoCA	0a5a7511-4e7b-4fe4-b323-c354acffab57	RAD23B	ENSP00000350708	regulation of proteolysis involved in cellular protein catabolic process	2.69e-15
Breast/Breast-AdenoCA	0a5a7511-4e7b-4fe4-b323-c354acffab57	GCSH	ENSP00000319531	carboxylic acid metabolic process	1.71e-05
Breast/Breast-AdenoCA	0a5a7511-4e7b-4fe4-b323-c354acffab57	USP47	ENSP00000339957	SCF-dependent proteasomal ubiquitin-dependent protein catabolic process	1.74e-09
Breast/Breast-AdenoCA	0a5a7511-4e7b-4fe4-b323-c354acffab57	USP46	ENSP00000407818	protein deubiquitination	2.10e-06
Breast/Breast-AdenoCA	0a69935d-9552-4792-9b2e-1a630114691e	AP3S2	ENSP00000338777	anterograde synaptic vesicle transport	7.95e-18
Breast/Breast-AdenoCA	0a69935d-9552-4792-9b2e-1a630114691e	FXYD1	ENSP00000343314	sodium ion export from cell	4.26e-22
Breast/Breast-AdenoCA	0a69935d-9552-4792-9b2e-1a630114691e	USP47	ENSP00000339957	SCF-dependent proteasomal ubiquitin-dependent protein catabolic process	1.74e-09
Breast/Breast-AdenoCA	0a69935d-9552-4792-9b2e-1a630114691e	USP46	ENSP00000407818	protein deubiquitination	2.10e-06
Breast/Breast-AdenoCA	0b3c65ed-ff55-45c9-b6a3-dd3a596a0271	VAV1	ENSP00000472929	small GTPase mediated signal transduction	3.35e-09
Breast/Breast-AdenoCA	0b3c65ed-ff55-45c9-b6a3-dd3a596a0271	USP46	ENSP00000407818	protein deubiquitination	2.10e-06
Breast/Breast-AdenoCA	0b3c65ed-ff55-45c9-b6a3-dd3a596a0271	CAPZB	ENSP00000264202	barbed-end actin filament capping	1.75e-12
Breast/Breast-AdenoCA	0c9fe532-3920-4a59-b348-65b184c0eff4	POLR3E	ENSP00000299853	DNA-templated transcription	1.85e-40
Breast/Breast-AdenoCA	0c9fe532-3920-4a59-b348-65b184c0eff4	POLR2F	ENSP00000403852	DNA-templated transcription	1.85e-40
Breast/Breast-AdenoCA	0c9fe532-3920-4a59-b348-65b184c0eff4	HSD17B2	ENSP00000199936	androgen biosynthetic process	4.84e-12
Breast/Breast-AdenoCA	0c9fe532-3920-4a59-b348-65b184c0eff4	USP47	ENSP00000339957	SCF-dependent proteasomal ubiquitin-dependent protein catabolic process	1.74e-09
Breast/Breast-AdenoCA	0c9fe532-3920-4a59-b348-65b184c0eff4	USP46	ENSP00000407818	protein deubiquitination	2.10e-06
Breast/Breast-AdenoCA	0c9fe532-3920-4a59-b348-65b184c0eff4	DTNA	ENSP00000382064	muscle contraction	5.52e-05
Breast/Breast-AdenoCA	0c9fe532-3920-4a59-b348-65b184c0eff4	BRCA1	ENSP00000418960	protein K6-linked ubiquitination	3.31e-05
Breast/Breast-AdenoCA	0eb9c5a5-1e4e-4808-882e-858b4d0ed396	RPL13	ENSP00000307889	translational termination	1.28e-14
Breast/Breast-AdenoCA	0eb9c5a5-1e4e-4808-882e-858b4d0ed396	RAD51B	ENSP00000419471	double-strand break repair via homologous recombination	1.44e-11
Breast/Breast-AdenoCA	0eb9c5a5-1e4e-4808-882e-858b4d0ed396	USP46	ENSP00000407818	protein deubiquitination	2.10e-06
Breast/Breast-AdenoCA	0eb9c5a5-1e4e-4808-882e-858b4d0ed396	CSF2RB	ENSP00000384053	cytokine-mediated signaling pathway	3.58e-04
Breast/Breast-AdenoCA	123725b8-4f66-4b97-9726-e0c70300d38e	RPL13	ENSP00000307889	translational termination	1.28e-14
Breast/Breast-AdenoCA	123725b8-4f66-4b97-9726-e0c70300d38e	USP47	ENSP00000339957	SCF-dependent proteasomal ubiquitin-dependent protein catabolic process	1.74e-09
Breast/Breast-AdenoCA	123725b8-4f66-4b97-9726-e0c70300d38e	USP46	ENSP00000407818	protein deubiquitination	2.10e-06
Breast/Breast-AdenoCA	141e15ac-1537-4182-9db5-ba2115cd93d6	RPL13	ENSP00000307889	translational termination	1.28e-14
Breast/Breast-AdenoCA	141e15ac-1537-4182-9db5-ba2115cd93d6	USP46	ENSP00000407818	protein deubiquitination	2.10e-06
Breast/Breast-AdenoCA	1ccf908a-7620-4af8-b83f-0e287f3655c5	AP2S1	ENSP00000263270	vesicle-mediated transport	1.45e-24
Breast/Breast-AdenoCA	1ccf908a-7620-4af8-b83f-0e287f3655c5	POLR3E	ENSP00000299853	transcription elongation from RNA polymerase III promoter	2.75e-14
Breast/Breast-AdenoCA	1ccf908a-7620-4af8-b83f-0e287f3655c5	USP47	ENSP00000339957	SCF-dependent proteasomal ubiquitin-dependent protein catabolic process	1.74e-09
Breast/Breast-AdenoCA	1ccf908a-7620-4af8-b83f-0e287f3655c5	USP46	ENSP00000407818	protein deubiquitination	2.10e-06
Breast/Breast-AdenoCA	1ccf908a-7620-4af8-b83f-0e287f3655c5	CAPZB	ENSP00000264202	barbed-end actin filament capping	1.75e-12
Breast/Breast-AdenoCA	1fe98b05-6803-4803-83cd-a59e794b956e	RPL13	ENSP00000307889	translational termination	1.28e-14
Breast/Breast-AdenoCA	1fe98b05-6803-4803-83cd-a59e794b956e	USP46	ENSP00000407818	protein deubiquitination	2.10e-06
Breast/Breast-AdenoCA	1fe98b05-6803-4803-83cd-a59e794b956e	UCHL1	ENSP00000284440	protein polyubiquitination	7.40e-06
Breast/Breast-AdenoCA	1fe98b05-6803-4803-83cd-a59e794b956e	RBCK1	ENSP00000348632	protein polyubiquitination	7.40e-06
Breast/Breast-AdenoCA	1fe98b05-6803-4803-83cd-a59e794b956e	TNFRSF10C	ENSP00000349324	-	-
Breast/Breast-AdenoCA	24664b94-f5b5-4a99-a09b-66e23edf5916	PPARD	ENSP00000310928	steroid hormone mediated signaling pathway	2.58e-91
Breast/Breast-AdenoCA	24664b94-f5b5-4a99-a09b-66e23edf5916	GIPR	ENSP00000467494	positive regulation of cAMP biosynthetic process	2.20e-34
Breast/Breast-AdenoCA	24664b94-f5b5-4a99-a09b-66e23edf5916	UBE2L3	ENSP00000344259	protein modification by small protein conjugation	8.24e-24
Breast/Breast-AdenoCA	24664b94-f5b5-4a99-a09b-66e23edf5916	ACKR2	ENSP00000273145	cell chemotaxis	4.35e-08
Breast/Breast-AdenoCA	24664b94-f5b5-4a99-a09b-66e23edf5916	RPS19	ENSP00000470004	translational termination	7.66e-10
Breast/Breast-AdenoCA	24664b94-f5b5-4a99-a09b-66e23edf5916	SEC22C	ENSP00000264454	vesicle fusion	1.99e-06
Breast/Breast-AdenoCA	24664b94-f5b5-4a99-a09b-66e23edf5916	SRR	ENSP00000339435	serine family amino acid metabolic process	1.58e-11
Breast/Breast-AdenoCA	24664b94-f5b5-4a99-a09b-66e23edf5916	SMG1	ENSP00000402515	positive regulation of TOR signaling	5.74e-04
Breast/Breast-AdenoCA	24664b94-f5b5-4a99-a09b-66e23edf5916	DTNA	ENSP00000382064	muscle contraction	5.52e-05
Breast/Breast-AdenoCA	24664b94-f5b5-4a99-a09b-66e23edf5916	CNOT2	ENSP00000229195	positive regulation of cytoplasmic mRNA processing body assembly	3.81e-06
Breast/Breast-AdenoCA	24664b94-f5b5-4a99-a09b-66e23edf5916	HOXC6	ENSP00000243108	anterior/posterior pattern specification	1.73e-03
Breast/Breast-AdenoCA	24664b94-f5b5-4a99-a09b-66e23edf5916	BOLA2B	ENSP00000306752	-	-
Breast/Breast-AdenoCA	24664b94-f5b5-4a99-a09b-66e23edf5916	KPNB1	ENSP00000290158	protein import into nucleus	5.13e-05
Breast/Breast-AdenoCA	24664b94-f5b5-4a99-a09b-66e23edf5916	LIN7B	ENSP00000221459	neurotransmitter secretion	3.95e-04
Breast/Breast-AdenoCA	24664b94-f5b5-4a99-a09b-66e23edf5916	NME1-NME2	ENSP00000376886	GTP biosynthetic process	2.43e-06
Breast/Breast-AdenoCA	24664b94-f5b5-4a99-a09b-66e23edf5916	FTH1	ENSP00000273550	iron ion transport	5.36e-05
Breast/Breast-AdenoCA	2522bd3d-f6b3-45df-b68f-577ffbf3a819	USP46	ENSP00000407818	protein deubiquitination	2.10e-06
Breast/Breast-AdenoCA	2738d02e-ac2a-4d26-beb6-794f3e11cf88	FXYD1	ENSP00000343314	sodium ion export from cell	4.26e-22
Breast/Breast-AdenoCA	2738d02e-ac2a-4d26-beb6-794f3e11cf88	USP46	ENSP00000407818	protein deubiquitination	2.10e-06
Breast/Breast-AdenoCA	29c98197-249e-45c9-96dc-34dfb4ac1430	FYN	ENSP00000346671	cell morphogenesis	4.04e-14
Breast/Breast-AdenoCA	29c98197-249e-45c9-96dc-34dfb4ac1430	MRPS14	ENSP00000420714	translational termination	8.12e-10
Breast/Breast-AdenoCA	29c98197-249e-45c9-96dc-34dfb4ac1430	USP46	ENSP00000407818	protein deubiquitination	2.10e-06
Breast/Breast-AdenoCA	29c98197-249e-45c9-96dc-34dfb4ac1430	RPLP0	ENSP00000339027	translational termination	3.51e-10
Breast/Breast-AdenoCA	29c98197-249e-45c9-96dc-34dfb4ac1430	ORC4	ENSP00000264169	DNA replication	3.33e-08
Breast/Breast-AdenoCA	29c98197-249e-45c9-96dc-34dfb4ac1430	RNASEH2C	ENSP00000308193	RNA catabolic process	1.38e-05
Breast/Breast-AdenoCA	29c98197-249e-45c9-96dc-34dfb4ac1430	WRB	ENSP00000327716	protein insertion into ER membrane	1.12e-06
Breast/Breast-AdenoCA	29c98197-249e-45c9-96dc-34dfb4ac1430	TNFRSF10C	ENSP00000349324	-	-
Breast/Breast-AdenoCA	2b721e04-5452-4b34-b3df-c6cdd04e87b1	FYN	ENSP00000346671	cell morphogenesis	4.04e-14
Breast/Breast-AdenoCA	2b721e04-5452-4b34-b3df-c6cdd04e87b1	USP46	ENSP00000407818	protein deubiquitination	2.10e-06
Breast/Breast-AdenoCA	34980e1d-956b-4d89-8bf2-dcc008dbaad7	USP46	ENSP00000407818	protein deubiquitination	2.10e-06
Breast/Breast-AdenoCA	34980e1d-956b-4d89-8bf2-dcc008dbaad7	RBCK1	ENSP00000348632	protein polyubiquitination	1.32e-06
Breast/Breast-AdenoCA	34980e1d-956b-4d89-8bf2-dcc008dbaad7	ASB1	ENSP00000264607	-	-
Breast/Breast-AdenoCA	357ba9f6-716c-4ef0-8ac8-41977397dbf5	PLEKHG6	ENSP00000011684	macromolecule modification	1.77e-88
Breast/Breast-AdenoCA	357ba9f6-716c-4ef0-8ac8-41977397dbf5	KEAP1	ENSP00000171111	macromolecule modification	1.77e-88
Breast/Breast-AdenoCA	357ba9f6-716c-4ef0-8ac8-41977397dbf5	MAPK13	ENSP00000211287	macromolecule modification	1.77e-88
Breast/Breast-AdenoCA	357ba9f6-716c-4ef0-8ac8-41977397dbf5	PRPF19	ENSP00000227524	macromolecule modification	1.77e-88
Breast/Breast-AdenoCA	357ba9f6-716c-4ef0-8ac8-41977397dbf5	ARFIP2	ENSP00000254584	macromolecule modification	1.77e-88
Breast/Breast-AdenoCA	357ba9f6-716c-4ef0-8ac8-41977397dbf5	CDK4	ENSP00000257904	macromolecule modification	1.77e-88
Breast/Breast-AdenoCA	357ba9f6-716c-4ef0-8ac8-41977397dbf5	USP15	ENSP00000258123	macromolecule modification	1.77e-88
Breast/Breast-AdenoCA	357ba9f6-716c-4ef0-8ac8-41977397dbf5	CUL3	ENSP00000264414	macromolecule modification	1.77e-88
Breast/Breast-AdenoCA	357ba9f6-716c-4ef0-8ac8-41977397dbf5	USP25	ENSP00000285679	macromolecule modification	1.77e-88
Breast/Breast-AdenoCA	357ba9f6-716c-4ef0-8ac8-41977397dbf5	MYO1E	ENSP00000288235	macromolecule modification	1.77e-88
Breast/Breast-AdenoCA	357ba9f6-716c-4ef0-8ac8-41977397dbf5	MAP4K2	ENSP00000294066	macromolecule modification	1.77e-88
Breast/Breast-AdenoCA	357ba9f6-716c-4ef0-8ac8-41977397dbf5	DDB1	ENSP00000301764	macromolecule modification	1.77e-88
Breast/Breast-AdenoCA	357ba9f6-716c-4ef0-8ac8-41977397dbf5	PRPF8	ENSP00000304350	macromolecule modification	1.77e-88
Breast/Breast-AdenoCA	357ba9f6-716c-4ef0-8ac8-41977397dbf5	MAP3K11	ENSP00000309597	macromolecule modification	1.77e-88
Breast/Breast-AdenoCA	357ba9f6-716c-4ef0-8ac8-41977397dbf5	GAK	ENSP00000314499	macromolecule modification	1.77e-88
Breast/Breast-AdenoCA	357ba9f6-716c-4ef0-8ac8-41977397dbf5	HGS	ENSP00000331201	macromolecule modification	1.77e-88
Breast/Breast-AdenoCA	357ba9f6-716c-4ef0-8ac8-41977397dbf5	HDAC6	ENSP00000334061	macromolecule modification	1.77e-88
Breast/Breast-AdenoCA	357ba9f6-716c-4ef0-8ac8-41977397dbf5	DUSP10	ENSP00000355866	macromolecule modification	1.77e-88
Breast/Breast-AdenoCA	357ba9f6-716c-4ef0-8ac8-41977397dbf5	KLHL12	ENSP00000356230	macromolecule modification	1.77e-88
Breast/Breast-AdenoCA	357ba9f6-716c-4ef0-8ac8-41977397dbf5	PABPC4	ENSP00000361949	macromolecule modification	1.77e-88
Breast/Breast-AdenoCA	357ba9f6-716c-4ef0-8ac8-41977397dbf5	HDAC8	ENSP00000362674	macromolecule modification	1.77e-88
Breast/Breast-AdenoCA	357ba9f6-716c-4ef0-8ac8-41977397dbf5	ARHGAP9	ENSP00000377380	macromolecule modification	1.77e-88
Breast/Breast-AdenoCA	357ba9f6-716c-4ef0-8ac8-41977397dbf5	HERPUD1	ENSP00000409555	macromolecule modification	1.77e-88
Breast/Breast-AdenoCA	357ba9f6-716c-4ef0-8ac8-41977397dbf5	TOM1	ENSP00000413697	macromolecule modification	1.77e-88
Breast/Breast-AdenoCA	357ba9f6-716c-4ef0-8ac8-41977397dbf5	MDM2	ENSP00000417281	macromolecule modification	1.77e-88
Breast/Breast-AdenoCA	357ba9f6-716c-4ef0-8ac8-41977397dbf5	PSMA4	ENSP00000044462	regulation of cellular amino acid metabolic process	6.19e-74
Breast/Breast-AdenoCA	357ba9f6-716c-4ef0-8ac8-41977397dbf5	ITGB4	ENSP00000200181	extracellular matrix organization	4.08e-40
Breast/Breast-AdenoCA	357ba9f6-716c-4ef0-8ac8-41977397dbf5	LAMA3	ENSP00000324532	extracellular matrix organization	4.08e-40
Breast/Breast-AdenoCA	357ba9f6-716c-4ef0-8ac8-41977397dbf5	C3	ENSP00000245907	complement activation	3.77e-38
Breast/Breast-AdenoCA	357ba9f6-716c-4ef0-8ac8-41977397dbf5	CFB	ENSP00000416561	complement activation	3.77e-38
Breast/Breast-AdenoCA	357ba9f6-716c-4ef0-8ac8-41977397dbf5	PPP2R1A	ENSP00000324804	regulation of protein phosphatase type 2A activity	1.04e-18
Breast/Breast-AdenoCA	357ba9f6-716c-4ef0-8ac8-41977397dbf5	HSPH1	ENSP00000318687	protein folding	1.59e-26
Breast/Breast-AdenoCA	357ba9f6-716c-4ef0-8ac8-41977397dbf5	HSPA1A	ENSP00000364802	protein folding	1.59e-26
Breast/Breast-AdenoCA	357ba9f6-716c-4ef0-8ac8-41977397dbf5	RPS2	ENSP00000341885	translational initiation	4.56e-24
Breast/Breast-AdenoCA	357ba9f6-716c-4ef0-8ac8-41977397dbf5	RPSA	ENSP00000346067	translational initiation	4.56e-24
Breast/Breast-AdenoCA	357ba9f6-716c-4ef0-8ac8-41977397dbf5	MRPS14	ENSP00000420714	translational initiation	4.56e-24
Breast/Breast-AdenoCA	357ba9f6-716c-4ef0-8ac8-41977397dbf5	CCT7	ENSP00000258091	toxin transport	4.26e-22
Breast/Breast-AdenoCA	357ba9f6-716c-4ef0-8ac8-41977397dbf5	CCT8	ENSP00000286788	toxin transport	4.26e-22
Breast/Breast-AdenoCA	357ba9f6-716c-4ef0-8ac8-41977397dbf5	CCT3	ENSP00000295688	toxin transport	4.26e-22
Breast/Breast-AdenoCA	357ba9f6-716c-4ef0-8ac8-41977397dbf5	DGKZ	ENSP00000412178	lipid catabolic process	2.89e-20
Breast/Breast-AdenoCA	357ba9f6-716c-4ef0-8ac8-41977397dbf5	CASP6	ENSP00000265164	regulation of endopeptidase activity	3.81e-17
Breast/Breast-AdenoCA	357ba9f6-716c-4ef0-8ac8-41977397dbf5	CASP9	ENSP00000330237	regulation of endopeptidase activity	3.81e-17
Breast/Breast-AdenoCA	357ba9f6-716c-4ef0-8ac8-41977397dbf5	CHMP7	ENSP00000324491	cell separation after cytokinesis	8.82e-28
Breast/Breast-AdenoCA	357ba9f6-716c-4ef0-8ac8-41977397dbf5	ARSA	ENSP00000216124	glycosphingolipid metabolic process	7.56e-29
Breast/Breast-AdenoCA	357ba9f6-716c-4ef0-8ac8-41977397dbf5	ATG4D	ENSP00000311318	nucleophagy	1.06e-24
Breast/Breast-AdenoCA	357ba9f6-716c-4ef0-8ac8-41977397dbf5	AP4B1	ENSP00000256658	post-Golgi vesicle-mediated transport	3.92e-12
Breast/Breast-AdenoCA	357ba9f6-716c-4ef0-8ac8-41977397dbf5	RAB5B	ENSP00000353444	vesicle-mediated transport	5.03e-09
Breast/Breast-AdenoCA	357ba9f6-716c-4ef0-8ac8-41977397dbf5	AP3D1	ENSP00000344055	anterograde synaptic vesicle transport	5.18e-25
Breast/Breast-AdenoCA	357ba9f6-716c-4ef0-8ac8-41977397dbf5	SDHA	ENSP00000264932	electron transport chain	1.85e-08
Breast/Breast-AdenoCA	357ba9f6-716c-4ef0-8ac8-41977397dbf5	CYFIP1	ENSP00000324549	positive regulation of Arp2/3 complex-mediated actin nucleation	1.35e-11
Breast/Breast-AdenoCA	357ba9f6-716c-4ef0-8ac8-41977397dbf5	NPR2	ENSP00000341083	receptor guanylyl cyclase signaling pathway	5.84e-11
Breast/Breast-AdenoCA	357ba9f6-716c-4ef0-8ac8-41977397dbf5	PSMD4	ENSP00000357879	DNA damage checkpoint	5.99e-07
Breast/Breast-AdenoCA	357ba9f6-716c-4ef0-8ac8-41977397dbf5	MCCC1	ENSP00000265594	biotin metabolic process	1.71e-16
Breast/Breast-AdenoCA	357ba9f6-716c-4ef0-8ac8-41977397dbf5	PCCA	ENSP00000365462	biotin metabolic process	1.71e-16
Breast/Breast-AdenoCA	357ba9f6-716c-4ef0-8ac8-41977397dbf5	CAPZB	ENSP00000264202	barbed-end actin filament capping	1.75e-12
Breast/Breast-AdenoCA	357ba9f6-716c-4ef0-8ac8-41977397dbf5	RPLP0	ENSP00000339027	translational termination	3.51e-10
Breast/Breast-AdenoCA	357ba9f6-716c-4ef0-8ac8-41977397dbf5	DDX24	ENSP00000328690	RNA secondary structure unwinding	7.98e-11
Breast/Breast-AdenoCA	357ba9f6-716c-4ef0-8ac8-41977397dbf5	TEAD3	ENSP00000345772	hippo signaling	8.50e-11
Breast/Breast-AdenoCA	357ba9f6-716c-4ef0-8ac8-41977397dbf5	TP53RK	ENSP00000361186	NA	5.16e-07
Breast/Breast-AdenoCA	357ba9f6-716c-4ef0-8ac8-41977397dbf5	THOC3	ENSP00000265097	viral mRNA export from host cell nucleus	2.75e-06
Breast/Breast-AdenoCA	357ba9f6-716c-4ef0-8ac8-41977397dbf5	GPN1	ENSP00000264718	-	-
Breast/Breast-AdenoCA	357ba9f6-716c-4ef0-8ac8-41977397dbf5	NARS2	ENSP00000281038	amino acid activation	4.27e-08
Breast/Breast-AdenoCA	357ba9f6-716c-4ef0-8ac8-41977397dbf5	IRX3	ENSP00000331608	regionalization	2.00e-04
Breast/Breast-AdenoCA	357ba9f6-716c-4ef0-8ac8-41977397dbf5	TF	ENSP00000385834	cellular iron ion homeostasis	7.96e-07
Breast/Breast-AdenoCA	357ba9f6-716c-4ef0-8ac8-41977397dbf5	EFTUD1	ENSP00000268206	mature ribosome assembly	4.56e-06
Breast/Breast-AdenoCA	357ba9f6-716c-4ef0-8ac8-41977397dbf5	BOLA2B	ENSP00000306752	-	-
Breast/Breast-AdenoCA	357ba9f6-716c-4ef0-8ac8-41977397dbf5	NDUFA9	ENSP00000266544	mitochondrial electron transport	1.33e-04
Breast/Breast-AdenoCA	357ba9f6-716c-4ef0-8ac8-41977397dbf5	VTCN1	ENSP00000358470	negative regulation of T cell activation	2.55e-04
Breast/Breast-AdenoCA	357ba9f6-716c-4ef0-8ac8-41977397dbf5	XPO6	ENSP00000302790	protein export from nucleus	1.71e-04
Breast/Breast-AdenoCA	357ba9f6-716c-4ef0-8ac8-41977397dbf5	ASB1	ENSP00000264607	-	-
Breast/Breast-AdenoCA	357ba9f6-716c-4ef0-8ac8-41977397dbf5	TRMT61B	ENSP00000302801	tRNA methylation	1.58e-06
Breast/Breast-AdenoCA	357ba9f6-716c-4ef0-8ac8-41977397dbf5	NME1-NME2	ENSP00000376886	GTP biosynthetic process	2.43e-06
Breast/Breast-AdenoCA	357ba9f6-716c-4ef0-8ac8-41977397dbf5	WRB	ENSP00000327716	protein insertion into ER membrane	1.12e-06
Breast/Breast-AdenoCA	357ba9f6-716c-4ef0-8ac8-41977397dbf5	SH3GL1	ENSP00000269886	endocytosis	6.33e-03
Breast/Breast-AdenoCA	357ba9f6-716c-4ef0-8ac8-41977397dbf5	IRAK1	ENSP00000358997	lipopolysaccharide-mediated signaling pathway	2.40e-04
Breast/Breast-AdenoCA	357ba9f6-716c-4ef0-8ac8-41977397dbf5	CS	ENSP00000342056	citrate metabolic process	5.12e-05
Breast/Breast-AdenoCA	357ba9f6-716c-4ef0-8ac8-41977397dbf5	ATIC	ENSP00000236959	alpha-amino acid biosynthetic process	9.22e-05
Breast/Breast-AdenoCA	357ba9f6-716c-4ef0-8ac8-41977397dbf5	IGF2R	ENSP00000349437	receptor-mediated endocytosis	7.57e-04
Breast/Breast-AdenoCA	357ba9f6-716c-4ef0-8ac8-41977397dbf5	EDEM2	ENSP00000363616	protein N-linked glycosylation via asparagine	1.02e-04
Breast/Breast-AdenoCA	357ba9f6-716c-4ef0-8ac8-41977397dbf5	TARS2	ENSP00000358060	tRNA aminoacylation for protein translation	2.91e-05
Breast/Breast-AdenoCA	357ba9f6-716c-4ef0-8ac8-41977397dbf5	SLC3A2	ENSP00000367123	amino acid transmembrane transport	4.15e-03
Breast/Breast-AdenoCA	357ba9f6-716c-4ef0-8ac8-41977397dbf5	FTH1	ENSP00000273550	iron ion transport	5.36e-05
Breast/Breast-AdenoCA	357ba9f6-716c-4ef0-8ac8-41977397dbf5	ERCC5	ENSP00000347978	transcription-coupled nucleotide-excision repair	4.14e-04
Breast/Breast-AdenoCA	357ba9f6-716c-4ef0-8ac8-41977397dbf5	PNPLA6	ENSP00000407509	phosphatidylcholine metabolic process	3.35e-05
Breast/Breast-AdenoCA	357ba9f6-716c-4ef0-8ac8-41977397dbf5	HEXB	ENSP00000261416	chondroitin sulfate catabolic process	1.18e-05
Breast/Breast-AdenoCA	38e26122-c473-41c1-afb0-cd3b9096e9f4	USP46	ENSP00000407818	protein deubiquitination	2.10e-06
Breast/Breast-AdenoCA	39413018-090f-46ca-b6df-244124f098c3	DCAF11	ENSP00000415556	protein ubiquitination	2.37e-22
Breast/Breast-AdenoCA	39413018-090f-46ca-b6df-244124f098c3	RPL13	ENSP00000307889	translational termination	1.28e-14
Breast/Breast-AdenoCA	39413018-090f-46ca-b6df-244124f098c3	CYP2D6	ENSP00000353820	drug metabolic process	1.95e-16
Breast/Breast-AdenoCA	39413018-090f-46ca-b6df-244124f098c3	CAPZB	ENSP00000264202	barbed-end actin filament capping	1.75e-12
Breast/Breast-AdenoCA	39413018-090f-46ca-b6df-244124f098c3	USP46	ENSP00000407818	protein deubiquitination	2.10e-06
Breast/Breast-AdenoCA	39413018-090f-46ca-b6df-244124f098c3	BOLA2B	ENSP00000306752	-	-
Breast/Breast-AdenoCA	39413018-090f-46ca-b6df-244124f098c3	NME1-NME2	ENSP00000376886	GTP biosynthetic process	2.43e-06
Breast/Breast-AdenoCA	39413018-090f-46ca-b6df-244124f098c3	MXI1	ENSP00000331152	-	-
Breast/Breast-AdenoCA	39413018-090f-46ca-b6df-244124f098c3	AK4	ENSP00000322175	nucleoside monophosphate biosynthetic process	2.14e-04
Breast/Breast-AdenoCA	3960601B-C341-45FB-8A8C-EC244EE719AC	DCAF11	ENSP00000415556	protein ubiquitination	2.37e-22
Breast/Breast-AdenoCA	3960601B-C341-45FB-8A8C-EC244EE719AC	RPL13	ENSP00000307889	translational termination	1.28e-14
Breast/Breast-AdenoCA	3960601B-C341-45FB-8A8C-EC244EE719AC	USP46	ENSP00000407818	protein deubiquitination	2.10e-06
Breast/Breast-AdenoCA	3960601B-C341-45FB-8A8C-EC244EE719AC	ASB1	ENSP00000264607	-	-
Breast/Breast-AdenoCA	3fc1c7a8-e5ad-4a4e-89ab-ddf12aa11a3b	AP3S2	ENSP00000338777	anterograde synaptic vesicle transport	7.95e-18
Breast/Breast-AdenoCA	3fc1c7a8-e5ad-4a4e-89ab-ddf12aa11a3b	CHMP7	ENSP00000324491	cell separation after cytokinesis	8.82e-28
Breast/Breast-AdenoCA	3fc1c7a8-e5ad-4a4e-89ab-ddf12aa11a3b	RPL13	ENSP00000307889	translational termination	1.28e-14
Breast/Breast-AdenoCA	3fc1c7a8-e5ad-4a4e-89ab-ddf12aa11a3b	CAPZB	ENSP00000264202	barbed-end actin filament capping	1.75e-12
Breast/Breast-AdenoCA	3fc1c7a8-e5ad-4a4e-89ab-ddf12aa11a3b	USP47	ENSP00000339957	SCF-dependent proteasomal ubiquitin-dependent protein catabolic process	1.74e-09
Breast/Breast-AdenoCA	3fc1c7a8-e5ad-4a4e-89ab-ddf12aa11a3b	UCHL1	ENSP00000284440	protein polyubiquitination	7.40e-06
Breast/Breast-AdenoCA	3fc1c7a8-e5ad-4a4e-89ab-ddf12aa11a3b	RBCK1	ENSP00000348632	protein polyubiquitination	7.40e-06
Breast/Breast-AdenoCA	3fc1c7a8-e5ad-4a4e-89ab-ddf12aa11a3b	USP46	ENSP00000407818	protein deubiquitination	2.10e-06
Breast/Breast-AdenoCA	3fc1c7a8-e5ad-4a4e-89ab-ddf12aa11a3b	CSF2RB	ENSP00000384053	cytokine-mediated signaling pathway	3.58e-04
Breast/Breast-AdenoCA	3fc1c7a8-e5ad-4a4e-89ab-ddf12aa11a3b	SLC3A2	ENSP00000367123	amino acid transmembrane transport	4.15e-03
Breast/Breast-AdenoCA	3fc1c7a8-e5ad-4a4e-89ab-ddf12aa11a3b	ASB1	ENSP00000264607	-	-
Breast/Breast-AdenoCA	42ba8e87-8d37-4cbd-82f0-bca0cbe5dcd3	RPL13	ENSP00000307889	translational termination	1.28e-14
Breast/Breast-AdenoCA	42ba8e87-8d37-4cbd-82f0-bca0cbe5dcd3	USP46	ENSP00000407818	protein deubiquitination	2.10e-06
Breast/Breast-AdenoCA	42e2160c-07b5-4be6-a989-1e3474926d2a	USP46	ENSP00000407818	protein deubiquitination	2.10e-06
Breast/Breast-AdenoCA	42e2160c-07b5-4be6-a989-1e3474926d2a	CAPZB	ENSP00000264202	barbed-end actin filament capping	1.75e-12
Breast/Breast-AdenoCA	42e2160c-07b5-4be6-a989-1e3474926d2a	USP47	ENSP00000339957	SCF-dependent proteasomal ubiquitin-dependent protein catabolic process	1.74e-09
Breast/Breast-AdenoCA	42e2160c-07b5-4be6-a989-1e3474926d2a	ASB1	ENSP00000264607	-	-
Breast/Breast-AdenoCA	42e2160c-07b5-4be6-a989-1e3474926d2a	ICOSLG	ENSP00000384432	T cell costimulation	2.51e-04
Breast/Breast-AdenoCA	433b49ba-949b-4914-985a-be19b3b32502	DCAF11	ENSP00000415556	protein ubiquitination	2.37e-22
Breast/Breast-AdenoCA	433b49ba-949b-4914-985a-be19b3b32502	CAPZB	ENSP00000264202	barbed-end actin filament capping	1.75e-12
Breast/Breast-AdenoCA	433b49ba-949b-4914-985a-be19b3b32502	USP46	ENSP00000407818	protein deubiquitination	2.10e-06
Breast/Breast-AdenoCA	433b49ba-949b-4914-985a-be19b3b32502	TP53RK	ENSP00000361186	NA	5.16e-07
Breast/Breast-AdenoCA	433b49ba-949b-4914-985a-be19b3b32502	RBCK1	ENSP00000348632	protein polyubiquitination	1.32e-06
Breast/Breast-AdenoCA	433b49ba-949b-4914-985a-be19b3b32502	ASB1	ENSP00000264607	-	-
Breast/Breast-AdenoCA	4763b4dd-1eef-4503-9381-4baa57cc690f	USP46	ENSP00000407818	protein deubiquitination	2.10e-06
Breast/Breast-AdenoCA	4763b4dd-1eef-4503-9381-4baa57cc690f	DTNA	ENSP00000382064	muscle contraction	5.52e-05
Breast/Breast-AdenoCA	4808bc63-000a-4a49-a25b-4b817ca5ea54	RAD23B	ENSP00000350708	regulation of proteolysis involved in cellular protein catabolic process	2.69e-15
Breast/Breast-AdenoCA	4808bc63-000a-4a49-a25b-4b817ca5ea54	RPL13	ENSP00000307889	translational termination	1.28e-14
Breast/Breast-AdenoCA	4808bc63-000a-4a49-a25b-4b817ca5ea54	USP46	ENSP00000407818	protein deubiquitination	2.10e-06
Breast/Breast-AdenoCA	4808bc63-000a-4a49-a25b-4b817ca5ea54	ACTR3C	ENSP00000252071	Arp2/3 complex-mediated actin nucleation	2.48e-05
Breast/Breast-AdenoCA	49c4166c-701a-4f53-8968-99aec3347214	RAD23B	ENSP00000350708	regulation of proteolysis involved in cellular protein catabolic process	2.69e-15
Breast/Breast-AdenoCA	49c4166c-701a-4f53-8968-99aec3347214	RPL13	ENSP00000307889	translational termination	1.28e-14
Breast/Breast-AdenoCA	49c4166c-701a-4f53-8968-99aec3347214	USP47	ENSP00000339957	SCF-dependent proteasomal ubiquitin-dependent protein catabolic process	1.74e-09
Breast/Breast-AdenoCA	49c4166c-701a-4f53-8968-99aec3347214	USP46	ENSP00000407818	protein deubiquitination	2.10e-06
Breast/Breast-AdenoCA	49c4166c-701a-4f53-8968-99aec3347214	RPLP0	ENSP00000339027	translational termination	3.51e-10
Breast/Breast-AdenoCA	49c4166c-701a-4f53-8968-99aec3347214	SEC22C	ENSP00000264454	vesicle fusion	1.99e-06
Breast/Breast-AdenoCA	4f1ffb0e-b2f8-42ae-86cb-bbd3405014f6	RPL13	ENSP00000307889	translational termination	1.28e-14
Breast/Breast-AdenoCA	4f1ffb0e-b2f8-42ae-86cb-bbd3405014f6	USP46	ENSP00000407818	protein deubiquitination	2.10e-06
Breast/Breast-AdenoCA	50674dde-30c1-4530-a164-381d5326e29c	FYN	ENSP00000346671	cell morphogenesis	4.04e-14
Breast/Breast-AdenoCA	50674dde-30c1-4530-a164-381d5326e29c	FXYD1	ENSP00000343314	sodium ion export from cell	4.26e-22
Breast/Breast-AdenoCA	50674dde-30c1-4530-a164-381d5326e29c	RPL13	ENSP00000307889	translational termination	1.28e-14
Breast/Breast-AdenoCA	50674dde-30c1-4530-a164-381d5326e29c	RPLP0	ENSP00000339027	translational termination	3.51e-10
Breast/Breast-AdenoCA	50674dde-30c1-4530-a164-381d5326e29c	USP46	ENSP00000407818	protein deubiquitination	2.10e-06
Breast/Breast-AdenoCA	50674dde-30c1-4530-a164-381d5326e29c	USP30	ENSP00000257548	protein deubiquitination	3.00e-06
Breast/Breast-AdenoCA	50674dde-30c1-4530-a164-381d5326e29c	ASB1	ENSP00000264607	-	-
Breast/Breast-AdenoCA	50674dde-30c1-4530-a164-381d5326e29c	ACTR3C	ENSP00000252071	Arp2/3 complex-mediated actin nucleation	2.48e-05
Breast/Breast-AdenoCA	50674dde-30c1-4530-a164-381d5326e29c	GCHFR	ENSP00000260447	nitric oxide biosynthetic process	2.30e-05
Breast/Breast-AdenoCA	519e1ea1-6658-4978-9f3d-313d7cc1e0c1	USP47	ENSP00000339957	SCF-dependent proteasomal ubiquitin-dependent protein catabolic process	1.74e-09
Breast/Breast-AdenoCA	519e1ea1-6658-4978-9f3d-313d7cc1e0c1	USP46	ENSP00000407818	protein deubiquitination	2.10e-06
Breast/Breast-AdenoCA	526c9170-0f25-4374-9287-1fc40acb6555	VAV1	ENSP00000472929	small GTPase mediated signal transduction	3.35e-09
Breast/Breast-AdenoCA	526c9170-0f25-4374-9287-1fc40acb6555	HGF	ENSP00000222390	transmembrane receptor protein tyrosine kinase signaling pathway	3.39e-11
Breast/Breast-AdenoCA	526c9170-0f25-4374-9287-1fc40acb6555	USP46	ENSP00000407818	protein deubiquitination	2.10e-06
Breast/Breast-AdenoCA	526c9170-0f25-4374-9287-1fc40acb6555	PDE4D	ENSP00000345502	negative regulation of relaxation of muscle	6.60e-07
Breast/Breast-AdenoCA	5cd42d4a-5971-4a01-8c10-99321105a864	PRKACA	ENSP00000309591	protein phosphorylation	2.84e-38
Breast/Breast-AdenoCA	5cd42d4a-5971-4a01-8c10-99321105a864	SPTB	ENSP00000374372	axon guidance	1.82e-15
Breast/Breast-AdenoCA	5cd42d4a-5971-4a01-8c10-99321105a864	USP46	ENSP00000407818	protein deubiquitination	2.10e-06
Breast/Breast-AdenoCA	5cd42d4a-5971-4a01-8c10-99321105a864	TNFRSF10C	ENSP00000349324	-	-
Breast/Breast-AdenoCA	60534f8f-970a-4308-9844-a3a41dd6c187	CHMP7	ENSP00000324491	cell separation after cytokinesis	8.82e-28
Breast/Breast-AdenoCA	60534f8f-970a-4308-9844-a3a41dd6c187	USP47	ENSP00000339957	SCF-dependent proteasomal ubiquitin-dependent protein catabolic process	1.74e-09
Breast/Breast-AdenoCA	60534f8f-970a-4308-9844-a3a41dd6c187	USP46	ENSP00000407818	protein deubiquitination	2.10e-06
Breast/Breast-AdenoCA	60534f8f-970a-4308-9844-a3a41dd6c187	CAPZB	ENSP00000264202	barbed-end actin filament capping	1.75e-12
Breast/Breast-AdenoCA	60534f8f-970a-4308-9844-a3a41dd6c187	RBCK1	ENSP00000348632	protein polyubiquitination	1.32e-06
Breast/Breast-AdenoCA	60534f8f-970a-4308-9844-a3a41dd6c187	SRR	ENSP00000339435	serine family amino acid metabolic process	1.58e-11
Breast/Breast-AdenoCA	60534f8f-970a-4308-9844-a3a41dd6c187	SLC3A2	ENSP00000367123	amino acid transmembrane transport	4.15e-03
Breast/Breast-AdenoCA	60534f8f-970a-4308-9844-a3a41dd6c187	TNFRSF10C	ENSP00000349324	-	-
Breast/Breast-AdenoCA	667c209e-9b4a-474d-8f69-102cfaffddf2	USP46	ENSP00000407818	protein deubiquitination	2.10e-06
Breast/Breast-AdenoCA	667c209e-9b4a-474d-8f69-102cfaffddf2	RNASEH2C	ENSP00000308193	RNA catabolic process	1.38e-05
Breast/Breast-AdenoCA	667c209e-9b4a-474d-8f69-102cfaffddf2	NME1-NME2	ENSP00000376886	GTP biosynthetic process	2.43e-06
Breast/Breast-AdenoCA	670eab31-e873-4404-bbff-1b427e7b80c1	GAB1	ENSP00000262995	transmembrane receptor protein tyrosine kinase signaling pathway	4.65e-34
Breast/Breast-AdenoCA	670eab31-e873-4404-bbff-1b427e7b80c1	RAD23B	ENSP00000350708	regulation of proteolysis involved in cellular protein catabolic process	2.69e-15
Breast/Breast-AdenoCA	670eab31-e873-4404-bbff-1b427e7b80c1	SART3	ENSP00000228284	RNA splicing	6.39e-13
Breast/Breast-AdenoCA	670eab31-e873-4404-bbff-1b427e7b80c1	NDUFB6	ENSP00000369176	mitochondrial electron transport	3.14e-15
Breast/Breast-AdenoCA	670eab31-e873-4404-bbff-1b427e7b80c1	PIAS2	ENSP00000465676	protein sumoylation	5.55e-11
Breast/Breast-AdenoCA	670eab31-e873-4404-bbff-1b427e7b80c1	CAP2	ENSP00000229922	activation of adenylate cyclase activity	9.30e-05
Breast/Breast-AdenoCA	697dfcbf-0c6b-4cae-b851-d46dd6be42c9	LIN7A	ENSP00000447488	nucleotide phosphorylation	2.72e-04
Breast/Breast-AdenoCA	697dfcbf-0c6b-4cae-b851-d46dd6be42c9	RPL13	ENSP00000307889	translational termination	1.28e-14
Breast/Breast-AdenoCA	697dfcbf-0c6b-4cae-b851-d46dd6be42c9	USP46	ENSP00000407818	protein deubiquitination	2.10e-06
Breast/Breast-AdenoCA	697dfcbf-0c6b-4cae-b851-d46dd6be42c9	RPLP0	ENSP00000339027	translational termination	3.51e-10
Breast/Breast-AdenoCA	697dfcbf-0c6b-4cae-b851-d46dd6be42c9	MXI1	ENSP00000331152	-	-
Breast/Breast-AdenoCA	6d2744ba-4817-482b-ad46-2e4e0897ad88	RAD23B	ENSP00000350708	regulation of proteolysis involved in cellular protein catabolic process	2.69e-15
Breast/Breast-AdenoCA	6d2744ba-4817-482b-ad46-2e4e0897ad88	POLR3E	ENSP00000299853	transcription elongation from RNA polymerase III promoter	2.75e-14
Breast/Breast-AdenoCA	6d2744ba-4817-482b-ad46-2e4e0897ad88	ACTR3C	ENSP00000252071	Arp2/3 complex-mediated actin nucleation	2.48e-05
Breast/Breast-AdenoCA	7157ccb4-b4f6-41ba-9f9c-da862b749a57	USP46	ENSP00000407818	protein deubiquitination	2.10e-06
Breast/Breast-AdenoCA	71b58051-3bf8-4dfb-a431-c8aceab7c799	USP46	ENSP00000407818	protein deubiquitination	2.10e-06
Breast/Breast-AdenoCA	71b58051-3bf8-4dfb-a431-c8aceab7c799	ASB1	ENSP00000264607	-	-
Breast/Breast-AdenoCA	75b2227e-0279-4dfb-a1a1-e64c53b48d7a	RPL13	ENSP00000307889	translational termination	1.28e-14
Breast/Breast-AdenoCA	75b2227e-0279-4dfb-a1a1-e64c53b48d7a	USP46	ENSP00000407818	protein deubiquitination	2.10e-06
Breast/Breast-AdenoCA	75b2227e-0279-4dfb-a1a1-e64c53b48d7a	LIN7B	ENSP00000221459	neurotransmitter secretion	3.95e-04
Breast/Breast-AdenoCA	785856FC-D042-4B7F-A137-95B17C59B876	USP15	ENSP00000258123	protein modification by small protein conjugation or removal	3.83e-90
Breast/Breast-AdenoCA	785856FC-D042-4B7F-A137-95B17C59B876	CUL3	ENSP00000264414	protein modification by small protein conjugation or removal	3.83e-90
Breast/Breast-AdenoCA	785856FC-D042-4B7F-A137-95B17C59B876	NAE1	ENSP00000290810	protein modification by small protein conjugation or removal	3.83e-90
Breast/Breast-AdenoCA	785856FC-D042-4B7F-A137-95B17C59B876	DDB1	ENSP00000301764	protein modification by small protein conjugation or removal	3.83e-90
Breast/Breast-AdenoCA	785856FC-D042-4B7F-A137-95B17C59B876	RNF185	ENSP00000320508	protein modification by small protein conjugation or removal	3.83e-90
Breast/Breast-AdenoCA	785856FC-D042-4B7F-A137-95B17C59B876	KLHL22	ENSP00000331682	protein modification by small protein conjugation or removal	3.83e-90
Breast/Breast-AdenoCA	785856FC-D042-4B7F-A137-95B17C59B876	RBCK1	ENSP00000348632	protein modification by small protein conjugation or removal	3.83e-90
Breast/Breast-AdenoCA	785856FC-D042-4B7F-A137-95B17C59B876	KLHL12	ENSP00000356230	protein modification by small protein conjugation or removal	3.83e-90
Breast/Breast-AdenoCA	785856FC-D042-4B7F-A137-95B17C59B876	KLHL2	ENSP00000424198	protein modification by small protein conjugation or removal	3.83e-90
Breast/Breast-AdenoCA	785856FC-D042-4B7F-A137-95B17C59B876	HSPH1	ENSP00000318687	protein folding	2.84e-21
Breast/Breast-AdenoCA	785856FC-D042-4B7F-A137-95B17C59B876	CCT8	ENSP00000286788	toxin transport	2.78e-23
Breast/Breast-AdenoCA	785856FC-D042-4B7F-A137-95B17C59B876	CHMP7	ENSP00000324491	cell separation after cytokinesis	8.82e-28
Breast/Breast-AdenoCA	785856FC-D042-4B7F-A137-95B17C59B876	RPL13	ENSP00000307889	translational termination	1.28e-14
Breast/Breast-AdenoCA	785856FC-D042-4B7F-A137-95B17C59B876	RAPGEF4	ENSP00000380271	platelet activation	3.41e-10
Breast/Breast-AdenoCA	785856FC-D042-4B7F-A137-95B17C59B876	RPLP0	ENSP00000339027	translational termination	3.51e-10
Breast/Breast-AdenoCA	785856FC-D042-4B7F-A137-95B17C59B876	NPR2	ENSP00000341083	receptor guanylyl cyclase signaling pathway	5.84e-11
Breast/Breast-AdenoCA	785856FC-D042-4B7F-A137-95B17C59B876	IL6R	ENSP00000357470	positive regulation of tyrosine phosphorylation of Stat3 protein	5.92e-09
Breast/Breast-AdenoCA	785856FC-D042-4B7F-A137-95B17C59B876	USP46	ENSP00000407818	protein deubiquitination	2.10e-06
Breast/Breast-AdenoCA	785856FC-D042-4B7F-A137-95B17C59B876	POLR2B	ENSP00000312735	DNA-templated transcription	2.88e-08
Breast/Breast-AdenoCA	785856FC-D042-4B7F-A137-95B17C59B876	DDX24	ENSP00000328690	RNA secondary structure unwinding	7.98e-11
Breast/Breast-AdenoCA	785856FC-D042-4B7F-A137-95B17C59B876	EFTUD1	ENSP00000268206	mature ribosome assembly	4.56e-06
Breast/Breast-AdenoCA	785856FC-D042-4B7F-A137-95B17C59B876	PELI3	ENSP00000322532	Toll signaling pathway	5.05e-10
Breast/Breast-AdenoCA	785856FC-D042-4B7F-A137-95B17C59B876	DAGLA	ENSP00000257215	neutral lipid catabolic process	2.66e-05
Breast/Breast-AdenoCA	785856FC-D042-4B7F-A137-95B17C59B876	AQP1	ENSP00000311165	cellular response to copper ion	1.60e-06
Breast/Breast-AdenoCA	785856FC-D042-4B7F-A137-95B17C59B876	IL12RB2	ENSP00000262345	regulation of eosinophil differentiation	6.84e-03
Breast/Breast-AdenoCA	785856FC-D042-4B7F-A137-95B17C59B876	NME1-NME2	ENSP00000376886	GTP biosynthetic process	2.43e-06
Breast/Breast-AdenoCA	785856FC-D042-4B7F-A137-95B17C59B876	CS	ENSP00000342056	citrate metabolic process	5.12e-05
Breast/Breast-AdenoCA	785856FC-D042-4B7F-A137-95B17C59B876	WRB	ENSP00000327716	protein insertion into ER membrane	1.12e-06
Breast/Breast-AdenoCA	785856FC-D042-4B7F-A137-95B17C59B876	MXI1	ENSP00000331152	-	-
Breast/Breast-AdenoCA	785856FC-D042-4B7F-A137-95B17C59B876	XPO6	ENSP00000302790	protein export from nucleus	1.71e-04
Breast/Breast-AdenoCA	79d7a589-60bd-4b4a-89c1-d557fe24c733	USP46	ENSP00000407818	protein deubiquitination	2.10e-06
Breast/Breast-AdenoCA	79d7a589-60bd-4b4a-89c1-d557fe24c733	BOLA2B	ENSP00000306752	-	-
Breast/Breast-AdenoCA	79d7a589-60bd-4b4a-89c1-d557fe24c733	UCHL1	ENSP00000284440	regulation of MAP kinase activity	9.67e-03
Breast/Breast-AdenoCA	79d7a589-60bd-4b4a-89c1-d557fe24c733	NME1-NME2	ENSP00000376886	GTP biosynthetic process	2.43e-06
Breast/Breast-AdenoCA	7abad802-817a-4d95-b022-f21cc4b1d9bc	AP2S1	ENSP00000263270	vesicle-mediated transport	1.45e-24
Breast/Breast-AdenoCA	7abad802-817a-4d95-b022-f21cc4b1d9bc	RPSAP58	ENSP00000346598	translational termination	3.15e-14
Breast/Breast-AdenoCA	7abad802-817a-4d95-b022-f21cc4b1d9bc	USP46	ENSP00000407818	protein deubiquitination	2.10e-06
Breast/Breast-AdenoCA	7abad802-817a-4d95-b022-f21cc4b1d9bc	CAPZB	ENSP00000264202	barbed-end actin filament capping	1.75e-12
Breast/Breast-AdenoCA	7b53ba9f-506e-4af7-9752-ae50e4445880	NUDT21	ENSP00000300291	RNA splicing	9.30e-59
Breast/Breast-AdenoCA	7b53ba9f-506e-4af7-9752-ae50e4445880	RBCK1	ENSP00000348632	proteasome-mediated ubiquitin-dependent protein catabolic process	6.88e-18
Breast/Breast-AdenoCA	7b53ba9f-506e-4af7-9752-ae50e4445880	RAD23B	ENSP00000350708	proteasome-mediated ubiquitin-dependent protein catabolic process	6.88e-18
Breast/Breast-AdenoCA	7b53ba9f-506e-4af7-9752-ae50e4445880	USP46	ENSP00000407818	protein deubiquitination	2.10e-06
Breast/Breast-AdenoCA	7b53ba9f-506e-4af7-9752-ae50e4445880	TNFRSF10C	ENSP00000349324	-	-
Breast/Breast-AdenoCA	7e84df9f-1da5-4add-a5e8-a9d9d8af409c	USP46	ENSP00000407818	protein deubiquitination	2.10e-06
Breast/Breast-AdenoCA	7e84df9f-1da5-4add-a5e8-a9d9d8af409c	AK4	ENSP00000322175	nucleoside monophosphate biosynthetic process	2.14e-04
Breast/Breast-AdenoCA	81689324-2986-49f6-bef6-f5a525ca36c2	VAV1	ENSP00000472929	small GTPase mediated signal transduction	3.35e-09
Breast/Breast-AdenoCA	81689324-2986-49f6-bef6-f5a525ca36c2	RPL13	ENSP00000307889	translational termination	1.28e-14
Breast/Breast-AdenoCA	81689324-2986-49f6-bef6-f5a525ca36c2	USP46	ENSP00000407818	protein deubiquitination	2.10e-06
Breast/Breast-AdenoCA	81689324-2986-49f6-bef6-f5a525ca36c2	RPLP0	ENSP00000339027	translational termination	3.51e-10
Breast/Breast-AdenoCA	81689324-2986-49f6-bef6-f5a525ca36c2	PELI3	ENSP00000322532	Toll signaling pathway	5.05e-10
Breast/Breast-AdenoCA	83f8c292-5ae0-4c58-9f08-e58ce391f4f4	TIAM2	ENSP00000327315	regulation of small GTPase mediated signal transduction	1.04e-85
Breast/Breast-AdenoCA	83f8c292-5ae0-4c58-9f08-e58ce391f4f4	DDB1	ENSP00000301764	protein ubiquitination	1.82e-33
Breast/Breast-AdenoCA	83f8c292-5ae0-4c58-9f08-e58ce391f4f4	PPP2R1A	ENSP00000324804	regulation of protein phosphatase type 2A activity	1.04e-18
Breast/Breast-AdenoCA	83f8c292-5ae0-4c58-9f08-e58ce391f4f4	MKKS	ENSP00000246062	protein folding	2.28e-16
Breast/Breast-AdenoCA	83f8c292-5ae0-4c58-9f08-e58ce391f4f4	RPL13	ENSP00000307889	translational termination	1.28e-14
Breast/Breast-AdenoCA	83f8c292-5ae0-4c58-9f08-e58ce391f4f4	RPLP0	ENSP00000339027	translational termination	3.51e-10
Breast/Breast-AdenoCA	83f8c292-5ae0-4c58-9f08-e58ce391f4f4	USP46	ENSP00000407818	protein deubiquitination	2.10e-06
Breast/Breast-AdenoCA	83f8c292-5ae0-4c58-9f08-e58ce391f4f4	PELI3	ENSP00000322532	Toll signaling pathway	5.05e-10
Breast/Breast-AdenoCA	83f8c292-5ae0-4c58-9f08-e58ce391f4f4	UCHL1	ENSP00000284440	regulation of MAP kinase activity	9.67e-03
Breast/Breast-AdenoCA	83f8c292-5ae0-4c58-9f08-e58ce391f4f4	BOLA2B	ENSP00000306752	-	-
Breast/Breast-AdenoCA	83f8c292-5ae0-4c58-9f08-e58ce391f4f4	WRB	ENSP00000327716	protein insertion into ER membrane	1.12e-06
Breast/Breast-AdenoCA	83f8c292-5ae0-4c58-9f08-e58ce391f4f4	XPO6	ENSP00000302790	protein export from nucleus	1.71e-04
Breast/Breast-AdenoCA	83f8c292-5ae0-4c58-9f08-e58ce391f4f4	MXI1	ENSP00000331152	-	-
Breast/Breast-AdenoCA	877adc79-0651-4140-bb6a-876162733bf3	USP46	ENSP00000407818	protein deubiquitination	2.10e-06
Breast/Breast-AdenoCA	877adc79-0651-4140-bb6a-876162733bf3	USP47	ENSP00000339957	SCF-dependent proteasomal ubiquitin-dependent protein catabolic process	1.74e-09
Breast/Breast-AdenoCA	877adc79-0651-4140-bb6a-876162733bf3	DTNA	ENSP00000382064	muscle contraction	5.52e-05
Breast/Breast-AdenoCA	8cf1853a-55b2-4fb9-9a65-a46243304d54	HDAC8	ENSP00000362674	protein deacetylation	1.27e-28
Breast/Breast-AdenoCA	8cf1853a-55b2-4fb9-9a65-a46243304d54	CHMP7	ENSP00000324491	cell separation after cytokinesis	8.82e-28
Breast/Breast-AdenoCA	8cf1853a-55b2-4fb9-9a65-a46243304d54	RPL13	ENSP00000307889	translational termination	1.28e-14
Breast/Breast-AdenoCA	8cf1853a-55b2-4fb9-9a65-a46243304d54	USP46	ENSP00000407818	protein deubiquitination	2.10e-06
Breast/Breast-AdenoCA	8cf1853a-55b2-4fb9-9a65-a46243304d54	CAPZB	ENSP00000264202	barbed-end actin filament capping	1.75e-12
Breast/Breast-AdenoCA	8cf1853a-55b2-4fb9-9a65-a46243304d54	USP47	ENSP00000339957	SCF-dependent proteasomal ubiquitin-dependent protein catabolic process	1.74e-09
Breast/Breast-AdenoCA	8cf1853a-55b2-4fb9-9a65-a46243304d54	IRX3	ENSP00000331608	regionalization	2.00e-04
Breast/Breast-AdenoCA	8cf1853a-55b2-4fb9-9a65-a46243304d54	IL12RB2	ENSP00000262345	regulation of eosinophil differentiation	6.84e-03
Breast/Breast-AdenoCA	8cf1853a-55b2-4fb9-9a65-a46243304d54	NME1-NME2	ENSP00000376886	GTP biosynthetic process	2.43e-06
Breast/Breast-AdenoCA	8cf1853a-55b2-4fb9-9a65-a46243304d54	SLC3A2	ENSP00000367123	amino acid transmembrane transport	4.15e-03
Breast/Breast-AdenoCA	8cf1853a-55b2-4fb9-9a65-a46243304d54	LCMT1	ENSP00000382021	-	-
Breast/Breast-AdenoCA	8d0d1eea-9e60-4507-8cfa-1fac66edc8a4	RPL13	ENSP00000307889	translational termination	1.28e-14
Breast/Breast-AdenoCA	8d0d1eea-9e60-4507-8cfa-1fac66edc8a4	USP46	ENSP00000407818	protein deubiquitination	2.10e-06
Breast/Breast-AdenoCA	8d0d1eea-9e60-4507-8cfa-1fac66edc8a4	USP47	ENSP00000339957	SCF-dependent proteasomal ubiquitin-dependent protein catabolic process	1.74e-09
Breast/Breast-AdenoCA	8d0d1eea-9e60-4507-8cfa-1fac66edc8a4	CAPZB	ENSP00000264202	barbed-end actin filament capping	1.75e-12
Breast/Breast-AdenoCA	8d0d1eea-9e60-4507-8cfa-1fac66edc8a4	NME1-NME2	ENSP00000376886	GTP biosynthetic process	2.43e-06
Breast/Breast-AdenoCA	97168a1f-abf8-414b-af10-b63f5daa7023	CHMP7	ENSP00000324491	cell separation after cytokinesis	8.82e-28
Breast/Breast-AdenoCA	97168a1f-abf8-414b-af10-b63f5daa7023	USP46	ENSP00000407818	protein deubiquitination	2.10e-06
Breast/Breast-AdenoCA	97168a1f-abf8-414b-af10-b63f5daa7023	RNASEH2C	ENSP00000308193	RNA catabolic process	1.38e-05
Breast/Breast-AdenoCA	97168a1f-abf8-414b-af10-b63f5daa7023	NME1-NME2	ENSP00000376886	GTP biosynthetic process	2.43e-06
Breast/Breast-AdenoCA	97168a1f-abf8-414b-af10-b63f5daa7023	BOLA2B	ENSP00000306752	-	-
Breast/Breast-AdenoCA	98b2b18a-004d-459c-8aba-499d06897910	RPSA	ENSP00000346067	translational initiation	1.80e-17
Breast/Breast-AdenoCA	98b2b18a-004d-459c-8aba-499d06897910	RPL13	ENSP00000307889	translational termination	1.28e-14
Breast/Breast-AdenoCA	98b2b18a-004d-459c-8aba-499d06897910	POLR3E	ENSP00000299853	transcription elongation from RNA polymerase III promoter	2.75e-14
Breast/Breast-AdenoCA	98b2b18a-004d-459c-8aba-499d06897910	USP46	ENSP00000407818	protein deubiquitination	2.10e-06
Breast/Breast-AdenoCA	98b2b18a-004d-459c-8aba-499d06897910	CAPZB	ENSP00000264202	barbed-end actin filament capping	1.75e-12
Breast/Breast-AdenoCA	98b2b18a-004d-459c-8aba-499d06897910	RBCK1	ENSP00000348632	protein polyubiquitination	1.32e-06
Breast/Breast-AdenoCA	9a9d7ee5-e3fa-491f-ab5b-0ab69652b8a5	FYN	ENSP00000346671	axon guidance	8.00e-20
Breast/Breast-AdenoCA	9a9d7ee5-e3fa-491f-ab5b-0ab69652b8a5	SPTB	ENSP00000374372	axon guidance	8.00e-20
Breast/Breast-AdenoCA	9a9d7ee5-e3fa-491f-ab5b-0ab69652b8a5	USP46	ENSP00000407818	protein deubiquitination	2.10e-06
Breast/Breast-AdenoCA	9a9d7ee5-e3fa-491f-ab5b-0ab69652b8a5	MRPS14	ENSP00000420714	translational termination	8.12e-10
Breast/Breast-AdenoCA	9a9d7ee5-e3fa-491f-ab5b-0ab69652b8a5	IL12RB2	ENSP00000262345	regulation of eosinophil differentiation	6.84e-03
Breast/Breast-AdenoCA	9a9d7ee5-e3fa-491f-ab5b-0ab69652b8a5	UCHL1	ENSP00000284440	regulation of MAP kinase activity	9.67e-03
Breast/Breast-AdenoCA	B5B8FDD8-C4DF-4F79-AED5-23AC41F75F18	USP46	ENSP00000407818	protein deubiquitination	2.10e-06
Breast/Breast-AdenoCA	B5B8FDD8-C4DF-4F79-AED5-23AC41F75F18	TNFRSF10C	ENSP00000349324	-	-
Breast/Breast-AdenoCA	a09baab9-3eac-4271-9c12-2684642f8869	DUSP10	ENSP00000355866	MAPK cascade	2.07e-18
Breast/Breast-AdenoCA	a09baab9-3eac-4271-9c12-2684642f8869	RPLP0	ENSP00000339027	translational termination	3.51e-10
Breast/Breast-AdenoCA	a09baab9-3eac-4271-9c12-2684642f8869	USP46	ENSP00000407818	protein deubiquitination	2.10e-06
Breast/Breast-AdenoCA	a09baab9-3eac-4271-9c12-2684642f8869	XPO6	ENSP00000302790	protein export from nucleus	1.71e-04
Breast/Breast-AdenoCA	a09baab9-3eac-4271-9c12-2684642f8869	IL12RB2	ENSP00000262345	regulation of eosinophil differentiation	6.84e-03
Breast/Breast-AdenoCA	a09baab9-3eac-4271-9c12-2684642f8869	NME1-NME2	ENSP00000376886	GTP biosynthetic process	2.43e-06
Breast/Breast-AdenoCA	a4cb04f5-91b3-40ba-8005-b1df46d6b555	RPL13	ENSP00000307889	translational termination	1.28e-14
Breast/Breast-AdenoCA	a4cb04f5-91b3-40ba-8005-b1df46d6b555	USP46	ENSP00000407818	protein deubiquitination	2.10e-06
Breast/Breast-AdenoCA	a4cb04f5-91b3-40ba-8005-b1df46d6b555	RBCK1	ENSP00000348632	protein polyubiquitination	1.32e-06
Breast/Breast-AdenoCA	a4cb04f5-91b3-40ba-8005-b1df46d6b555	ASB1	ENSP00000264607	-	-
Breast/Breast-AdenoCA	a4cb04f5-91b3-40ba-8005-b1df46d6b555	AK4	ENSP00000322175	nucleoside monophosphate biosynthetic process	2.14e-04
Breast/Breast-AdenoCA	a6b72c40-c921-4159-abad-b64e20619241	RBCK1	ENSP00000348632	proteasome-mediated ubiquitin-dependent protein catabolic process	6.88e-18
Breast/Breast-AdenoCA	a6b72c40-c921-4159-abad-b64e20619241	RAD23B	ENSP00000350708	proteasome-mediated ubiquitin-dependent protein catabolic process	6.88e-18
Breast/Breast-AdenoCA	a6b72c40-c921-4159-abad-b64e20619241	CHMP7	ENSP00000324491	cell separation after cytokinesis	8.82e-28
Breast/Breast-AdenoCA	a6b72c40-c921-4159-abad-b64e20619241	RPL13	ENSP00000307889	translational termination	1.28e-14
Breast/Breast-AdenoCA	a6b72c40-c921-4159-abad-b64e20619241	USP46	ENSP00000407818	protein deubiquitination	2.10e-06
Breast/Breast-AdenoCA	a6b72c40-c921-4159-abad-b64e20619241	ASB1	ENSP00000264607	-	-
Breast/Breast-AdenoCA	ad46ed65-3cc2-4956-9d90-3e1edca24417	RPLP0	ENSP00000339027	translational termination	3.51e-10
Breast/Breast-AdenoCA	ad46ed65-3cc2-4956-9d90-3e1edca24417	USP46	ENSP00000407818	protein deubiquitination	2.10e-06
Breast/Breast-AdenoCA	ad46ed65-3cc2-4956-9d90-3e1edca24417	IL12RB2	ENSP00000262345	regulation of eosinophil differentiation	6.84e-03
Breast/Breast-AdenoCA	ad46ed65-3cc2-4956-9d90-3e1edca24417	MXI1	ENSP00000331152	-	-
Breast/Breast-AdenoCA	afe0fbfe-18e0-4b80-a44c-7abe3c7e5c93	USP46	ENSP00000407818	protein deubiquitination	2.10e-06
Breast/Breast-AdenoCA	afe0fbfe-18e0-4b80-a44c-7abe3c7e5c93	RP11-295P9.3	ENSP00000473200	mRNA 3'-splice site recognition	5.87e-03
Breast/Breast-AdenoCA	b05828bc-eb75-4220-9972-6c6d62fa5303	RPL13	ENSP00000307889	translational termination	1.28e-14
Breast/Breast-AdenoCA	b05828bc-eb75-4220-9972-6c6d62fa5303	CAPZB	ENSP00000264202	barbed-end actin filament capping	1.75e-12
Breast/Breast-AdenoCA	b05828bc-eb75-4220-9972-6c6d62fa5303	USP46	ENSP00000407818	protein deubiquitination	2.10e-06
Breast/Breast-AdenoCA	b05828bc-eb75-4220-9972-6c6d62fa5303	DRAP1	ENSP00000307850	transcription	6.48e-06
Breast/Breast-AdenoCA	b05828bc-eb75-4220-9972-6c6d62fa5303	RNASEH2C	ENSP00000308193	RNA catabolic process	1.38e-05
Breast/Breast-AdenoCA	b05828bc-eb75-4220-9972-6c6d62fa5303	NME1-NME2	ENSP00000376886	GTP biosynthetic process	2.43e-06
Breast/Breast-AdenoCA	b05828bc-eb75-4220-9972-6c6d62fa5303	UCHL1	ENSP00000284440	regulation of MAP kinase activity	9.67e-03
Breast/Breast-AdenoCA	b6ed3dfa-4d81-4e5c-9c1a-166894f92752	RPL13	ENSP00000307889	translational termination	1.28e-14
Breast/Breast-AdenoCA	b6ed3dfa-4d81-4e5c-9c1a-166894f92752	USP46	ENSP00000407818	protein deubiquitination	2.10e-06
Breast/Breast-AdenoCA	b6ed3dfa-4d81-4e5c-9c1a-166894f92752	USP47	ENSP00000339957	SCF-dependent proteasomal ubiquitin-dependent protein catabolic process	1.74e-09
Breast/Breast-AdenoCA	b6ed3dfa-4d81-4e5c-9c1a-166894f92752	UCHL1	ENSP00000284440	regulation of MAP kinase activity	9.67e-03
Breast/Breast-AdenoCA	bd51f90a-ec67-4a7d-87bf-9d85acd65d51	MKKS	ENSP00000246062	protein folding	2.28e-16
Breast/Breast-AdenoCA	bd51f90a-ec67-4a7d-87bf-9d85acd65d51	CHMP7	ENSP00000324491	cell separation after cytokinesis	8.82e-28
Breast/Breast-AdenoCA	bd51f90a-ec67-4a7d-87bf-9d85acd65d51	RPL13	ENSP00000307889	translational termination	1.28e-14
Breast/Breast-AdenoCA	bd51f90a-ec67-4a7d-87bf-9d85acd65d51	PELI3	ENSP00000322532	Toll signaling pathway	5.05e-10
Breast/Breast-AdenoCA	bd51f90a-ec67-4a7d-87bf-9d85acd65d51	XPO6	ENSP00000302790	protein export from nucleus	1.71e-04
Breast/Breast-AdenoCA	bd51f90a-ec67-4a7d-87bf-9d85acd65d51	NME1-NME2	ENSP00000376886	GTP biosynthetic process	2.43e-06
Breast/Breast-AdenoCA	be8c1926-064b-4a2f-9345-e34f0dc78bff	RPL13	ENSP00000307889	translational termination	1.28e-14
Breast/Breast-AdenoCA	be8c1926-064b-4a2f-9345-e34f0dc78bff	USP46	ENSP00000407818	protein deubiquitination	2.10e-06
Breast/Breast-AdenoCA	be8c1926-064b-4a2f-9345-e34f0dc78bff	RNASEH2C	ENSP00000308193	RNA catabolic process	1.38e-05
Breast/Breast-AdenoCA	be8c1926-064b-4a2f-9345-e34f0dc78bff	NME1-NME2	ENSP00000376886	GTP biosynthetic process	2.43e-06
Breast/Breast-AdenoCA	c09e8a88-5a82-4fd6-8d03-ef3ecb988003	RAD23B	ENSP00000350708	regulation of proteolysis involved in cellular protein catabolic process	2.69e-15
Breast/Breast-AdenoCA	c09e8a88-5a82-4fd6-8d03-ef3ecb988003	RPL13	ENSP00000307889	translational termination	1.28e-14
Breast/Breast-AdenoCA	c09e8a88-5a82-4fd6-8d03-ef3ecb988003	POLR3E	ENSP00000299853	transcription elongation from RNA polymerase III promoter	2.75e-14
Breast/Breast-AdenoCA	c09e8a88-5a82-4fd6-8d03-ef3ecb988003	USP46	ENSP00000407818	protein deubiquitination	2.10e-06
Breast/Breast-AdenoCA	c539f561-93db-41f3-8d9f-71cd77a096a7	UBE2L3	ENSP00000344259	protein modification by small protein conjugation	8.24e-24
Breast/Breast-AdenoCA	c539f561-93db-41f3-8d9f-71cd77a096a7	USP46	ENSP00000407818	protein deubiquitination	2.10e-06
Breast/Breast-AdenoCA	d4d04af8-9c60-4d14-90a2-c2b211e20092	RPL13	ENSP00000307889	translational termination	1.28e-14
Breast/Breast-AdenoCA	d4d04af8-9c60-4d14-90a2-c2b211e20092	USP46	ENSP00000407818	protein deubiquitination	2.10e-06
Breast/Breast-AdenoCA	d4d04af8-9c60-4d14-90a2-c2b211e20092	PFKM	ENSP00000345771	carbohydrate phosphorylation	1.16e-10
Breast/Breast-AdenoCA	d4d04af8-9c60-4d14-90a2-c2b211e20092	DTNA	ENSP00000382064	muscle contraction	5.52e-05
Breast/Breast-AdenoCA	d4d04af8-9c60-4d14-90a2-c2b211e20092	WRB	ENSP00000327716	protein insertion into ER membrane	1.12e-06
Breast/Breast-AdenoCA	d6301614-9ba7-4632-bdca-ac1b11e8e811	TIAM2	ENSP00000327315	regulation of small GTPase mediated signal transduction	1.04e-85
Breast/Breast-AdenoCA	d6301614-9ba7-4632-bdca-ac1b11e8e811	SNAP29	ENSP00000215730	vesicle fusion	1.04e-31
Breast/Breast-AdenoCA	d6301614-9ba7-4632-bdca-ac1b11e8e811	RPL13	ENSP00000307889	translational termination	1.28e-14
Breast/Breast-AdenoCA	d6301614-9ba7-4632-bdca-ac1b11e8e811	RPLP0	ENSP00000339027	translational termination	3.51e-10
Breast/Breast-AdenoCA	d6301614-9ba7-4632-bdca-ac1b11e8e811	USP47	ENSP00000339957	SCF-dependent proteasomal ubiquitin-dependent protein catabolic process	1.74e-09
Breast/Breast-AdenoCA	d6301614-9ba7-4632-bdca-ac1b11e8e811	USP46	ENSP00000407818	protein deubiquitination	2.10e-06
Breast/Breast-AdenoCA	d6301614-9ba7-4632-bdca-ac1b11e8e811	RBCK1	ENSP00000348632	protein polyubiquitination	1.32e-06
Breast/Breast-AdenoCA	d6301614-9ba7-4632-bdca-ac1b11e8e811	ASB1	ENSP00000264607	-	-
Breast/Breast-AdenoCA	d6301614-9ba7-4632-bdca-ac1b11e8e811	MXI1	ENSP00000331152	-	-
Breast/Breast-AdenoCA	d6301614-9ba7-4632-bdca-ac1b11e8e811	TNFRSF10C	ENSP00000349324	-	-
Breast/Breast-AdenoCA	d6aae541-9dec-4055-bfd6-51ebbdcbf7a2	USP46	ENSP00000407818	protein deubiquitination	2.10e-06
Breast/Breast-AdenoCA	d763ccd4-4a11-4e84-b0a6-1b42da020ce4	DCAF11	ENSP00000415556	protein ubiquitination	2.37e-22
Breast/Breast-AdenoCA	d763ccd4-4a11-4e84-b0a6-1b42da020ce4	RPL13	ENSP00000307889	translational termination	1.28e-14
Breast/Breast-AdenoCA	d763ccd4-4a11-4e84-b0a6-1b42da020ce4	USP46	ENSP00000407818	protein deubiquitination	2.10e-06
Breast/Breast-AdenoCA	d9f827bb-2498-49b0-aa85-71cb554eb926	USP46	ENSP00000407818	protein deubiquitination	2.10e-06
Breast/Breast-AdenoCA	e042ea6d-3204-41a7-9811-25f4ac0c3558	USP47	ENSP00000339957	SCF-dependent proteasomal ubiquitin-dependent protein catabolic process	1.74e-09
Breast/Breast-AdenoCA	e042ea6d-3204-41a7-9811-25f4ac0c3558	USP46	ENSP00000407818	protein deubiquitination	2.10e-06
Breast/Breast-AdenoCA	e637db43-508a-4a37-92e4-eea96b35b65b	USP46	ENSP00000407818	protein deubiquitination	2.10e-06
Breast/Breast-AdenoCA	e88bcf68-e904-4511-92f6-01cbd0da62de	RPL13	ENSP00000307889	translational termination	1.28e-14
Breast/Breast-AdenoCA	e88bcf68-e904-4511-92f6-01cbd0da62de	USP46	ENSP00000407818	protein deubiquitination	2.10e-06
Breast/Breast-AdenoCA	e8ef8b75-7c0c-4a42-9a10-3789b6afa5d2	USP46	ENSP00000407818	protein deubiquitination	2.10e-06
Breast/Breast-AdenoCA	edda9023-a8d9-45dc-af21-5bba663967e4	DCAF11	ENSP00000415556	protein ubiquitination	2.37e-22
Breast/Breast-AdenoCA	edda9023-a8d9-45dc-af21-5bba663967e4	USP46	ENSP00000407818	protein deubiquitination	2.10e-06
Breast/Breast-AdenoCA	edda9023-a8d9-45dc-af21-5bba663967e4	RBCK1	ENSP00000348632	protein polyubiquitination	1.32e-06
Breast/Breast-AdenoCA	edda9023-a8d9-45dc-af21-5bba663967e4	RNASEH2C	ENSP00000308193	RNA catabolic process	1.38e-05
Breast/Breast-AdenoCA	edda9023-a8d9-45dc-af21-5bba663967e4	CNOT6L	ENSP00000264903	positive regulation of cytoplasmic mRNA processing body assembly	2.64e-06
Breast/Breast-AdenoCA	ef37a73c-e0a0-4ff6-83a3-6befcdcb51c6	KEAP1	ENSP00000171111	macromolecule modification	1.72e-87
Breast/Breast-AdenoCA	ef37a73c-e0a0-4ff6-83a3-6befcdcb51c6	MAPK13	ENSP00000211287	macromolecule modification	1.72e-87
Breast/Breast-AdenoCA	ef37a73c-e0a0-4ff6-83a3-6befcdcb51c6	DUSP3	ENSP00000226004	macromolecule modification	1.72e-87
Breast/Breast-AdenoCA	ef37a73c-e0a0-4ff6-83a3-6befcdcb51c6	MKNK2	ENSP00000250896	macromolecule modification	1.72e-87
Breast/Breast-AdenoCA	ef37a73c-e0a0-4ff6-83a3-6befcdcb51c6	USP15	ENSP00000258123	macromolecule modification	1.72e-87
Breast/Breast-AdenoCA	ef37a73c-e0a0-4ff6-83a3-6befcdcb51c6	CUL3	ENSP00000264414	macromolecule modification	1.72e-87
Breast/Breast-AdenoCA	ef37a73c-e0a0-4ff6-83a3-6befcdcb51c6	MYO1E	ENSP00000288235	macromolecule modification	1.72e-87
Breast/Breast-AdenoCA	ef37a73c-e0a0-4ff6-83a3-6befcdcb51c6	NAE1	ENSP00000290810	macromolecule modification	1.72e-87
Breast/Breast-AdenoCA	ef37a73c-e0a0-4ff6-83a3-6befcdcb51c6	MAP4K2	ENSP00000294066	macromolecule modification	1.72e-87
Breast/Breast-AdenoCA	ef37a73c-e0a0-4ff6-83a3-6befcdcb51c6	DDB1	ENSP00000301764	macromolecule modification	1.72e-87
Breast/Breast-AdenoCA	ef37a73c-e0a0-4ff6-83a3-6befcdcb51c6	PRPF8	ENSP00000304350	macromolecule modification	1.72e-87
Breast/Breast-AdenoCA	ef37a73c-e0a0-4ff6-83a3-6befcdcb51c6	ENC1	ENSP00000306356	macromolecule modification	1.72e-87
Breast/Breast-AdenoCA	ef37a73c-e0a0-4ff6-83a3-6befcdcb51c6	MAP3K11	ENSP00000309597	macromolecule modification	1.72e-87
Breast/Breast-AdenoCA	ef37a73c-e0a0-4ff6-83a3-6befcdcb51c6	GAK	ENSP00000314499	macromolecule modification	1.72e-87
Breast/Breast-AdenoCA	ef37a73c-e0a0-4ff6-83a3-6befcdcb51c6	RNF185	ENSP00000320508	macromolecule modification	1.72e-87
Breast/Breast-AdenoCA	ef37a73c-e0a0-4ff6-83a3-6befcdcb51c6	HGS	ENSP00000331201	macromolecule modification	1.72e-87
Breast/Breast-AdenoCA	ef37a73c-e0a0-4ff6-83a3-6befcdcb51c6	HDAC6	ENSP00000334061	macromolecule modification	1.72e-87
Breast/Breast-AdenoCA	ef37a73c-e0a0-4ff6-83a3-6befcdcb51c6	UBA3	ENSP00000354340	macromolecule modification	1.72e-87
Breast/Breast-AdenoCA	ef37a73c-e0a0-4ff6-83a3-6befcdcb51c6	DUSP10	ENSP00000355866	macromolecule modification	1.72e-87
Breast/Breast-AdenoCA	ef37a73c-e0a0-4ff6-83a3-6befcdcb51c6	KLHL12	ENSP00000356230	macromolecule modification	1.72e-87
Breast/Breast-AdenoCA	ef37a73c-e0a0-4ff6-83a3-6befcdcb51c6	HDAC8	ENSP00000362674	macromolecule modification	1.72e-87
Breast/Breast-AdenoCA	ef37a73c-e0a0-4ff6-83a3-6befcdcb51c6	HERPUD1	ENSP00000409555	macromolecule modification	1.72e-87
Breast/Breast-AdenoCA	ef37a73c-e0a0-4ff6-83a3-6befcdcb51c6	TOM1	ENSP00000413697	macromolecule modification	1.72e-87
Breast/Breast-AdenoCA	ef37a73c-e0a0-4ff6-83a3-6befcdcb51c6	MDM2	ENSP00000417281	macromolecule modification	1.72e-87
Breast/Breast-AdenoCA	ef37a73c-e0a0-4ff6-83a3-6befcdcb51c6	KLHL2	ENSP00000424198	macromolecule modification	1.72e-87
Breast/Breast-AdenoCA	ef37a73c-e0a0-4ff6-83a3-6befcdcb51c6	EDNRA	ENSP00000315011	G-protein coupled receptor signaling pathway	1.21e-82
Breast/Breast-AdenoCA	ef37a73c-e0a0-4ff6-83a3-6befcdcb51c6	PTH1R	ENSP00000321999	G-protein coupled receptor signaling pathway	1.21e-82
Breast/Breast-AdenoCA	ef37a73c-e0a0-4ff6-83a3-6befcdcb51c6	ITGB4	ENSP00000200181	extracellular matrix organization	5.09e-36
Breast/Breast-AdenoCA	ef37a73c-e0a0-4ff6-83a3-6befcdcb51c6	CSF1R	ENSP00000286301	extracellular matrix organization	5.09e-36
Breast/Breast-AdenoCA	ef37a73c-e0a0-4ff6-83a3-6befcdcb51c6	LAMA3	ENSP00000324532	extracellular matrix organization	5.09e-36
Breast/Breast-AdenoCA	ef37a73c-e0a0-4ff6-83a3-6befcdcb51c6	SERPINE1	ENSP00000223095	protein activation cascade	5.69e-38
Breast/Breast-AdenoCA	ef37a73c-e0a0-4ff6-83a3-6befcdcb51c6	C3	ENSP00000245907	protein activation cascade	5.69e-38
Breast/Breast-AdenoCA	ef37a73c-e0a0-4ff6-83a3-6befcdcb51c6	APP	ENSP00000284981	protein activation cascade	5.69e-38
Breast/Breast-AdenoCA	ef37a73c-e0a0-4ff6-83a3-6befcdcb51c6	CFB	ENSP00000416561	protein activation cascade	5.69e-38
Breast/Breast-AdenoCA	ef37a73c-e0a0-4ff6-83a3-6befcdcb51c6	PARD6A	ENSP00000219255	actin cytoskeleton organization	5.66e-14
Breast/Breast-AdenoCA	ef37a73c-e0a0-4ff6-83a3-6befcdcb51c6	ACTN4	ENSP00000252699	actin cytoskeleton organization	5.66e-14
Breast/Breast-AdenoCA	ef37a73c-e0a0-4ff6-83a3-6befcdcb51c6	HSPH1	ENSP00000318687	protein folding	4.01e-28
Breast/Breast-AdenoCA	ef37a73c-e0a0-4ff6-83a3-6befcdcb51c6	HSPA1A	ENSP00000364802	protein folding	4.01e-28
Breast/Breast-AdenoCA	ef37a73c-e0a0-4ff6-83a3-6befcdcb51c6	HYOU1	ENSP00000384144	protein folding	4.01e-28
Breast/Breast-AdenoCA	ef37a73c-e0a0-4ff6-83a3-6befcdcb51c6	PPP2R1A	ENSP00000324804	regulation of protein phosphatase type 2A activity	1.04e-18
Breast/Breast-AdenoCA	ef37a73c-e0a0-4ff6-83a3-6befcdcb51c6	AP4B1	ENSP00000256658	vesicle-mediated transport	1.15e-27
Breast/Breast-AdenoCA	ef37a73c-e0a0-4ff6-83a3-6befcdcb51c6	AP2S1	ENSP00000263270	vesicle-mediated transport	1.15e-27
Breast/Breast-AdenoCA	ef37a73c-e0a0-4ff6-83a3-6befcdcb51c6	ACAP1	ENSP00000158762	lipid catabolic process	1.70e-20
Breast/Breast-AdenoCA	ef37a73c-e0a0-4ff6-83a3-6befcdcb51c6	DGKA	ENSP00000328405	lipid catabolic process	1.70e-20
Breast/Breast-AdenoCA	ef37a73c-e0a0-4ff6-83a3-6befcdcb51c6	DGKZ	ENSP00000412178	lipid catabolic process	1.70e-20
Breast/Breast-AdenoCA	ef37a73c-e0a0-4ff6-83a3-6befcdcb51c6	MKKS	ENSP00000246062	toxin transport	1.24e-21
Breast/Breast-AdenoCA	ef37a73c-e0a0-4ff6-83a3-6befcdcb51c6	CCT7	ENSP00000258091	toxin transport	1.24e-21
Breast/Breast-AdenoCA	ef37a73c-e0a0-4ff6-83a3-6befcdcb51c6	CCT8	ENSP00000286788	toxin transport	1.24e-21
Breast/Breast-AdenoCA	ef37a73c-e0a0-4ff6-83a3-6befcdcb51c6	CCT3	ENSP00000295688	toxin transport	1.24e-21
Breast/Breast-AdenoCA	ef37a73c-e0a0-4ff6-83a3-6befcdcb51c6	CASP6	ENSP00000265164	regulation of endopeptidase activity	4.59e-21
Breast/Breast-AdenoCA	ef37a73c-e0a0-4ff6-83a3-6befcdcb51c6	CASP10	ENSP00000286186	regulation of endopeptidase activity	4.59e-21
Breast/Breast-AdenoCA	ef37a73c-e0a0-4ff6-83a3-6befcdcb51c6	CASP9	ENSP00000330237	regulation of endopeptidase activity	4.59e-21
Breast/Breast-AdenoCA	ef37a73c-e0a0-4ff6-83a3-6befcdcb51c6	RPS2	ENSP00000341885	translational initiation	9.85e-16
Breast/Breast-AdenoCA	ef37a73c-e0a0-4ff6-83a3-6befcdcb51c6	RPSA	ENSP00000346067	translational initiation	9.85e-16
Breast/Breast-AdenoCA	ef37a73c-e0a0-4ff6-83a3-6befcdcb51c6	ARSA	ENSP00000216124	glycosphingolipid metabolic process	7.56e-29
Breast/Breast-AdenoCA	ef37a73c-e0a0-4ff6-83a3-6befcdcb51c6	CHMP7	ENSP00000324491	cell separation after cytokinesis	8.82e-28
Breast/Breast-AdenoCA	ef37a73c-e0a0-4ff6-83a3-6befcdcb51c6	MXI1	ENSP00000331152	transcription	2.16e-08
Breast/Breast-AdenoCA	ef37a73c-e0a0-4ff6-83a3-6befcdcb51c6	MAX	ENSP00000351490	transcription	2.16e-08
Breast/Breast-AdenoCA	ef37a73c-e0a0-4ff6-83a3-6befcdcb51c6	ATP6V1D	ENSP00000216442	ferric iron transport	2.12e-25
Breast/Breast-AdenoCA	ef37a73c-e0a0-4ff6-83a3-6befcdcb51c6	ATP6V1B1	ENSP00000234396	ferric iron transport	2.12e-25
Breast/Breast-AdenoCA	ef37a73c-e0a0-4ff6-83a3-6befcdcb51c6	ATG4D	ENSP00000311318	nucleophagy	1.06e-24
Breast/Breast-AdenoCA	ef37a73c-e0a0-4ff6-83a3-6befcdcb51c6	RAB5B	ENSP00000353444	vesicle-mediated transport	5.03e-09
Breast/Breast-AdenoCA	ef37a73c-e0a0-4ff6-83a3-6befcdcb51c6	ACAA1	ENSP00000333664	organic acid catabolic process	1.77e-09
Breast/Breast-AdenoCA	ef37a73c-e0a0-4ff6-83a3-6befcdcb51c6	SDHA	ENSP00000264932	electron transport chain	1.85e-08
Breast/Breast-AdenoCA	ef37a73c-e0a0-4ff6-83a3-6befcdcb51c6	CYFIP1	ENSP00000324549	positive regulation of Arp2/3 complex-mediated actin nucleation	1.35e-11
Breast/Breast-AdenoCA	ef37a73c-e0a0-4ff6-83a3-6befcdcb51c6	RPS19	ENSP00000470004	translational termination	7.66e-10
Breast/Breast-AdenoCA	ef37a73c-e0a0-4ff6-83a3-6befcdcb51c6	KLRK1	ENSP00000240618	natural killer cell mediated cytotoxicity	8.33e-14
Breast/Breast-AdenoCA	ef37a73c-e0a0-4ff6-83a3-6befcdcb51c6	SEPT2	ENSP00000353157	cell division	4.57e-08
Breast/Breast-AdenoCA	ef37a73c-e0a0-4ff6-83a3-6befcdcb51c6	SEPT7	ENSP00000381992	cell division	4.57e-08
Breast/Breast-AdenoCA	ef37a73c-e0a0-4ff6-83a3-6befcdcb51c6	NPR2	ENSP00000341083	receptor guanylyl cyclase signaling pathway	5.84e-11
Breast/Breast-AdenoCA	ef37a73c-e0a0-4ff6-83a3-6befcdcb51c6	CAPZB	ENSP00000264202	barbed-end actin filament capping	1.75e-12
Breast/Breast-AdenoCA	ef37a73c-e0a0-4ff6-83a3-6befcdcb51c6	PSMD4	ENSP00000357879	DNA damage checkpoint	5.99e-07
Breast/Breast-AdenoCA	ef37a73c-e0a0-4ff6-83a3-6befcdcb51c6	MCCC1	ENSP00000265594	biotin metabolic process	1.71e-16
Breast/Breast-AdenoCA	ef37a73c-e0a0-4ff6-83a3-6befcdcb51c6	PCCA	ENSP00000365462	biotin metabolic process	1.71e-16
Breast/Breast-AdenoCA	ef37a73c-e0a0-4ff6-83a3-6befcdcb51c6	CES1	ENSP00000353720	-	-
Breast/Breast-AdenoCA	ef37a73c-e0a0-4ff6-83a3-6befcdcb51c6	RPLP0	ENSP00000339027	translational termination	3.51e-10
Breast/Breast-AdenoCA	ef37a73c-e0a0-4ff6-83a3-6befcdcb51c6	DRAP1	ENSP00000307850	transcription	6.48e-06
Breast/Breast-AdenoCA	ef37a73c-e0a0-4ff6-83a3-6befcdcb51c6	DDX24	ENSP00000328690	RNA secondary structure unwinding	7.98e-11
Breast/Breast-AdenoCA	ef37a73c-e0a0-4ff6-83a3-6befcdcb51c6	TEAD3	ENSP00000345772	hippo signaling	8.50e-11
Breast/Breast-AdenoCA	ef37a73c-e0a0-4ff6-83a3-6befcdcb51c6	TEAD4	ENSP00000352926	hippo signaling	8.50e-11
Breast/Breast-AdenoCA	ef37a73c-e0a0-4ff6-83a3-6befcdcb51c6	NFKBIE	ENSP00000275015	I-kappaB kinase/NF-kappaB signaling	5.98e-06
Breast/Breast-AdenoCA	ef37a73c-e0a0-4ff6-83a3-6befcdcb51c6	POLR2B	ENSP00000312735	DNA-templated transcription	2.88e-08
Breast/Breast-AdenoCA	ef37a73c-e0a0-4ff6-83a3-6befcdcb51c6	APPL2	ENSP00000258530	Rab protein signal transduction	1.55e-03
Breast/Breast-AdenoCA	ef37a73c-e0a0-4ff6-83a3-6befcdcb51c6	TP53RK	ENSP00000361186	NA	5.16e-07
Breast/Breast-AdenoCA	ef37a73c-e0a0-4ff6-83a3-6befcdcb51c6	OXSM	ENSP00000280701	fatty acid biosynthetic process	9.08e-07
Breast/Breast-AdenoCA	ef37a73c-e0a0-4ff6-83a3-6befcdcb51c6	THOC3	ENSP00000265097	viral mRNA export from host cell nucleus	2.75e-06
Breast/Breast-AdenoCA	ef37a73c-e0a0-4ff6-83a3-6befcdcb51c6	BUD13	ENSP00000260210	mRNA export from nucleus	1.96e-04
Breast/Breast-AdenoCA	ef37a73c-e0a0-4ff6-83a3-6befcdcb51c6	GFM2	ENSP00000296805	translational termination	1.00e-05
Breast/Breast-AdenoCA	ef37a73c-e0a0-4ff6-83a3-6befcdcb51c6	EFTUD1	ENSP00000268206	mature ribosome assembly	4.56e-06
Breast/Breast-AdenoCA	ef37a73c-e0a0-4ff6-83a3-6befcdcb51c6	NARS2	ENSP00000281038	amino acid activation	4.27e-08
Breast/Breast-AdenoCA	ef37a73c-e0a0-4ff6-83a3-6befcdcb51c6	NIP7	ENSP00000254940	methylation	6.88e-04
Breast/Breast-AdenoCA	ef37a73c-e0a0-4ff6-83a3-6befcdcb51c6	FCGRT	ENSP00000221466	IgG immunoglobulin transcytosis in epithelial cells mediated by FcRn immunoglobulin receptor	5.44e-03
Breast/Breast-AdenoCA	ef37a73c-e0a0-4ff6-83a3-6befcdcb51c6	ZBTB17	ENSP00000364895	embryonic morphogenesis	9.05e-04
Breast/Breast-AdenoCA	ef37a73c-e0a0-4ff6-83a3-6befcdcb51c6	CAMK1	ENSP00000256460	-	-
Breast/Breast-AdenoCA	ef37a73c-e0a0-4ff6-83a3-6befcdcb51c6	BOLA2B	ENSP00000306752	-	-
Breast/Breast-AdenoCA	ef37a73c-e0a0-4ff6-83a3-6befcdcb51c6	TPT1	ENSP00000431872	negative regulation of intrinsic apoptotic signaling pathway in response to DNA damage	1.40e-04
Breast/Breast-AdenoCA	ef37a73c-e0a0-4ff6-83a3-6befcdcb51c6	WRB	ENSP00000327716	protein insertion into ER membrane	1.12e-06
Breast/Breast-AdenoCA	ef37a73c-e0a0-4ff6-83a3-6befcdcb51c6	MVK	ENSP00000228510	isopentenyl diphosphate biosynthetic process	1.65e-07
Breast/Breast-AdenoCA	ef37a73c-e0a0-4ff6-83a3-6befcdcb51c6	PREB	ENSP00000260643	vesicle targeting	2.76e-05
Breast/Breast-AdenoCA	ef37a73c-e0a0-4ff6-83a3-6befcdcb51c6	AQP1	ENSP00000311165	cellular response to copper ion	1.60e-06
Breast/Breast-AdenoCA	ef37a73c-e0a0-4ff6-83a3-6befcdcb51c6	XPO6	ENSP00000302790	protein export from nucleus	1.71e-04
Breast/Breast-AdenoCA	ef37a73c-e0a0-4ff6-83a3-6befcdcb51c6	NCOA3	ENSP00000361066	mammary gland morphogenesis	5.91e-04
Breast/Breast-AdenoCA	ef37a73c-e0a0-4ff6-83a3-6befcdcb51c6	IRAK1	ENSP00000358997	lipopolysaccharide-mediated signaling pathway	2.40e-04
Breast/Breast-AdenoCA	ef37a73c-e0a0-4ff6-83a3-6befcdcb51c6	EDEM2	ENSP00000363616	protein N-linked glycosylation via asparagine	1.02e-04
Breast/Breast-AdenoCA	ef37a73c-e0a0-4ff6-83a3-6befcdcb51c6	HEXB	ENSP00000261416	chondroitin sulfate catabolic process	1.18e-05
Breast/Breast-AdenoCA	ef37a73c-e0a0-4ff6-83a3-6befcdcb51c6	TGS1	ENSP00000260129	macromolecule methylation	1.13e-03
Breast/Breast-AdenoCA	ef37a73c-e0a0-4ff6-83a3-6befcdcb51c6	ERCC5	ENSP00000347978	transcription-coupled nucleotide-excision repair	4.14e-04
Breast/Breast-AdenoCA	ef37a73c-e0a0-4ff6-83a3-6befcdcb51c6	SH3GL1	ENSP00000269886	endocytosis	6.33e-03
Breast/Breast-AdenoCA	ef37a73c-e0a0-4ff6-83a3-6befcdcb51c6	PLEKHG6	ENSP00000011684	-	-
Breast/Breast-AdenoCA	ef37a73c-e0a0-4ff6-83a3-6befcdcb51c6	MRPS22	ENSP00000310785	mitochondrial translational initiation	3.66e-05
Breast/Breast-AdenoCA	ef37a73c-e0a0-4ff6-83a3-6befcdcb51c6	TRIM21	ENSP00000254436	regulation of type I interferon production	3.73e-03
Breast/Breast-AdenoCA	ef37a73c-e0a0-4ff6-83a3-6befcdcb51c6	COQ3	ENSP00000254759	ubiquinone metabolic process	5.50e-07
Breast/Breast-AdenoCA	ef37a73c-e0a0-4ff6-83a3-6befcdcb51c6	UCK2	ENSP00000356853	UMP biosynthetic process	2.24e-06
Breast/Breast-AdenoCA	ef37a73c-e0a0-4ff6-83a3-6befcdcb51c6	SLC3A2	ENSP00000367123	amino acid transmembrane transport	4.15e-03
Breast/Breast-AdenoCA	ef37a73c-e0a0-4ff6-83a3-6befcdcb51c6	VTCN1	ENSP00000358470	negative regulation of T cell activation	2.55e-04
Breast/Breast-AdenoCA	ef37a73c-e0a0-4ff6-83a3-6befcdcb51c6	SEMA4B	ENSP00000332204	-	-
Breast/Breast-AdenoCA	ef37a73c-e0a0-4ff6-83a3-6befcdcb51c6	MAD1L1	ENSP00000265854	mitotic spindle assembly checkpoint	3.32e-05
Breast/Breast-AdenoCA	ef37a73c-e0a0-4ff6-83a3-6befcdcb51c6	NME1-NME2	ENSP00000376886	GTP biosynthetic process	2.43e-06
Breast/Breast-AdenoCA	ef37a73c-e0a0-4ff6-83a3-6befcdcb51c6	TARS2	ENSP00000358060	tRNA aminoacylation for protein translation	2.91e-05
Breast/Breast-AdenoCA	ef37a73c-e0a0-4ff6-83a3-6befcdcb51c6	PNPLA6	ENSP00000407509	phosphatidylcholine metabolic process	3.35e-05
Breast/Breast-AdenoCA	ef37a73c-e0a0-4ff6-83a3-6befcdcb51c6	ATIC	ENSP00000236959	alpha-amino acid biosynthetic process	9.22e-05
Breast/Breast-AdenoCA	ef37a73c-e0a0-4ff6-83a3-6befcdcb51c6	CS	ENSP00000342056	citrate metabolic process	5.12e-05
Breast/Breast-AdenoCA	ef37a73c-e0a0-4ff6-83a3-6befcdcb51c6	QDPR	ENSP00000281243	tetrahydrobiopterin biosynthetic process	7.38e-07
Breast/Breast-AdenoCA	f6e76192-c4ed-485f-bb51-1b752bd7f544	CHMP7	ENSP00000324491	cell separation after cytokinesis	8.82e-28
Breast/Breast-AdenoCA	f6e76192-c4ed-485f-bb51-1b752bd7f544	RPL13	ENSP00000307889	translational termination	1.28e-14
Breast/Breast-AdenoCA	f6e76192-c4ed-485f-bb51-1b752bd7f544	USP46	ENSP00000407818	protein deubiquitination	2.10e-06
Breast/Breast-AdenoCA	f6e76192-c4ed-485f-bb51-1b752bd7f544	UCHL1	ENSP00000284440	protein polyubiquitination	7.40e-06
Breast/Breast-AdenoCA	f6e76192-c4ed-485f-bb51-1b752bd7f544	RBCK1	ENSP00000348632	protein polyubiquitination	7.40e-06
Breast/Breast-AdenoCA	f6e76192-c4ed-485f-bb51-1b752bd7f544	DTNA	ENSP00000382064	muscle contraction	5.52e-05
Breast/Breast-AdenoCA	f6e76192-c4ed-485f-bb51-1b752bd7f544	ASB1	ENSP00000264607	-	-
Breast/Breast-AdenoCA	f6e76192-c4ed-485f-bb51-1b752bd7f544	BOLA2B	ENSP00000306752	-	-
Breast/Breast-AdenoCA	f6e76192-c4ed-485f-bb51-1b752bd7f544	NME1-NME2	ENSP00000376886	GTP biosynthetic process	2.43e-06
Breast/Breast-AdenoCA	f7e26041-2b2f-45ea-8da9-5a0d5bf25781	USP46	ENSP00000407818	protein deubiquitination	2.10e-06
Breast/Breast-AdenoCA	f7e26041-2b2f-45ea-8da9-5a0d5bf25781	ACAP1	ENSP00000158762	phosphatidylglycerol biosynthetic process	9.29e-06
Breast/Breast-AdenoCA	fac9101c-a974-4415-9eac-d2d433d02b13	FYN	ENSP00000346671	cell morphogenesis	4.04e-14
Breast/Breast-AdenoCA	fac9101c-a974-4415-9eac-d2d433d02b13	ATG4D	ENSP00000311318	nucleophagy	1.06e-24
Breast/Breast-AdenoCA	fac9101c-a974-4415-9eac-d2d433d02b13	POLR3E	ENSP00000299853	transcription elongation from RNA polymerase III promoter	2.75e-14
Breast/Breast-AdenoCA	fac9101c-a974-4415-9eac-d2d433d02b13	USP46	ENSP00000407818	protein deubiquitination	2.10e-06
Breast/Breast-AdenoCA	fac9101c-a974-4415-9eac-d2d433d02b13	RPLP0	ENSP00000339027	translational termination	3.51e-10
Breast/Breast-AdenoCA	fac9101c-a974-4415-9eac-d2d433d02b13	USP47	ENSP00000339957	SCF-dependent proteasomal ubiquitin-dependent protein catabolic process	1.74e-09
Breast/Breast-AdenoCA	fac9101c-a974-4415-9eac-d2d433d02b13	WARS2	ENSP00000235521	tRNA aminoacylation for protein translation	2.12e-07
Breast/Breast-LobularCA	047160f7-3727-4915-b02d-61557350d88b	USP46	ENSP00000407818	protein deubiquitination	2.10e-06
Breast/Breast-LobularCA	047160f7-3727-4915-b02d-61557350d88b	USP47	ENSP00000339957	SCF-dependent proteasomal ubiquitin-dependent protein catabolic process	1.74e-09
Breast/Breast-LobularCA	047160f7-3727-4915-b02d-61557350d88b	DTNA	ENSP00000382064	muscle contraction	5.52e-05
Breast/Breast-LobularCA	047160f7-3727-4915-b02d-61557350d88b	HOXC6	ENSP00000243108	anterior/posterior pattern specification	1.73e-03
Breast/Breast-LobularCA	047160f7-3727-4915-b02d-61557350d88b	ASB1	ENSP00000264607	-	-
Breast/Breast-LobularCA	7bbe4637-394e-42c0-af7d-6184c3f48916	RPL13	ENSP00000307889	translational termination	1.28e-14
Breast/Breast-LobularCA	7bbe4637-394e-42c0-af7d-6184c3f48916	USP46	ENSP00000407818	protein deubiquitination	2.10e-06
Breast/Breast-LobularCA	8dc04505-fae5-4185-b3f8-53882fbbb4fd	CHMP7	ENSP00000324491	cell separation after cytokinesis	8.82e-28
Breast/Breast-LobularCA	8dc04505-fae5-4185-b3f8-53882fbbb4fd	RPLP0	ENSP00000339027	translational termination	3.51e-10
Breast/Breast-LobularCA	8dc04505-fae5-4185-b3f8-53882fbbb4fd	USP46	ENSP00000407818	protein deubiquitination	2.10e-06
Breast/Breast-LobularCA	8dc04505-fae5-4185-b3f8-53882fbbb4fd	BYSL	ENSP00000230340	-	-
Breast/Breast-LobularCA	8dc04505-fae5-4185-b3f8-53882fbbb4fd	MXI1	ENSP00000331152	-	-
Breast/Breast-LobularCA	8dc04505-fae5-4185-b3f8-53882fbbb4fd	XPO6	ENSP00000302790	protein export from nucleus	1.71e-04
Breast/Breast-LobularCA	8dc04505-fae5-4185-b3f8-53882fbbb4fd	BOLA2B	ENSP00000306752	-	-
Breast/Breast-LobularCA	94d92cd8-21cf-495d-b4fe-8f8c6067fe9e	RPL13	ENSP00000307889	translational termination	1.28e-14
Breast/Breast-LobularCA	94d92cd8-21cf-495d-b4fe-8f8c6067fe9e	USP46	ENSP00000407818	protein deubiquitination	2.10e-06
Breast/Breast-LobularCA	94d92cd8-21cf-495d-b4fe-8f8c6067fe9e	CASP10	ENSP00000286186	activation of cysteine-type endopeptidase activity involved in apoptotic process	1.21e-10
Breast/Breast-LobularCA	94d92cd8-21cf-495d-b4fe-8f8c6067fe9e	DTNA	ENSP00000382064	muscle contraction	5.52e-05
Breast/Breast-LobularCA	94d92cd8-21cf-495d-b4fe-8f8c6067fe9e	TNFRSF10C	ENSP00000349324	-	-
Breast/Breast-LobularCA	94d92cd8-21cf-495d-b4fe-8f8c6067fe9e	MXI1	ENSP00000331152	-	-
Breast/Breast-LobularCA	94d92cd8-21cf-495d-b4fe-8f8c6067fe9e	GCHFR	ENSP00000260447	nitric oxide biosynthetic process	2.30e-05
Breast/Breast-LobularCA	b1c4af00-f395-47ac-93c7-b32a293ca060	RPL13	ENSP00000307889	translational termination	1.28e-14
Breast/Breast-LobularCA	b1c4af00-f395-47ac-93c7-b32a293ca060	USP46	ENSP00000407818	protein deubiquitination	2.10e-06
Breast/Breast-LobularCA	b1c4af00-f395-47ac-93c7-b32a293ca060	SRR	ENSP00000339435	serine family amino acid metabolic process	1.58e-11
Breast/Breast-LobularCA	b1c4af00-f395-47ac-93c7-b32a293ca060	ACTR3C	ENSP00000252071	Arp2/3 complex-mediated actin nucleation	2.48e-05
Breast/Breast-LobularCA	b1c4af00-f395-47ac-93c7-b32a293ca060	NME1-NME2	ENSP00000376886	GTP biosynthetic process	2.43e-06
Breast/Breast-LobularCA	f97f68be-6838-455c-91bf-7549543a82c3	RAD23B	ENSP00000350708	regulation of proteolysis involved in cellular protein catabolic process	2.69e-15
Breast/Breast-LobularCA	f97f68be-6838-455c-91bf-7549543a82c3	USP47	ENSP00000339957	SCF-dependent proteasomal ubiquitin-dependent protein catabolic process	1.74e-09
Breast/Breast-LobularCA	f97f68be-6838-455c-91bf-7549543a82c3	USP46	ENSP00000407818	protein deubiquitination	2.10e-06
Breast/Breast-LobularCA	f97f68be-6838-455c-91bf-7549543a82c3	CHST14	ENSP00000307297	dermatan sulfate metabolic process	1.76e-06
CervixUteri/Cervix-SCC	0046fef7-052b-4d4e-b264-b3bf2e2699b1	KEAP1	ENSP00000171111	cellular protein modification process	2.79e-136
CervixUteri/Cervix-SCC	0046fef7-052b-4d4e-b264-b3bf2e2699b1	MAP2K5	ENSP00000178640	cellular protein modification process	2.79e-136
CervixUteri/Cervix-SCC	0046fef7-052b-4d4e-b264-b3bf2e2699b1	ITGB4	ENSP00000200181	cellular protein modification process	2.79e-136
CervixUteri/Cervix-SCC	0046fef7-052b-4d4e-b264-b3bf2e2699b1	MAPK13	ENSP00000211287	cellular protein modification process	2.79e-136
CervixUteri/Cervix-SCC	0046fef7-052b-4d4e-b264-b3bf2e2699b1	DUSP3	ENSP00000226004	cellular protein modification process	2.79e-136
CervixUteri/Cervix-SCC	0046fef7-052b-4d4e-b264-b3bf2e2699b1	MKNK2	ENSP00000250896	cellular protein modification process	2.79e-136
CervixUteri/Cervix-SCC	0046fef7-052b-4d4e-b264-b3bf2e2699b1	RNF167	ENSP00000262482	cellular protein modification process	2.79e-136
CervixUteri/Cervix-SCC	0046fef7-052b-4d4e-b264-b3bf2e2699b1	CUL3	ENSP00000264414	cellular protein modification process	2.79e-136
CervixUteri/Cervix-SCC	0046fef7-052b-4d4e-b264-b3bf2e2699b1	ITGB7	ENSP00000267082	cellular protein modification process	2.79e-136
CervixUteri/Cervix-SCC	0046fef7-052b-4d4e-b264-b3bf2e2699b1	MTA2	ENSP00000278823	cellular protein modification process	2.79e-136
CervixUteri/Cervix-SCC	0046fef7-052b-4d4e-b264-b3bf2e2699b1	UCHL1	ENSP00000284440	cellular protein modification process	2.79e-136
CervixUteri/Cervix-SCC	0046fef7-052b-4d4e-b264-b3bf2e2699b1	USP25	ENSP00000285679	cellular protein modification process	2.79e-136
CervixUteri/Cervix-SCC	0046fef7-052b-4d4e-b264-b3bf2e2699b1	CSF1R	ENSP00000286301	cellular protein modification process	2.79e-136
CervixUteri/Cervix-SCC	0046fef7-052b-4d4e-b264-b3bf2e2699b1	MYO1E	ENSP00000288235	cellular protein modification process	2.79e-136
CervixUteri/Cervix-SCC	0046fef7-052b-4d4e-b264-b3bf2e2699b1	PIK3CB	ENSP00000289153	cellular protein modification process	2.79e-136
CervixUteri/Cervix-SCC	0046fef7-052b-4d4e-b264-b3bf2e2699b1	MAP4K2	ENSP00000294066	cellular protein modification process	2.79e-136
CervixUteri/Cervix-SCC	0046fef7-052b-4d4e-b264-b3bf2e2699b1	DDB1	ENSP00000301764	cellular protein modification process	2.79e-136
CervixUteri/Cervix-SCC	0046fef7-052b-4d4e-b264-b3bf2e2699b1	UBE2E1	ENSP00000303709	cellular protein modification process	2.79e-136
CervixUteri/Cervix-SCC	0046fef7-052b-4d4e-b264-b3bf2e2699b1	PRPF8	ENSP00000304350	cellular protein modification process	2.79e-136
CervixUteri/Cervix-SCC	0046fef7-052b-4d4e-b264-b3bf2e2699b1	FBXO22	ENSP00000307833	cellular protein modification process	2.79e-136
CervixUteri/Cervix-SCC	0046fef7-052b-4d4e-b264-b3bf2e2699b1	MAP3K11	ENSP00000309597	cellular protein modification process	2.79e-136
CervixUteri/Cervix-SCC	0046fef7-052b-4d4e-b264-b3bf2e2699b1	MAPK7	ENSP00000311005	cellular protein modification process	2.79e-136
CervixUteri/Cervix-SCC	0046fef7-052b-4d4e-b264-b3bf2e2699b1	TNS3	ENSP00000312143	cellular protein modification process	2.79e-136
CervixUteri/Cervix-SCC	0046fef7-052b-4d4e-b264-b3bf2e2699b1	GAK	ENSP00000314499	cellular protein modification process	2.79e-136
CervixUteri/Cervix-SCC	0046fef7-052b-4d4e-b264-b3bf2e2699b1	LAMA3	ENSP00000324532	cellular protein modification process	2.79e-136
CervixUteri/Cervix-SCC	0046fef7-052b-4d4e-b264-b3bf2e2699b1	HGS	ENSP00000331201	cellular protein modification process	2.79e-136
CervixUteri/Cervix-SCC	0046fef7-052b-4d4e-b264-b3bf2e2699b1	KLHL22	ENSP00000331682	cellular protein modification process	2.79e-136
CervixUteri/Cervix-SCC	0046fef7-052b-4d4e-b264-b3bf2e2699b1	HDAC6	ENSP00000334061	cellular protein modification process	2.79e-136
CervixUteri/Cervix-SCC	0046fef7-052b-4d4e-b264-b3bf2e2699b1	GRB2	ENSP00000339007	cellular protein modification process	2.79e-136
CervixUteri/Cervix-SCC	0046fef7-052b-4d4e-b264-b3bf2e2699b1	FYN	ENSP00000346671	cellular protein modification process	2.79e-136
CervixUteri/Cervix-SCC	0046fef7-052b-4d4e-b264-b3bf2e2699b1	MINK1	ENSP00000347427	cellular protein modification process	2.79e-136
CervixUteri/Cervix-SCC	0046fef7-052b-4d4e-b264-b3bf2e2699b1	UBA3	ENSP00000354340	cellular protein modification process	2.79e-136
CervixUteri/Cervix-SCC	0046fef7-052b-4d4e-b264-b3bf2e2699b1	DUSP10	ENSP00000355866	cellular protein modification process	2.79e-136
CervixUteri/Cervix-SCC	0046fef7-052b-4d4e-b264-b3bf2e2699b1	KLHL12	ENSP00000356230	cellular protein modification process	2.79e-136
CervixUteri/Cervix-SCC	0046fef7-052b-4d4e-b264-b3bf2e2699b1	ARHGAP30	ENSP00000356992	cellular protein modification process	2.79e-136
CervixUteri/Cervix-SCC	0046fef7-052b-4d4e-b264-b3bf2e2699b1	PRKACB	ENSP00000359719	cellular protein modification process	2.79e-136
CervixUteri/Cervix-SCC	0046fef7-052b-4d4e-b264-b3bf2e2699b1	NCOA3	ENSP00000361066	cellular protein modification process	2.79e-136
CervixUteri/Cervix-SCC	0046fef7-052b-4d4e-b264-b3bf2e2699b1	HDAC8	ENSP00000362674	cellular protein modification process	2.79e-136
CervixUteri/Cervix-SCC	0046fef7-052b-4d4e-b264-b3bf2e2699b1	AR	ENSP00000363822	cellular protein modification process	2.79e-136
CervixUteri/Cervix-SCC	0046fef7-052b-4d4e-b264-b3bf2e2699b1	ARHGAP9	ENSP00000377380	cellular protein modification process	2.79e-136
CervixUteri/Cervix-SCC	0046fef7-052b-4d4e-b264-b3bf2e2699b1	CAND2	ENSP00000387641	cellular protein modification process	2.79e-136
CervixUteri/Cervix-SCC	0046fef7-052b-4d4e-b264-b3bf2e2699b1	EWSR1	ENSP00000400142	cellular protein modification process	2.79e-136
CervixUteri/Cervix-SCC	0046fef7-052b-4d4e-b264-b3bf2e2699b1	DGKZ	ENSP00000412178	cellular protein modification process	2.79e-136
CervixUteri/Cervix-SCC	0046fef7-052b-4d4e-b264-b3bf2e2699b1	TOM1	ENSP00000413697	cellular protein modification process	2.79e-136
CervixUteri/Cervix-SCC	0046fef7-052b-4d4e-b264-b3bf2e2699b1	MDM2	ENSP00000417281	cellular protein modification process	2.79e-136
CervixUteri/Cervix-SCC	0046fef7-052b-4d4e-b264-b3bf2e2699b1	KLHL2	ENSP00000424198	cellular protein modification process	2.79e-136
CervixUteri/Cervix-SCC	0046fef7-052b-4d4e-b264-b3bf2e2699b1	PSMA4	ENSP00000044462	regulation of cellular amino acid metabolic process	6.19e-74
CervixUteri/Cervix-SCC	0046fef7-052b-4d4e-b264-b3bf2e2699b1	HSPH1	ENSP00000318687	protein folding	1.87e-32
CervixUteri/Cervix-SCC	0046fef7-052b-4d4e-b264-b3bf2e2699b1	HSPA1A	ENSP00000364802	protein folding	1.87e-32
CervixUteri/Cervix-SCC	0046fef7-052b-4d4e-b264-b3bf2e2699b1	DNAJA1	ENSP00000369127	protein folding	1.87e-32
CervixUteri/Cervix-SCC	0046fef7-052b-4d4e-b264-b3bf2e2699b1	C3	ENSP00000245907	protein activation cascade	3.19e-38
CervixUteri/Cervix-SCC	0046fef7-052b-4d4e-b264-b3bf2e2699b1	APP	ENSP00000284981	protein activation cascade	3.19e-38
CervixUteri/Cervix-SCC	0046fef7-052b-4d4e-b264-b3bf2e2699b1	CFB	ENSP00000416561	protein activation cascade	3.19e-38
CervixUteri/Cervix-SCC	0046fef7-052b-4d4e-b264-b3bf2e2699b1	PPP2R1A	ENSP00000324804	regulation of protein phosphatase type 2A activity	1.04e-18
CervixUteri/Cervix-SCC	0046fef7-052b-4d4e-b264-b3bf2e2699b1	PPP2R5D	ENSP00000417963	regulation of protein phosphatase type 2A activity	1.04e-18
CervixUteri/Cervix-SCC	0046fef7-052b-4d4e-b264-b3bf2e2699b1	ADCY3	ENSP00000260600	adenylate cyclase-modulating G-protein coupled receptor signaling pathway	1.46e-28
CervixUteri/Cervix-SCC	0046fef7-052b-4d4e-b264-b3bf2e2699b1	CCT8	ENSP00000286788	toxin transport	4.26e-22
CervixUteri/Cervix-SCC	0046fef7-052b-4d4e-b264-b3bf2e2699b1	CCT3	ENSP00000295688	toxin transport	4.26e-22
CervixUteri/Cervix-SCC	0046fef7-052b-4d4e-b264-b3bf2e2699b1	GABARAPL1	ENSP00000266458	nucleophagy	2.26e-42
CervixUteri/Cervix-SCC	0046fef7-052b-4d4e-b264-b3bf2e2699b1	ATG4D	ENSP00000311318	nucleophagy	2.26e-42
CervixUteri/Cervix-SCC	0046fef7-052b-4d4e-b264-b3bf2e2699b1	CASP6	ENSP00000265164	regulation of cysteine-type endopeptidase activity involved in apoptotic process	5.75e-19
CervixUteri/Cervix-SCC	0046fef7-052b-4d4e-b264-b3bf2e2699b1	CASP10	ENSP00000286186	regulation of cysteine-type endopeptidase activity involved in apoptotic process	5.75e-19
CervixUteri/Cervix-SCC	0046fef7-052b-4d4e-b264-b3bf2e2699b1	ATP1B3	ENSP00000286371	sodium ion export from cell	4.26e-22
CervixUteri/Cervix-SCC	0046fef7-052b-4d4e-b264-b3bf2e2699b1	ARSA	ENSP00000216124	glycosphingolipid metabolic process	7.56e-29
CervixUteri/Cervix-SCC	0046fef7-052b-4d4e-b264-b3bf2e2699b1	CHMP7	ENSP00000324491	cell separation after cytokinesis	8.82e-28
CervixUteri/Cervix-SCC	0046fef7-052b-4d4e-b264-b3bf2e2699b1	MAX	ENSP00000351490	transcription	2.16e-08
CervixUteri/Cervix-SCC	0046fef7-052b-4d4e-b264-b3bf2e2699b1	AP4B1	ENSP00000256658	post-Golgi vesicle-mediated transport	3.92e-12
CervixUteri/Cervix-SCC	0046fef7-052b-4d4e-b264-b3bf2e2699b1	RAB5B	ENSP00000353444	vesicle-mediated transport	5.03e-09
CervixUteri/Cervix-SCC	0046fef7-052b-4d4e-b264-b3bf2e2699b1	AP3D1	ENSP00000344055	anterograde synaptic vesicle transport	5.18e-25
CervixUteri/Cervix-SCC	0046fef7-052b-4d4e-b264-b3bf2e2699b1	PRMT5	ENSP00000319169	chromatin organization	1.18e-08
CervixUteri/Cervix-SCC	0046fef7-052b-4d4e-b264-b3bf2e2699b1	PRMT3	ENSP00000331879	chromatin organization	1.18e-08
CervixUteri/Cervix-SCC	0046fef7-052b-4d4e-b264-b3bf2e2699b1	SRP54	ENSP00000216774	cotranslational protein targeting to membrane	1.41e-09
CervixUteri/Cervix-SCC	0046fef7-052b-4d4e-b264-b3bf2e2699b1	SEC61A1	ENSP00000243253	cotranslational protein targeting to membrane	1.41e-09
CervixUteri/Cervix-SCC	0046fef7-052b-4d4e-b264-b3bf2e2699b1	ATP6V1D	ENSP00000216442	ferric iron transport	2.11e-19
CervixUteri/Cervix-SCC	0046fef7-052b-4d4e-b264-b3bf2e2699b1	MCCC1	ENSP00000265594	biotin metabolic process	1.71e-16
CervixUteri/Cervix-SCC	0046fef7-052b-4d4e-b264-b3bf2e2699b1	PCCA	ENSP00000365462	biotin metabolic process	1.71e-16
CervixUteri/Cervix-SCC	0046fef7-052b-4d4e-b264-b3bf2e2699b1	SEPT2	ENSP00000353157	cell division	4.57e-08
CervixUteri/Cervix-SCC	0046fef7-052b-4d4e-b264-b3bf2e2699b1	SEPT7	ENSP00000381992	cell division	4.57e-08
CervixUteri/Cervix-SCC	0046fef7-052b-4d4e-b264-b3bf2e2699b1	MUS81	ENSP00000307853	nucleic acid phosphodiester bond hydrolysis	4.31e-07
CervixUteri/Cervix-SCC	0046fef7-052b-4d4e-b264-b3bf2e2699b1	RPLP0	ENSP00000339027	translational termination	3.51e-10
CervixUteri/Cervix-SCC	0046fef7-052b-4d4e-b264-b3bf2e2699b1	ARCN1	ENSP00000264028	COPI-coated vesicle budding	1.24e-11
CervixUteri/Cervix-SCC	0046fef7-052b-4d4e-b264-b3bf2e2699b1	MRPS14	ENSP00000420714	translational termination	8.12e-10
CervixUteri/Cervix-SCC	0046fef7-052b-4d4e-b264-b3bf2e2699b1	RND3	ENSP00000263895	intracellular signal transduction	9.03e-04
CervixUteri/Cervix-SCC	0046fef7-052b-4d4e-b264-b3bf2e2699b1	POLR2B	ENSP00000312735	DNA-templated transcription	2.88e-08
CervixUteri/Cervix-SCC	0046fef7-052b-4d4e-b264-b3bf2e2699b1	ALDH4A1	ENSP00000290597	glutamate metabolic process	1.17e-12
CervixUteri/Cervix-SCC	0046fef7-052b-4d4e-b264-b3bf2e2699b1	HIF1A	ENSP00000338018	regulation of transcription from RNA polymerase II promoter in response to hypoxia	3.28e-09
CervixUteri/Cervix-SCC	0046fef7-052b-4d4e-b264-b3bf2e2699b1	TEAD3	ENSP00000345772	hippo signaling	8.50e-11
CervixUteri/Cervix-SCC	0046fef7-052b-4d4e-b264-b3bf2e2699b1	TEAD4	ENSP00000352926	hippo signaling	8.50e-11
CervixUteri/Cervix-SCC	0046fef7-052b-4d4e-b264-b3bf2e2699b1	DDX24	ENSP00000328690	RNA secondary structure unwinding	7.98e-11
CervixUteri/Cervix-SCC	0046fef7-052b-4d4e-b264-b3bf2e2699b1	CTNNA1	ENSP00000304669	epithelial cell-cell adhesion	2.25e-04
CervixUteri/Cervix-SCC	0046fef7-052b-4d4e-b264-b3bf2e2699b1	SCLY	ENSP00000254663	iron-sulfur cluster assembly	2.54e-05
CervixUteri/Cervix-SCC	0046fef7-052b-4d4e-b264-b3bf2e2699b1	CD47	ENSP00000355361	leukocyte migration	1.60e-04
CervixUteri/Cervix-SCC	0046fef7-052b-4d4e-b264-b3bf2e2699b1	MLPH	ENSP00000264605	Rab protein signal transduction	4.72e-06
CervixUteri/Cervix-SCC	0046fef7-052b-4d4e-b264-b3bf2e2699b1	ACTR10	ENSP00000254286	antigen processing and presentation of peptide antigen via MHC class II	6.64e-04
CervixUteri/Cervix-SCC	0046fef7-052b-4d4e-b264-b3bf2e2699b1	EXOC4	ENSP00000253861	exocytosis	2.68e-05
CervixUteri/Cervix-SCC	0046fef7-052b-4d4e-b264-b3bf2e2699b1	CLK1	ENSP00000394734	regulation of RNA splicing	1.24e-06
CervixUteri/Cervix-SCC	0046fef7-052b-4d4e-b264-b3bf2e2699b1	TNFSF13	ENSP00000343505	lymphocyte homeostasis	6.24e-04
CervixUteri/Cervix-SCC	0046fef7-052b-4d4e-b264-b3bf2e2699b1	NARS2	ENSP00000281038	amino acid activation	4.27e-08
CervixUteri/Cervix-SCC	0046fef7-052b-4d4e-b264-b3bf2e2699b1	MPP6	ENSP00000222644	-	-
CervixUteri/Cervix-SCC	0046fef7-052b-4d4e-b264-b3bf2e2699b1	TF	ENSP00000385834	cellular iron ion homeostasis	7.96e-07
CervixUteri/Cervix-SCC	0046fef7-052b-4d4e-b264-b3bf2e2699b1	TFF3	ENSP00000430690	digestion	2.07e-03
CervixUteri/Cervix-SCC	0046fef7-052b-4d4e-b264-b3bf2e2699b1	ZBTB17	ENSP00000364895	embryonic morphogenesis	9.05e-04
CervixUteri/Cervix-SCC	0046fef7-052b-4d4e-b264-b3bf2e2699b1	EFTUD1	ENSP00000268206	mature ribosome assembly	4.56e-06
CervixUteri/Cervix-SCC	0046fef7-052b-4d4e-b264-b3bf2e2699b1	GPN1	ENSP00000264718	-	-
CervixUteri/Cervix-SCC	0046fef7-052b-4d4e-b264-b3bf2e2699b1	NUP54	ENSP00000264883	mitotic nuclear envelope disassembly	2.85e-04
CervixUteri/Cervix-SCC	0046fef7-052b-4d4e-b264-b3bf2e2699b1	TRMT61B	ENSP00000302801	tRNA methylation	1.58e-06
CervixUteri/Cervix-SCC	0046fef7-052b-4d4e-b264-b3bf2e2699b1	ATXN2L	ENSP00000378917	regulation of nuclear-transcribed mRNA catabolic process	5.77e-03
CervixUteri/Cervix-SCC	0046fef7-052b-4d4e-b264-b3bf2e2699b1	ABCB8	ENSP00000351717	-	-
CervixUteri/Cervix-SCC	0046fef7-052b-4d4e-b264-b3bf2e2699b1	SERPINI1	ENSP00000295777	negative regulation of proteolysis	5.96e-03
CervixUteri/Cervix-SCC	0046fef7-052b-4d4e-b264-b3bf2e2699b1	ERCC5	ENSP00000347978	transcription-coupled nucleotide-excision repair	4.14e-04
CervixUteri/Cervix-SCC	0046fef7-052b-4d4e-b264-b3bf2e2699b1	MCU	ENSP00000362144	mitochondrial calcium ion homeostasis	2.38e-06
CervixUteri/Cervix-SCC	0046fef7-052b-4d4e-b264-b3bf2e2699b1	PFAS	ENSP00000313490	'de novo' IMP biosynthetic process	2.17e-06
CervixUteri/Cervix-SCC	0046fef7-052b-4d4e-b264-b3bf2e2699b1	SKIV2L	ENSP00000364543	-	-
CervixUteri/Cervix-SCC	0046fef7-052b-4d4e-b264-b3bf2e2699b1	WRB	ENSP00000327716	protein insertion into ER membrane	1.12e-06
CervixUteri/Cervix-SCC	0046fef7-052b-4d4e-b264-b3bf2e2699b1	SH3GL1	ENSP00000269886	endocytosis	6.33e-03
CervixUteri/Cervix-SCC	0046fef7-052b-4d4e-b264-b3bf2e2699b1	IRAK1	ENSP00000358997	lipopolysaccharide-mediated signaling pathway	2.40e-04
CervixUteri/Cervix-SCC	0046fef7-052b-4d4e-b264-b3bf2e2699b1	RPL8	ENSP00000262584	cotranslational protein targeting to membrane	2.14e-04
CervixUteri/Cervix-SCC	0046fef7-052b-4d4e-b264-b3bf2e2699b1	PABPC4	ENSP00000361949	-	-
CervixUteri/Cervix-SCC	0046fef7-052b-4d4e-b264-b3bf2e2699b1	LRP5	ENSP00000294304	Wnt signaling pathway involved in dorsal/ventral axis specification	1.90e-05
CervixUteri/Cervix-SCC	0046fef7-052b-4d4e-b264-b3bf2e2699b1	CS	ENSP00000342056	citrate metabolic process	5.12e-05
CervixUteri/Cervix-SCC	0046fef7-052b-4d4e-b264-b3bf2e2699b1	BOLA2B	ENSP00000306752	-	-
CervixUteri/Cervix-SCC	0046fef7-052b-4d4e-b264-b3bf2e2699b1	PNPLA6	ENSP00000407509	phosphatidylcholine metabolic process	3.35e-05
CervixUteri/Cervix-SCC	0046fef7-052b-4d4e-b264-b3bf2e2699b1	LTBP4	ENSP00000311905	regulation of transforming growth factor beta receptor signaling pathway	3.73e-04
CervixUteri/Cervix-SCC	0046fef7-052b-4d4e-b264-b3bf2e2699b1	SLC3A2	ENSP00000367123	amino acid transmembrane transport	4.15e-03
CervixUteri/Cervix-SCC	0046fef7-052b-4d4e-b264-b3bf2e2699b1	HEXB	ENSP00000261416	chondroitin sulfate catabolic process	1.18e-05
CervixUteri/Cervix-SCC	0046fef7-052b-4d4e-b264-b3bf2e2699b1	AQP1	ENSP00000311165	cellular response to copper ion	1.60e-06
CervixUteri/Cervix-SCC	0046fef7-052b-4d4e-b264-b3bf2e2699b1	SHQ1	ENSP00000315182	ribonucleoprotein complex biogenesis	1.65e-03
CervixUteri/Cervix-SCC	0046fef7-052b-4d4e-b264-b3bf2e2699b1	GNPDA1	ENSP00000311876	glucosamine metabolic process	1.08e-03
CervixUteri/Cervix-SCC	0046fef7-052b-4d4e-b264-b3bf2e2699b1	GCH1	ENSP00000378890	nitric oxide biosynthetic process	2.30e-05
CervixUteri/Cervix-SCC	0046fef7-052b-4d4e-b264-b3bf2e2699b1	SMARCA1	ENSP00000360163	ATP-dependent chromatin remodeling	5.21e-04
CervixUteri/Cervix-SCC	0046fef7-052b-4d4e-b264-b3bf2e2699b1	GOLGA4	ENSP00000349305	protein localization to Golgi apparatus	5.10e-05
CervixUteri/Cervix-SCC	0046fef7-052b-4d4e-b264-b3bf2e2699b1	TARS2	ENSP00000358060	tRNA aminoacylation for protein translation	2.91e-05
CervixUteri/Cervix-SCC	1a6ee24e-975c-4ba8-8cc3-666555fb89d6	PIK3CB	ENSP00000289153	intracellular signal transduction	5.30e-61
CervixUteri/Cervix-SCC	1a6ee24e-975c-4ba8-8cc3-666555fb89d6	MAPK7	ENSP00000311005	intracellular signal transduction	5.30e-61
CervixUteri/Cervix-SCC	1a6ee24e-975c-4ba8-8cc3-666555fb89d6	ARHGAP30	ENSP00000356992	intracellular signal transduction	5.30e-61
CervixUteri/Cervix-SCC	1a6ee24e-975c-4ba8-8cc3-666555fb89d6	PRKACB	ENSP00000359719	intracellular signal transduction	5.30e-61
CervixUteri/Cervix-SCC	1a6ee24e-975c-4ba8-8cc3-666555fb89d6	DDB1	ENSP00000301764	protein ubiquitination	8.03e-65
CervixUteri/Cervix-SCC	1a6ee24e-975c-4ba8-8cc3-666555fb89d6	KLHL22	ENSP00000331682	protein ubiquitination	8.03e-65
CervixUteri/Cervix-SCC	1a6ee24e-975c-4ba8-8cc3-666555fb89d6	KLHL2	ENSP00000424198	protein ubiquitination	8.03e-65
CervixUteri/Cervix-SCC	1a6ee24e-975c-4ba8-8cc3-666555fb89d6	PPP2R1A	ENSP00000324804	regulation of protein phosphatase type 2A activity	1.04e-18
CervixUteri/Cervix-SCC	1a6ee24e-975c-4ba8-8cc3-666555fb89d6	PPP2R5D	ENSP00000417963	regulation of protein phosphatase type 2A activity	1.04e-18
CervixUteri/Cervix-SCC	1a6ee24e-975c-4ba8-8cc3-666555fb89d6	ADCY3	ENSP00000260600	adenylate cyclase-modulating G-protein coupled receptor signaling pathway	1.46e-28
CervixUteri/Cervix-SCC	1a6ee24e-975c-4ba8-8cc3-666555fb89d6	RNF185	ENSP00000320508	regulation of transcription from RNA polymerase II promoter in response to hypoxia	2.36e-12
CervixUteri/Cervix-SCC	1a6ee24e-975c-4ba8-8cc3-666555fb89d6	RBCK1	ENSP00000348632	regulation of transcription from RNA polymerase II promoter in response to hypoxia	2.36e-12
CervixUteri/Cervix-SCC	1a6ee24e-975c-4ba8-8cc3-666555fb89d6	MDM2	ENSP00000417281	regulation of transcription from RNA polymerase II promoter in response to hypoxia	2.36e-12
CervixUteri/Cervix-SCC	1a6ee24e-975c-4ba8-8cc3-666555fb89d6	MTA2	ENSP00000278823	protein deacetylation	1.27e-28
CervixUteri/Cervix-SCC	1a6ee24e-975c-4ba8-8cc3-666555fb89d6	AP4B1	ENSP00000256658	post-Golgi vesicle-mediated transport	3.92e-12
CervixUteri/Cervix-SCC	1a6ee24e-975c-4ba8-8cc3-666555fb89d6	PVR	ENSP00000402060	adherens junction organization	4.08e-05
CervixUteri/Cervix-SCC	1a6ee24e-975c-4ba8-8cc3-666555fb89d6	SEC61A1	ENSP00000243253	IRE1-mediated unfolded protein response	1.07e-08
CervixUteri/Cervix-SCC	1a6ee24e-975c-4ba8-8cc3-666555fb89d6	RPLP0	ENSP00000339027	translational termination	3.51e-10
CervixUteri/Cervix-SCC	1a6ee24e-975c-4ba8-8cc3-666555fb89d6	MRPS14	ENSP00000420714	translational termination	8.12e-10
CervixUteri/Cervix-SCC	1a6ee24e-975c-4ba8-8cc3-666555fb89d6	ARCN1	ENSP00000264028	COPI-coated vesicle budding	1.24e-11
CervixUteri/Cervix-SCC	1a6ee24e-975c-4ba8-8cc3-666555fb89d6	RND3	ENSP00000263895	intracellular signal transduction	9.03e-04
CervixUteri/Cervix-SCC	1a6ee24e-975c-4ba8-8cc3-666555fb89d6	ERN1	ENSP00000401445	response to unfolded protein	9.94e-05
CervixUteri/Cervix-SCC	1a6ee24e-975c-4ba8-8cc3-666555fb89d6	CNGB1	ENSP00000251102	regulation of rhodopsin mediated signaling pathway	1.64e-10
CervixUteri/Cervix-SCC	1a6ee24e-975c-4ba8-8cc3-666555fb89d6	CTNNA1	ENSP00000304669	epithelial cell-cell adhesion	2.25e-04
CervixUteri/Cervix-SCC	1a6ee24e-975c-4ba8-8cc3-666555fb89d6	IFT140	ENSP00000406012	intraciliary retrograde transport	9.18e-10
CervixUteri/Cervix-SCC	1a6ee24e-975c-4ba8-8cc3-666555fb89d6	EXOC4	ENSP00000253861	exocytosis	2.68e-05
CervixUteri/Cervix-SCC	1a6ee24e-975c-4ba8-8cc3-666555fb89d6	LTBP4	ENSP00000311905	regulation of transforming growth factor beta receptor signaling pathway	3.73e-04
CervixUteri/Cervix-SCC	1a6ee24e-975c-4ba8-8cc3-666555fb89d6	TNS3	ENSP00000312143	cell migration	9.37e-03
CervixUteri/Cervix-SCC	1a6ee24e-975c-4ba8-8cc3-666555fb89d6	CS	ENSP00000342056	citrate metabolic process	5.12e-05
CervixUteri/Cervix-SCC	1a6ee24e-975c-4ba8-8cc3-666555fb89d6	ASB1	ENSP00000264607	-	-
CervixUteri/Cervix-SCC	1a6ee24e-975c-4ba8-8cc3-666555fb89d6	PFAS	ENSP00000313490	'de novo' IMP biosynthetic process	2.17e-06
CervixUteri/Cervix-SCC	1a6ee24e-975c-4ba8-8cc3-666555fb89d6	WRB	ENSP00000327716	protein insertion into ER membrane	1.12e-06
CervixUteri/Cervix-SCC	1e176d9d-dba9-4d41-946e-05b7f35eba64	ADORA3	ENSP00000358730	G-protein coupled receptor signaling pathway	5.86e-83
CervixUteri/Cervix-SCC	1e176d9d-dba9-4d41-946e-05b7f35eba64	FYN	ENSP00000346671	cell morphogenesis	4.04e-14
CervixUteri/Cervix-SCC	1e176d9d-dba9-4d41-946e-05b7f35eba64	PVR	ENSP00000402060	adherens junction organization	4.08e-05
CervixUteri/Cervix-SCC	1e176d9d-dba9-4d41-946e-05b7f35eba64	RPLP0	ENSP00000339027	translational termination	3.51e-10
CervixUteri/Cervix-SCC	1e176d9d-dba9-4d41-946e-05b7f35eba64	NF1	ENSP00000351015	Ras protein signal transduction	1.67e-08
CervixUteri/Cervix-SCC	1e176d9d-dba9-4d41-946e-05b7f35eba64	BOLA2B	ENSP00000306752	-	-
CervixUteri/Cervix-SCC	1e176d9d-dba9-4d41-946e-05b7f35eba64	LTBP4	ENSP00000311905	regulation of transforming growth factor beta receptor signaling pathway	3.73e-04
CervixUteri/Cervix-SCC	1e7b2ed2-be35-4cce-a613-9c8203c49ebb	MAP2K5	ENSP00000178640	enzyme linked receptor protein signaling pathway	1.10e-124
CervixUteri/Cervix-SCC	1e7b2ed2-be35-4cce-a613-9c8203c49ebb	ITGB4	ENSP00000200181	enzyme linked receptor protein signaling pathway	1.10e-124
CervixUteri/Cervix-SCC	1e7b2ed2-be35-4cce-a613-9c8203c49ebb	MAPK13	ENSP00000211287	enzyme linked receptor protein signaling pathway	1.10e-124
CervixUteri/Cervix-SCC	1e7b2ed2-be35-4cce-a613-9c8203c49ebb	C3	ENSP00000245907	enzyme linked receptor protein signaling pathway	1.10e-124
CervixUteri/Cervix-SCC	1e7b2ed2-be35-4cce-a613-9c8203c49ebb	CUL3	ENSP00000264414	enzyme linked receptor protein signaling pathway	1.10e-124
CervixUteri/Cervix-SCC	1e7b2ed2-be35-4cce-a613-9c8203c49ebb	ITGB7	ENSP00000267082	enzyme linked receptor protein signaling pathway	1.10e-124
CervixUteri/Cervix-SCC	1e7b2ed2-be35-4cce-a613-9c8203c49ebb	MYH10	ENSP00000269243	enzyme linked receptor protein signaling pathway	1.10e-124
CervixUteri/Cervix-SCC	1e7b2ed2-be35-4cce-a613-9c8203c49ebb	MTA2	ENSP00000278823	enzyme linked receptor protein signaling pathway	1.10e-124
CervixUteri/Cervix-SCC	1e7b2ed2-be35-4cce-a613-9c8203c49ebb	USP25	ENSP00000285679	enzyme linked receptor protein signaling pathway	1.10e-124
CervixUteri/Cervix-SCC	1e7b2ed2-be35-4cce-a613-9c8203c49ebb	MYO1E	ENSP00000288235	enzyme linked receptor protein signaling pathway	1.10e-124
CervixUteri/Cervix-SCC	1e7b2ed2-be35-4cce-a613-9c8203c49ebb	PIK3CB	ENSP00000289153	enzyme linked receptor protein signaling pathway	1.10e-124
CervixUteri/Cervix-SCC	1e7b2ed2-be35-4cce-a613-9c8203c49ebb	MAP4K2	ENSP00000294066	enzyme linked receptor protein signaling pathway	1.10e-124
CervixUteri/Cervix-SCC	1e7b2ed2-be35-4cce-a613-9c8203c49ebb	DDB1	ENSP00000301764	enzyme linked receptor protein signaling pathway	1.10e-124
CervixUteri/Cervix-SCC	1e7b2ed2-be35-4cce-a613-9c8203c49ebb	ITGB2	ENSP00000303242	enzyme linked receptor protein signaling pathway	1.10e-124
CervixUteri/Cervix-SCC	1e7b2ed2-be35-4cce-a613-9c8203c49ebb	PRPF8	ENSP00000304350	enzyme linked receptor protein signaling pathway	1.10e-124
CervixUteri/Cervix-SCC	1e7b2ed2-be35-4cce-a613-9c8203c49ebb	ENC1	ENSP00000306356	enzyme linked receptor protein signaling pathway	1.10e-124
CervixUteri/Cervix-SCC	1e7b2ed2-be35-4cce-a613-9c8203c49ebb	MAP3K11	ENSP00000309597	enzyme linked receptor protein signaling pathway	1.10e-124
CervixUteri/Cervix-SCC	1e7b2ed2-be35-4cce-a613-9c8203c49ebb	MAPK7	ENSP00000311005	enzyme linked receptor protein signaling pathway	1.10e-124
CervixUteri/Cervix-SCC	1e7b2ed2-be35-4cce-a613-9c8203c49ebb	TNS3	ENSP00000312143	enzyme linked receptor protein signaling pathway	1.10e-124
CervixUteri/Cervix-SCC	1e7b2ed2-be35-4cce-a613-9c8203c49ebb	LAMA3	ENSP00000324532	enzyme linked receptor protein signaling pathway	1.10e-124
CervixUteri/Cervix-SCC	1e7b2ed2-be35-4cce-a613-9c8203c49ebb	HGS	ENSP00000331201	enzyme linked receptor protein signaling pathway	1.10e-124
CervixUteri/Cervix-SCC	1e7b2ed2-be35-4cce-a613-9c8203c49ebb	KLHL22	ENSP00000331682	enzyme linked receptor protein signaling pathway	1.10e-124
CervixUteri/Cervix-SCC	1e7b2ed2-be35-4cce-a613-9c8203c49ebb	HDAC6	ENSP00000334061	enzyme linked receptor protein signaling pathway	1.10e-124
CervixUteri/Cervix-SCC	1e7b2ed2-be35-4cce-a613-9c8203c49ebb	GRB2	ENSP00000339007	enzyme linked receptor protein signaling pathway	1.10e-124
CervixUteri/Cervix-SCC	1e7b2ed2-be35-4cce-a613-9c8203c49ebb	RBCK1	ENSP00000348632	enzyme linked receptor protein signaling pathway	1.10e-124
CervixUteri/Cervix-SCC	1e7b2ed2-be35-4cce-a613-9c8203c49ebb	UBA3	ENSP00000354340	enzyme linked receptor protein signaling pathway	1.10e-124
CervixUteri/Cervix-SCC	1e7b2ed2-be35-4cce-a613-9c8203c49ebb	GAB2	ENSP00000354952	enzyme linked receptor protein signaling pathway	1.10e-124
CervixUteri/Cervix-SCC	1e7b2ed2-be35-4cce-a613-9c8203c49ebb	KLHL12	ENSP00000356230	enzyme linked receptor protein signaling pathway	1.10e-124
CervixUteri/Cervix-SCC	1e7b2ed2-be35-4cce-a613-9c8203c49ebb	ARHGAP30	ENSP00000356992	enzyme linked receptor protein signaling pathway	1.10e-124
CervixUteri/Cervix-SCC	1e7b2ed2-be35-4cce-a613-9c8203c49ebb	PRKACB	ENSP00000359719	enzyme linked receptor protein signaling pathway	1.10e-124
CervixUteri/Cervix-SCC	1e7b2ed2-be35-4cce-a613-9c8203c49ebb	ARHGAP9	ENSP00000377380	enzyme linked receptor protein signaling pathway	1.10e-124
CervixUteri/Cervix-SCC	1e7b2ed2-be35-4cce-a613-9c8203c49ebb	CAND2	ENSP00000387641	enzyme linked receptor protein signaling pathway	1.10e-124
CervixUteri/Cervix-SCC	1e7b2ed2-be35-4cce-a613-9c8203c49ebb	DGKZ	ENSP00000412178	enzyme linked receptor protein signaling pathway	1.10e-124
CervixUteri/Cervix-SCC	1e7b2ed2-be35-4cce-a613-9c8203c49ebb	TOM1	ENSP00000413697	enzyme linked receptor protein signaling pathway	1.10e-124
CervixUteri/Cervix-SCC	1e7b2ed2-be35-4cce-a613-9c8203c49ebb	CFB	ENSP00000416561	enzyme linked receptor protein signaling pathway	1.10e-124
CervixUteri/Cervix-SCC	1e7b2ed2-be35-4cce-a613-9c8203c49ebb	MDM2	ENSP00000417281	enzyme linked receptor protein signaling pathway	1.10e-124
CervixUteri/Cervix-SCC	1e7b2ed2-be35-4cce-a613-9c8203c49ebb	ADCY3	ENSP00000260600	G-protein coupled receptor signaling pathway	3.55e-160
CervixUteri/Cervix-SCC	1e7b2ed2-be35-4cce-a613-9c8203c49ebb	EDNRA	ENSP00000315011	G-protein coupled receptor signaling pathway	3.55e-160
CervixUteri/Cervix-SCC	1e7b2ed2-be35-4cce-a613-9c8203c49ebb	ADORA3	ENSP00000358730	G-protein coupled receptor signaling pathway	3.55e-160
CervixUteri/Cervix-SCC	1e7b2ed2-be35-4cce-a613-9c8203c49ebb	PPP2R1A	ENSP00000324804	regulation of protein phosphatase type 2A activity	1.04e-18
CervixUteri/Cervix-SCC	1e7b2ed2-be35-4cce-a613-9c8203c49ebb	PPP2R5D	ENSP00000417963	regulation of protein phosphatase type 2A activity	1.04e-18
CervixUteri/Cervix-SCC	1e7b2ed2-be35-4cce-a613-9c8203c49ebb	HSPH1	ENSP00000318687	protein folding	1.59e-26
CervixUteri/Cervix-SCC	1e7b2ed2-be35-4cce-a613-9c8203c49ebb	HSPA1A	ENSP00000364802	protein folding	1.59e-26
CervixUteri/Cervix-SCC	1e7b2ed2-be35-4cce-a613-9c8203c49ebb	CCT8	ENSP00000286788	toxin transport	4.26e-22
CervixUteri/Cervix-SCC	1e7b2ed2-be35-4cce-a613-9c8203c49ebb	CCT3	ENSP00000295688	toxin transport	4.26e-22
CervixUteri/Cervix-SCC	1e7b2ed2-be35-4cce-a613-9c8203c49ebb	ATP1B3	ENSP00000286371	sodium ion export from cell	4.26e-22
CervixUteri/Cervix-SCC	1e7b2ed2-be35-4cce-a613-9c8203c49ebb	ARSA	ENSP00000216124	glycosphingolipid metabolic process	7.56e-29
CervixUteri/Cervix-SCC	1e7b2ed2-be35-4cce-a613-9c8203c49ebb	CSE1L	ENSP00000262982	NLS-bearing protein import into nucleus	2.00e-17
CervixUteri/Cervix-SCC	1e7b2ed2-be35-4cce-a613-9c8203c49ebb	PER2	ENSP00000254657	circadian regulation of gene expression	1.28e-19
CervixUteri/Cervix-SCC	1e7b2ed2-be35-4cce-a613-9c8203c49ebb	ATG4D	ENSP00000311318	nucleophagy	1.06e-24
CervixUteri/Cervix-SCC	1e7b2ed2-be35-4cce-a613-9c8203c49ebb	AP4B1	ENSP00000256658	post-Golgi vesicle-mediated transport	3.92e-12
CervixUteri/Cervix-SCC	1e7b2ed2-be35-4cce-a613-9c8203c49ebb	ATP6V1D	ENSP00000216442	ferric iron transport	2.11e-19
CervixUteri/Cervix-SCC	1e7b2ed2-be35-4cce-a613-9c8203c49ebb	RAB5B	ENSP00000353444	vesicle-mediated transport	5.03e-09
CervixUteri/Cervix-SCC	1e7b2ed2-be35-4cce-a613-9c8203c49ebb	PRMT5	ENSP00000319169	chromatin organization	1.18e-08
CervixUteri/Cervix-SCC	1e7b2ed2-be35-4cce-a613-9c8203c49ebb	AP3D1	ENSP00000344055	anterograde synaptic vesicle transport	5.18e-25
CervixUteri/Cervix-SCC	1e7b2ed2-be35-4cce-a613-9c8203c49ebb	SEC61A1	ENSP00000243253	IRE1-mediated unfolded protein response	1.07e-08
CervixUteri/Cervix-SCC	1e7b2ed2-be35-4cce-a613-9c8203c49ebb	ARCN1	ENSP00000264028	COPI-coated vesicle budding	1.24e-11
CervixUteri/Cervix-SCC	1e7b2ed2-be35-4cce-a613-9c8203c49ebb	MCCC1	ENSP00000265594	biotin metabolic process	1.71e-16
CervixUteri/Cervix-SCC	1e7b2ed2-be35-4cce-a613-9c8203c49ebb	PCCA	ENSP00000365462	biotin metabolic process	1.71e-16
CervixUteri/Cervix-SCC	1e7b2ed2-be35-4cce-a613-9c8203c49ebb	RPLP0	ENSP00000339027	translational termination	3.51e-10
CervixUteri/Cervix-SCC	1e7b2ed2-be35-4cce-a613-9c8203c49ebb	FASN	ENSP00000304592	fatty acid biosynthetic process	5.57e-09
CervixUteri/Cervix-SCC	1e7b2ed2-be35-4cce-a613-9c8203c49ebb	CASP10	ENSP00000286186	activation of cysteine-type endopeptidase activity involved in apoptotic process	1.21e-10
CervixUteri/Cervix-SCC	1e7b2ed2-be35-4cce-a613-9c8203c49ebb	MRPS14	ENSP00000420714	translational termination	8.12e-10
CervixUteri/Cervix-SCC	1e7b2ed2-be35-4cce-a613-9c8203c49ebb	SEPT2	ENSP00000353157	cell division	4.57e-08
CervixUteri/Cervix-SCC	1e7b2ed2-be35-4cce-a613-9c8203c49ebb	SEPT7	ENSP00000381992	cell division	4.57e-08
CervixUteri/Cervix-SCC	1e7b2ed2-be35-4cce-a613-9c8203c49ebb	POLR2B	ENSP00000312735	DNA-templated transcription	2.88e-08
CervixUteri/Cervix-SCC	1e7b2ed2-be35-4cce-a613-9c8203c49ebb	TEAD3	ENSP00000345772	hippo signaling	8.50e-11
CervixUteri/Cervix-SCC	1e7b2ed2-be35-4cce-a613-9c8203c49ebb	SCLY	ENSP00000254663	iron-sulfur cluster assembly	2.54e-05
CervixUteri/Cervix-SCC	1e7b2ed2-be35-4cce-a613-9c8203c49ebb	DDX24	ENSP00000328690	RNA secondary structure unwinding	7.98e-11
CervixUteri/Cervix-SCC	1e7b2ed2-be35-4cce-a613-9c8203c49ebb	RND3	ENSP00000263895	intracellular signal transduction	9.03e-04
CervixUteri/Cervix-SCC	1e7b2ed2-be35-4cce-a613-9c8203c49ebb	CTNNA1	ENSP00000304669	epithelial cell-cell adhesion	2.25e-04
CervixUteri/Cervix-SCC	1e7b2ed2-be35-4cce-a613-9c8203c49ebb	APPL2	ENSP00000258530	Rab protein signal transduction	1.55e-03
CervixUteri/Cervix-SCC	1e7b2ed2-be35-4cce-a613-9c8203c49ebb	CD47	ENSP00000355361	leukocyte migration	1.60e-04
CervixUteri/Cervix-SCC	1e7b2ed2-be35-4cce-a613-9c8203c49ebb	ALDH4A1	ENSP00000290597	glutamate metabolic process	1.17e-12
CervixUteri/Cervix-SCC	1e7b2ed2-be35-4cce-a613-9c8203c49ebb	NARS2	ENSP00000281038	amino acid activation	4.27e-08
CervixUteri/Cervix-SCC	1e7b2ed2-be35-4cce-a613-9c8203c49ebb	EXOC4	ENSP00000253861	exocytosis	2.68e-05
CervixUteri/Cervix-SCC	1e7b2ed2-be35-4cce-a613-9c8203c49ebb	PHF20	ENSP00000363124	histone acetylation	1.61e-06
CervixUteri/Cervix-SCC	1e7b2ed2-be35-4cce-a613-9c8203c49ebb	RNASEH2C	ENSP00000308193	RNA catabolic process	1.38e-05
CervixUteri/Cervix-SCC	1e7b2ed2-be35-4cce-a613-9c8203c49ebb	IFT140	ENSP00000406012	intraciliary retrograde transport	9.18e-10
CervixUteri/Cervix-SCC	1e7b2ed2-be35-4cce-a613-9c8203c49ebb	CLK1	ENSP00000394734	regulation of RNA splicing	1.24e-06
CervixUteri/Cervix-SCC	1e7b2ed2-be35-4cce-a613-9c8203c49ebb	EFTUD1	ENSP00000268206	mature ribosome assembly	4.56e-06
CervixUteri/Cervix-SCC	1e7b2ed2-be35-4cce-a613-9c8203c49ebb	ZBTB17	ENSP00000364895	embryonic morphogenesis	9.05e-04
CervixUteri/Cervix-SCC	1e7b2ed2-be35-4cce-a613-9c8203c49ebb	SKIV2L	ENSP00000364543	-	-
CervixUteri/Cervix-SCC	1e7b2ed2-be35-4cce-a613-9c8203c49ebb	MCU	ENSP00000362144	mitochondrial calcium ion homeostasis	2.38e-06
CervixUteri/Cervix-SCC	1e7b2ed2-be35-4cce-a613-9c8203c49ebb	HEXB	ENSP00000261416	chondroitin sulfate catabolic process	1.18e-05
CervixUteri/Cervix-SCC	1e7b2ed2-be35-4cce-a613-9c8203c49ebb	LRP5	ENSP00000294304	Wnt signaling pathway involved in dorsal/ventral axis specification	1.90e-05
CervixUteri/Cervix-SCC	1e7b2ed2-be35-4cce-a613-9c8203c49ebb	LTBP4	ENSP00000311905	regulation of transforming growth factor beta receptor signaling pathway	3.73e-04
CervixUteri/Cervix-SCC	1e7b2ed2-be35-4cce-a613-9c8203c49ebb	ABCB8	ENSP00000351717	-	-
CervixUteri/Cervix-SCC	1e7b2ed2-be35-4cce-a613-9c8203c49ebb	CS	ENSP00000342056	citrate metabolic process	5.12e-05
CervixUteri/Cervix-SCC	1e7b2ed2-be35-4cce-a613-9c8203c49ebb	GCH1	ENSP00000378890	nitric oxide biosynthetic process	2.30e-05
[truncated: 15,352 more rows]
