# Supplementary material for: Pathogenic impact of transcript isoform switching in 1,209 cancer samples covering 27 cancer types using an isoform-specific interaction network
Source: Sci Rep. 2020 Sep 2;10:14453. doi: 10.1038/s41598-020-71221-5 (PMC7468103; doi:10.1038/s41598-020-71221-5)
Supplement: Supplementary file 7 — Supplementary Table S9. [file 41598_2020_71221_MOESM7_ESM.csv]

#CancerType	ENSG	cMDT	GeneName	Count	Total	Frequency
Prostate/Prost-AdenoCA	ENSG00000198546	ENST00000361518	ZNF511	19	19	1.00
Muscle/Bone-Leiomyo	ENSG00000075415	ENST00000552981	SLC25A3	34	34	1.00
CervixUteri/Cervix-SCC	ENSG00000140511	ENST00000359595	HAPLN3	18	18	1.00
Muscle/Bone-Leiomyo	ENSG00000101294	ENST00000340852	HM13	33	34	0.97
Muscle/Bone-Leiomyo	ENSG00000171992	ENST00000307662	SYNPO	32	34	0.94
CervixUteri/Cervix-SCC	ENSG00000170113	ENST00000337435	NIPA1	17	18	0.94
Uterus/Uterus-AdenoCA	ENSG00000107679	ENST00000433307	PLEKHA1	41	44	0.93
Bladder/Bladder-TCC	ENSG00000119523	ENST00000319033	ALG2	21	23	0.91
Bladder/Bladder-TCC	ENSG00000105426	ENST00000353284	PTPRS	21	23	0.91
Pancreas/Panc-AdenoCA	ENSG00000174194	ENST00000602930	AGAP8	67	75	0.89
Bladder/Bladder-TCC	ENSG00000129757	ENST00000380725	CDKN1C	20	23	0.87
Uterus/Uterus-AdenoCA	ENSG00000120756	ENST00000457734	PLS1	38	44	0.86
Muscle/Bone-Leiomyo	ENSG00000154553	ENST00000284771	PDLIM3	29	34	0.85
Muscle/Bone-Leiomyo	ENSG00000085415	ENST00000262124	SEH1L	29	34	0.85
Prostate/Prost-AdenoCA	ENSG00000072274	ENST00000360110	TFRC	16	19	0.84
Stomach/Stomach-AdenoCA	ENSG00000168994	ENST00000380283	PXDC1	24	29	0.83
Bladder/Bladder-TCC	ENSG00000010327	ENST00000469989	STAB1	19	23	0.83
Muscle/Bone-Leiomyo	ENSG00000126453	ENST00000246785	BCL2L12	28	34	0.82
Muscle/Bone-Leiomyo	ENSG00000067225	ENST00000335181	PKM	28	34	0.82
Pancreas/Panc-AdenoCA	ENSG00000152463	ENST00000429028	OLAH	59	75	0.79
Muscle/Bone-Leiomyo	ENSG00000111667	ENST00000389231	USP5	27	34	0.79
Bladder/Bladder-TCC	ENSG00000162576	ENST00000342753	MXRA8	18	23	0.78
Bladder/Bladder-TCC	ENSG00000066468	ENST00000369061	FGFR2	18	23	0.78
Stomach/Stomach-AdenoCA	ENSG00000131668	ENST00000253968	BARX1	22	29	0.76
Pancreas/Panc-AdenoCA	ENSG00000104177	ENST00000561151	MYEF2	57	75	0.76
Muscle/Bone-Leiomyo	ENSG00000198467	ENST00000329305	TPM2	26	34	0.76
Blood/Lymph-CLL	ENSG00000136003	ENST00000392807	ISCU	52	68	0.76
Pancreas/Panc-AdenoCA	ENSG00000219073	ENST00000374666	CELA3B	56	75	0.75
Muscle/Bone-Leiomyo	ENSG00000131069	ENST00000336325	ACSS2	25	34	0.74
Muscle/Bone-Leiomyo	ENSG00000128591	ENST00000325888	FLNC	25	34	0.74
Pancreas/Panc-AdenoCA	ENSG00000164604	ENST00000424100	GPR85	55	75	0.73
Muscle/Bone-Leiomyo	ENSG00000072195	ENST00000396689	SPEG	24	34	0.71
Muscle/Bone-Leiomyo	ENSG00000067191	ENST00000394303	CACNB1	24	34	0.71
Ovary/Ovary-AdenoCA	ENSG00000234906	ENST00000252490	APOC2	77	110	0.70
Blood/Lymph-CLL	ENSG00000235568	ENST00000355469	NFAM1	47	68	0.69
Prostate/Prost-AdenoCA	ENSG00000106617	ENST00000287878	PRKAG2	13	19	0.68
Ovary/Ovary-AdenoCA	ENSG00000167964	ENST00000210187	RAB26	75	110	0.68
Ovary/Ovary-AdenoCA	ENSG00000154274	ENST00000381980	C4orf19	75	110	0.68
Muscle/Bone-Leiomyo	ENSG00000162614	ENST00000330010	NEXN	23	34	0.68
Pancreas/Panc-AdenoCA	ENSG00000196993	ENST00000357796	NPIPB9	50	75	0.67
CervixUteri/Cervix-SCC	ENSG00000156384	ENST00000369727	SFR1	12	18	0.67
Pancreas/Panc-AdenoCA	ENSG00000168876	ENST00000302755	ANKRD49	49	75	0.65
Blood/Lymph-CLL	ENSG00000131981	ENST00000554715	LGALS3	44	68	0.65
Prostate/Prost-AdenoCA	ENSG00000166037	ENST00000325542	CEP57	12	19	0.63
Pancreas/Panc-AdenoCA	ENSG00000165124	ENST00000374469	SVEP1	47	75	0.63
Ovary/Ovary-AdenoCA	ENSG00000196466	ENST00000430385	ZNF799	69	110	0.63
Muscle/Bone-Leiomyo	ENSG00000243335	ENST00000275532	KCTD7	21	34	0.62
Muscle/Bone-Leiomyo	ENSG00000143164	ENST00000312263	DCAF6	21	34	0.62
Pancreas/Panc-AdenoCA	ENSG00000077585	ENST00000366592	GPR137B	46	75	0.61
CervixUteri/Cervix-SCC	ENSG00000263812	ENST00000582452	LINC00908	11	18	0.61
CervixUteri/Cervix-SCC	ENSG00000197182	ENST00000381051	FLJ27365	11	18	0.61
CervixUteri/Cervix-SCC	ENSG00000163959	ENST00000296327	SLC51A	11	18	0.61
Bladder/Bladder-TCC	ENSG00000171346	ENST00000393976	KRT15	14	23	0.61
Bladder/Bladder-TCC	ENSG00000006744	ENST00000395962	ELAC2	14	23	0.61
Ovary/Ovary-AdenoCA	ENSG00000183248	ENST00000539422	CTD-3193O13.9	66	110	0.60
Uterus/Uterus-AdenoCA	ENSG00000167536	ENST00000426464	DHRS13	26	44	0.59
Pancreas/Panc-AdenoCA	ENSG00000104833	ENST00000594290	TUBB4A	44	75	0.59
Muscle/Bone-Leiomyo	ENSG00000204991	ENST00000378247	SPIRE2	20	34	0.59
Muscle/Bone-Leiomyo	ENSG00000077549	ENST00000401084	CAPZB	20	34	0.59
Uterus/Uterus-AdenoCA	ENSG00000179152	ENST00000383746	TCAIM	25	44	0.57
Bladder/Bladder-TCC	ENSG00000170473	ENST00000398213	WIBG	13	23	0.57
Bladder/Bladder-TCC	ENSG00000135677	ENST00000418919	GNS	13	23	0.57
Ovary/Ovary-AdenoCA	ENSG00000172663	ENST00000308022	TMEM134	62	110	0.56
Blood/Lymph-BNHL	ENSG00000159640	ENST00000290866	ACE	57	103	0.55
Uterus/Uterus-AdenoCA	ENSG00000153904	ENST00000284031	DDAH1	23	44	0.52
Bladder/Bladder-TCC	ENSG00000137745	ENST00000260302	MMP13	12	23	0.52
Kidney/Kidney-ChRCC	ENSG00000196345	ENST00000431636	ZKSCAN7	22	43	0.51
Blood/Lymph-CLL	ENSG00000205581	ENST00000361263	HMGN1	35	68	0.51
Ovary/Ovary-AdenoCA	ENSG00000268790	ENST00000594509	CTC-429P9.4	55	110	0.50
Ovary/Ovary-AdenoCA	ENSG00000065361	ENST00000267101	ERBB3	55	110	0.50
Muscle/Bone-Leiomyo	ENSG00000197226	ENST00000355235	TBC1D9B	17	34	0.50
Muscle/Bone-Leiomyo	ENSG00000151917	ENST00000370746	BEND6	17	34	0.50
Pancreas/Panc-AdenoCA	ENSG00000243335	ENST00000451741	KCTD7	37	75	0.49
Kidney/Kidney-ChRCC	ENSG00000126217	ENST00000375604	MCF2L	21	43	0.49
Stomach/Stomach-AdenoCA	ENSG00000176444	ENST00000368361	CLK2	14	29	0.48
Ovary/Ovary-AdenoCA	ENSG00000196776	ENST00000361309	CD47	53	110	0.48
Bladder/Bladder-TCC	ENSG00000143093	ENST00000369796	STRIP1	11	23	0.48
Prostate/Prost-AdenoCA	ENSG00000160050	ENST00000373602	CCDC28B	9	19	0.47
Ovary/Ovary-AdenoCA	ENSG00000186496	ENST00000589332	ZNF396	52	110	0.47
Muscle/Bone-Leiomyo	ENSG00000182606	ENST00000327628	TRAK1	16	34	0.47
Uterus/Uterus-AdenoCA	ENSG00000049759	ENST00000589054	NEDD4L	20	44	0.45
Thyroid/Thy-AdenoCA	ENSG00000105443	ENST00000391881	CYTH2	21	47	0.45
Pancreas/Panc-AdenoCA	ENSG00000144802	ENST00000483180	NFKBIZ	34	75	0.45
Kidney/Kidney-RCC	ENSG00000162390	ENST00000371316	ACOT11	51	117	0.44
CervixUteri/Cervix-SCC	ENSG00000203995	ENST00000371528	ZYG11A	8	18	0.44
CervixUteri/Cervix-SCC	ENSG00000115310	ENST00000394609	RTN4	8	18	0.44
Blood/Lymph-CLL	ENSG00000100385	ENST00000429622	IL2RB	30	68	0.44
Uterus/Uterus-AdenoCA	ENSG00000008323	ENST00000011684	PLEKHG6	19	44	0.43
Pancreas/Panc-AdenoCA	ENSG00000066382	ENST00000448418	MPPED2	32	75	0.43
Ovary/Ovary-AdenoCA	ENSG00000254685	ENST00000370898	FPGT	47	110	0.43
Bladder/Bladder-TCC	ENSG00000198492	ENST00000541996	YTHDF2	10	23	0.43
Bladder/Bladder-TCC	ENSG00000198064	ENST00000543463	RP11-347C12.1	10	23	0.43
Bladder/Bladder-TCC	ENSG00000181625	ENST00000351581	SLX1B	10	23	0.43
Bladder/Bladder-TCC	ENSG00000133872	ENST00000518174	TMEM66	10	23	0.43
Bladder/Bladder-TCC	ENSG00000131504	ENST00000448451	DIAPH1	10	23	0.43
Prostate/Prost-AdenoCA	ENSG00000187098	ENST00000352241	MITF	8	19	0.42
Kidney/Kidney-ChRCC	ENSG00000198542	ENST00000490242	ITGBL1	18	43	0.42
Uterus/Uterus-AdenoCA	ENSG00000022267	ENST00000539015	FHL1	18	44	0.41
Stomach/Stomach-AdenoCA	ENSG00000141664	ENST00000269499	ZCCHC2	12	29	0.41
Pancreas/Panc-AdenoCA	ENSG00000198753	ENST00000361971	PLXNB3	31	75	0.41
Pancreas/Panc-AdenoCA	ENSG00000165046	ENST00000519476	LETM2	31	75	0.41
Pancreas/Panc-AdenoCA	ENSG00000073536	ENST00000586869	NLE1	31	75	0.41
CervixUteri/Cervix-SCC	ENSG00000241360	ENST00000403251	PDXP	7	18	0.39
CervixUteri/Cervix-SCC	ENSG00000134330	ENST00000470914	IAH1	7	18	0.39
CervixUteri/Cervix-SCC	ENSG00000064270	ENST00000262429	ATP2C2	7	18	0.39
Brain/CNS-Oligo	ENSG00000151575	ENST00000537232	TEX9	7	18	0.39
Brain/CNS-Oligo	ENSG00000061938	ENST00000428187	TNK2	7	18	0.39
Bladder/Bladder-TCC	ENSG00000213079	ENST00000367186	SCAF8	9	23	0.39
Bladder/Bladder-TCC	ENSG00000198839	ENST00000361946	ZNF277	9	23	0.39
Bladder/Bladder-TCC	ENSG00000196305	ENST00000447699	IARS	9	23	0.39
Bladder/Bladder-TCC	ENSG00000127084	ENST00000375482	FGD3	9	23	0.39
Stomach/Stomach-AdenoCA	ENSG00000127831	ENST00000392114	VIL1	11	29	0.38
Muscle/Bone-Leiomyo	ENSG00000180398	ENST00000319466	MCFD2	13	34	0.38
Muscle/Bone-Leiomyo	ENSG00000138459	ENST00000261034	SLC35A5	13	34	0.38
Blood/Lymph-CLL	ENSG00000198561	ENST00000531007	CTNND1	26	68	0.38
Prostate/Prost-AdenoCA	ENSG00000167699	ENST00000301329	GLOD4	7	19	0.37
Prostate/Prost-AdenoCA	ENSG00000108984	ENST00000589647	MAP2K6	7	19	0.37
Pancreas/Panc-AdenoCA	ENSG00000175920	ENST00000507039	DOK7	28	75	0.37
Pancreas/Panc-AdenoCA	ENSG00000109670	ENST00000604872	FBXW7	28	75	0.37
Uterus/Uterus-AdenoCA	ENSG00000176153	ENST00000389614	GPX2	16	44	0.36
Uterus/Uterus-AdenoCA	ENSG00000092068	ENST00000339733	SLC7A8	16	44	0.36
Pancreas/Panc-AdenoCA	ENSG00000177951	ENST00000410108	BET1L	27	75	0.36
Pancreas/Panc-AdenoCA	ENSG00000164542	ENST00000317020	KIAA0895	27	75	0.36
Brain/CNS-GBM	ENSG00000119004	ENST00000356079	CYP20A1	10	28	0.36
Muscle/Bone-Leiomyo	ENSG00000196296	ENST00000563975	ATP2A1	12	34	0.35
Muscle/Bone-Leiomyo	ENSG00000187764	ENST00000438547	SEMA4D	12	34	0.35
Muscle/Bone-Leiomyo	ENSG00000137343	ENST00000376485	ATAT1	12	34	0.35
Muscle/Bone-Leiomyo	ENSG00000125637	ENST00000245796	PSD4	12	34	0.35
Muscle/Bone-Leiomyo	ENSG00000102225	ENST00000276052	CDK16	12	34	0.35
Muscle/Bone-Leiomyo	ENSG00000092529	ENST00000397200	CAPN3	12	34	0.35
Kidney/Kidney-RCC	ENSG00000006634	ENST00000265728	DBF4	41	117	0.35
Kidney/Kidney-ChRCC	ENSG00000174527	ENST00000310903	MYO1H	15	43	0.35
Bladder/Bladder-TCC	ENSG00000152558	ENST00000361236	TMEM123	8	23	0.35
Bladder/Bladder-TCC	ENSG00000138439	ENST00000392238	FAM117B	8	23	0.35
Bladder/Bladder-TCC	ENSG00000136295	ENST00000403167	TTYH3	8	23	0.35
Bladder/Bladder-TCC	ENSG00000130726	ENST00000597136	TRIM28	8	23	0.35
Bladder/Bladder-TCC	ENSG00000117411	ENST00000434555	B4GALT2	8	23	0.35
Uterus/Uterus-AdenoCA	ENSG00000135597	ENST00000478483	REPS1	15	44	0.34
Ovary/Ovary-AdenoCA	ENSG00000184792	ENST00000332585	OSBP2	37	110	0.34
Ovary/Ovary-AdenoCA	ENSG00000154359	ENST00000398246	LONRF1	37	110	0.34
Ovary/Ovary-AdenoCA	ENSG00000013297	ENST00000486975	CLDN11	37	110	0.34
Ovary/Ovary-AdenoCA	ENSG00000122912	ENST00000539557	SLC25A16	36	110	0.33
CervixUteri/Cervix-SCC	ENSG00000186818	ENST00000430952	LILRB4	6	18	0.33
CervixUteri/Cervix-SCC	ENSG00000116903	ENST00000366645	EXOC8	6	18	0.33
CervixUteri/Cervix-SCC	ENSG00000075790	ENST00000491150	BCAP29	6	18	0.33
Brain/CNS-Oligo	ENSG00000100678	ENST00000356921	SLC8A3	6	18	0.33
Uterus/Uterus-AdenoCA	ENSG00000104884	ENST00000391945	ERCC2	14	44	0.32
Uterus/Uterus-AdenoCA	ENSG00000071794	ENST00000465259	HLTF	14	44	0.32
Prostate/Prost-AdenoCA	ENSG00000204514	ENST00000596604	ZNF814	6	19	0.32
Prostate/Prost-AdenoCA	ENSG00000171469	ENST00000302851	ZNF561	6	19	0.32
Prostate/Prost-AdenoCA	ENSG00000157426	ENST00000205214	AASDH	6	19	0.32
Muscle/Bone-Leiomyo	ENSG00000170049	ENST00000303790	KCNAB3	11	34	0.32
Pancreas/Panc-AdenoCA	ENSG00000187555	ENST00000381886	USP7	23	75	0.31
Pancreas/Panc-AdenoCA	ENSG00000186275	ENST00000447862	NBPF12	23	75	0.31
Pancreas/Panc-AdenoCA	ENSG00000163904	ENST00000545472	SENP2	23	75	0.31
Pancreas/Panc-AdenoCA	ENSG00000144407	ENST00000419079	PTH2R	23	75	0.31
Kidney/Kidney-RCC	ENSG00000100075	ENST00000451283	SLC25A1	36	117	0.31
Kidney/Kidney-ChRCC	ENSG00000114279	ENST00000454309	FGF12	13	43	0.30
Bladder/Bladder-TCC	ENSG00000167895	ENST00000589691	TMC8	7	23	0.30
Bladder/Bladder-TCC	ENSG00000167535	ENST00000547230	CACNB3	7	23	0.30
Bladder/Bladder-TCC	ENSG00000163625	ENST00000322366	WDFY3	7	23	0.30
Bladder/Bladder-TCC	ENSG00000120708	ENST00000508076	TGFBI	7	23	0.30
Bladder/Bladder-TCC	ENSG00000104549	ENST00000523430	SQLE	7	23	0.30
Bladder/Bladder-TCC	ENSG00000103549	ENST00000602784	RNF40	7	23	0.30
Bladder/Bladder-TCC	ENSG00000063978	ENST00000541204	RNF4	7	23	0.30
Ovary/Ovary-AdenoCA	ENSG00000205021	ENST00000422211	CCL3L1	32	110	0.29
Muscle/Bone-Leiomyo	ENSG00000105519	ENST00000222125	CAPS	10	34	0.29
Muscle/Bone-Leiomyo	ENSG00000089597	ENST00000532402	GANAB	10	34	0.29
Blood/Lymph-CLL	ENSG00000077721	ENST00000371569	UBE2A	20	68	0.29
Stomach/Stomach-AdenoCA	ENSG00000182985	ENST00000452722	CADM1	8	29	0.28
Stomach/Stomach-AdenoCA	ENSG00000140332	ENST00000557997	TLE3	8	29	0.28
Pancreas/Panc-AdenoCA	ENSG00000175868	ENST00000533448	CALCB	21	75	0.28
Pancreas/Panc-AdenoCA	ENSG00000150672	ENST00000376104	DLG2	21	75	0.28
Pancreas/Panc-AdenoCA	ENSG00000132680	ENST00000368321	KIAA0907	21	75	0.28
Pancreas/Panc-AdenoCA	ENSG00000128510	ENST00000445470	CPA4	21	75	0.28
Kidney/Kidney-ChRCC	ENSG00000205336	ENST00000567835	GPR56	12	43	0.28
CervixUteri/Cervix-SCC	ENSG00000233024	ENST00000545114	NPIPA7	5	18	0.28
Brain/CNS-Oligo	ENSG00000133083	ENST00000379892	DCLK1	5	18	0.28
Blood/Lymph-CLL	ENSG00000197448	ENST00000479303	GSTK1	19	68	0.28
Blood/Lymph-CLL	ENSG00000178127	ENST00000400033	NDUFV2	19	68	0.28
Uterus/Uterus-AdenoCA	ENSG00000133619	ENST00000485033	KRBA1	12	44	0.27
Uterus/Uterus-AdenoCA	ENSG00000111412	ENST00000547606	C12orf49	12	44	0.27
Uterus/Uterus-AdenoCA	ENSG00000003249	ENST00000002501	DBNDD1	12	44	0.27
Pancreas/Panc-AdenoCA	ENSG00000167614	ENST00000472198	TTYH1	20	75	0.27
Pancreas/Panc-AdenoCA	ENSG00000154358	ENST00000366706	OBSCN	20	75	0.27
Pancreas/Panc-AdenoCA	ENSG00000127603	ENST00000361689	MACF1	20	75	0.27
Colon/ColoRect-AdenoCA	ENSG00000142185	ENST00000300481	TRPM2	14	51	0.27
Ovary/Ovary-AdenoCA	ENSG00000136490	ENST00000583211	LIMD2	29	110	0.26
Muscle/Bone-Leiomyo	ENSG00000185482	ENST00000554578	STAC3	9	34	0.26
Kidney/Kidney-RCC	ENSG00000124313	ENST00000375368	IQSEC2	30	117	0.26
Kidney/Kidney-ChRCC	ENSG00000267270	ENST00000589574	AC139100.2	11	43	0.26
Bladder/Bladder-TCC	ENSG00000172046	ENST00000398896	USP19	6	23	0.26
Bladder/Bladder-TCC	ENSG00000166037	ENST00000541150	CEP57	6	23	0.26
Bladder/Bladder-TCC	ENSG00000159461	ENST00000492830	AMFR	6	23	0.26
Bladder/Bladder-TCC	ENSG00000126107	ENST00000372168	HECTD3	6	23	0.26
Bladder/Bladder-TCC	ENSG00000125505	ENST00000437868	MBOAT7	6	23	0.26
Bladder/Bladder-TCC	ENSG00000112561	ENST00000406563	TFEB	6	23	0.26
Bladder/Bladder-TCC	ENSG00000110330	ENST00000532672	BIRC2	6	23	0.26
Bladder/Bladder-TCC	ENSG00000107104	ENST00000382289	KANK1	6	23	0.26
Bladder/Bladder-TCC	ENSG00000106123	ENST00000411471	EPHB6	6	23	0.26
Bladder/Bladder-TCC	ENSG00000099998	ENST00000425408	GGT5	6	23	0.26
Bladder/Bladder-TCC	ENSG00000075292	ENST00000409407	ZNF638	6	23	0.26
Pancreas/Panc-AdenoCA	ENSG00000142494	ENST00000270570	SLC47A1	19	75	0.25
Pancreas/Panc-AdenoCA	ENSG00000137843	ENST00000558878	PAK6	19	75	0.25
Ovary/Ovary-AdenoCA	ENSG00000141198	ENST00000536554	TOM1L1	27	110	0.25
Colon/ColoRect-AdenoCA	ENSG00000235162	ENST00000552457	C12orf75	13	51	0.25
Colon/ColoRect-AdenoCA	ENSG00000119242	ENST00000545891	CCDC92	13	51	0.25
Brain/CNS-GBM	ENSG00000164402	ENST00000448933	SEPT8	7	28	0.25
Brain/CNS-GBM	ENSG00000123560	ENST00000361621	PLP1	7	28	0.25
Brain/CNS-GBM	ENSG00000066923	ENST00000317296	STAG3	7	28	0.25
Pancreas/Panc-AdenoCA	ENSG00000090061	ENST00000557441	CCNK	18	75	0.24
Ovary/Ovary-AdenoCA	ENSG00000154978	ENST00000285279	VOPP1	26	110	0.24
Muscle/Bone-Leiomyo	ENSG00000165995	ENST00000324631	CACNB2	8	34	0.24
Muscle/Bone-Leiomyo	ENSG00000118004	ENST00000349077	COLEC11	8	34	0.24
Muscle/Bone-Leiomyo	ENSG00000070756	ENST00000520868	PABPC1	8	34	0.24
Blood/Lymph-CLL	ENSG00000141526	ENST00000583025	SLC16A3	16	68	0.24
Uterus/Uterus-AdenoCA	ENSG00000181577	ENST00000336600	C6orf223	10	44	0.23
Uterus/Uterus-AdenoCA	ENSG00000115084	ENST00000420066	SLC35F5	10	44	0.23
Uterus/Uterus-AdenoCA	ENSG00000100926	ENST00000529332	TM9SF1	10	44	0.23
Pancreas/Panc-AdenoCA	ENSG00000197013	ENST00000594385	ZNF429	17	75	0.23
Pancreas/Panc-AdenoCA	ENSG00000149527	ENST00000609981	PLCH2	17	75	0.23
Ovary/Ovary-AdenoCA	ENSG00000067836	ENST00000322048	ROGDI	25	110	0.23
Ovary/Ovary-AdenoCA	ENSG00000109670	ENST00000281708	FBXW7	24	110	0.22
Liver/Liver-HCC	ENSG00000082014	ENST00000356800	SMARCD3	22	100	0.22
Liver/Biliary-AdenoCA	ENSG00000158427	ENST00000569577	TMSB15B	4	18	0.22
Liver/Biliary-AdenoCA	ENSG00000141391	ENST00000587735	SLMO1	4	18	0.22
CervixUteri/Cervix-SCC	ENSG00000205436	ENST00000560304	EXOC3L4	4	18	0.22
CervixUteri/Cervix-SCC	ENSG00000139197	ENST00000266564	PEX5	4	18	0.22
CervixUteri/Cervix-SCC	ENSG00000087206	ENST00000509236	UIMC1	4	18	0.22
CervixUteri/Cervix-SCC	ENSG00000068078	ENST00000352904	FGFR3	4	18	0.22
CervixUteri/Cervix-SCC	ENSG00000013441	ENST00000409769	CLK1	4	18	0.22
Breast/Breast-AdenoCA	ENSG00000184343	ENST00000370101	SRPK3	19	85	0.22
Brain/CNS-Oligo	ENSG00000250588	ENST00000476809	IQCJ-SCHIP1	4	18	0.22
Brain/CNS-Oligo	ENSG00000250588	ENST00000337808	IQCJ-SCHIP1	4	18	0.22
Brain/CNS-Oligo	ENSG00000127980	ENST00000248633	PEX1	4	18	0.22
Blood/Lymph-CLL	ENSG00000087266	ENST00000503393	SH3BP2	15	68	0.22
Bladder/Bladder-TCC	ENSG00000196562	ENST00000495544	SULF2	5	23	0.22
Bladder/Bladder-TCC	ENSG00000166881	ENST00000379391	TMEM194A	5	23	0.22
Bladder/Bladder-TCC	ENSG00000165195	ENST00000542278	PIGA	5	23	0.22
Bladder/Bladder-TCC	ENSG00000164068	ENST00000433785	RNF123	5	23	0.22
Bladder/Bladder-TCC	ENSG00000163755	ENST00000460822	HPS3	5	23	0.22
Bladder/Bladder-TCC	ENSG00000163694	ENST00000381795	RBM47	5	23	0.22
Bladder/Bladder-TCC	ENSG00000140367	ENST00000426727	UBE2Q2	5	23	0.22
Bladder/Bladder-TCC	ENSG00000140326	ENST00000562465	CDAN1	5	23	0.22
Bladder/Bladder-TCC	ENSG00000136280	ENST00000541586	CCM2	5	23	0.22
Bladder/Bladder-TCC	ENSG00000136108	ENST00000378037	CKAP2	5	23	0.22
Bladder/Bladder-TCC	ENSG00000132305	ENST00000419070	IMMT	5	23	0.22
Bladder/Bladder-TCC	ENSG00000123505	ENST00000368876	AMD1	5	23	0.22
Bladder/Bladder-TCC	ENSG00000122203	ENST00000393725	KIAA1191	5	23	0.22
Bladder/Bladder-TCC	ENSG00000104081	ENST00000220446	BMF	5	23	0.22
Bladder/Bladder-TCC	ENSG00000103855	ENST00000559073	CD276	5	23	0.22
Bladder/Bladder-TCC	ENSG00000081014	ENST00000560508	AP4E1	5	23	0.22
Bladder/Bladder-TCC	ENSG00000070269	ENST00000556422	TMEM260	5	23	0.22
Bladder/Bladder-TCC	ENSG00000052126	ENST00000538972	PLEKHA5	5	23	0.22
Stomach/Stomach-AdenoCA	ENSG00000189337	ENST00000361144	KAZN	6	29	0.21
Stomach/Stomach-AdenoCA	ENSG00000158623	ENST00000330992	COPG2	6	29	0.21
Prostate/Prost-AdenoCA	ENSG00000156096	ENST00000305107	UGT2B4	4	19	0.21
Prostate/Prost-AdenoCA	ENSG00000140262	ENST00000333725	TCF12	4	19	0.21
Prostate/Prost-AdenoCA	ENSG00000136478	ENST00000584379	TEX2	4	19	0.21
Prostate/Prost-AdenoCA	ENSG00000049883	ENST00000380639	PTCD2	4	19	0.21
Pancreas/Panc-AdenoCA	ENSG00000186153	ENST00000408984	WWOX	16	75	0.21
Pancreas/Panc-AdenoCA	ENSG00000185088	ENST00000462430	RPS27L	16	75	0.21
Pancreas/Panc-AdenoCA	ENSG00000170927	ENST00000340994	PKHD1	16	75	0.21
Pancreas/Panc-AdenoCA	ENSG00000134258	ENST00000359008	VTCN1	16	75	0.21
Pancreas/Panc-AdenoCA	ENSG00000118997	ENST00000312428	DNAH7	16	75	0.21
Pancreas/Panc-AdenoCA	ENSG00000100626	ENST00000553471	GALNT16	16	75	0.21
Pancreas/Panc-AdenoCA	ENSG00000100503	ENST00000245441	NIN	16	75	0.21
Pancreas/Panc-AdenoCA	ENSG00000065621	ENST00000369707	GSTO2	16	75	0.21
Muscle/Bone-Leiomyo	ENSG00000182606	ENST00000396175	TRAK1	7	34	0.21
Muscle/Bone-Leiomyo	ENSG00000150401	ENST00000375403	DCUN1D2	7	34	0.21
Muscle/Bone-Leiomyo	ENSG00000140859	ENST00000465878	KIFC3	7	34	0.21
Kidney/Kidney-RCC	ENSG00000184908	ENST00000375667	CLCNKB	24	117	0.21
Kidney/Kidney-ChRCC	ENSG00000168878	ENST00000409383	SFTPB	9	43	0.21
Brain/CNS-GBM	ENSG00000126106	ENST00000372235	TMEM53	6	28	0.21
Blood/Lymph-CLL	ENSG00000173638	ENST00000417954	SLC19A1	14	68	0.21
Blood/Lymph-CLL	ENSG00000102804	ENST00000458659	TSC22D1	14	68	0.21
Pancreas/Panc-AdenoCA	ENSG00000206127	ENST00000562377	GOLGA8O	15	75	0.20
Pancreas/Panc-AdenoCA	ENSG00000172554	ENST00000452177	SNTG2	15	75	0.20
Pancreas/Panc-AdenoCA	ENSG00000138376	ENST00000455743	BARD1	15	75	0.20
Pancreas/Panc-AdenoCA	ENSG00000132938	ENST00000431530	MTUS2	15	75	0.20
Pancreas/Panc-AdenoCA	ENSG00000086205	ENST00000256999	FOLH1	15	75	0.20
Ovary/Ovary-AdenoCA	ENSG00000241697	ENST00000374879	TMEFF1	22	110	0.20
Ovary/Ovary-AdenoCA	ENSG00000184408	ENST00000425288	KCND2	22	110	0.20
Ovary/Ovary-AdenoCA	ENSG00000114346	ENST00000437296	ECT2	22	110	0.20
Kidney/Kidney-RCC	ENSG00000229809	ENST00000566632	ZNF688	23	117	0.20
Colon/ColoRect-AdenoCA	ENSG00000104432	ENST00000379113	IL7	10	51	0.20
Skin/Skin-Melanoma	ENSG00000161642	ENST00000394313	ZNF385A	7	36	0.19
Pancreas/Panc-AdenoCA	ENSG00000180263	ENST00000549499	FGD6	14	75	0.19
Pancreas/Panc-AdenoCA	ENSG00000172264	ENST00000402914	MACROD2	14	75	0.19
Kidney/Kidney-RCC	ENSG00000120616	ENST00000375110	EPC1	22	117	0.19
Kidney/Kidney-ChRCC	ENSG00000128655	ENST00000433879	PDE11A	8	43	0.19
Blood/Lymph-CLL	ENSG00000172586	ENST00000372837	CHCHD1	13	68	0.19
Blood/Lymph-CLL	ENSG00000138434	ENST00000440623	SSFA2	13	68	0.19
Uterus/Uterus-AdenoCA	ENSG00000243566	ENST00000443097	UPK3B	8	44	0.18
Uterus/Uterus-AdenoCA	ENSG00000198513	ENST00000556067	ATL1	8	44	0.18
Uterus/Uterus-AdenoCA	ENSG00000181827	ENST00000559447	RFX7	8	44	0.18
Uterus/Uterus-AdenoCA	ENSG00000153827	ENST00000418123	TRIP12	8	44	0.18
Uterus/Uterus-AdenoCA	ENSG00000109118	ENST00000589176	PHF12	8	44	0.18
Muscle/Bone-Leiomyo	ENSG00000260916	ENST00000568808	CCPG1	6	34	0.18
Muscle/Bone-Leiomyo	ENSG00000180900	ENST00000526832	SCRIB	6	34	0.18
Muscle/Bone-Leiomyo	ENSG00000170417	ENST00000409528	TMEM182	6	34	0.18
Muscle/Bone-Leiomyo	ENSG00000166734	ENST00000360824	CASC4	6	34	0.18
Muscle/Bone-Leiomyo	ENSG00000165629	ENST00000356708	ATP5C1	6	34	0.18
Muscle/Bone-Leiomyo	ENSG00000143318	ENST00000368079	CASQ1	6	34	0.18
Muscle/Bone-Leiomyo	ENSG00000112319	ENST00000355167	EYA4	6	34	0.18
Brain/CNS-GBM	ENSG00000095713	ENST00000370597	CRTAC1	5	28	0.18
Blood/Lymph-CLL	ENSG00000149196	ENST00000533986	C11orf73	12	68	0.18
Blood/Lymph-CLL	ENSG00000133835	ENST00000510025	HSD17B4	12	68	0.18
Stomach/Stomach-AdenoCA	ENSG00000129933	ENST00000392313	MAU2	5	29	0.17
Stomach/Stomach-AdenoCA	ENSG00000100664	ENST00000558265	EIF5	5	29	0.17
Skin/Skin-Melanoma	ENSG00000136205	ENST00000355730	TNS3	6	36	0.17
Skin/Skin-Melanoma	ENSG00000002822	ENST00000437877	MAD1L1	6	36	0.17
Pancreas/Panc-AdenoCA	ENSG00000077616	ENST00000375944	NAALAD2	13	75	0.17
Pancreas/Panc-AdenoCA	ENSG00000033867	ENST00000455077	SLC4A7	13	75	0.17
Ovary/Ovary-AdenoCA	ENSG00000166451	ENST00000299572	CENPN	19	110	0.17
Ovary/Ovary-AdenoCA	ENSG00000160999	ENST00000432527	SH2B2	19	110	0.17
Ovary/Ovary-AdenoCA	ENSG00000117620	ENST00000427993	SLC35A3	19	110	0.17
Lung/Lung-SCC	ENSG00000105143	ENST00000221742	SLC1A6	8	47	0.17
Liver/Liver-HCC	ENSG00000171345	ENST00000593096	KRT19	17	100	0.17
Kidney/Kidney-RCC	ENSG00000109320	ENST00000505458	NFKB1	20	117	0.17
CervixUteri/Cervix-SCC	ENSG00000185798	ENST00000429115	WDR53	3	18	0.17
CervixUteri/Cervix-SCC	ENSG00000162923	ENST00000486652	WDR26	3	18	0.17
CervixUteri/Cervix-SCC	ENSG00000145990	ENST00000379284	GFOD1	3	18	0.17
CervixUteri/Cervix-SCC	ENSG00000142945	ENST00000372218	KIF2C	3	18	0.17
CervixUteri/Cervix-SCC	ENSG00000139970	ENST00000395090	RTN1	3	18	0.17
CervixUteri/Cervix-SCC	ENSG00000135424	ENST00000554327	ITGA7	3	18	0.17
CervixUteri/Cervix-SCC	ENSG00000101082	ENST00000262866	SLA2	3	18	0.17
CervixUteri/Cervix-SCC	ENSG00000100109	ENST00000407148	TFIP11	3	18	0.17
CervixUteri/Cervix-SCC	ENSG00000100024	ENST00000326010	UPB1	3	18	0.17
CervixUteri/Cervix-SCC	ENSG00000032742	ENST00000537103	IFT88	3	18	0.17
CervixUteri/Cervix-SCC	ENSG00000003096	ENST00000539496	KLHL13	3	18	0.17
Breast/Breast-LobularCA	ENSG00000198000	ENST00000542053	NOL8	1	6	0.17
Breast/Breast-LobularCA	ENSG00000197757	ENST00000504315	HOXC6	1	6	0.17
Breast/Breast-LobularCA	ENSG00000130595	ENST00000397304	TNNT3	1	6	0.17
Breast/Breast-LobularCA	ENSG00000119888	ENST00000405271	EPCAM	1	6	0.17
Breast/Breast-LobularCA	ENSG00000089169	ENST00000420983	RPH3A	1	6	0.17
Brain/CNS-Oligo	ENSG00000126214	ENST00000445352	KLC1	3	18	0.17
Blood/Lymph-BNHL	ENSG00000100767	ENST00000427855	PAPLN	17	103	0.17
Bladder/Bladder-TCC	ENSG00000167394	ENST00000426488	ZNF668	4	23	0.17
Bladder/Bladder-TCC	ENSG00000164830	ENST00000449762	OXR1	4	23	0.17
Bladder/Bladder-TCC	ENSG00000162909	ENST00000433674	CAPN2	4	23	0.17
Bladder/Bladder-TCC	ENSG00000156136	ENST00000504952	DCK	4	23	0.17
Bladder/Bladder-TCC	ENSG00000155984	ENST00000513505	TMEM185A	4	23	0.17
Bladder/Bladder-TCC	ENSG00000151413	ENST00000536705	NUBPL	4	23	0.17
Bladder/Bladder-TCC	ENSG00000149328	ENST00000525089	GLB1L2	4	23	0.17
Bladder/Bladder-TCC	ENSG00000149262	ENST00000535943	INTS4	4	23	0.17
Bladder/Bladder-TCC	ENSG00000139793	ENST00000345429	MBNL2	4	23	0.17
Bladder/Bladder-TCC	ENSG00000139625	ENST00000267079	MAP3K12	4	23	0.17
Bladder/Bladder-TCC	ENSG00000139370	ENST00000376744	SLC15A4	4	23	0.17
Bladder/Bladder-TCC	ENSG00000136153	ENST00000321797	LMO7	4	23	0.17
Bladder/Bladder-TCC	ENSG00000115657	ENST00000443805	ABCB6	4	23	0.17
Bladder/Bladder-TCC	ENSG00000106799	ENST00000374990	TGFBR1	4	23	0.17
Bladder/Bladder-TCC	ENSG00000096717	ENST00000406900	SIRT1	4	23	0.17
Bladder/Bladder-TCC	ENSG00000092108	ENST00000554437	SCFD1	4	23	0.17
Bladder/Bladder-TCC	ENSG00000088280	ENST00000495646	ASAP3	4	23	0.17
Uterus/Uterus-AdenoCA	ENSG00000075073	ENST00000373307	TACR2	7	44	0.16
Prostate/Prost-AdenoCA	ENSG00000186868	ENST00000340799	MAPT	3	19	0.16
Prostate/Prost-AdenoCA	ENSG00000104413	ENST00000358397	ESRP1	3	19	0.16
Prostate/Prost-AdenoCA	ENSG00000081803	ENST00000412584	CADPS2	3	19	0.16
Prostate/Prost-AdenoCA	ENSG00000074266	ENST00000351625	EED	3	19	0.16
Pancreas/Panc-AdenoCA	ENSG00000221955	ENST00000430155	SLC12A8	12	75	0.16
Pancreas/Panc-AdenoCA	ENSG00000156218	ENST00000567476	ADAMTSL3	12	75	0.16
Pancreas/Panc-AdenoCA	ENSG00000139055	ENST00000540097	ERP27	12	75	0.16
Pancreas/Panc-AdenoCA	ENSG00000093072	ENST00000399837	CECR1	12	75	0.16
Ovary/Ovary-AdenoCA	ENSG00000115525	ENST00000377332	ST3GAL5	18	110	0.16
Liver/Liver-HCC	ENSG00000237765	ENST00000503617	FAM200B	16	100	0.16
Kidney/Kidney-ChRCC	ENSG00000177103	ENST00000525836	DSCAML1	7	43	0.16
Kidney/Kidney-ChRCC	ENSG00000168394	ENST00000354258	TAP1	7	43	0.16
Colon/ColoRect-AdenoCA	ENSG00000178462	ENST00000479328	TUBAL3	8	51	0.16
Colon/ColoRect-AdenoCA	ENSG00000108064	ENST00000373895	TFAM	8	51	0.16
Blood/Lymph-CLL	ENSG00000213658	ENST00000395461	LAT	11	68	0.16
Blood/Lymph-CLL	ENSG00000161010	ENST00000518219	C5orf45	11	68	0.16
Thyroid/Thy-AdenoCA	ENSG00000100629	ENST00000281129	CEP128	7	47	0.15
Pancreas/Panc-AdenoCA	ENSG00000175575	ENST00000544552	PAAF1	11	75	0.15
Pancreas/Panc-AdenoCA	ENSG00000132334	ENST00000419012	PTPRE	11	75	0.15
Pancreas/Panc-AdenoCA	ENSG00000132330	ENST00000373332	SCLY	11	75	0.15
Pancreas/Panc-AdenoCA	ENSG00000115468	ENST00000410095	EFHD1	11	75	0.15
Pancreas/Panc-AdenoCA	ENSG00000107736	ENST00000398809	CDH23	11	75	0.15
Ovary/Ovary-AdenoCA	ENSG00000185515	ENST00000369459	BRCC3	17	110	0.15
Ovary/Ovary-AdenoCA	ENSG00000106018	ENST00000377633	VIPR2	16	110	0.15
Ovary/Ovary-AdenoCA	ENSG00000047932	ENST00000368498	GOPC	16	110	0.15
Muscle/Bone-Leiomyo	ENSG00000251247	ENST00000589046	ZNF345	5	34	0.15
Muscle/Bone-Leiomyo	ENSG00000174437	ENST00000395494	ATP2A2	5	34	0.15
Muscle/Bone-Leiomyo	ENSG00000149929	ENST00000564026	HIRIP3	5	34	0.15
Muscle/Bone-Leiomyo	ENSG00000145216	ENST00000514543	FIP1L1	5	34	0.15
Muscle/Bone-Leiomyo	ENSG00000143774	ENST00000391865	GUK1	5	34	0.15
Muscle/Bone-Leiomyo	ENSG00000105993	ENST00000429029	DNAJB6	5	34	0.15
Muscle/Bone-Leiomyo	ENSG00000100321	ENST00000328933	SYNGR1	5	34	0.15
Muscle/Bone-Leiomyo	ENSG00000070610	ENST00000378088	GBA2	5	34	0.15
Muscle/Bone-Leiomyo	ENSG00000009830	ENST00000556394	POMT2	5	34	0.15
Muscle/Bone-Leiomyo	ENSG00000006283	ENST00000352832	CACNA1G	5	34	0.15
Blood/Lymph-CLL	ENSG00000229314	ENST00000538816	ORM1	10	68	0.15
Blood/Lymph-CLL	ENSG00000143543	ENST00000368589	JTB	10	68	0.15
Blood/Lymph-CLL	ENSG00000114054	ENST00000468777	PCCB	10	68	0.15
Blood/Lymph-CLL	ENSG00000105968	ENST00000222690	H2AFV	10	68	0.15
Blood/Lymph-CLL	ENSG00000067182	ENST00000366159	TNFRSF1A	10	68	0.15
Uterus/Uterus-AdenoCA	ENSG00000230873	ENST00000536551	STMND1	6	44	0.14
Uterus/Uterus-AdenoCA	ENSG00000138443	ENST00000454023	ABI2	6	44	0.14
Uterus/Uterus-AdenoCA	ENSG00000122783	ENST00000393114	C7orf49	6	44	0.14
Uterus/Uterus-AdenoCA	ENSG00000109775	ENST00000514247	UFSP2	6	44	0.14
Stomach/Stomach-AdenoCA	ENSG00000173482	ENST00000332175	PTPRM	4	29	0.14
Stomach/Stomach-AdenoCA	ENSG00000138193	ENST00000260766	PLCE1	4	29	0.14
Stomach/Stomach-AdenoCA	ENSG00000136451	ENST00000581208	VEZF1	4	29	0.14
Stomach/Stomach-AdenoCA	ENSG00000105176	ENST00000392271	URI1	4	29	0.14
Stomach/Stomach-AdenoCA	ENSG00000014914	ENST00000369140	MTMR11	4	29	0.14
Ovary/Ovary-AdenoCA	ENSG00000082213	ENST00000325366	C5orf22	15	110	0.14
Liver/Liver-HCC	ENSG00000172113	ENST00000421967	NME6	14	100	0.14
Kidney/Kidney-ChRCC	ENSG00000121653	ENST00000395629	MAPK8IP1	6	43	0.14
Kidney/Kidney-ChRCC	ENSG00000091428	ENST00000397081	RAPGEF4	6	43	0.14
Esophagus/Eso-AdenoCA	ENSG00000258311	ENST00000551946	RP11-644F5.10	1	7	0.14
Esophagus/Eso-AdenoCA	ENSG00000257923	ENST00000425244	CUX1	1	7	0.14
Esophagus/Eso-AdenoCA	ENSG00000256087	ENST00000598745	ZNF432	1	7	0.14
Esophagus/Eso-AdenoCA	ENSG00000253710	ENST00000523764	ALG11	1	7	0.14
Esophagus/Eso-AdenoCA	ENSG00000250021	ENST00000558648	C15orf38-AP3S2	1	7	0.14
Esophagus/Eso-AdenoCA	ENSG00000249915	ENST00000507528	PDCD6	1	7	0.14
Esophagus/Eso-AdenoCA	ENSG00000244754	ENST00000446957	N4BP2L2	1	7	0.14
Esophagus/Eso-AdenoCA	ENSG00000241685	ENST00000432786	ARPC1A	1	7	0.14
Esophagus/Eso-AdenoCA	ENSG00000240682	ENST00000496163	ISY1	1	7	0.14
Esophagus/Eso-AdenoCA	ENSG00000240065	ENST00000414474	PSMB9	1	7	0.14
Esophagus/Eso-AdenoCA	ENSG00000239264	ENST00000473453	TXNDC5	1	7	0.14
Esophagus/Eso-AdenoCA	ENSG00000231500	ENST00000474973	RPS18	1	7	0.14
Esophagus/Eso-AdenoCA	ENSG00000230989	ENST00000567382	HSBP1	1	7	0.14
Esophagus/Eso-AdenoCA	ENSG00000225663	ENST00000576431	FAM195B	1	7	0.14
Esophagus/Eso-AdenoCA	ENSG00000225190	ENST00000446609	PLEKHM1	1	7	0.14
Esophagus/Eso-AdenoCA	ENSG00000224389	ENST00000425700	C4B	1	7	0.14
Esophagus/Eso-AdenoCA	ENSG00000223865	ENST00000416804	HLA-DPB1	1	7	0.14
Esophagus/Eso-AdenoCA	ENSG00000221983	ENST00000594527	UBA52	1	7	0.14
Esophagus/Eso-AdenoCA	ENSG00000221829	ENST00000448890	FANCG	1	7	0.14
Esophagus/Eso-AdenoCA	ENSG00000215788	ENST00000351748	TNFRSF25	1	7	0.14
Esophagus/Eso-AdenoCA	ENSG00000215305	ENST00000417508	VPS16	1	7	0.14
Esophagus/Eso-AdenoCA	ENSG00000214530	ENST00000537351	STARD10	1	7	0.14
Esophagus/Eso-AdenoCA	ENSG00000214253	ENST00000474120	FIS1	1	7	0.14
Esophagus/Eso-AdenoCA	ENSG00000211460	ENST00000536142	TSN	1	7	0.14
Esophagus/Eso-AdenoCA	ENSG00000211445	ENST00000517973	GPX3	1	7	0.14
Esophagus/Eso-AdenoCA	ENSG00000205937	ENST00000564311	RNPS1	1	7	0.14
Esophagus/Eso-AdenoCA	ENSG00000205531	ENST00000492685	NAP1L4	1	7	0.14
Esophagus/Eso-AdenoCA	ENSG00000205413	ENST00000446617	SAMD9	1	7	0.14
Esophagus/Eso-AdenoCA	ENSG00000204568	ENST00000506373	MRPS18B	1	7	0.14
Esophagus/Eso-AdenoCA	ENSG00000204525	ENST00000383329	HLA-C	1	7	0.14
Esophagus/Eso-AdenoCA	ENSG00000204257	ENST00000422832	HLA-DMA	1	7	0.14
Esophagus/Eso-AdenoCA	ENSG00000204256	ENST00000481259	BRD2	1	7	0.14
Esophagus/Eso-AdenoCA	ENSG00000198952	ENST00000368267	SMG5	1	7	0.14
Esophagus/Eso-AdenoCA	ENSG00000198947	ENST00000378680	DMD	1	7	0.14
Esophagus/Eso-AdenoCA	ENSG00000198931	ENST00000568319	APRT	1	7	0.14
Esophagus/Eso-AdenoCA	ENSG00000198791	ENST00000518541	CNOT7	1	7	0.14
Esophagus/Eso-AdenoCA	ENSG00000198740	ENST00000430262	ZNF652	1	7	0.14
Esophagus/Eso-AdenoCA	ENSG00000198624	ENST00000518189	CCDC69	1	7	0.14
Esophagus/Eso-AdenoCA	ENSG00000198542	ENST00000376162	ITGBL1	1	7	0.14
Esophagus/Eso-AdenoCA	ENSG00000198176	ENST00000538138	TFDP1	1	7	0.14
Esophagus/Eso-AdenoCA	ENSG00000197879	ENST00000571715	MYO1C	1	7	0.14
Esophagus/Eso-AdenoCA	ENSG00000197457	ENST00000540534	STMN3	1	7	0.14
Esophagus/Eso-AdenoCA	ENSG00000197345	ENST00000544567	MRPL21	1	7	0.14
Esophagus/Eso-AdenoCA	ENSG00000197102	ENST00000553423	DYNC1H1	1	7	0.14
Esophagus/Eso-AdenoCA	ENSG00000197043	ENST00000522664	ANXA6	1	7	0.14
Esophagus/Eso-AdenoCA	ENSG00000196961	ENST00000597774	AP2A1	1	7	0.14
Esophagus/Eso-AdenoCA	ENSG00000196878	ENST00000415782	LAMB3	1	7	0.14
Esophagus/Eso-AdenoCA	ENSG00000196712	ENST00000431387	NF1	1	7	0.14
Esophagus/Eso-AdenoCA	ENSG00000196683	ENST00000405021	TOMM7	1	7	0.14
Esophagus/Eso-AdenoCA	ENSG00000196323	ENST00000530205	ZBTB44	1	7	0.14
Esophagus/Eso-AdenoCA	ENSG00000196290	ENST00000409588	NIF3L1	1	7	0.14
Esophagus/Eso-AdenoCA	ENSG00000196235	ENST00000402194	SUPT5H	1	7	0.14
Esophagus/Eso-AdenoCA	ENSG00000189180	ENST00000458705	ZNF33A	1	7	0.14
Esophagus/Eso-AdenoCA	ENSG00000189159	ENST00000356033	HN1	1	7	0.14
Esophagus/Eso-AdenoCA	ENSG00000188938	ENST00000476484	FAM120AOS	1	7	0.14
Esophagus/Eso-AdenoCA	ENSG00000188612	ENST00000314523	SUMO2	1	7	0.14
Esophagus/Eso-AdenoCA	ENSG00000187778	ENST00000546244	MCRS1	1	7	0.14
Esophagus/Eso-AdenoCA	ENSG00000187736	ENST00000457600	NHEJ1	1	7	0.14
Esophagus/Eso-AdenoCA	ENSG00000187257	ENST00000441514	RSBN1L	1	7	0.14
Esophagus/Eso-AdenoCA	ENSG00000187079	ENST00000361985	TEAD1	1	7	0.14
Esophagus/Eso-AdenoCA	ENSG00000187051	ENST00000420879	RPS19BP1	1	7	0.14
Esophagus/Eso-AdenoCA	ENSG00000186815	ENST00000546781	TPCN1	1	7	0.14
Esophagus/Eso-AdenoCA	ENSG00000186501	ENST00000498220	TMEM222	1	7	0.14
Esophagus/Eso-AdenoCA	ENSG00000186480	ENST00000342407	INSIG1	1	7	0.14
Esophagus/Eso-AdenoCA	ENSG00000186298	ENST00000551582	PPP1CC	1	7	0.14
Esophagus/Eso-AdenoCA	ENSG00000186141	ENST00000369294	POLR3C	1	7	0.14
Esophagus/Eso-AdenoCA	ENSG00000186081	ENST00000551188	KRT5	1	7	0.14
Esophagus/Eso-AdenoCA	ENSG00000185960	ENST00000381578	SHOX	1	7	0.14
Esophagus/Eso-AdenoCA	ENSG00000185722	ENST00000572412	ANKFY1	1	7	0.14
Esophagus/Eso-AdenoCA	ENSG00000185721	ENST00000548143	DRG1	1	7	0.14
Esophagus/Eso-AdenoCA	ENSG00000185651	ENST00000545681	UBE2L3	1	7	0.14
Esophagus/Eso-AdenoCA	ENSG00000185630	ENST00000559240	PBX1	1	7	0.14
Esophagus/Eso-AdenoCA	ENSG00000185246	ENST00000553605	PRPF39	1	7	0.14
Esophagus/Eso-AdenoCA	ENSG00000185158	ENST00000583342	LRRC37B	1	7	0.14
Esophagus/Eso-AdenoCA	ENSG00000184900	ENST00000397898	SUMO3	1	7	0.14
Esophagus/Eso-AdenoCA	ENSG00000184277	ENST00000558129	TM2D3	1	7	0.14
Esophagus/Eso-AdenoCA	ENSG00000184207	ENST00000562001	PGP	1	7	0.14
Esophagus/Eso-AdenoCA	ENSG00000182923	ENST00000354446	CEP63	1	7	0.14
Esophagus/Eso-AdenoCA	ENSG00000182871	ENST00000423214	COL18A1	1	7	0.14
Esophagus/Eso-AdenoCA	ENSG00000182774	ENST00000558397	RPS17L	1	7	0.14
Esophagus/Eso-AdenoCA	ENSG00000182704	ENST00000525167	TSKU	1	7	0.14
Esophagus/Eso-AdenoCA	ENSG00000182685	ENST00000562360	BRICD5	1	7	0.14
Esophagus/Eso-AdenoCA	ENSG00000182446	ENST00000374747	NPLOC4	1	7	0.14
Esophagus/Eso-AdenoCA	ENSG00000182117	ENST00000557912	NOP10	1	7	0.14
Esophagus/Eso-AdenoCA	ENSG00000182087	ENST00000592590	TMEM259	1	7	0.14
Esophagus/Eso-AdenoCA	ENSG00000181852	ENST00000551711	RNF41	1	7	0.14
Esophagus/Eso-AdenoCA	ENSG00000181163	ENST00000523622	NPM1	1	7	0.14
Esophagus/Eso-AdenoCA	ENSG00000181061	ENST00000452906	HIGD1A	1	7	0.14
Esophagus/Eso-AdenoCA	ENSG00000180879	ENST00000370085	SSR4	1	7	0.14
Esophagus/Eso-AdenoCA	ENSG00000180304	ENST00000559753	OAZ2	1	7	0.14
Esophagus/Eso-AdenoCA	ENSG00000179889	ENST00000566426	PDXDC1	1	7	0.14
Esophagus/Eso-AdenoCA	ENSG00000179632	ENST00000534811	MAF1	1	7	0.14
Esophagus/Eso-AdenoCA	ENSG00000179403	ENST00000404702	VWA1	1	7	0.14
Esophagus/Eso-AdenoCA	ENSG00000179115	ENST00000586146	FARSA	1	7	0.14
Esophagus/Eso-AdenoCA	ENSG00000179094	ENST00000582719	PER1	1	7	0.14
Esophagus/Eso-AdenoCA	ENSG00000178982	ENST00000591409	EIF3K	1	7	0.14
Esophagus/Eso-AdenoCA	ENSG00000178719	ENST00000533044	GRINA	1	7	0.14
Esophagus/Eso-AdenoCA	ENSG00000178202	ENST00000375648	KDELC2	1	7	0.14
Esophagus/Eso-AdenoCA	ENSG00000177830	ENST00000528521	CHID1	1	7	0.14
Esophagus/Eso-AdenoCA	ENSG00000177427	ENST00000395704	MIEF2	1	7	0.14
Esophagus/Eso-AdenoCA	ENSG00000177409	ENST00000414791	SAMD9L	1	7	0.14
Esophagus/Eso-AdenoCA	ENSG00000177239	ENST00000542372	MAN1B1	1	7	0.14
Esophagus/Eso-AdenoCA	ENSG00000177156	ENST00000528097	TALDO1	1	7	0.14
Esophagus/Eso-AdenoCA	ENSG00000177106	ENST00000526198	EPS8L2	1	7	0.14
Esophagus/Eso-AdenoCA	ENSG00000177084	ENST00000536445	POLE	1	7	0.14
Esophagus/Eso-AdenoCA	ENSG00000176978	ENST00000463619	DPP7	1	7	0.14
Esophagus/Eso-AdenoCA	ENSG00000176920	ENST00000522966	FUT2	1	7	0.14
Esophagus/Eso-AdenoCA	ENSG00000176531	ENST00000600660	PHLDB3	1	7	0.14
Esophagus/Eso-AdenoCA	ENSG00000176209	ENST00000518574	SMIM19	1	7	0.14
Esophagus/Eso-AdenoCA	ENSG00000175854	ENST00000372898	SWI5	1	7	0.14
Esophagus/Eso-AdenoCA	ENSG00000175550	ENST00000527119	DRAP1	1	7	0.14
Esophagus/Eso-AdenoCA	ENSG00000175482	ENST00000531239	POLD4	1	7	0.14
Esophagus/Eso-AdenoCA	ENSG00000175470	ENST00000422256	PPP2R2D	1	7	0.14
Esophagus/Eso-AdenoCA	ENSG00000175455	ENST00000479903	CCDC14	1	7	0.14
Esophagus/Eso-AdenoCA	ENSG00000175324	ENST00000520755	LSM1	1	7	0.14
Esophagus/Eso-AdenoCA	ENSG00000175265	ENST00000359187	GOLGA8A	1	7	0.14
Esophagus/Eso-AdenoCA	ENSG00000175224	ENST00000395549	ATG13	1	7	0.14
Esophagus/Eso-AdenoCA	ENSG00000175221	ENST00000586017	MED16	1	7	0.14
Esophagus/Eso-AdenoCA	ENSG00000175198	ENST00000413170	PCCA	1	7	0.14
Esophagus/Eso-AdenoCA	ENSG00000175166	ENST00000432855	PSMD2	1	7	0.14
Esophagus/Eso-AdenoCA	ENSG00000174851	ENST00000528575	YIF1A	1	7	0.14
Esophagus/Eso-AdenoCA	ENSG00000174744	ENST00000527375	BRMS1	1	7	0.14
Esophagus/Eso-AdenoCA	ENSG00000174151	ENST00000369868	CYB561D1	1	7	0.14
Esophagus/Eso-AdenoCA	ENSG00000173848	ENST00000542715	NET1	1	7	0.14
Esophagus/Eso-AdenoCA	ENSG00000173692	ENST00000373635	PSMD1	1	7	0.14
Esophagus/Eso-AdenoCA	ENSG00000173442	ENST00000533237	EHBP1L1	1	7	0.14
Esophagus/Eso-AdenoCA	ENSG00000173369	ENST00000510260	C1QB	1	7	0.14
Esophagus/Eso-AdenoCA	ENSG00000173327	ENST00000530153	MAP3K11	1	7	0.14
Esophagus/Eso-AdenoCA	ENSG00000173275	ENST00000370761	ZNF449	1	7	0.14
Esophagus/Eso-AdenoCA	ENSG00000172939	ENST00000426620	OXSR1	1	7	0.14
Esophagus/Eso-AdenoCA	ENSG00000172830	ENST00000532600	SSH3	1	7	0.14
Esophagus/Eso-AdenoCA	ENSG00000172819	ENST00000327550	RARG	1	7	0.14
Esophagus/Eso-AdenoCA	ENSG00000172724	ENST00000378800	CCL19	1	7	0.14
Esophagus/Eso-AdenoCA	ENSG00000172671	ENST00000465407	ZFAND4	1	7	0.14
Esophagus/Eso-AdenoCA	ENSG00000172493	ENST00000544085	AFF1	1	7	0.14
Esophagus/Eso-AdenoCA	ENSG00000172301	ENST00000579984	COPRS	1	7	0.14
Esophagus/Eso-AdenoCA	ENSG00000172062	ENST00000503079	SMN1	1	7	0.14
Esophagus/Eso-AdenoCA	ENSG00000172057	ENST00000581284	ORMDL3	1	7	0.14
Esophagus/Eso-AdenoCA	ENSG00000171960	ENST00000372550	PPIH	1	7	0.14
Esophagus/Eso-AdenoCA	ENSG00000171735	ENST00000486138	CAMTA1	1	7	0.14
Esophagus/Eso-AdenoCA	ENSG00000171621	ENST00000450402	SPSB1	1	7	0.14
Esophagus/Eso-AdenoCA	ENSG00000170871	ENST00000508423	KIAA0232	1	7	0.14
Esophagus/Eso-AdenoCA	ENSG00000169738	ENST00000579004	DCXR	1	7	0.14
Esophagus/Eso-AdenoCA	ENSG00000168894	ENST00000443647	RNF181	1	7	0.14
Esophagus/Eso-AdenoCA	ENSG00000168679	ENST00000437429	SLC16A4	1	7	0.14
Esophagus/Eso-AdenoCA	ENSG00000168496	ENST00000535307	FEN1	1	7	0.14
Esophagus/Eso-AdenoCA	ENSG00000168461	ENST00000578734	RAB31	1	7	0.14
Esophagus/Eso-AdenoCA	ENSG00000168439	ENST00000538945	STIP1	1	7	0.14
Esophagus/Eso-AdenoCA	ENSG00000168003	ENST00000541425	SLC3A2	1	7	0.14
Esophagus/Eso-AdenoCA	ENSG00000167967	ENST00000562589	E4F1	1	7	0.14
Esophagus/Eso-AdenoCA	ENSG00000167881	ENST00000591272	SRP68	1	7	0.14
Esophagus/Eso-AdenoCA	ENSG00000167863	ENST00000344546	ATP5H	1	7	0.14
Esophagus/Eso-AdenoCA	ENSG00000167775	ENST00000599573	CD320	1	7	0.14
Esophagus/Eso-AdenoCA	ENSG00000167770	ENST00000543004	OTUB1	1	7	0.14
Esophagus/Eso-AdenoCA	ENSG00000167740	ENST00000573984	CYB5D2	1	7	0.14
Esophagus/Eso-AdenoCA	ENSG00000167670	ENST00000585854	CHAF1A	1	7	0.14
Esophagus/Eso-AdenoCA	ENSG00000167615	ENST00000436479	LENG8	1	7	0.14
Esophagus/Eso-AdenoCA	ENSG00000167468	ENST00000588919	GPX4	1	7	0.14
Esophagus/Eso-AdenoCA	ENSG00000167325	ENST00000534285	RRM1	1	7	0.14
Esophagus/Eso-AdenoCA	ENSG00000167283	ENST00000524422	ATP5L	1	7	0.14
Esophagus/Eso-AdenoCA	ENSG00000167232	ENST00000595533	ZNF91	1	7	0.14
Esophagus/Eso-AdenoCA	ENSG00000167118	ENST00000470840	URM1	1	7	0.14
Esophagus/Eso-AdenoCA	ENSG00000167110	ENST00000609374	GOLGA2	1	7	0.14
Esophagus/Eso-AdenoCA	ENSG00000167085	ENST00000512041	PHB	1	7	0.14
Esophagus/Eso-AdenoCA	ENSG00000167005	ENST00000568822	NUDT21	1	7	0.14
Esophagus/Eso-AdenoCA	ENSG00000166986	ENST00000315473	MARS	1	7	0.14
Esophagus/Eso-AdenoCA	ENSG00000166839	ENST00000357698	ANKDD1A	1	7	0.14
Esophagus/Eso-AdenoCA	ENSG00000166747	ENST00000564155	AP1G1	1	7	0.14
Esophagus/Eso-AdenoCA	ENSG00000166734	ENST00000558847	CASC4	1	7	0.14
Esophagus/Eso-AdenoCA	ENSG00000166595	ENST00000568572	FAM96B	1	7	0.14
Esophagus/Eso-AdenoCA	ENSG00000166478	ENST00000417726	ZNF143	1	7	0.14
Esophagus/Eso-AdenoCA	ENSG00000166387	ENST00000528883	PPFIBP2	1	7	0.14
Esophagus/Eso-AdenoCA	ENSG00000166224	ENST00000409118	SGPL1	1	7	0.14
Esophagus/Eso-AdenoCA	ENSG00000166200	ENST00000560240	COPS2	1	7	0.14
Esophagus/Eso-AdenoCA	ENSG00000165782	ENST00000554028	TMEM55B	1	7	0.14
Esophagus/Eso-AdenoCA	ENSG00000165637	ENST00000298468	VDAC2	1	7	0.14
Esophagus/Eso-AdenoCA	ENSG00000165617	ENST00000556859	DACT1	1	7	0.14
Esophagus/Eso-AdenoCA	ENSG00000165169	ENST00000432389	DYNLT3	1	7	0.14
Esophagus/Eso-AdenoCA	ENSG00000165140	ENST00000414122	FBP1	1	7	0.14
Esophagus/Eso-AdenoCA	ENSG00000164506	ENST00000367480	STXBP5	1	7	0.14
Esophagus/Eso-AdenoCA	ENSG00000164323	ENST00000514798	KIAA1430	1	7	0.14
Esophagus/Eso-AdenoCA	ENSG00000164209	ENST00000509442	SLC25A46	1	7	0.14
Esophagus/Eso-AdenoCA	ENSG00000164104	ENST00000506267	HMGB2	1	7	0.14
Esophagus/Eso-AdenoCA	ENSG00000164022	ENST00000510207	AIMP1	1	7	0.14
Esophagus/Eso-AdenoCA	ENSG00000163964	ENST00000451319	PIGX	1	7	0.14
Esophagus/Eso-AdenoCA	ENSG00000163939	ENST00000423351	PBRM1	1	7	0.14
Esophagus/Eso-AdenoCA	ENSG00000163902	ENST00000497289	RPN1	1	7	0.14
Esophagus/Eso-AdenoCA	ENSG00000163832	ENST00000414236	ELP6	1	7	0.14
Esophagus/Eso-AdenoCA	ENSG00000163682	ENST00000506581	RPL9	1	7	0.14
Esophagus/Eso-AdenoCA	ENSG00000163655	ENST00000496455	GMPS	1	7	0.14
Esophagus/Eso-AdenoCA	ENSG00000163605	ENST00000394284	PPP4R2	1	7	0.14
Esophagus/Eso-AdenoCA	ENSG00000163382	ENST00000368234	APOA1BP	1	7	0.14
Esophagus/Eso-AdenoCA	ENSG00000163067	ENST00000453539	ZNF2	1	7	0.14
Esophagus/Eso-AdenoCA	ENSG00000162889	ENST00000294981	MAPKAPK2	1	7	0.14
Esophagus/Eso-AdenoCA	ENSG00000162736	ENST00000368065	NCSTN	1	7	0.14
Esophagus/Eso-AdenoCA	ENSG00000162496	ENST00000430996	DHRS3	1	7	0.14
Esophagus/Eso-AdenoCA	ENSG00000162493	ENST00000506205	PDPN	1	7	0.14
Esophagus/Eso-AdenoCA	ENSG00000162437	ENST00000430964	RAVER2	1	7	0.14
Esophagus/Eso-AdenoCA	ENSG00000162337	ENST00000529993	LRP5	1	7	0.14
Esophagus/Eso-AdenoCA	ENSG00000162222	ENST00000513247	TTC9C	1	7	0.14
Esophagus/Eso-AdenoCA	ENSG00000161960	ENST00000581544	EIF4A1	1	7	0.14
Esophagus/Eso-AdenoCA	ENSG00000161671	ENST00000598585	EMC10	1	7	0.14
Esophagus/Eso-AdenoCA	ENSG00000161011	ENST00000453046	SQSTM1	1	7	0.14
Esophagus/Eso-AdenoCA	ENSG00000160216	ENST00000445582	AGPAT3	1	7	0.14
Esophagus/Eso-AdenoCA	ENSG00000160201	ENST00000380276	U2AF1	1	7	0.14
Esophagus/Eso-AdenoCA	ENSG00000160145	ENST00000454902	KALRN	1	7	0.14
Esophagus/Eso-AdenoCA	ENSG00000160058	ENST00000449308	BSDC1	1	7	0.14
Esophagus/Eso-AdenoCA	ENSG00000159842	ENST00000571797	ABR	1	7	0.14
Esophagus/Eso-AdenoCA	ENSG00000159674	ENST00000514490	SPON2	1	7	0.14
Esophagus/Eso-AdenoCA	ENSG00000159593	ENST00000563253	NAE1	1	7	0.14
Esophagus/Eso-AdenoCA	ENSG00000159352	ENST00000368881	PSMD4	1	7	0.14
Esophagus/Eso-AdenoCA	ENSG00000159263	ENST00000430056	SIM2	1	7	0.14
Esophagus/Eso-AdenoCA	ENSG00000159202	ENST00000508468	UBE2Z	1	7	0.14
Esophagus/Eso-AdenoCA	ENSG00000159199	ENST00000506855	ATP5G1	1	7	0.14
Esophagus/Eso-AdenoCA	ENSG00000159079	ENST00000425336	C21orf59	1	7	0.14
Esophagus/Eso-AdenoCA	ENSG00000158869	ENST00000367992	FCER1G	1	7	0.14
Esophagus/Eso-AdenoCA	ENSG00000157895	ENST00000366211	C12orf43	1	7	0.14
Esophagus/Eso-AdenoCA	ENSG00000157625	ENST00000467136	TAB3	1	7	0.14
Esophagus/Eso-AdenoCA	ENSG00000157216	ENST00000444533	SSBP3	1	7	0.14
Esophagus/Eso-AdenoCA	ENSG00000157106	ENST00000569122	SMG1	1	7	0.14
Esophagus/Eso-AdenoCA	ENSG00000156515	ENST00000298649	HK1	1	7	0.14
Esophagus/Eso-AdenoCA	ENSG00000156113	ENST00000434208	KCNMA1	1	7	0.14
Esophagus/Eso-AdenoCA	ENSG00000156052	ENST00000411677	GNAQ	1	7	0.14
Esophagus/Eso-AdenoCA	ENSG00000156026	ENST00000604152	MCU	1	7	0.14
Esophagus/Eso-AdenoCA	ENSG00000155666	ENST00000441782	KDM8	1	7	0.14
Esophagus/Eso-AdenoCA	ENSG00000155636	ENST00000455903	RBM45	1	7	0.14
Esophagus/Eso-AdenoCA	ENSG00000155629	ENST00000371109	PIK3AP1	1	7	0.14
Esophagus/Eso-AdenoCA	ENSG00000155438	ENST00000423105	NIFK	1	7	0.14
Esophagus/Eso-AdenoCA	ENSG00000155368	ENST00000409094	DBI	1	7	0.14
Esophagus/Eso-AdenoCA	ENSG00000154767	ENST00000449060	XPC	1	7	0.14
Esophagus/Eso-AdenoCA	ENSG00000154370	ENST00000366699	TRIM11	1	7	0.14
Esophagus/Eso-AdenoCA	ENSG00000154001	ENST00000422769	PPP2R5E	1	7	0.14
Esophagus/Eso-AdenoCA	ENSG00000153933	ENST00000570738	DGKE	1	7	0.14
Esophagus/Eso-AdenoCA	ENSG00000152952	ENST00000494950	PLOD2	1	7	0.14
Esophagus/Eso-AdenoCA	ENSG00000152939	ENST00000436532	MARVELD2	1	7	0.14
Esophagus/Eso-AdenoCA	ENSG00000152457	ENST00000378242	DCLRE1C	1	7	0.14
Esophagus/Eso-AdenoCA	ENSG00000151914	ENST00000518935	DST	1	7	0.14
Esophagus/Eso-AdenoCA	ENSG00000151632	ENST00000604507	AKR1C2	1	7	0.14
Esophagus/Eso-AdenoCA	ENSG00000151576	ENST00000462966	QTRTD1	1	7	0.14
Esophagus/Eso-AdenoCA	ENSG00000151470	ENST00000502887	C4orf33	1	7	0.14
Esophagus/Eso-AdenoCA	ENSG00000151466	ENST00000439369	SCLT1	1	7	0.14
Esophagus/Eso-AdenoCA	ENSG00000151176	ENST00000545182	PLBD2	1	7	0.14
Esophagus/Eso-AdenoCA	ENSG00000150938	ENST00000426856	CRIM1	1	7	0.14
Esophagus/Eso-AdenoCA	ENSG00000150403	ENST00000375391	TMCO3	1	7	0.14
Esophagus/Eso-AdenoCA	ENSG00000149923	ENST00000562664	PPP4C	1	7	0.14
Esophagus/Eso-AdenoCA	ENSG00000149809	ENST00000527968	TM7SF2	1	7	0.14
Esophagus/Eso-AdenoCA	ENSG00000149743	ENST00000544286	TRPT1	1	7	0.14
Esophagus/Eso-AdenoCA	ENSG00000149582	ENST00000442938	TMEM25	1	7	0.14
Esophagus/Eso-AdenoCA	ENSG00000149485	ENST00000491310	FADS1	1	7	0.14
Esophagus/Eso-AdenoCA	ENSG00000149269	ENST00000530617	PAK1	1	7	0.14
Esophagus/Eso-AdenoCA	ENSG00000149115	ENST00000528882	TNKS1BP1	1	7	0.14
Esophagus/Eso-AdenoCA	ENSG00000148943	ENST00000524596	LIN7C	1	7	0.14
Esophagus/Eso-AdenoCA	ENSG00000148834	ENST00000432659	GSTO1	1	7	0.14
Esophagus/Eso-AdenoCA	ENSG00000148672	ENST00000537649	GLUD1	1	7	0.14
Esophagus/Eso-AdenoCA	ENSG00000147862	ENST00000380924	NFIB	1	7	0.14
Esophagus/Eso-AdenoCA	ENSG00000147316	ENST00000522905	MCPH1	1	7	0.14
Esophagus/Eso-AdenoCA	ENSG00000147274	ENST00000431446	RBMX	1	7	0.14
Esophagus/Eso-AdenoCA	ENSG00000146540	ENST00000444428	C7orf50	1	7	0.14
Esophagus/Eso-AdenoCA	ENSG00000146469	ENST00000431366	VIP	1	7	0.14
Esophagus/Eso-AdenoCA	ENSG00000146409	ENST00000538764	SLC18B1	1	7	0.14
Esophagus/Eso-AdenoCA	ENSG00000145779	ENST00000504771	TNFAIP8	1	7	0.14
Esophagus/Eso-AdenoCA	ENSG00000145741	ENST00000509708	BTF3	1	7	0.14
Esophagus/Eso-AdenoCA	ENSG00000145740	ENST00000502979	SLC30A5	1	7	0.14
Esophagus/Eso-AdenoCA	ENSG00000145425	ENST00000506126	RPS3A	1	7	0.14
Esophagus/Eso-AdenoCA	ENSG00000144810	ENST00000452013	COL8A1	1	7	0.14
Esophagus/Eso-AdenoCA	ENSG00000144744	ENST00000540295	UBA3	1	7	0.14
Esophagus/Eso-AdenoCA	ENSG00000144736	ENST00000463369	SHQ1	1	7	0.14
Esophagus/Eso-AdenoCA	ENSG00000144674	ENST00000429018	GOLGA4	1	7	0.14
Esophagus/Eso-AdenoCA	ENSG00000144566	ENST00000412966	RAB5A	1	7	0.14
Esophagus/Eso-AdenoCA	ENSG00000144283	ENST00000426248	PKP4	1	7	0.14
Esophagus/Eso-AdenoCA	ENSG00000143756	ENST00000424254	FBXO28	1	7	0.14
Esophagus/Eso-AdenoCA	ENSG00000143457	ENST00000427665	GOLPH3L	1	7	0.14
Esophagus/Eso-AdenoCA	ENSG00000143442	ENST00000529669	POGZ	1	7	0.14
Esophagus/Eso-AdenoCA	ENSG00000143390	ENST00000452513	RFX5	1	7	0.14
Esophagus/Eso-AdenoCA	ENSG00000143337	ENST00000271583	TOR1AIP1	1	7	0.14
Esophagus/Eso-AdenoCA	ENSG00000143155	ENST00000367830	TIPRL	1	7	0.14
Esophagus/Eso-AdenoCA	ENSG00000143033	ENST00000545708	MTF2	1	7	0.14
Esophagus/Eso-AdenoCA	ENSG00000142687	ENST00000373266	KIAA0319L	1	7	0.14
Esophagus/Eso-AdenoCA	ENSG00000142657	ENST00000541529	PGD	1	7	0.14
Esophagus/Eso-AdenoCA	ENSG00000142655	ENST00000491661	PEX14	1	7	0.14
Esophagus/Eso-AdenoCA	ENSG00000142507	ENST00000571309	PSMB6	1	7	0.14
Esophagus/Eso-AdenoCA	ENSG00000142230	ENST00000600753	SAE1	1	7	0.14
Esophagus/Eso-AdenoCA	ENSG00000142208	ENST00000555458	AKT1	1	7	0.14
Esophagus/Eso-AdenoCA	ENSG00000142089	ENST00000531688	IFITM3	1	7	0.14
Esophagus/Eso-AdenoCA	ENSG00000142002	ENST00000598800	DPP9	1	7	0.14
Esophagus/Eso-AdenoCA	ENSG00000141994	ENST00000592491	DUS3L	1	7	0.14
Esophagus/Eso-AdenoCA	ENSG00000141698	ENST00000475053	NT5C3B	1	7	0.14
Esophagus/Eso-AdenoCA	ENSG00000141644	ENST00000589541	MBD1	1	7	0.14
Esophagus/Eso-AdenoCA	ENSG00000141556	ENST00000539345	TBCD	1	7	0.14
Esophagus/Eso-AdenoCA	ENSG00000141456	ENST00000575101	PELP1	1	7	0.14
Esophagus/Eso-AdenoCA	ENSG00000141385	ENST00000590811	AFG3L2	1	7	0.14
Esophagus/Eso-AdenoCA	ENSG00000141279	ENST00000530514	NPEPPS	1	7	0.14
Esophagus/Eso-AdenoCA	ENSG00000140990	ENST00000569148	NDUFB10	1	7	0.14
Esophagus/Eso-AdenoCA	ENSG00000140941	ENST00000534986	MAP1LC3B	1	7	0.14
Esophagus/Eso-AdenoCA	ENSG00000140931	ENST00000563672	CMTM3	1	7	0.14
Esophagus/Eso-AdenoCA	ENSG00000140905	ENST00000561801	GCSH	1	7	0.14
Esophagus/Eso-AdenoCA	ENSG00000140598	ENST00000557939	EFTUD1	1	7	0.14
Esophagus/Eso-AdenoCA	ENSG00000140525	ENST00000561894	FANCI	1	7	0.14
Esophagus/Eso-AdenoCA	ENSG00000140497	ENST00000569904	SCAMP2	1	7	0.14
Esophagus/Eso-AdenoCA	ENSG00000140416	ENST00000558544	TPM1	1	7	0.14
Esophagus/Eso-AdenoCA	ENSG00000140396	ENST00000518287	NCOA2	1	7	0.14
Esophagus/Eso-AdenoCA	ENSG00000139684	ENST00000412582	ESD	1	7	0.14
Esophagus/Eso-AdenoCA	ENSG00000139508	ENST00000380814	SLC46A3	1	7	0.14
Esophagus/Eso-AdenoCA	ENSG00000138867	ENST00000407973	GUCD1	1	7	0.14
Esophagus/Eso-AdenoCA	ENSG00000138785	ENST00000433009	INTS12	1	7	0.14
Esophagus/Eso-AdenoCA	ENSG00000138614	ENST00000420799	VWA9	1	7	0.14
Esophagus/Eso-AdenoCA	ENSG00000138495	ENST00000486606	COX17	1	7	0.14
Esophagus/Eso-AdenoCA	ENSG00000138433	ENST00000377973	CIR1	1	7	0.14
Esophagus/Eso-AdenoCA	ENSG00000138430	ENST00000427472	OLA1	1	7	0.14
Esophagus/Eso-AdenoCA	ENSG00000138381	ENST00000420250	ASNSD1	1	7	0.14
Esophagus/Eso-AdenoCA	ENSG00000138303	ENST00000530394	ASCC1	1	7	0.14
Esophagus/Eso-AdenoCA	ENSG00000138293	ENST00000431200	NCOA4	1	7	0.14
Esophagus/Eso-AdenoCA	ENSG00000138107	ENST00000446605	ACTR1A	1	7	0.14
Esophagus/Eso-AdenoCA	ENSG00000138073	ENST00000406567	PREB	1	7	0.14
Esophagus/Eso-AdenoCA	ENSG00000138029	ENST00000405867	HADHB	1	7	0.14
Esophagus/Eso-AdenoCA	ENSG00000137947	ENST00000448623	GTF2B	1	7	0.14
Esophagus/Eso-AdenoCA	ENSG00000137845	ENST00000558004	ADAM10	1	7	0.14
Esophagus/Eso-AdenoCA	ENSG00000137818	ENST00000560274	RPLP1	1	7	0.14
Esophagus/Eso-AdenoCA	ENSG00000137801	ENST00000397591	THBS1	1	7	0.14
Esophagus/Eso-AdenoCA	ENSG00000137710	ENST00000530085	RDX	1	7	0.14
Esophagus/Eso-AdenoCA	ENSG00000137693	ENST00000529029	YAP1	1	7	0.14
Esophagus/Eso-AdenoCA	ENSG00000137310	ENST00000542218	TCF19	1	7	0.14
Esophagus/Eso-AdenoCA	ENSG00000137309	ENST00000395004	HMGA1	1	7	0.14
Esophagus/Eso-AdenoCA	ENSG00000137275	ENST00000541791	RIPK1	1	7	0.14
Esophagus/Eso-AdenoCA	ENSG00000137210	ENST00000463448	TMEM14B	1	7	0.14
Esophagus/Eso-AdenoCA	ENSG00000137145	ENST00000494124	DENND4C	1	7	0.14
Esophagus/Eso-AdenoCA	ENSG00000137106	ENST00000607784	GRHPR	1	7	0.14
Esophagus/Eso-AdenoCA	ENSG00000136930	ENST00000536392	PSMB7	1	7	0.14
Esophagus/Eso-AdenoCA	ENSG00000136811	ENST00000497812	ODF2	1	7	0.14
Esophagus/Eso-AdenoCA	ENSG00000136810	ENST00000374515	TXN	1	7	0.14
Esophagus/Eso-AdenoCA	ENSG00000136731	ENST00000438277	UGGT1	1	7	0.14
Esophagus/Eso-AdenoCA	ENSG00000136699	ENST00000449159	SMPD4	1	7	0.14
Esophagus/Eso-AdenoCA	ENSG00000136450	ENST00000584668	SRSF1	1	7	0.14
Esophagus/Eso-AdenoCA	ENSG00000136279	ENST00000452661	DBNL	1	7	0.14
Esophagus/Eso-AdenoCA	ENSG00000136147	ENST00000426879	PHF11	1	7	0.14
Esophagus/Eso-AdenoCA	ENSG00000136143	ENST00000544100	SUCLA2	1	7	0.14
Esophagus/Eso-AdenoCA	ENSG00000136141	ENST00000478412	LRCH1	1	7	0.14
Esophagus/Eso-AdenoCA	ENSG00000135919	ENST00000447280	SERPINE2	1	7	0.14
Esophagus/Eso-AdenoCA	ENSG00000135622	ENST00000446927	SEMA4F	1	7	0.14
Esophagus/Eso-AdenoCA	ENSG00000135597	ENST00000526022	REPS1	1	7	0.14
Esophagus/Eso-AdenoCA	ENSG00000135535	ENST00000324953	CD164	1	7	0.14
Esophagus/Eso-AdenoCA	ENSG00000135525	ENST00000454590	MAP7	1	7	0.14
Esophagus/Eso-AdenoCA	ENSG00000135446	ENST00000549606	CDK4	1	7	0.14
Esophagus/Eso-AdenoCA	ENSG00000135269	ENST00000455989	TES	1	7	0.14
Esophagus/Eso-AdenoCA	ENSG00000135114	ENST00000339275	OASL	1	7	0.14
Esophagus/Eso-AdenoCA	ENSG00000134824	ENST00000355484	FADS2	1	7	0.14
Esophagus/Eso-AdenoCA	ENSG00000134440	ENST00000590123	NARS	1	7	0.14
Esophagus/Eso-AdenoCA	ENSG00000134294	ENST00000549258	SLC38A2	1	7	0.14
Esophagus/Eso-AdenoCA	ENSG00000133983	ENST00000555601	COX16	1	7	0.14
Esophagus/Eso-AdenoCA	ENSG00000133056	ENST00000424712	PIK3C2B	1	7	0.14
Esophagus/Eso-AdenoCA	ENSG00000133030	ENST00000462033	MPRIP	1	7	0.14
Esophagus/Eso-AdenoCA	ENSG00000132792	ENST00000447935	CTNNBL1	1	7	0.14
Esophagus/Eso-AdenoCA	ENSG00000132780	ENST00000534450	NASP	1	7	0.14
Esophagus/Eso-AdenoCA	ENSG00000132356	ENST00000296800	PRKAA1	1	7	0.14
Esophagus/Eso-AdenoCA	ENSG00000132323	ENST00000450411	ILKAP	1	7	0.14
Esophagus/Eso-AdenoCA	ENSG00000132286	ENST00000531462	TIMM10B	1	7	0.14
Esophagus/Eso-AdenoCA	ENSG00000131844	ENST00000323375	MCCC2	1	7	0.14
Esophagus/Eso-AdenoCA	ENSG00000131778	ENST00000431239	CHD1L	1	7	0.14
Esophagus/Eso-AdenoCA	ENSG00000131773	ENST00000521461	KHDRBS3	1	7	0.14
Esophagus/Eso-AdenoCA	ENSG00000131626	ENST00000526369	PPFIA1	1	7	0.14
Esophagus/Eso-AdenoCA	ENSG00000131475	ENST00000589520	VPS25	1	7	0.14
Esophagus/Eso-AdenoCA	ENSG00000131469	ENST00000586277	RPL27	1	7	0.14
Esophagus/Eso-AdenoCA	ENSG00000131462	ENST00000591509	TUBG1	1	7	0.14
Esophagus/Eso-AdenoCA	ENSG00000131446	ENST00000507384	MGAT1	1	7	0.14
Esophagus/Eso-AdenoCA	ENSG00000131370	ENST00000412806	SH3BP5	1	7	0.14
Esophagus/Eso-AdenoCA	ENSG00000131023	ENST00000458696	LATS1	1	7	0.14
Esophagus/Eso-AdenoCA	ENSG00000130813	ENST00000593131	C19orf66	1	7	0.14
Esophagus/Eso-AdenoCA	ENSG00000130724	ENST00000597848	CHMP2A	1	7	0.14
Esophagus/Eso-AdenoCA	ENSG00000130703	ENST00000439951	OSBPL2	1	7	0.14
Esophagus/Eso-AdenoCA	ENSG00000130640	ENST00000487796	TUBGCP2	1	7	0.14
Esophagus/Eso-AdenoCA	ENSG00000130638	ENST00000435026	ATXN10	1	7	0.14
Esophagus/Eso-AdenoCA	ENSG00000130517	ENST00000252813	PGPEP1	1	7	0.14
Esophagus/Eso-AdenoCA	ENSG00000130489	ENST00000439934	SCO2	1	7	0.14
Esophagus/Eso-AdenoCA	ENSG00000130429	ENST00000427217	ARPC1B	1	7	0.14
Esophagus/Eso-AdenoCA	ENSG00000130208	ENST00000586638	APOC1	1	7	0.14
Esophagus/Eso-AdenoCA	ENSG00000130164	ENST00000455727	LDLR	1	7	0.14
Esophagus/Eso-AdenoCA	ENSG00000130159	ENST00000593231	ECSIT	1	7	0.14
Esophagus/Eso-AdenoCA	ENSG00000130150	ENST00000482354	MOSPD2	1	7	0.14
Esophagus/Eso-AdenoCA	ENSG00000130066	ENST00000379254	SAT1	1	7	0.14
Esophagus/Eso-AdenoCA	ENSG00000129667	ENST00000591860	RHBDF2	1	7	0.14
Esophagus/Eso-AdenoCA	ENSG00000129562	ENST00000538631	DAD1	1	7	0.14
Esophagus/Eso-AdenoCA	ENSG00000129559	ENST00000396828	NEDD8	1	7	0.14
Esophagus/Eso-AdenoCA	ENSG00000129474	ENST00000553911	AJUBA	1	7	0.14
Esophagus/Eso-AdenoCA	ENSG00000129467	ENST00000396747	ADCY4	1	7	0.14
Esophagus/Eso-AdenoCA	ENSG00000129226	ENST00000584180	CD68	1	7	0.14
Esophagus/Eso-AdenoCA	ENSG00000129116	ENST00000512127	PALLD	1	7	0.14
Esophagus/Eso-AdenoCA	ENSG00000129103	ENST00000451338	SUMF2	1	7	0.14
Esophagus/Eso-AdenoCA	ENSG00000128908	ENST00000558357	INO80	1	7	0.14
Esophagus/Eso-AdenoCA	ENSG00000128789	ENST00000586445	PSMG2	1	7	0.14
Esophagus/Eso-AdenoCA	ENSG00000128422	ENST00000590038	KRT17	1	7	0.14
Esophagus/Eso-AdenoCA	ENSG00000128340	ENST00000441619	RAC2	1	7	0.14
Esophagus/Eso-AdenoCA	ENSG00000128335	ENST00000454728	APOL2	1	7	0.14
Esophagus/Eso-AdenoCA	ENSG00000128016	ENST00000594442	ZFP36	1	7	0.14
Esophagus/Eso-AdenoCA	ENSG00000127947	ENST00000407343	PTPN12	1	7	0.14
Esophagus/Eso-AdenoCA	ENSG00000127184	ENST00000515763	COX7C	1	7	0.14
Esophagus/Eso-AdenoCA	ENSG00000126768	ENST00000490755	TIMM17B	1	7	0.14
Esophagus/Eso-AdenoCA	ENSG00000126767	ENST00000592066	ELK1	1	7	0.14
Esophagus/Eso-AdenoCA	ENSG00000126653	ENST00000475652	NSRP1	1	7	0.14
Esophagus/Eso-AdenoCA	ENSG00000126247	ENST00000586963	CAPNS1	1	7	0.14
Esophagus/Eso-AdenoCA	ENSG00000125968	ENST00000376105	ID1	1	7	0.14
Esophagus/Eso-AdenoCA	ENSG00000125691	ENST00000470646	RPL23	1	7	0.14
Esophagus/Eso-AdenoCA	ENSG00000125458	ENST00000578407	NT5C	1	7	0.14
Esophagus/Eso-AdenoCA	ENSG00000124782	ENST00000334984	RREB1	1	7	0.14
Esophagus/Eso-AdenoCA	ENSG00000124299	ENST00000397032	PEPD	1	7	0.14
Esophagus/Eso-AdenoCA	ENSG00000124155	ENST00000535404	PIGT	1	7	0.14
Esophagus/Eso-AdenoCA	ENSG00000124151	ENST00000371997	NCOA3	1	7	0.14
Esophagus/Eso-AdenoCA	ENSG00000124006	ENST00000604031	OBSL1	1	7	0.14
Esophagus/Eso-AdenoCA	ENSG00000123352	ENST00000547865	SPATS2	1	7	0.14
Esophagus/Eso-AdenoCA	ENSG00000123349	ENST00000550846	PFDN5	1	7	0.14
Esophagus/Eso-AdenoCA	ENSG00000122971	ENST00000411593	ACADS	1	7	0.14
Esophagus/Eso-AdenoCA	ENSG00000122687	ENST00000407040	FTSJ2	1	7	0.14
Esophagus/Eso-AdenoCA	ENSG00000122068	ENST00000424384	FYTTD1	1	7	0.14
Esophagus/Eso-AdenoCA	ENSG00000122026	ENST00000483765	RPL21	1	7	0.14
Esophagus/Eso-AdenoCA	ENSG00000121892	ENST00000512643	PDS5A	1	7	0.14
Esophagus/Eso-AdenoCA	ENSG00000121057	ENST00000573326	AKAP1	1	7	0.14
Esophagus/Eso-AdenoCA	ENSG00000120699	ENST00000239893	EXOSC8	1	7	0.14
Esophagus/Eso-AdenoCA	ENSG00000120265	ENST00000544496	PCMT1	1	7	0.14
Esophagus/Eso-AdenoCA	ENSG00000120093	ENST00000472863	HOXB3	1	7	0.14
Esophagus/Eso-AdenoCA	ENSG00000120053	ENST00000543866	GOT1	1	7	0.14
Esophagus/Eso-AdenoCA	ENSG00000119718	ENST00000556028	EIF2B2	1	7	0.14
Esophagus/Eso-AdenoCA	ENSG00000119707	ENST00000531500	RBM25	1	7	0.14
Esophagus/Eso-AdenoCA	ENSG00000119640	ENST00000553302	ACYP1	1	7	0.14
Esophagus/Eso-AdenoCA	ENSG00000119231	ENST00000434433	SENP5	1	7	0.14
Esophagus/Eso-AdenoCA	ENSG00000119139	ENST00000423935	TJP2	1	7	0.14
Esophagus/Eso-AdenoCA	ENSG00000118939	ENST00000419068	UCHL3	1	7	0.14
Esophagus/Eso-AdenoCA	ENSG00000118705	ENST00000456400	RPN2	1	7	0.14
Esophagus/Eso-AdenoCA	ENSG00000118515	ENST00000475719	SGK1	1	7	0.14
Esophagus/Eso-AdenoCA	ENSG00000118482	ENST00000515594	PHF3	1	7	0.14
Esophagus/Eso-AdenoCA	ENSG00000118058	ENST00000354520	KMT2A	1	7	0.14
Esophagus/Eso-AdenoCA	ENSG00000117877	ENST00000589804	CD3EAP	1	7	0.14
Esophagus/Eso-AdenoCA	ENSG00000117640	ENST00000524618	MTFR1L	1	7	0.14
Esophagus/Eso-AdenoCA	ENSG00000117616	ENST00000565733	C1orf63	1	7	0.14
Esophagus/Eso-AdenoCA	ENSG00000116977	ENST00000529489	LGALS8	1	7	0.14
Esophagus/Eso-AdenoCA	ENSG00000116649	ENST00000490101	SRM	1	7	0.14
Esophagus/Eso-AdenoCA	ENSG00000116353	ENST00000463412	MECR	1	7	0.14
Esophagus/Eso-AdenoCA	ENSG00000116288	ENST00000469225	PARK7	1	7	0.14
Esophagus/Eso-AdenoCA	ENSG00000116209	ENST00000371344	TMEM59	1	7	0.14
Esophagus/Eso-AdenoCA	ENSG00000116030	ENST00000409205	SUMO1	1	7	0.14
Esophagus/Eso-AdenoCA	ENSG00000115839	ENST00000539493	RAB3GAP1	1	7	0.14
Esophagus/Eso-AdenoCA	ENSG00000115561	ENST00000409727	CHMP3	1	7	0.14
Esophagus/Eso-AdenoCA	ENSG00000115548	ENST00000542128	KDM3A	1	7	0.14
Esophagus/Eso-AdenoCA	ENSG00000115484	ENST00000544185	CCT4	1	7	0.14
Esophagus/Eso-AdenoCA	ENSG00000115307	ENST00000425118	AUP1	1	7	0.14
Esophagus/Eso-AdenoCA	ENSG00000115234	ENST00000543024	SNX17	1	7	0.14
Esophagus/Eso-AdenoCA	ENSG00000115159	ENST00000540309	GPD2	1	7	0.14
Esophagus/Eso-AdenoCA	ENSG00000114988	ENST00000377079	LMAN2L	1	7	0.14
Esophagus/Eso-AdenoCA	ENSG00000114942	ENST00000445505	EEF1B2	1	7	0.14
Esophagus/Eso-AdenoCA	ENSG00000114902	ENST00000423431	SPCS1	1	7	0.14
Esophagus/Eso-AdenoCA	ENSG00000114859	ENST00000434054	CLCN2	1	7	0.14
Esophagus/Eso-AdenoCA	ENSG00000114790	ENST00000496710	ARHGEF26	1	7	0.14
Esophagus/Eso-AdenoCA	ENSG00000114686	ENST00000511168	MRPL3	1	7	0.14
Esophagus/Eso-AdenoCA	ENSG00000114455	ENST00000491820	HHLA2	1	7	0.14
Esophagus/Eso-AdenoCA	ENSG00000114302	ENST00000457914	PRKAR2A	1	7	0.14
Esophagus/Eso-AdenoCA	ENSG00000114125	ENST00000480908	RNF7	1	7	0.14
Esophagus/Eso-AdenoCA	ENSG00000114098	ENST00000471453	ARMC8	1	7	0.14
Esophagus/Eso-AdenoCA	ENSG00000114030	ENST00000465882	KPNA1	1	7	0.14
Esophagus/Eso-AdenoCA	ENSG00000113810	ENST00000489573	SMC4	1	7	0.14
Esophagus/Eso-AdenoCA	ENSG00000113742	ENST00000519835	CPEB4	1	7	0.14
Esophagus/Eso-AdenoCA	ENSG00000113575	ENST00000522385	PPP2CA	1	7	0.14
Esophagus/Eso-AdenoCA	ENSG00000113569	ENST00000513532	NUP155	1	7	0.14
Esophagus/Eso-AdenoCA	ENSG00000112697	ENST00000518161	TMEM30A	1	7	0.14
Esophagus/Eso-AdenoCA	ENSG00000112695	ENST00000509698	COX7A2	1	7	0.14
Esophagus/Eso-AdenoCA	ENSG00000112578	ENST00000489290	BYSL	1	7	0.14
Esophagus/Eso-AdenoCA	ENSG00000112367	ENST00000419951	FIG4	1	7	0.14
Esophagus/Eso-AdenoCA	ENSG00000112339	ENST00000527507	HBS1L	1	7	0.14
Esophagus/Eso-AdenoCA	ENSG00000112308	ENST00000540769	C6orf62	1	7	0.14
Esophagus/Eso-AdenoCA	ENSG00000111906	ENST00000609477	HDDC2	1	7	0.14
Esophagus/Eso-AdenoCA	ENSG00000111786	ENST00000603963	SRSF9	1	7	0.14
Esophagus/Eso-AdenoCA	ENSG00000111752	ENST00000537610	PHC1	1	7	0.14
Esophagus/Eso-AdenoCA	ENSG00000111731	ENST00000539615	C2CD5	1	7	0.14
Esophagus/Eso-AdenoCA	ENSG00000111711	ENST00000539025	GOLT1B	1	7	0.14
Esophagus/Eso-AdenoCA	ENSG00000111666	ENST00000549128	CHPT1	1	7	0.14
Esophagus/Eso-AdenoCA	ENSG00000111596	ENST00000546673	CNOT2	1	7	0.14
Esophagus/Eso-AdenoCA	ENSG00000111247	ENST00000535558	RAD51AP1	1	7	0.14
Esophagus/Eso-AdenoCA	ENSG00000111231	ENST00000550228	GPN3	1	7	0.14
Esophagus/Eso-AdenoCA	ENSG00000111203	ENST00000538822	ITFG2	1	7	0.14
Esophagus/Eso-AdenoCA	ENSG00000111196	ENST00000381881	MAGOHB	1	7	0.14
Esophagus/Eso-AdenoCA	ENSG00000111144	ENST00000413268	LTA4H	1	7	0.14
Esophagus/Eso-AdenoCA	ENSG00000110958	ENST00000414274	PTGES3	1	7	0.14
Esophagus/Eso-AdenoCA	ENSG00000110851	ENST00000547188	PRDM4	1	7	0.14
Esophagus/Eso-AdenoCA	ENSG00000110713	ENST00000397007	NUP98	1	7	0.14
Esophagus/Eso-AdenoCA	ENSG00000110711	ENST00000528641	AIP	1	7	0.14
Esophagus/Eso-AdenoCA	ENSG00000110218	ENST00000436171	PANX1	1	7	0.14
Esophagus/Eso-AdenoCA	ENSG00000110075	ENST00000529710	PPP6R3	1	7	0.14
Esophagus/Eso-AdenoCA	ENSG00000109971	ENST00000524552	HSPA8	1	7	0.14
Esophagus/Eso-AdenoCA	ENSG00000109917	ENST00000449430	ZNF259	1	7	0.14
Esophagus/Eso-AdenoCA	ENSG00000108582	ENST00000584221	CPD	1	7	0.14
Esophagus/Eso-AdenoCA	ENSG00000108523	ENST00000572382	RNF167	1	7	0.14
Esophagus/Eso-AdenoCA	ENSG00000108424	ENST00000583013	KPNB1	1	7	0.14
Esophagus/Eso-AdenoCA	ENSG00000108406	ENST00000425628	DHX40	1	7	0.14
Esophagus/Eso-AdenoCA	ENSG00000108389	ENST00000582390	MTMR4	1	7	0.14
Esophagus/Eso-AdenoCA	ENSG00000108294	ENST00000579088	PSMB3	1	7	0.14
Esophagus/Eso-AdenoCA	ENSG00000108219	ENST00000372157	TSPAN14	1	7	0.14
Esophagus/Eso-AdenoCA	ENSG00000108094	ENST00000374746	CUL2	1	7	0.14
Esophagus/Eso-AdenoCA	ENSG00000107669	ENST00000543447	ATE1	1	7	0.14
Esophagus/Eso-AdenoCA	ENSG00000106683	ENST00000538333	LIMK1	1	7	0.14
Esophagus/Eso-AdenoCA	ENSG00000106636	ENST00000424864	YKT6	1	7	0.14
Esophagus/Eso-AdenoCA	ENSG00000106635	ENST00000454871	BCL7B	1	7	0.14
Esophagus/Eso-AdenoCA	ENSG00000106028	ENST00000467681	SSBP1	1	7	0.14
Esophagus/Eso-AdenoCA	ENSG00000105854	ENST00000446142	PON2	1	7	0.14
Esophagus/Eso-AdenoCA	ENSG00000105829	ENST00000457139	BET1	1	7	0.14
Esophagus/Eso-AdenoCA	ENSG00000105723	ENST00000398249	GSK3A	1	7	0.14
Esophagus/Eso-AdenoCA	ENSG00000105698	ENST00000594064	USF2	1	7	0.14
Esophagus/Eso-AdenoCA	ENSG00000105677	ENST00000593027	TMEM147	1	7	0.14
Esophagus/Eso-AdenoCA	ENSG00000105643	ENST00000595712	ARRDC2	1	7	0.14
Esophagus/Eso-AdenoCA	ENSG00000105583	ENST00000598732	WDR83OS	1	7	0.14
Esophagus/Eso-AdenoCA	ENSG00000105404	ENST00000601028	RABAC1	1	7	0.14
Esophagus/Eso-AdenoCA	ENSG00000105402	ENST00000594001	NAPA	1	7	0.14
Esophagus/Eso-AdenoCA	ENSG00000105379	ENST00000596253	ETFB	1	7	0.14
Esophagus/Eso-AdenoCA	ENSG00000105364	ENST00000591054	MRPL4	1	7	0.14
Esophagus/Eso-AdenoCA	ENSG00000105223	ENST00000599353	PLD3	1	7	0.14
Esophagus/Eso-AdenoCA	ENSG00000105193	ENST00000601655	RPS16	1	7	0.14
Esophagus/Eso-AdenoCA	ENSG00000105135	ENST00000598709	ILVBL	1	7	0.14
Esophagus/Eso-AdenoCA	ENSG00000105058	ENST00000588367	FAM32A	1	7	0.14
Esophagus/Eso-AdenoCA	ENSG00000104907	ENST00000587633	TRMT1	1	7	0.14
Esophagus/Eso-AdenoCA	ENSG00000104866	ENST00000544069	PPP1R37	1	7	0.14
Esophagus/Eso-AdenoCA	ENSG00000104859	ENST00000391953	CLASRP	1	7	0.14
Esophagus/Eso-AdenoCA	ENSG00000104824	ENST00000601813	HNRNPL	1	7	0.14
Esophagus/Eso-AdenoCA	ENSG00000104783	ENST00000599720	KCNN4	1	7	0.14
Esophagus/Eso-AdenoCA	ENSG00000104689	ENST00000524158	TNFRSF10A	1	7	0.14
Esophagus/Eso-AdenoCA	ENSG00000104660	ENST00000442880	LEPROTL1	1	7	0.14
Esophagus/Eso-AdenoCA	ENSG00000104375	ENST00000521649	STK3	1	7	0.14
Esophagus/Eso-AdenoCA	ENSG00000104325	ENST00000520148	DECR1	1	7	0.14
Esophagus/Eso-AdenoCA	ENSG00000103978	ENST00000561578	TMEM87A	1	7	0.14
Esophagus/Eso-AdenoCA	ENSG00000103932	ENST00000562303	RPAP1	1	7	0.14
Esophagus/Eso-AdenoCA	ENSG00000103710	ENST00000434605	RASL12	1	7	0.14
Esophagus/Eso-AdenoCA	ENSG00000103510	ENST00000537402	KAT8	1	7	0.14
Esophagus/Eso-AdenoCA	ENSG00000103479	ENST00000544545	RBL2	1	7	0.14
Esophagus/Eso-AdenoCA	ENSG00000103423	ENST00000570857	DNAJA3	1	7	0.14
Esophagus/Eso-AdenoCA	ENSG00000103266	ENST00000566408	STUB1	1	7	0.14
Esophagus/Eso-AdenoCA	ENSG00000103005	ENST00000564387	USB1	1	7	0.14
Esophagus/Eso-AdenoCA	ENSG00000102908	ENST00000567239	NFAT5	1	7	0.14
Esophagus/Eso-AdenoCA	ENSG00000102858	ENST00000591895	MGRN1	1	7	0.14
Esophagus/Eso-AdenoCA	ENSG00000102580	ENST00000376795	DNAJC3	1	7	0.14
Esophagus/Eso-AdenoCA	ENSG00000102103	ENST00000247140	PQBP1	1	7	0.14
Esophagus/Eso-AdenoCA	ENSG00000102024	ENST00000473026	PLS3	1	7	0.14
Esophagus/Eso-AdenoCA	ENSG00000102007	ENST00000376322	PLP2	1	7	0.14
Esophagus/Eso-AdenoCA	ENSG00000101911	ENST00000380663	PRPS2	1	7	0.14
Esophagus/Eso-AdenoCA	ENSG00000101596	ENST00000584897	SMCHD1	1	7	0.14
Esophagus/Eso-AdenoCA	ENSG00000101413	ENST00000449186	RPRD1B	1	7	0.14
Esophagus/Eso-AdenoCA	ENSG00000101350	ENST00000418717	KIF3B	1	7	0.14
Esophagus/Eso-AdenoCA	ENSG00000101294	ENST00000344042	HM13	1	7	0.14
Esophagus/Eso-AdenoCA	ENSG00000101236	ENST00000432261	RNF24	1	7	0.14
Esophagus/Eso-AdenoCA	ENSG00000101199	ENST00000549076	ARFGAP1	1	7	0.14
Esophagus/Eso-AdenoCA	ENSG00000101161	ENST00000535781	PRPF6	1	7	0.14
Esophagus/Eso-AdenoCA	ENSG00000101158	ENST00000460601	NELFCD	1	7	0.14
Esophagus/Eso-AdenoCA	ENSG00000100902	ENST00000553809	PSMA6	1	7	0.14
Esophagus/Eso-AdenoCA	ENSG00000100897	ENST00000558914	DCAF11	1	7	0.14
Esophagus/Eso-AdenoCA	ENSG00000100865	ENST00000559504	CINP	1	7	0.14
Esophagus/Eso-AdenoCA	ENSG00000100814	ENST00000554184	CCNB1IP1	1	7	0.14
Esophagus/Eso-AdenoCA	ENSG00000100664	ENST00000558316	EIF5	1	7	0.14
Esophagus/Eso-AdenoCA	ENSG00000100612	ENST00000557751	DHRS7	1	7	0.14
Esophagus/Eso-AdenoCA	ENSG00000100439	ENST00000537243	ABHD4	1	7	0.14
Esophagus/Eso-AdenoCA	ENSG00000100359	ENST00000427834	SGSM3	1	7	0.14
Esophagus/Eso-AdenoCA	ENSG00000100325	ENST00000453160	ASCC2	1	7	0.14
Esophagus/Eso-AdenoCA	ENSG00000100284	ENST00000436462	TOM1	1	7	0.14
Esophagus/Eso-AdenoCA	ENSG00000100281	ENST00000455359	HMGXB4	1	7	0.14
Esophagus/Eso-AdenoCA	ENSG00000100242	ENST00000411587	SUN2	1	7	0.14
Esophagus/Eso-AdenoCA	ENSG00000100226	ENST00000487538	GTPBP1	1	7	0.14
Esophagus/Eso-AdenoCA	ENSG00000100221	ENST00000545590	JOSD1	1	7	0.14
Esophagus/Eso-AdenoCA	ENSG00000100201	ENST00000381633	DDX17	1	7	0.14
Esophagus/Eso-AdenoCA	ENSG00000100124	ENST00000609454	ANKRD54	1	7	0.14
Esophagus/Eso-AdenoCA	ENSG00000100029	ENST00000335214	PES1	1	7	0.14
Esophagus/Eso-AdenoCA	ENSG00000099991	ENST00000405822	CABIN1	1	7	0.14
Esophagus/Eso-AdenoCA	ENSG00000099953	ENST00000434318	MMP11	1	7	0.14
Esophagus/Eso-AdenoCA	ENSG00000099804	ENST00000607527	CDC34	1	7	0.14
Esophagus/Eso-AdenoCA	ENSG00000099783	ENST00000596295	HNRNPM	1	7	0.14
Esophagus/Eso-AdenoCA	ENSG00000099282	ENST00000452130	TSPAN15	1	7	0.14
Esophagus/Eso-AdenoCA	ENSG00000099203	ENST00000586835	TMED1	1	7	0.14
Esophagus/Eso-AdenoCA	ENSG00000099139	ENST00000424854	PCSK5	1	7	0.14
Esophagus/Eso-AdenoCA	ENSG00000096088	ENST00000425343	PGC	1	7	0.14
Esophagus/Eso-AdenoCA	ENSG00000096080	ENST00000372116	MRPS18A	1	7	0.14
Esophagus/Eso-AdenoCA	ENSG00000095539	ENST00000370250	SEMA4G	1	7	0.14
Esophagus/Eso-AdenoCA	ENSG00000095321	ENST00000455396	CRAT	1	7	0.14
Esophagus/Eso-AdenoCA	ENSG00000095059	ENST00000600864	DHPS	1	7	0.14
Esophagus/Eso-AdenoCA	ENSG00000093144	ENST00000531582	ECHDC1	1	7	0.14
Esophagus/Eso-AdenoCA	ENSG00000093000	ENST00000425733	NUP50	1	7	0.14
Esophagus/Eso-AdenoCA	ENSG00000092010	ENST00000561435	PSME1	1	7	0.14
Esophagus/Eso-AdenoCA	ENSG00000091640	ENST00000575784	SPAG7	1	7	0.14
Esophagus/Eso-AdenoCA	ENSG00000091490	ENST00000510448	SEL1L3	1	7	0.14
Esophagus/Eso-AdenoCA	ENSG00000090863	ENST00000447066	GLG1	1	7	0.14
Esophagus/Eso-AdenoCA	ENSG00000090861	ENST00000565361	AARS	1	7	0.14
Esophagus/Eso-AdenoCA	ENSG00000090266	ENST00000460088	NDUFB2	1	7	0.14
Esophagus/Eso-AdenoCA	ENSG00000089248	ENST00000546477	ERP29	1	7	0.14
Esophagus/Eso-AdenoCA	ENSG00000089060	ENST00000549605	SLC8B1	1	7	0.14
Esophagus/Eso-AdenoCA	ENSG00000088986	ENST00000552870	DYNLL1	1	7	0.14
Esophagus/Eso-AdenoCA	ENSG00000087269	ENST00000502735	NOP14	1	7	0.14
Esophagus/Eso-AdenoCA	ENSG00000087157	ENST00000587356	PGS1	1	7	0.14
Esophagus/Eso-AdenoCA	ENSG00000086666	ENST00000558724	ZFAND6	1	7	0.14
Esophagus/Eso-AdenoCA	ENSG00000086062	ENST00000541851	B4GALT1	1	7	0.14
Esophagus/Eso-AdenoCA	ENSG00000085733	ENST00000415461	CTTN	1	7	0.14
Esophagus/Eso-AdenoCA	ENSG00000084754	ENST00000492433	HADHA	1	7	0.14
Esophagus/Eso-AdenoCA	ENSG00000083845	ENST00000598098	RPS5	1	7	0.14
Esophagus/Eso-AdenoCA	ENSG00000083097	ENST00000237163	DOPEY1	1	7	0.14
Esophagus/Eso-AdenoCA	ENSG00000081721	ENST00000464004	DUSP12	1	7	0.14
Esophagus/Eso-AdenoCA	ENSG00000081377	ENST00000415608	CDC14B	1	7	0.14
Esophagus/Eso-AdenoCA	ENSG00000080822	ENST00000506575	CLDND1	1	7	0.14
Esophagus/Eso-AdenoCA	ENSG00000080603	ENST00000344771	SRCAP	1	7	0.14
Esophagus/Eso-AdenoCA	ENSG00000079999	ENST00000590593	KEAP1	1	7	0.14
Esophagus/Eso-AdenoCA	ENSG00000079462	ENST00000599778	PAFAH1B3	1	7	0.14
Esophagus/Eso-AdenoCA	ENSG00000079308	ENST00000453356	TNS1	1	7	0.14
Esophagus/Eso-AdenoCA	ENSG00000078403	ENST00000377091	MLLT10	1	7	0.14
Esophagus/Eso-AdenoCA	ENSG00000077312	ENST00000601545	SNRPA	1	7	0.14
Esophagus/Eso-AdenoCA	ENSG00000077232	ENST00000444005	DNAJC10	1	7	0.14
Esophagus/Eso-AdenoCA	ENSG00000077147	ENST00000443638	TM9SF3	1	7	0.14
Esophagus/Eso-AdenoCA	ENSG00000076944	ENST00000595950	STXBP2	1	7	0.14
Esophagus/Eso-AdenoCA	ENSG00000076604	ENST00000584944	TRAF4	1	7	0.14
Esophagus/Eso-AdenoCA	ENSG00000075420	ENST00000443501	FNDC3B	1	7	0.14
Esophagus/Eso-AdenoCA	ENSG00000074657	ENST00000586997	ZNF532	1	7	0.14
Esophagus/Eso-AdenoCA	ENSG00000074603	ENST00000558529	DPP8	1	7	0.14
Esophagus/Eso-AdenoCA	ENSG00000074054	ENST00000463621	CLASP1	1	7	0.14
Esophagus/Eso-AdenoCA	ENSG00000073921	ENST00000530692	PICALM	1	7	0.14
Esophagus/Eso-AdenoCA	ENSG00000073578	ENST00000509632	SDHA	1	7	0.14
Esophagus/Eso-AdenoCA	ENSG00000073111	ENST00000477668	MCM2	1	7	0.14
Esophagus/Eso-AdenoCA	ENSG00000072506	ENST00000375304	HSD17B10	1	7	0.14
Esophagus/Eso-AdenoCA	ENSG00000072135	ENST00000428843	PTPN18	1	7	0.14
Esophagus/Eso-AdenoCA	ENSG00000072062	ENST00000590853	PRKACA	1	7	0.14
Esophagus/Eso-AdenoCA	ENSG00000071967	ENST00000375252	CYBRD1	1	7	0.14
Esophagus/Eso-AdenoCA	ENSG00000071859	ENST00000158526	FAM50A	1	7	0.14
Esophagus/Eso-AdenoCA	ENSG00000071462	ENST00000441822	WBSCR22	1	7	0.14
Esophagus/Eso-AdenoCA	ENSG00000070423	ENST00000592418	RNF126	1	7	0.14
Esophagus/Eso-AdenoCA	ENSG00000068912	ENST00000405123	ERLEC1	1	7	0.14
Esophagus/Eso-AdenoCA	ENSG00000068885	ENST00000478370	IFT80	1	7	0.14
Esophagus/Eso-AdenoCA	ENSG00000067900	ENST00000578051	ROCK1	1	7	0.14
Esophagus/Eso-AdenoCA	ENSG00000067829	ENST00000444338	IDH3G	1	7	0.14
Esophagus/Eso-AdenoCA	ENSG00000067369	ENST00000434561	TP53BP1	1	7	0.14
Esophagus/Eso-AdenoCA	ENSG00000067225	ENST00000389093	PKM	1	7	0.14
Esophagus/Eso-AdenoCA	ENSG00000067066	ENST00000413284	SP100	1	7	0.14
Esophagus/Eso-AdenoCA	ENSG00000066136	ENST00000414185	NFYC	1	7	0.14
Esophagus/Eso-AdenoCA	ENSG00000065559	ENST00000538465	MAP2K4	1	7	0.14
Esophagus/Eso-AdenoCA	ENSG00000065548	ENST00000445547	ZC3H15	1	7	0.14
Esophagus/Eso-AdenoCA	ENSG00000065526	ENST00000442985	SPEN	1	7	0.14
Esophagus/Eso-AdenoCA	ENSG00000064961	ENST00000417382	HMG20B	1	7	0.14
Esophagus/Eso-AdenoCA	ENSG00000064726	ENST00000559652	BTBD1	1	7	0.14
Esophagus/Eso-AdenoCA	ENSG00000063322	ENST00000599417	MED29	1	7	0.14
Esophagus/Eso-AdenoCA	ENSG00000062725	ENST00000589341	APPBP2	1	7	0.14
Esophagus/Eso-AdenoCA	ENSG00000062485	ENST00000548746	CS	1	7	0.14
Esophagus/Eso-AdenoCA	ENSG00000061936	ENST00000538548	SFSWAP	1	7	0.14
Esophagus/Eso-AdenoCA	ENSG00000060237	ENST00000534872	WNK1	1	7	0.14
Esophagus/Eso-AdenoCA	ENSG00000059758	ENST00000542666	CDK17	1	7	0.14
Esophagus/Eso-AdenoCA	ENSG00000058673	ENST00000453771	ZC3H11A	1	7	0.14
Esophagus/Eso-AdenoCA	ENSG00000058668	ENST00000391954	ATP2B4	1	7	0.14
Esophagus/Eso-AdenoCA	ENSG00000056097	ENST00000507465	ZFR	1	7	0.14
Esophagus/Eso-AdenoCA	ENSG00000055211	ENST00000433539	GINM1	1	7	0.14
Esophagus/Eso-AdenoCA	ENSG00000054282	ENST00000355875	SDCCAG8	1	7	0.14
Esophagus/Eso-AdenoCA	ENSG00000054116	ENST00000373163	TRAPPC3	1	7	0.14
Esophagus/Eso-AdenoCA	ENSG00000053747	ENST00000587184	LAMA3	1	7	0.14
Esophagus/Eso-AdenoCA	ENSG00000050327	ENST00000471847	ARHGEF5	1	7	0.14
Esophagus/Eso-AdenoCA	ENSG00000049449	ENST00000532721	RCN1	1	7	0.14
Esophagus/Eso-AdenoCA	ENSG00000048140	ENST00000507471	TSPAN17	1	7	0.14
Esophagus/Eso-AdenoCA	ENSG00000047579	ENST00000511762	DTNBP1	1	7	0.14
Esophagus/Eso-AdenoCA	ENSG00000044115	ENST00000520520	CTNNA1	1	7	0.14
Esophagus/Eso-AdenoCA	ENSG00000042753	ENST00000601649	AP2S1	1	7	0.14
Esophagus/Eso-AdenoCA	ENSG00000042445	ENST00000449375	RETSAT	1	7	0.14
Esophagus/Eso-AdenoCA	ENSG00000041357	ENST00000558341	PSMA4	1	7	0.14
Esophagus/Eso-AdenoCA	ENSG00000040531	ENST00000441220	CTNS	1	7	0.14
Esophagus/Eso-AdenoCA	ENSG00000039650	ENST00000600910	PNKP	1	7	0.14
Esophagus/Eso-AdenoCA	ENSG00000039523	ENST00000422602	FAM65A	1	7	0.14
Esophagus/Eso-AdenoCA	ENSG00000036257	ENST00000436172	CUL3	1	7	0.14
Esophagus/Eso-AdenoCA	ENSG00000034713	ENST00000568455	GABARAPL2	1	7	0.14
Esophagus/Eso-AdenoCA	ENSG00000030582	ENST00000586443	GRN	1	7	0.14
Esophagus/Eso-AdenoCA	ENSG00000029725	ENST00000537505	RABEP1	1	7	0.14
Esophagus/Eso-AdenoCA	ENSG00000026508	ENST00000526669	CD44	1	7	0.14
Esophagus/Eso-AdenoCA	ENSG00000025293	ENST00000452270	PHF20	1	7	0.14
Esophagus/Eso-AdenoCA	ENSG00000023191	ENST00000531540	RNH1	1	7	0.14
Esophagus/Eso-AdenoCA	ENSG00000014641	ENST00000409908	MDH1	1	7	0.14
Esophagus/Eso-AdenoCA	ENSG00000011638	ENST00000572258	TMEM159	1	7	0.14
Esophagus/Eso-AdenoCA	ENSG00000011465	ENST00000441303	DCN	1	7	0.14
Esophagus/Eso-AdenoCA	ENSG00000011426	ENST00000457743	ANLN	1	7	0.14
Esophagus/Eso-AdenoCA	ENSG00000011295	ENST00000470649	TTC19	1	7	0.14
Esophagus/Eso-AdenoCA	ENSG00000010671	ENST00000372880	BTK	1	7	0.14
Esophagus/Eso-AdenoCA	ENSG00000010278	ENST00000536586	CD9	1	7	0.14
Esophagus/Eso-AdenoCA	ENSG00000010017	ENST00000539980	RANBP9	1	7	0.14
Esophagus/Eso-AdenoCA	ENSG00000009307	ENST00000525970	CSDE1	1	7	0.14
Esophagus/Eso-AdenoCA	ENSG00000008869	ENST00000354531	HEATR5B	1	7	0.14
Esophagus/Eso-AdenoCA	ENSG00000006704	ENST00000470715	GTF2IRD1	1	7	0.14
Esophagus/Eso-AdenoCA	ENSG00000006652	ENST00000421296	IFRD1	1	7	0.14
Esophagus/Eso-AdenoCA	ENSG00000006007	ENST00000569899	GDE1	1	7	0.14
Esophagus/Eso-AdenoCA	ENSG00000005448	ENST00000409791	WDR54	1	7	0.14
Esophagus/Eso-AdenoCA	ENSG00000004779	ENST00000562133	NDUFAB1	1	7	0.14
Esophagus/Eso-AdenoCA	ENSG00000004059	ENST00000415666	ARF5	1	7	0.14
Esophagus/Eso-AdenoCA	ENSG00000001630	ENST00000450723	CYP51A1	1	7	0.14
Esophagus/Eso-AdenoCA	ENSG00000000419	ENST00000371583	DPM1	1	7	0.14
Colon/ColoRect-AdenoCA	ENSG00000223865	ENST00000428835	HLA-DPB1	7	51	0.14
Colon/ColoRect-AdenoCA	ENSG00000128789	ENST00000586587	PSMG2	7	51	0.14
Colon/ColoRect-AdenoCA	ENSG00000105974	ENST00000456473	CAV1	7	51	0.14
Colon/ColoRect-AdenoCA	ENSG00000085563	ENST00000543898	ABCB1	7	51	0.14
Colon/ColoRect-AdenoCA	ENSG00000020256	ENST00000346617	ZFP64	7	51	0.14
Blood/Lymph-BNHL	ENSG00000116833	ENST00000367362	NR5A2	14	103	0.14
Pancreas/Panc-AdenoCA	ENSG00000198794	ENST00000568018	SCAMP5	10	75	0.13
Pancreas/Panc-AdenoCA	ENSG00000160460	ENST00000338932	SPTBN4	10	75	0.13
Pancreas/Panc-AdenoCA	ENSG00000145414	ENST00000422287	NAF1	10	75	0.13
Pancreas/Panc-AdenoCA	ENSG00000100068	ENST00000444995	LRP5L	10	75	0.13
Pancreas/Panc-AdenoCA	ENSG00000071991	ENST00000454642	CDH19	10	75	0.13
Ovary/Ovary-AdenoCA	ENSG00000187492	ENST00000412678	CDHR4	14	110	0.13
Ovary/Ovary-AdenoCA	ENSG00000164953	ENST00000409623	TMEM67	14	110	0.13
Ovary/Ovary-AdenoCA	ENSG00000142661	ENST00000374434	MYOM3	14	110	0.13
Kidney/Kidney-RCC	ENSG00000168065	ENST00000377585	SLC22A11	15	117	0.13
Kidney/Kidney-RCC	ENSG00000147231	ENST00000372548	CXorf57	15	117	0.13
Kidney/Kidney-RCC	ENSG00000007062	ENST00000447510	PROM1	15	117	0.13
Breast/Breast-AdenoCA	ENSG00000161040	ENST00000379308	FBXL13	11	85	0.13
Blood/Lymph-CLL	ENSG00000257923	ENST00000360264	CUX1	9	68	0.13
Blood/Lymph-CLL	ENSG00000183785	ENST00000416740	TUBA8	9	68	0.13
Blood/Lymph-CLL	ENSG00000181924	ENST00000541455	COA4	9	68	0.13
Blood/Lymph-CLL	ENSG00000142192	ENST00000448850	APP	9	68	0.13
Blood/Lymph-CLL	ENSG00000108591	ENST00000467099	DRG2	9	68	0.13
Bladder/Bladder-TCC	ENSG00000198121	ENST00000541779	LPAR1	3	23	0.13
Bladder/Bladder-TCC	ENSG00000186281	ENST00000453542	GPAT2	3	23	0.13
Bladder/Bladder-TCC	ENSG00000165501	ENST00000540712	LRR1	3	23	0.13
Bladder/Bladder-TCC	ENSG00000160746	ENST00000350459	ANO10	3	23	0.13
Bladder/Bladder-TCC	ENSG00000153208	ENST00000409780	MERTK	3	23	0.13
Bladder/Bladder-TCC	ENSG00000149636	ENST00000373740	DSN1	3	23	0.13
Bladder/Bladder-TCC	ENSG00000145536	ENST00000274181	ADAMTS16	3	23	0.13
Bladder/Bladder-TCC	ENSG00000143363	ENST00000368934	PRUNE	3	23	0.13
Bladder/Bladder-TCC	ENSG00000133884	ENST00000531989	DPF2	3	23	0.13
Bladder/Bladder-TCC	ENSG00000121775	ENST00000373634	TMEM39B	3	23	0.13
Bladder/Bladder-TCC	ENSG00000119714	ENST00000238699	GPR68	3	23	0.13
Bladder/Bladder-TCC	ENSG00000116584	ENST00000470541	ARHGEF2	3	23	0.13
Bladder/Bladder-TCC	ENSG00000112773	ENST00000369756	FAM46A	3	23	0.13
Bladder/Bladder-TCC	ENSG00000087263	ENST00000566157	OGFOD1	3	23	0.13
Bladder/Bladder-TCC	ENSG00000085999	ENST00000371975	RAD54L	3	23	0.13
Bladder/Bladder-TCC	ENSG00000077235	ENST00000569653	GTF3C1	3	23	0.13
Bladder/Bladder-TCC	ENSG00000075035	ENST00000549903	WSCD2	3	23	0.13
Bladder/Bladder-TCC	ENSG00000063761	ENST00000341211	ADCK1	3	23	0.13
Pancreas/Panc-AdenoCA	ENSG00000197283	ENST00000449372	SYNGAP1	9	75	0.12
Pancreas/Panc-AdenoCA	ENSG00000172824	ENST00000540579	CES4A	9	75	0.12
Pancreas/Panc-AdenoCA	ENSG00000165115	ENST00000495062	KIF27	9	75	0.12
Pancreas/Panc-AdenoCA	ENSG00000152042	ENST00000603515	NBPF11	9	75	0.12
Pancreas/Panc-AdenoCA	ENSG00000135870	ENST00000367694	RC3H1	9	75	0.12
Pancreas/Panc-AdenoCA	ENSG00000122335	ENST00000607071	SERAC1	9	75	0.12
Pancreas/Panc-AdenoCA	ENSG00000001617	ENST00000002829	SEMA3F	9	75	0.12
Ovary/Ovary-AdenoCA	ENSG00000105072	ENST00000601109	C19orf44	13	110	0.12
Ovary/Ovary-AdenoCA	ENSG00000049759	ENST00000400345	NEDD4L	13	110	0.12
Muscle/Bone-Leiomyo	ENSG00000242612	ENST00000437024	DECR2	4	34	0.12
Muscle/Bone-Leiomyo	ENSG00000162735	ENST00000368072	PEX19	4	34	0.12
Muscle/Bone-Leiomyo	ENSG00000143409	ENST00000312210	FAM63A	4	34	0.12
Muscle/Bone-Leiomyo	ENSG00000143363	ENST00000368935	PRUNE	4	34	0.12
Muscle/Bone-Leiomyo	ENSG00000137700	ENST00000538950	SLC37A4	4	34	0.12
Muscle/Bone-Leiomyo	ENSG00000134815	ENST00000460681	DHX34	4	34	0.12
Muscle/Bone-Leiomyo	ENSG00000125967	ENST00000246190	NECAB3	4	34	0.12
Muscle/Bone-Leiomyo	ENSG00000121940	ENST00000369968	CLCC1	4	34	0.12
Muscle/Bone-Leiomyo	ENSG00000085978	ENST00000392017	ATG16L1	4	34	0.12
Muscle/Bone-Leiomyo	ENSG00000048740	ENST00000427450	CELF2	4	34	0.12
Muscle/Bone-Leiomyo	ENSG00000005486	ENST00000318622	RHBDD2	4	34	0.12
Kidney/Kidney-RCC	ENSG00000224689	ENST00000457674	ZNF812	14	117	0.12
Kidney/Kidney-RCC	ENSG00000187098	ENST00000328528	MITF	14	117	0.12
Kidney/Kidney-RCC	ENSG00000126773	ENST00000404681	PCNXL4	14	117	0.12
Kidney/Kidney-RCC	ENSG00000108187	ENST00000336578	PBLD	14	117	0.12
Kidney/Kidney-ChRCC	ENSG00000142606	ENST00000378412	MMEL1	5	43	0.12
Colon/ColoRect-AdenoCA	ENSG00000263563	ENST00000581775	UBBP4	6	51	0.12
Colon/ColoRect-AdenoCA	ENSG00000188612	ENST00000578238	SUMO2	6	51	0.12
Colon/ColoRect-AdenoCA	ENSG00000183513	ENST00000409997	COA5	6	51	0.12
Colon/ColoRect-AdenoCA	ENSG00000179912	ENST00000429355	R3HDM2	6	51	0.12
Colon/ColoRect-AdenoCA	ENSG00000165861	ENST00000394207	ZFYVE1	6	51	0.12
Colon/ColoRect-AdenoCA	ENSG00000160310	ENST00000451211	PRMT2	6	51	0.12
Colon/ColoRect-AdenoCA	ENSG00000155792	ENST00000523492	DEPTOR	6	51	0.12
Colon/ColoRect-AdenoCA	ENSG00000118855	ENST00000264266	MFSD1	6	51	0.12
Colon/ColoRect-AdenoCA	ENSG00000116209	ENST00000371337	TMEM59	6	51	0.12
Colon/ColoRect-AdenoCA	ENSG00000115165	ENST00000540637	CYTIP	6	51	0.12
Colon/ColoRect-AdenoCA	ENSG00000088766	ENST00000452938	CRLS1	6	51	0.12
Colon/ColoRect-AdenoCA	ENSG00000086666	ENST00000564367	ZFAND6	6	51	0.12
Colon/ColoRect-AdenoCA	ENSG00000033178	ENST00000514261	UBA6	6	51	0.12
Blood/Lymph-CLL	ENSG00000060971	ENST00000411549	ACAA1	8	68	0.12
Uterus/Uterus-AdenoCA	ENSG00000196586	ENST00000430435	MYO6	5	44	0.11
Uterus/Uterus-AdenoCA	ENSG00000174898	ENST00000381624	CATSPERD	5	44	0.11
Uterus/Uterus-AdenoCA	ENSG00000166478	ENST00000447186	ZNF143	5	44	0.11
Uterus/Uterus-AdenoCA	ENSG00000129646	ENST00000532549	QRICH2	5	44	0.11
Uterus/Uterus-AdenoCA	ENSG00000100372	ENST00000447566	SLC25A17	5	44	0.11
Uterus/Uterus-AdenoCA	ENSG00000062038	ENST00000567674	CDH3	5	44	0.11
Thyroid/Thy-AdenoCA	ENSG00000140323	ENST00000558623	DISP2	5	47	0.11
Skin/Skin-Melanoma	ENSG00000246922	ENST00000559089	UBAP1L	4	36	0.11
Prostate/Prost-AdenoCA	ENSG00000196358	ENST00000393228	NTNG2	2	19	0.11
Prostate/Prost-AdenoCA	ENSG00000103248	ENST00000322911	MTHFSD	2	19	0.11
Prostate/Prost-AdenoCA	ENSG00000095002	ENST00000233146	MSH2	2	19	0.11
Pancreas/Panc-AdenoCA	ENSG00000205571	ENST00000380741	SMN2	8	75	0.11
Pancreas/Panc-AdenoCA	ENSG00000183833	ENST00000482927	MAATS1	8	75	0.11
Pancreas/Panc-AdenoCA	ENSG00000174876	ENST00000446703	AMY1B	8	75	0.11
Pancreas/Panc-AdenoCA	ENSG00000161558	ENST00000597370	TMEM143	8	75	0.11
Pancreas/Panc-AdenoCA	ENSG00000146267	ENST00000389677	FAXC	8	75	0.11
Pancreas/Panc-AdenoCA	ENSG00000120662	ENST00000452359	MTRF1	8	75	0.11
Pancreas/Panc-AdenoCA	ENSG00000004766	ENST00000317751	CCDC132	8	75	0.11
Ovary/Ovary-AdenoCA	ENSG00000243147	ENST00000296102	MRPL33	12	110	0.11
Ovary/Ovary-AdenoCA	ENSG00000214575	ENST00000563800	CPEB1	12	110	0.11
Ovary/Ovary-AdenoCA	ENSG00000187955	ENST00000247781	COL14A1	12	110	0.11
Ovary/Ovary-AdenoCA	ENSG00000164074	ENST00000473040	C4orf29	12	110	0.11
Ovary/Ovary-AdenoCA	ENSG00000142892	ENST00000487906	PIGK	12	110	0.11
Ovary/Ovary-AdenoCA	ENSG00000138658	ENST00000505019	C4orf21	12	110	0.11
Ovary/Ovary-AdenoCA	ENSG00000003147	ENST00000401396	ICA1	12	110	0.11
Lung/Lung-SCC	ENSG00000137699	ENST00000341846	TRIM29	5	47	0.11
Lung/Lung-AdenoCA	ENSG00000133424	ENST00000610186	LARGE	4	37	0.11
Liver/Biliary-AdenoCA	ENSG00000166321	ENST00000537969	NUDT13	2	18	0.11
Liver/Biliary-AdenoCA	ENSG00000151632	ENST00000455190	AKR1C2	2	18	0.11
Liver/Biliary-AdenoCA	ENSG00000136933	ENST00000394124	RABEPK	2	18	0.11
Liver/Biliary-AdenoCA	ENSG00000103723	ENST00000261722	AP3B2	2	18	0.11
Liver/Biliary-AdenoCA	ENSG00000085552	ENST00000361509	IGSF9	2	18	0.11
CervixUteri/Cervix-SCC	ENSG00000204428	ENST00000375858	LY6G5C	2	18	0.11
CervixUteri/Cervix-SCC	ENSG00000182944	ENST00000360091	EWSR1	2	18	0.11
CervixUteri/Cervix-SCC	ENSG00000167077	ENST00000423900	MEI1	2	18	0.11
CervixUteri/Cervix-SCC	ENSG00000165118	ENST00000314700	C9orf64	2	18	0.11
CervixUteri/Cervix-SCC	ENSG00000160255	ENST00000397854	ITGB2	2	18	0.11
CervixUteri/Cervix-SCC	ENSG00000144354	ENST00000392567	CDCA7	2	18	0.11
CervixUteri/Cervix-SCC	ENSG00000135406	ENST00000532332	PRPH	2	18	0.11
CervixUteri/Cervix-SCC	ENSG00000135336	ENST00000257789	ORC3	2	18	0.11
CervixUteri/Cervix-SCC	ENSG00000131470	ENST00000587209	PSMC3IP	2	18	0.11
CervixUteri/Cervix-SCC	ENSG00000122882	ENST00000484976	ECD	2	18	0.11
CervixUteri/Cervix-SCC	ENSG00000121933	ENST00000414219	ADORA3	2	18	0.11
CervixUteri/Cervix-SCC	ENSG00000106089	ENST00000395156	STX1A	2	18	0.11
CervixUteri/Cervix-SCC	ENSG00000105618	ENST00000391755	PRPF31	2	18	0.11
CervixUteri/Cervix-SCC	ENSG00000105516	ENST00000599385	DBP	2	18	0.11
CervixUteri/Cervix-SCC	ENSG00000100354	ENST00000335727	TNRC6B	2	18	0.11
CervixUteri/Cervix-SCC	ENSG00000087085	ENST00000302913	ACHE	2	18	0.11
CervixUteri/Cervix-SCC	ENSG00000079215	ENST00000381918	SLC1A3	2	18	0.11
Brain/CNS-Oligo	ENSG00000196924	ENST00000420627	FLNA	2	18	0.11
Brain/CNS-Oligo	ENSG00000180011	ENST00000537114	ZADH2	2	18	0.11
Brain/CNS-Oligo	ENSG00000164830	ENST00000297447	OXR1	2	18	0.11
Brain/CNS-Oligo	ENSG00000155966	ENST00000342251	AFF2	2	18	0.11
Brain/CNS-Oligo	ENSG00000116641	ENST00000340370	DOCK7	2	18	0.11
Brain/CNS-Oligo	ENSG00000099991	ENST00000398319	CABIN1	2	18	0.11
Brain/CNS-Oligo	ENSG00000048991	ENST00000264160	R3HDM1	2	18	0.11
Stomach/Stomach-AdenoCA	ENSG00000250479	ENST00000401675	CHCHD10	3	29	0.10
Stomach/Stomach-AdenoCA	ENSG00000205277	ENST00000536621	MUC12	3	29	0.10
Stomach/Stomach-AdenoCA	ENSG00000169599	ENST00000410022	NFU1	3	29	0.10
Stomach/Stomach-AdenoCA	ENSG00000162849	ENST00000407071	KIF26B	3	29	0.10
Stomach/Stomach-AdenoCA	ENSG00000154133	ENST00000533054	ROBO4	3	29	0.10
Stomach/Stomach-AdenoCA	ENSG00000145779	ENST00000388882	TNFAIP8	3	29	0.10
Stomach/Stomach-AdenoCA	ENSG00000142949	ENST00000438120	PTPRF	3	29	0.10
Stomach/Stomach-AdenoCA	ENSG00000139266	ENST00000266643	MARCH9	3	29	0.10
Stomach/Stomach-AdenoCA	ENSG00000135365	ENST00000418153	PHF21A	3	29	0.10
Stomach/Stomach-AdenoCA	ENSG00000104763	ENST00000262097	ASAH1	3	29	0.10
Stomach/Stomach-AdenoCA	ENSG00000101849	ENST00000217964	TBL1X	3	29	0.10
Stomach/Stomach-AdenoCA	ENSG00000075399	ENST00000563798	VPS9D1	3	29	0.10
Ovary/Ovary-AdenoCA	ENSG00000168904	ENST00000422500	LRRC28	11	110	0.10
Ovary/Ovary-AdenoCA	ENSG00000137731	ENST00000292079	FXYD2	11	110	0.10
Kidney/Kidney-RCC	ENSG00000145687	ENST00000505980	SSBP2	12	117	0.10
Colon/ColoRect-AdenoCA	ENSG00000244038	ENST00000415136	DDOST	5	51	0.10
Colon/ColoRect-AdenoCA	ENSG00000205981	ENST00000486355	DNAJC19	5	51	0.10
Colon/ColoRect-AdenoCA	ENSG00000196151	ENST00000409124	WDSUB1	5	51	0.10
Colon/ColoRect-AdenoCA	ENSG00000172650	ENST00000443782	AGAP5	5	51	0.10
Colon/ColoRect-AdenoCA	ENSG00000164466	ENST00000502865	SFXN1	5	51	0.10
Colon/ColoRect-AdenoCA	ENSG00000162976	ENST00000445402	PQLC3	5	51	0.10
Colon/ColoRect-AdenoCA	ENSG00000154767	ENST00000476581	XPC	5	51	0.10
Colon/ColoRect-AdenoCA	ENSG00000139291	ENST00000550787	TMEM19	5	51	0.10
Colon/ColoRect-AdenoCA	ENSG00000135838	ENST00000367552	NPL	5	51	0.10
Colon/ColoRect-AdenoCA	ENSG00000135373	ENST00000525253	EHF	5	51	0.10
Colon/ColoRect-AdenoCA	ENSG00000132824	ENST00000411544	SERINC3	5	51	0.10
Colon/ColoRect-AdenoCA	ENSG00000131931	ENST00000529779	THAP1	5	51	0.10
Colon/ColoRect-AdenoCA	ENSG00000129480	ENST00000549850	DTD2	5	51	0.10
Colon/ColoRect-AdenoCA	ENSG00000111653	ENST00000446105	ING4	5	51	0.10
Colon/ColoRect-AdenoCA	ENSG00000110700	ENST00000228140	RPS13	5	51	0.10
Colon/ColoRect-AdenoCA	ENSG00000109911	ENST00000474374	ELP4	5	51	0.10
Colon/ColoRect-AdenoCA	ENSG00000108604	ENST00000450364	SMARCD2	5	51	0.10
Colon/ColoRect-AdenoCA	ENSG00000102024	ENST00000543070	PLS3	5	51	0.10
Colon/ColoRect-AdenoCA	ENSG00000100991	ENST00000539834	TRPC4AP	5	51	0.10
Colon/ColoRect-AdenoCA	ENSG00000100902	ENST00000554961	PSMA6	5	51	0.10
Colon/ColoRect-AdenoCA	ENSG00000028203	ENST00000551994	VEZT	5	51	0.10
Blood/Lymph-CLL	ENSG00000144677	ENST00000435525	CTDSPL	7	68	0.10
Blood/Lymph-CLL	ENSG00000125868	ENST00000246069	DSTN	7	68	0.10
Blood/Lymph-CLL	ENSG00000099330	ENST00000598068	OCEL1	7	68	0.10
Blood/Lymph-CLL	ENSG00000065518	ENST00000485064	NDUFB4	7	68	0.10
Uterus/Uterus-AdenoCA	ENSG00000197170	ENST00000584008	PSMD12	4	44	0.09
Uterus/Uterus-AdenoCA	ENSG00000172731	ENST00000358141	LRRC20	4	44	0.09
Uterus/Uterus-AdenoCA	ENSG00000161381	ENST00000315392	PLXDC1	4	44	0.09
Uterus/Uterus-AdenoCA	ENSG00000138448	ENST00000374907	ITGAV	4	44	0.09
Uterus/Uterus-AdenoCA	ENSG00000133048	ENST00000404436	CHI3L1	4	44	0.09
Uterus/Uterus-AdenoCA	ENSG00000122133	ENST00000277508	PAEP	4	44	0.09
Uterus/Uterus-AdenoCA	ENSG00000109775	ENST00000509180	UFSP2	4	44	0.09
Uterus/Uterus-AdenoCA	ENSG00000010165	ENST00000362019	METTL13	4	44	0.09
Thyroid/Thy-AdenoCA	ENSG00000198673	ENST00000550003	FAM19A2	4	47	0.09
Thyroid/Thy-AdenoCA	ENSG00000174939	ENST00000483405	ASPHD1	4	47	0.09
Thyroid/Thy-AdenoCA	ENSG00000166508	ENST00000303887	MCM7	4	47	0.09
Pancreas/Panc-AdenoCA	ENSG00000204977	ENST00000457662	TRIM13	7	75	0.09
Pancreas/Panc-AdenoCA	ENSG00000181085	ENST00000395108	MAPK15	7	75	0.09
Pancreas/Panc-AdenoCA	ENSG00000173421	ENST00000296449	CCDC36	7	75	0.09
Pancreas/Panc-AdenoCA	ENSG00000165046	ENST00000527175	LETM2	7	75	0.09
Pancreas/Panc-AdenoCA	ENSG00000162241	ENST00000534028	SLC25A45	7	75	0.09
Pancreas/Panc-AdenoCA	ENSG00000157796	ENST00000506503	WDR19	7	75	0.09
Pancreas/Panc-AdenoCA	ENSG00000148288	ENST00000372036	GBGT1	7	75	0.09
Pancreas/Panc-AdenoCA	ENSG00000148120	ENST00000433691	C9orf3	7	75	0.09
Pancreas/Panc-AdenoCA	ENSG00000143845	ENST00000367197	ETNK2	7	75	0.09
Pancreas/Panc-AdenoCA	ENSG00000143776	ENST00000366765	CDC42BPA	7	75	0.09
Pancreas/Panc-AdenoCA	ENSG00000137831	ENST00000379983	UACA	7	75	0.09
Pancreas/Panc-AdenoCA	ENSG00000122025	ENST00000537084	FLT3	7	75	0.09
Pancreas/Panc-AdenoCA	ENSG00000106484	ENST00000223215	MEST	7	75	0.09
Pancreas/Panc-AdenoCA	ENSG00000088305	ENST00000344505	DNMT3B	7	75	0.09
Ovary/Ovary-AdenoCA	ENSG00000186007	ENST00000367149	LEMD1	10	110	0.09
Ovary/Ovary-AdenoCA	ENSG00000154065	ENST00000585908	ANKRD29	10	110	0.09
Ovary/Ovary-AdenoCA	ENSG00000113361	ENST00000514738	CDH6	10	110	0.09
Ovary/Ovary-AdenoCA	ENSG00000106069	ENST00000435288	CHN2	10	110	0.09
Muscle/Bone-Leiomyo	ENSG00000204843	ENST00000409438	DCTN1	3	34	0.09
Muscle/Bone-Leiomyo	ENSG00000198792	ENST00000436674	TMEM184B	3	34	0.09
Muscle/Bone-Leiomyo	ENSG00000196923	ENST00000359895	PDLIM7	3	34	0.09
Muscle/Bone-Leiomyo	ENSG00000196123	ENST00000568563	KIAA0895L	3	34	0.09
Muscle/Bone-Leiomyo	ENSG00000185220	ENST00000329291	PGBD2	3	34	0.09
Muscle/Bone-Leiomyo	ENSG00000174194	ENST00000425119	AGAP8	3	34	0.09
Muscle/Bone-Leiomyo	ENSG00000169660	ENST00000578616	HEXDC	3	34	0.09
Muscle/Bone-Leiomyo	ENSG00000123243	ENST00000298441	ITIH5	3	34	0.09
Muscle/Bone-Leiomyo	ENSG00000119041	ENST00000416690	GTF3C3	3	34	0.09
Muscle/Bone-Leiomyo	ENSG00000106078	ENST00000431948	COBL	3	34	0.09
Muscle/Bone-Leiomyo	ENSG00000102893	ENST00000299167	PHKB	3	34	0.09
Muscle/Bone-Leiomyo	ENSG00000085978	ENST00000392021	ATG16L1	3	34	0.09
Muscle/Bone-Leiomyo	ENSG00000085978	ENST00000392020	ATG16L1	3	34	0.09
Muscle/Bone-Leiomyo	ENSG00000078304	ENST00000445439	PPP2R5C	3	34	0.09
Muscle/Bone-Leiomyo	ENSG00000071051	ENST00000451463	NCK2	3	34	0.09
Muscle/Bone-Leiomyo	ENSG00000068305	ENST00000453228	MEF2A	3	34	0.09
Muscle/Bone-Leiomyo	ENSG00000025156	ENST00000452194	HSF2	3	34	0.09
Muscle/Bone-Leiomyo	ENSG00000011243	ENST00000595465	AKAP8L	3	34	0.09
Lung/Lung-SCC	ENSG00000108370	ENST00000443584	RGS9	4	47	0.09
Liver/Liver-HCC	ENSG00000167632	ENST00000438773	TRAPPC9	9	100	0.09
Liver/Liver-HCC	ENSG00000149182	ENST00000524782	ARFGAP2	9	100	0.09
Liver/Liver-HCC	ENSG00000139631	ENST00000379850	CSAD	9	100	0.09
Liver/Liver-HCC	ENSG00000137103	ENST00000377988	TMEM8B	9	100	0.09
Kidney/Kidney-RCC	ENSG00000263812	ENST00000578613	LINC00908	10	117	0.09
Kidney/Kidney-RCC	ENSG00000240303	ENST00000355458	ACAD11	11	117	0.09
Kidney/Kidney-RCC	ENSG00000135899	ENST00000392048	SP110	10	117	0.09
Kidney/Kidney-RCC	ENSG00000104983	ENST00000536603	CCDC61	10	117	0.09
Kidney/Kidney-ChRCC	ENSG00000197586	ENST00000376652	ENTPD6	4	43	0.09
Kidney/Kidney-ChRCC	ENSG00000099810	ENST00000580900	MTAP	4	43	0.09
Blood/Lymph-CLL	ENSG00000108219	ENST00000429989	TSPAN14	6	68	0.09
Blood/Lymph-CLL	ENSG00000103196	ENST00000566165	CRISPLD2	6	68	0.09
Blood/Lymph-BNHL	ENSG00000123094	ENST00000405154	RASSF8	9	103	0.09
Bladder/Bladder-TCC	ENSG00000204560	ENST00000376437	DHX16	2	23	0.09
Bladder/Bladder-TCC	ENSG00000196497	ENST00000558046	IPO4	2	23	0.09
Bladder/Bladder-TCC	ENSG00000188554	ENST00000389312	NBR1	2	23	0.09
Bladder/Bladder-TCC	ENSG00000184743	ENST00000332645	ATL3	2	23	0.09
Bladder/Bladder-TCC	ENSG00000181191	ENST00000361478	PJA1	2	23	0.09
Bladder/Bladder-TCC	ENSG00000177125	ENST00000373452	ZBTB34	2	23	0.09
Bladder/Bladder-TCC	ENSG00000167566	ENST00000433948	NCKAP5L	2	23	0.09
Bladder/Bladder-TCC	ENSG00000167165	ENST00000446481	UGT1A6	2	23	0.09
Bladder/Bladder-TCC	ENSG00000158055	ENST00000361548	GRHL3	2	23	0.09
Bladder/Bladder-TCC	ENSG00000155256	ENST00000370613	ZFYVE27	2	23	0.09
Bladder/Bladder-TCC	ENSG00000153814	ENST00000427814	JAZF1	2	23	0.09
Bladder/Bladder-TCC	ENSG00000143033	ENST00000540243	MTF2	2	23	0.09
Bladder/Bladder-TCC	ENSG00000141425	ENST00000585953	RPRD1A	2	23	0.09
Bladder/Bladder-TCC	ENSG00000141179	ENST00000325214	PCTP	2	23	0.09
Bladder/Bladder-TCC	ENSG00000140284	ENST00000544960	SLC27A2	2	23	0.09
Bladder/Bladder-TCC	ENSG00000139218	ENST00000465950	SCAF11	2	23	0.09
Bladder/Bladder-TCC	ENSG00000138028	ENST00000312734	CGREF1	2	23	0.09
Bladder/Bladder-TCC	ENSG00000136059	ENST00000465644	VILL	2	23	0.09
Bladder/Bladder-TCC	ENSG00000101096	ENST00000396009	NFATC2	2	23	0.09
Bladder/Bladder-TCC	ENSG00000100603	ENST00000554775	SNW1	2	23	0.09
Bladder/Bladder-TCC	ENSG00000100065	ENST00000406271	CARD10	2	23	0.09
Bladder/Bladder-TCC	ENSG00000062282	ENST00000376262	DGAT2	2	23	0.09
Bladder/Bladder-TCC	ENSG00000048828	ENST00000340893	FAM120A	2	23	0.09
Bladder/Bladder-TCC	ENSG00000003056	ENST00000539143	M6PR	2	23	0.09
Skin/Skin-Melanoma	ENSG00000101425	ENST00000262865	BPI	3	36	0.08
Pancreas/Panc-AdenoCA	ENSG00000206077	ENST00000382776	ZDHHC11B	6	75	0.08
Pancreas/Panc-AdenoCA	ENSG00000204438	ENST00000458083	GPANK1	6	75	0.08
Pancreas/Panc-AdenoCA	ENSG00000197256	ENST00000355150	KANK2	6	75	0.08
Pancreas/Panc-AdenoCA	ENSG00000188549	ENST00000560922	C15orf52	6	75	0.08
Pancreas/Panc-AdenoCA	ENSG00000180398	ENST00000409800	MCFD2	6	75	0.08
Pancreas/Panc-AdenoCA	ENSG00000169856	ENST00000560699	ONECUT1	6	75	0.08
Pancreas/Panc-AdenoCA	ENSG00000162894	ENST00000530505	FAIM3	6	75	0.08
Pancreas/Panc-AdenoCA	ENSG00000152061	ENST00000367689	RABGAP1L	6	75	0.08
Pancreas/Panc-AdenoCA	ENSG00000147488	ENST00000519118	ST18	6	75	0.08
Pancreas/Panc-AdenoCA	ENSG00000123453	ENST00000298628	SARDH	6	75	0.08
Pancreas/Panc-AdenoCA	ENSG00000112699	ENST00000380815	GMDS	6	75	0.08
Pancreas/Panc-AdenoCA	ENSG00000100867	ENST00000344777	DHRS2	6	75	0.08
Pancreas/Panc-AdenoCA	ENSG00000019991	ENST00000457544	HGF	6	75	0.08
Pancreas/Panc-AdenoCA	ENSG00000009950	ENST00000456640	MLXIPL	6	75	0.08
Ovary/Ovary-AdenoCA	ENSG00000197756	ENST00000600880	RPL37A	9	110	0.08
Ovary/Ovary-AdenoCA	ENSG00000141258	ENST00000572925	SGSM2	9	110	0.08
Ovary/Ovary-AdenoCA	ENSG00000140386	ENST00000538941	SCAPER	9	110	0.08
Ovary/Ovary-AdenoCA	ENSG00000067445	ENST00000399736	TRO	9	110	0.08
Ovary/Ovary-AdenoCA	ENSG00000005187	ENST00000561795	ACSM3	9	110	0.08
Lung/Lung-AdenoCA	ENSG00000156381	ENST00000559651	ANKRD9	3	37	0.08
Lung/Lung-AdenoCA	ENSG00000095752	ENST00000587093	IL11	3	37	0.08
Liver/Liver-HCC	ENSG00000174428	ENST00000312575	GTF2IRD2B	8	100	0.08
Kidney/Kidney-RCC	ENSG00000172794	ENST00000392613	RAB37	9	117	0.08
Kidney/Kidney-RCC	ENSG00000166974	ENST00000589699	MAPRE2	9	117	0.08
Kidney/Kidney-RCC	ENSG00000133135	ENST00000324342	RNF128	9	117	0.08
Kidney/Kidney-RCC	ENSG00000132361	ENST00000538975	CLUH	9	117	0.08
Kidney/Kidney-RCC	ENSG00000088766	ENST00000378863	CRLS1	9	117	0.08
Kidney/Kidney-RCC	ENSG00000035115	ENST00000415006	SH3YL1	9	117	0.08
Colon/ColoRect-AdenoCA	ENSG00000198369	ENST00000443619	SPRED2	4	51	0.08
Colon/ColoRect-AdenoCA	ENSG00000196735	ENST00000496318	HLA-DQA1	4	51	0.08
Colon/ColoRect-AdenoCA	ENSG00000188878	ENST00000588283	FBF1	4	51	0.08
Colon/ColoRect-AdenoCA	ENSG00000184900	ENST00000411651	SUMO3	4	51	0.08
Colon/ColoRect-AdenoCA	ENSG00000184402	ENST00000492466	SS18L1	4	51	0.08
Colon/ColoRect-AdenoCA	ENSG00000182093	ENST00000398753	WRB	4	51	0.08
Colon/ColoRect-AdenoCA	ENSG00000179981	ENST00000580243	TSHZ1	4	51	0.08
Colon/ColoRect-AdenoCA	ENSG00000173120	ENST00000308783	KDM2A	4	51	0.08
Colon/ColoRect-AdenoCA	ENSG00000172273	ENST00000527410	HINFP	4	51	0.08
Colon/ColoRect-AdenoCA	ENSG00000170345	ENST00000535987	FOS	4	51	0.08
Colon/ColoRect-AdenoCA	ENSG00000169129	ENST00000545353	AFAP1L2	4	51	0.08
Colon/ColoRect-AdenoCA	ENSG00000165533	ENST00000557580	TTC8	4	51	0.08
Colon/ColoRect-AdenoCA	ENSG00000165355	ENST00000554190	FBXO33	4	51	0.08
Colon/ColoRect-AdenoCA	ENSG00000164163	ENST00000507193	ABCE1	4	51	0.08
Colon/ColoRect-AdenoCA	ENSG00000163453	ENST00000537922	IGFBP7	4	51	0.08
Colon/ColoRect-AdenoCA	ENSG00000155621	ENST00000479413	C9orf85	4	51	0.08
Colon/ColoRect-AdenoCA	ENSG00000154124	ENST00000506417	FAM105B	4	51	0.08
Colon/ColoRect-AdenoCA	ENSG00000151612	ENST00000503462	ZNF827	4	51	0.08
Colon/ColoRect-AdenoCA	ENSG00000151332	ENST00000604336	MBIP	4	51	0.08
Colon/ColoRect-AdenoCA	ENSG00000146966	ENST00000461883	DENND2A	4	51	0.08
Colon/ColoRect-AdenoCA	ENSG00000143442	ENST00000491586	POGZ	4	51	0.08
Colon/ColoRect-AdenoCA	ENSG00000142583	ENST00000535586	SLC2A5	4	51	0.08
Colon/ColoRect-AdenoCA	ENSG00000140396	ENST00000267974	NCOA2	4	51	0.08
Colon/ColoRect-AdenoCA	ENSG00000140365	ENST00000564815	COMMD4	4	51	0.08
Colon/ColoRect-AdenoCA	ENSG00000139567	ENST00000388922	ACVRL1	4	51	0.08
Colon/ColoRect-AdenoCA	ENSG00000138029	ENST00000537713	HADHB	4	51	0.08
Colon/ColoRect-AdenoCA	ENSG00000137693	ENST00000531439	YAP1	4	51	0.08
Colon/ColoRect-AdenoCA	ENSG00000136122	ENST00000377815	BORA	4	51	0.08
Colon/ColoRect-AdenoCA	ENSG00000132669	ENST00000440354	RIN2	4	51	0.08
Colon/ColoRect-AdenoCA	ENSG00000129625	ENST00000504247	REEP5	4	51	0.08
Colon/ColoRect-AdenoCA	ENSG00000128463	ENST00000561372	EMC4	4	51	0.08
Colon/ColoRect-AdenoCA	ENSG00000128159	ENST00000248846	TUBGCP6	4	51	0.08
Colon/ColoRect-AdenoCA	ENSG00000127603	ENST00000360115	MACF1	4	51	0.08
Colon/ColoRect-AdenoCA	ENSG00000123739	ENST00000507961	PLA2G12A	4	51	0.08
Colon/ColoRect-AdenoCA	ENSG00000121211	ENST00000504860	MND1	4	51	0.08
Colon/ColoRect-AdenoCA	ENSG00000121064	ENST00000575423	SCPEP1	4	51	0.08
Colon/ColoRect-AdenoCA	ENSG00000120896	ENST00000523348	SORBS3	4	51	0.08
Colon/ColoRect-AdenoCA	ENSG00000120725	ENST00000509534	SIL1	4	51	0.08
Colon/ColoRect-AdenoCA	ENSG00000118513	ENST00000524588	MYB	4	51	0.08
Colon/ColoRect-AdenoCA	ENSG00000114021	ENST00000480073	NIT2	4	51	0.08
Colon/ColoRect-AdenoCA	ENSG00000112559	ENST00000419164	MDFI	4	51	0.08
Colon/ColoRect-AdenoCA	ENSG00000103222	ENST00000572882	ABCC1	4	51	0.08
Colon/ColoRect-AdenoCA	ENSG00000100567	ENST00000557087	PSMA3	4	51	0.08
Colon/ColoRect-AdenoCA	ENSG00000099783	ENST00000597270	HNRNPM	4	51	0.08
Colon/ColoRect-AdenoCA	ENSG00000086598	ENST00000438031	TMED2	4	51	0.08
Colon/ColoRect-AdenoCA	ENSG00000086189	ENST00000514911	DIMT1	4	51	0.08
Colon/ColoRect-AdenoCA	ENSG00000085449	ENST00000429915	WDFY1	4	51	0.08
Colon/ColoRect-AdenoCA	ENSG00000077097	ENST00000435706	TOP2B	4	51	0.08
Colon/ColoRect-AdenoCA	ENSG00000064419	ENST00000265388	TNPO3	4	51	0.08
Colon/ColoRect-AdenoCA	ENSG00000052841	ENST00000418561	TTC17	4	51	0.08
Colon/ColoRect-AdenoCA	ENSG00000052795	ENST00000379346	FNIP2	4	51	0.08
Colon/ColoRect-AdenoCA	ENSG00000047634	ENST00000380041	SCML1	4	51	0.08
Colon/ColoRect-AdenoCA	ENSG00000034693	ENST00000367592	PEX3	4	51	0.08
Colon/ColoRect-AdenoCA	ENSG00000006128	ENST00000346867	TAC1	4	51	0.08
Breast/Breast-AdenoCA	ENSG00000170381	ENST00000427262	SEMA3E	7	85	0.08
Blood/Lymph-BNHL	ENSG00000148690	ENST00000536233	FRA10AC1	8	103	0.08
Uterus/Uterus-AdenoCA	ENSG00000197150	ENST00000542328	ABCB8	3	44	0.07
Uterus/Uterus-AdenoCA	ENSG00000188153	ENST00000504541	COL4A5	3	44	0.07
Uterus/Uterus-AdenoCA	ENSG00000183833	ENST00000482573	MAATS1	3	44	0.07
Uterus/Uterus-AdenoCA	ENSG00000175414	ENST00000503175	ARL10	3	44	0.07
Uterus/Uterus-AdenoCA	ENSG00000168675	ENST00000586765	LDLRAD4	3	44	0.07
Uterus/Uterus-AdenoCA	ENSG00000143190	ENST00000541643	POU2F1	3	44	0.07
Uterus/Uterus-AdenoCA	ENSG00000139746	ENST00000267229	RBM26	3	44	0.07
Uterus/Uterus-AdenoCA	ENSG00000137494	ENST00000260047	ANKRD42	3	44	0.07
Uterus/Uterus-AdenoCA	ENSG00000133835	ENST00000513628	HSD17B4	3	44	0.07
Uterus/Uterus-AdenoCA	ENSG00000128298	ENST00000428572	BAIAP2L2	3	44	0.07
Uterus/Uterus-AdenoCA	ENSG00000120833	ENST00000551883	SOCS2	3	44	0.07
Uterus/Uterus-AdenoCA	ENSG00000112531	ENST00000537883	QKI	3	44	0.07
Uterus/Uterus-AdenoCA	ENSG00000104723	ENST00000511783	TUSC3	3	44	0.07
Uterus/Uterus-AdenoCA	ENSG00000101333	ENST00000278655	PLCB4	3	44	0.07
Uterus/Uterus-AdenoCA	ENSG00000064933	ENST00000374826	PMS1	3	44	0.07
Uterus/Uterus-AdenoCA	ENSG00000002587	ENST00000514690	HS3ST1	3	44	0.07
Stomach/Stomach-AdenoCA	ENSG00000205045	ENST00000361112	SLFN12L	2	29	0.07
Stomach/Stomach-AdenoCA	ENSG00000196502	ENST00000562058	SULT1A1	2	29	0.07
Stomach/Stomach-AdenoCA	ENSG00000185960	ENST00000554971	SHOX	2	29	0.07
Stomach/Stomach-AdenoCA	ENSG00000179240	ENST00000530460	RP11-111M22.2	2	29	0.07
Stomach/Stomach-AdenoCA	ENSG00000173889	ENST00000475729	PHC3	2	29	0.07
Stomach/Stomach-AdenoCA	ENSG00000172915	ENST00000400445	NBEA	2	29	0.07
Stomach/Stomach-AdenoCA	ENSG00000163376	ENST00000295568	KBTBD8	2	29	0.07
Stomach/Stomach-AdenoCA	ENSG00000148773	ENST00000368654	MKI67	2	29	0.07
Stomach/Stomach-AdenoCA	ENSG00000146674	ENST00000275521	IGFBP3	2	29	0.07
Stomach/Stomach-AdenoCA	ENSG00000142606	ENST00000288709	MMEL1	2	29	0.07
Stomach/Stomach-AdenoCA	ENSG00000138670	ENST00000264400	RASGEF1B	2	29	0.07
Stomach/Stomach-AdenoCA	ENSG00000138316	ENST00000373208	ADAMTS14	2	29	0.07
Stomach/Stomach-AdenoCA	ENSG00000136828	ENST00000259351	RALGPS1	2	29	0.07
Stomach/Stomach-AdenoCA	ENSG00000124251	ENST00000372726	TP53TG5	2	29	0.07
Stomach/Stomach-AdenoCA	ENSG00000119121	ENST00000361255	TRPM6	2	29	0.07
Stomach/Stomach-AdenoCA	ENSG00000115414	ENST00000446046	FN1	2	29	0.07
Stomach/Stomach-AdenoCA	ENSG00000114098	ENST00000470821	ARMC8	2	29	0.07
Stomach/Stomach-AdenoCA	ENSG00000101974	ENST00000370557	ATP11C	2	29	0.07
Stomach/Stomach-AdenoCA	ENSG00000100207	ENST00000335626	TCF20	2	29	0.07
Stomach/Stomach-AdenoCA	ENSG00000090061	ENST00000555049	CCNK	2	29	0.07
Stomach/Stomach-AdenoCA	ENSG00000065413	ENST00000282272	ANKRD44	2	29	0.07
Stomach/Stomach-AdenoCA	ENSG00000055208	ENST00000392282	TAB2	2	29	0.07
Pancreas/Panc-AdenoCA	ENSG00000219200	ENST00000402093	RNASEK	5	75	0.07
Pancreas/Panc-AdenoCA	ENSG00000215704	ENST00000422901	CELA2B	5	75	0.07
Pancreas/Panc-AdenoCA	ENSG00000204977	ENST00000378182	TRIM13	5	75	0.07
Pancreas/Panc-AdenoCA	ENSG00000196388	ENST00000575780	INCA1	5	75	0.07
Pancreas/Panc-AdenoCA	ENSG00000186001	ENST00000425562	LRCH3	5	75	0.07
Pancreas/Panc-AdenoCA	ENSG00000169783	ENST00000557798	LINGO1	5	75	0.07
Pancreas/Panc-AdenoCA	ENSG00000167383	ENST00000588931	ZNF229	5	75	0.07
Pancreas/Panc-AdenoCA	ENSG00000162526	ENST00000574315	TSSK3	5	75	0.07
Pancreas/Panc-AdenoCA	ENSG00000158467	ENST00000474594	AHCYL2	5	75	0.07
Pancreas/Panc-AdenoCA	ENSG00000152078	ENST00000455656	TMEM56	5	75	0.07
Pancreas/Panc-AdenoCA	ENSG00000124440	ENST00000472815	HIF3A	5	75	0.07
Pancreas/Panc-AdenoCA	ENSG00000116675	ENST00000494710	DNAJC6	5	75	0.07
Pancreas/Panc-AdenoCA	ENSG00000112812	ENST00000230582	PRSS16	5	75	0.07
Pancreas/Panc-AdenoCA	ENSG00000110693	ENST00000533411	SOX6	5	75	0.07
Pancreas/Panc-AdenoCA	ENSG00000107736	ENST00000299366	CDH23	5	75	0.07
Pancreas/Panc-AdenoCA	ENSG00000105939	ENST00000471652	ZC3HAV1	5	75	0.07
Pancreas/Panc-AdenoCA	ENSG00000103876	ENST00000539156	FAH	5	75	0.07
Pancreas/Panc-AdenoCA	ENSG00000064651	ENST00000509205	SLC12A2	5	75	0.07
Pancreas/Panc-AdenoCA	ENSG00000054523	ENST00000377093	KIF1B	5	75	0.07
Pancreas/Panc-AdenoCA	ENSG00000036054	ENST00000394144	TBC1D23	5	75	0.07
Pancreas/Panc-AdenoCA	ENSG00000009413	ENST00000435970	REV3L	5	75	0.07
Ovary/Ovary-AdenoCA	ENSG00000221988	ENST00000375143	PPT2	8	110	0.07
Ovary/Ovary-AdenoCA	ENSG00000187609	ENST00000479452	EXD3	8	110	0.07
Ovary/Ovary-AdenoCA	ENSG00000164929	ENST00000297574	BAALC	8	110	0.07
Ovary/Ovary-AdenoCA	ENSG00000134042	ENST00000256425	MRO	8	110	0.07
Ovary/Ovary-AdenoCA	ENSG00000132950	ENST00000382905	ZMYM5	8	110	0.07
Ovary/Ovary-AdenoCA	ENSG00000130202	ENST00000252483	PVRL2	8	110	0.07
Ovary/Ovary-AdenoCA	ENSG00000107771	ENST00000372088	CCSER2	8	110	0.07
Ovary/Ovary-AdenoCA	ENSG00000004846	ENST00000406935	ABCB5	8	110	0.07
Liver/Liver-HCC	ENSG00000010379	ENST00000343164	SLC6A13	7	100	0.07
Kidney/Kidney-RCC	ENSG00000186409	ENST00000390640	CCDC30	8	117	0.07
Kidney/Kidney-RCC	ENSG00000166938	ENST00000530537	DIS3L	8	117	0.07
Kidney/Kidney-RCC	ENSG00000166105	ENST00000431683	GLB1L3	8	117	0.07
Kidney/Kidney-RCC	ENSG00000163687	ENST00000483681	DNASE1L3	8	117	0.07
Kidney/Kidney-RCC	ENSG00000160219	ENST00000454973	GAB3	8	117	0.07
Kidney/Kidney-RCC	ENSG00000077942	ENST00000340923	FBLN1	8	117	0.07
Kidney/Kidney-RCC	ENSG00000007264	ENST00000395040	MATK	8	117	0.07
Kidney/Kidney-ChRCC	ENSG00000169855	ENST00000436010	ROBO1	3	43	0.07
Kidney/Kidney-ChRCC	ENSG00000106012	ENST00000325997	IQCE	3	43	0.07
Brain/CNS-GBM	ENSG00000089169	ENST00000447659	RPH3A	2	28	0.07
Blood/Lymph-CLL	ENSG00000240505	ENST00000579315	TNFRSF13B	5	68	0.07
Blood/Lymph-CLL	ENSG00000196998	ENST00000474053	WDR45	5	68	0.07
Blood/Lymph-CLL	ENSG00000196976	ENST00000407062	LAGE3	5	68	0.07
Blood/Lymph-CLL	ENSG00000173786	ENST00000393892	CNP	5	68	0.07
Blood/Lymph-CLL	ENSG00000166454	ENST00000566488	ATMIN	5	68	0.07
Blood/Lymph-CLL	ENSG00000137331	ENST00000376377	IER3	5	68	0.07
Blood/Lymph-CLL	ENSG00000136371	ENST00000560261	MTHFS	5	68	0.07
Blood/Lymph-CLL	ENSG00000122490	ENST00000397778	PQLC1	5	68	0.07
Blood/Lymph-CLL	ENSG00000111530	ENST00000540319	CAND1	5	68	0.07
Blood/Lymph-CLL	ENSG00000087266	ENST00000442312	SH3BP2	5	68	0.07
Blood/Lymph-CLL	ENSG00000076043	ENST00000538791	REXO2	5	68	0.07
Blood/Lymph-CLL	ENSG00000067829	ENST00000427365	IDH3G	5	68	0.07
Blood/Lymph-CLL	ENSG00000059377	ENST00000414041	TBXAS1	5	68	0.07
Thyroid/Thy-AdenoCA	ENSG00000152689	ENST00000442390	RASGRP3	3	47	0.06
Thyroid/Thy-AdenoCA	ENSG00000119487	ENST00000444226	MAPKAP1	3	47	0.06
Skin/Skin-Melanoma	ENSG00000198130	ENST00000410045	HIBCH	2	36	0.06
Skin/Skin-Melanoma	ENSG00000118046	ENST00000593219	STK11	2	36	0.06
Skin/Skin-Melanoma	ENSG00000096093	ENST00000433625	EFHC1	2	36	0.06
Skin/Skin-Melanoma	ENSG00000080709	ENST00000264773	KCNN2	2	36	0.06
Ovary/Ovary-AdenoCA	ENSG00000215883	ENST00000497820	CYB5RL	7	110	0.06
Ovary/Ovary-AdenoCA	ENSG00000198598	ENST00000360564	MMP17	7	110	0.06
Ovary/Ovary-AdenoCA	ENSG00000147044	ENST00000378163	CASK	7	110	0.06
Ovary/Ovary-AdenoCA	ENSG00000126070	ENST00000397828	AGO3	7	110	0.06
Ovary/Ovary-AdenoCA	ENSG00000120647	ENST00000239830	CCDC77	7	110	0.06
Ovary/Ovary-AdenoCA	ENSG00000100722	ENST00000555792	ZC3H14	7	110	0.06
Ovary/Ovary-AdenoCA	ENSG00000071564	ENST00000593064	TCF3	7	110	0.06
Ovary/Ovary-AdenoCA	ENSG00000067798	ENST00000549464	NAV3	7	110	0.06
Muscle/Bone-Leiomyo	ENSG00000215375	ENST00000505477	MYL5	2	34	0.06
Muscle/Bone-Leiomyo	ENSG00000198815	ENST00000361346	FOXJ3	2	34	0.06
Muscle/Bone-Leiomyo	ENSG00000196616	ENST00000394887	ADH1B	2	34	0.06
Muscle/Bone-Leiomyo	ENSG00000187764	ENST00000356444	SEMA4D	2	34	0.06
Muscle/Bone-Leiomyo	ENSG00000185504	ENST00000443656	C17orf70	2	34	0.06
Muscle/Bone-Leiomyo	ENSG00000184343	ENST00000489426	SRPK3	2	34	0.06
Muscle/Bone-Leiomyo	ENSG00000182253	ENST00000336292	SYNM	2	34	0.06
Muscle/Bone-Leiomyo	ENSG00000163719	ENST00000420925	MTMR14	2	34	0.06
Muscle/Bone-Leiomyo	ENSG00000156136	ENST00000504730	DCK	2	34	0.06
Muscle/Bone-Leiomyo	ENSG00000150527	ENST00000557038	CTAGE5	2	34	0.06
Muscle/Bone-Leiomyo	ENSG00000148343	ENST00000406926	FAM73B	2	34	0.06
Muscle/Bone-Leiomyo	ENSG00000147403	ENST00000406022	RPL10	2	34	0.06
Muscle/Bone-Leiomyo	ENSG00000138617	ENST00000559805	PARP16	2	34	0.06
Muscle/Bone-Leiomyo	ENSG00000136522	ENST00000392659	MRPL47	2	34	0.06
Muscle/Bone-Leiomyo	ENSG00000128581	ENST00000498704	RABL5	2	34	0.06
Muscle/Bone-Leiomyo	ENSG00000126882	ENST00000464831	FAM78A	2	34	0.06
Muscle/Bone-Leiomyo	ENSG00000120549	ENST00000376454	KIAA1217	2	34	0.06
Muscle/Bone-Leiomyo	ENSG00000115540	ENST00000233892	MOB4	2	34	0.06
Muscle/Bone-Leiomyo	ENSG00000113648	ENST00000304332	H2AFY	2	34	0.06
Muscle/Bone-Leiomyo	ENSG00000113456	ENST00000382038	RAD1	2	34	0.06
Muscle/Bone-Leiomyo	ENSG00000108465	ENST00000536708	CDK5RAP3	2	34	0.06
Muscle/Bone-Leiomyo	ENSG00000105048	ENST00000586649	TNNT1	2	34	0.06
Muscle/Bone-Leiomyo	ENSG00000089682	ENST00000372479	RBM41	2	34	0.06
Muscle/Bone-Leiomyo	ENSG00000087191	ENST00000585242	PSMC5	2	34	0.06
Muscle/Bone-Leiomyo	ENSG00000074582	ENST00000426649	BCS1L	2	34	0.06
Lung/Lung-SCC	ENSG00000188001	ENST00000425670	TPRG1	3	47	0.06
Lung/Lung-SCC	ENSG00000172673	ENST00000368248	THEMIS	3	47	0.06
Lung/Lung-SCC	ENSG00000163322	ENST00000506553	FAM175A	3	47	0.06
Lung/Lung-SCC	ENSG00000120471	ENST00000458238	TP53AIP1	3	47	0.06
Lung/Lung-SCC	ENSG00000107954	ENST00000369780	NEURL1	3	47	0.06
Liver/Liver-HCC	ENSG00000186767	ENST00000374884	SPIN4	6	100	0.06
Liver/Liver-HCC	ENSG00000160229	ENST00000594534	ZNF66	6	100	0.06
Liver/Liver-HCC	ENSG00000154328	ENST00000436750	NEIL2	6	100	0.06
Liver/Biliary-AdenoCA	ENSG00000243710	ENST00000372492	WDR65	1	18	0.06
Liver/Biliary-AdenoCA	ENSG00000239697	ENST00000322272	TNFSF12	1	18	0.06
Liver/Biliary-AdenoCA	ENSG00000197857	ENST00000355684	ZNF44	1	18	0.06
Liver/Biliary-AdenoCA	ENSG00000188997	ENST00000528776	KCTD21	1	18	0.06
Liver/Biliary-AdenoCA	ENSG00000188372	ENST00000394857	ZP3	1	18	0.06
Liver/Biliary-AdenoCA	ENSG00000183484	ENST00000551869	GPR132	1	18	0.06
Liver/Biliary-AdenoCA	ENSG00000175309	ENST00000474052	PHYKPL	1	18	0.06
Liver/Biliary-AdenoCA	ENSG00000166535	ENST00000299698	A2ML1	1	18	0.06
Liver/Biliary-AdenoCA	ENSG00000166394	ENST00000524790	CYB5R2	1	18	0.06
Liver/Biliary-AdenoCA	ENSG00000165682	ENST00000348658	CLEC1B	1	18	0.06
Liver/Biliary-AdenoCA	ENSG00000165633	ENST00000298454	VSTM4	1	18	0.06
Liver/Biliary-AdenoCA	ENSG00000163959	ENST00000415111	SLC51A	1	18	0.06
Liver/Biliary-AdenoCA	ENSG00000163681	ENST00000295952	SLMAP	1	18	0.06
Liver/Biliary-AdenoCA	ENSG00000163520	ENST00000295761	FBLN2	1	18	0.06
Liver/Biliary-AdenoCA	ENSG00000159915	ENST00000391958	ZNF233	1	18	0.06
Liver/Biliary-AdenoCA	ENSG00000159173	ENST00000555340	TNNI1	1	18	0.06
Liver/Biliary-AdenoCA	ENSG00000157423	ENST00000378856	HYDIN	1	18	0.06
Liver/Biliary-AdenoCA	ENSG00000154240	ENST00000581734	CEP112	1	18	0.06
Liver/Biliary-AdenoCA	ENSG00000148429	ENST00000379237	USP6NL	1	18	0.06
Liver/Biliary-AdenoCA	ENSG00000145217	ENST00000398520	SLC26A1	1	18	0.06
Liver/Biliary-AdenoCA	ENSG00000142609	ENST00000604159	C1orf222	1	18	0.06
Liver/Biliary-AdenoCA	ENSG00000141505	ENST00000574388	ASGR1	1	18	0.06
Liver/Biliary-AdenoCA	ENSG00000138115	ENST00000490994	CYP2C8	1	18	0.06
Liver/Biliary-AdenoCA	ENSG00000136874	ENST00000531035	STX17	1	18	0.06
Liver/Biliary-AdenoCA	ENSG00000136279	ENST00000432854	DBNL	1	18	0.06
Liver/Biliary-AdenoCA	ENSG00000131966	ENST00000556243	ACTR10	1	18	0.06
Liver/Biliary-AdenoCA	ENSG00000119397	ENST00000238341	CNTRL	1	18	0.06
Liver/Biliary-AdenoCA	ENSG00000118564	ENST00000341285	FBXL5	1	18	0.06
Liver/Biliary-AdenoCA	ENSG00000114859	ENST00000344937	CLCN2	1	18	0.06
Liver/Biliary-AdenoCA	ENSG00000109684	ENST00000226951	CLNK	1	18	0.06
Liver/Biliary-AdenoCA	ENSG00000109066	ENST00000582773	TMEM104	1	18	0.06
Liver/Biliary-AdenoCA	ENSG00000105662	ENST00000338797	CRTC1	1	18	0.06
Liver/Biliary-AdenoCA	ENSG00000104938	ENST00000327325	CLEC4M	1	18	0.06
Liver/Biliary-AdenoCA	ENSG00000103888	ENST00000394685	KIAA1199	1	18	0.06
Liver/Biliary-AdenoCA	ENSG00000103274	ENST00000433392	NUBP1	1	18	0.06
Liver/Biliary-AdenoCA	ENSG00000101901	ENST00000436609	ALG13	1	18	0.06
Liver/Biliary-AdenoCA	ENSG00000100906	ENST00000554001	NFKBIA	1	18	0.06
Liver/Biliary-AdenoCA	ENSG00000092036	ENST00000490506	HAUS4	1	18	0.06
Liver/Biliary-AdenoCA	ENSG00000084734	ENST00000424318	GCKR	1	18	0.06
Liver/Biliary-AdenoCA	ENSG00000074054	ENST00000409078	CLASP1	1	18	0.06
Liver/Biliary-AdenoCA	ENSG00000066427	ENST00000429774	ATXN3	1	18	0.06
Liver/Biliary-AdenoCA	ENSG00000064763	ENST00000551193	FAR2	1	18	0.06
Liver/Biliary-AdenoCA	ENSG00000029153	ENST00000266503	ARNTL2	1	18	0.06
Liver/Biliary-AdenoCA	ENSG00000005471	ENST00000440025	ABCB4	1	18	0.06
Liver/Biliary-AdenoCA	ENSG00000005007	ENST00000599848	UPF1	1	18	0.06
Kidney/Kidney-RCC	ENSG00000163629	ENST00000411767	PTPN13	7	117	0.06
Kidney/Kidney-RCC	ENSG00000154025	ENST00000395647	SLC5A10	7	117	0.06
Kidney/Kidney-RCC	ENSG00000067066	ENST00000409824	SP100	7	117	0.06
Colon/ColoRect-AdenoCA	ENSG00000262621	ENST00000608993	NAA60	3	51	0.06
Colon/ColoRect-AdenoCA	ENSG00000255152	ENST00000498473	MSH5-SAPCD1	3	51	0.06
Colon/ColoRect-AdenoCA	ENSG00000241127	ENST00000448268	YAE1D1	3	51	0.06
Colon/ColoRect-AdenoCA	ENSG00000229833	ENST00000456958	PET100	3	51	0.06
Colon/ColoRect-AdenoCA	ENSG00000223501	ENST00000436044	VPS52	3	51	0.06
Colon/ColoRect-AdenoCA	ENSG00000204310	ENST00000412465	AGPAT1	3	51	0.06
Colon/ColoRect-AdenoCA	ENSG00000204152	ENST00000483296	TIMM23B	3	51	0.06
Colon/ColoRect-AdenoCA	ENSG00000198855	ENST00000361549	FICD	3	51	0.06
Colon/ColoRect-AdenoCA	ENSG00000198589	ENST00000508606	LRBA	3	51	0.06
Colon/ColoRect-AdenoCA	ENSG00000197782	ENST00000601715	ZNF780A	3	51	0.06
Colon/ColoRect-AdenoCA	ENSG00000188739	ENST00000474086	RBM34	3	51	0.06
Colon/ColoRect-AdenoCA	ENSG00000188352	ENST00000604254	FOCAD	3	51	0.06
Colon/ColoRect-AdenoCA	ENSG00000186188	ENST00000604414	FFAR4	3	51	0.06
Colon/ColoRect-AdenoCA	ENSG00000186153	ENST00000569332	WWOX	3	51	0.06
Colon/ColoRect-AdenoCA	ENSG00000185591	ENST00000327443	SP1	3	51	0.06
Colon/ColoRect-AdenoCA	ENSG00000185252	ENST00000405993	ZNF74	3	51	0.06
Colon/ColoRect-AdenoCA	ENSG00000184708	ENST00000382180	EIF4ENIF1	3	51	0.06
Colon/ColoRect-AdenoCA	ENSG00000182500	ENST00000537188	ORAI1	3	51	0.06
Colon/ColoRect-AdenoCA	ENSG00000181350	ENST00000470794	FAM211A	3	51	0.06
Colon/ColoRect-AdenoCA	ENSG00000178950	ENST00000511163	GAK	3	51	0.06
Colon/ColoRect-AdenoCA	ENSG00000177885	ENST00000316615	GRB2	3	51	0.06
Colon/ColoRect-AdenoCA	ENSG00000177181	ENST00000410070	RIMKLA	3	51	0.06
Colon/ColoRect-AdenoCA	ENSG00000173442	ENST00000533465	EHBP1L1	3	51	0.06
Colon/ColoRect-AdenoCA	ENSG00000172432	ENST00000307114	GTPBP2	3	51	0.06
Colon/ColoRect-AdenoCA	ENSG00000172057	ENST00000584000	ORMDL3	3	51	0.06
Colon/ColoRect-AdenoCA	ENSG00000171860	ENST00000546241	C3AR1	3	51	0.06
Colon/ColoRect-AdenoCA	ENSG00000170515	ENST00000552766	PA2G4	3	51	0.06
Colon/ColoRect-AdenoCA	ENSG00000170448	ENST00000329043	NFXL1	3	51	0.06
Colon/ColoRect-AdenoCA	ENSG00000170043	ENST00000571947	TRAPPC1	3	51	0.06
Colon/ColoRect-AdenoCA	ENSG00000167741	ENST00000573591	GGT6	3	51	0.06
Colon/ColoRect-AdenoCA	ENSG00000167733	ENST00000578046	HSD11B1L	3	51	0.06
Colon/ColoRect-AdenoCA	ENSG00000167468	ENST00000593032	GPX4	3	51	0.06
Colon/ColoRect-AdenoCA	ENSG00000167323	ENST00000532610	STIM1	3	51	0.06
Colon/ColoRect-AdenoCA	ENSG00000167302	ENST00000571115	ENTHD2	3	51	0.06
Colon/ColoRect-AdenoCA	ENSG00000167191	ENST00000535671	GPRC5B	3	51	0.06
Colon/ColoRect-AdenoCA	ENSG00000165949	ENST00000556544	IFI27	3	51	0.06
Colon/ColoRect-AdenoCA	ENSG00000164949	ENST00000523433	GEM	3	51	0.06
Colon/ColoRect-AdenoCA	ENSG00000164932	ENST00000415886	CTHRC1	3	51	0.06
Colon/ColoRect-AdenoCA	ENSG00000163694	ENST00000514014	RBM47	3	51	0.06
Colon/ColoRect-AdenoCA	ENSG00000163479	ENST00000531917	SSR2	3	51	0.06
Colon/ColoRect-AdenoCA	ENSG00000163026	ENST00000443232	C2orf44	3	51	0.06
Colon/ColoRect-AdenoCA	ENSG00000162813	ENST00000414869	BPNT1	3	51	0.06
Colon/ColoRect-AdenoCA	ENSG00000162542	ENST00000375127	TMCO4	3	51	0.06
Colon/ColoRect-AdenoCA	ENSG00000162302	ENST00000530504	RPS6KA4	3	51	0.06
Colon/ColoRect-AdenoCA	ENSG00000161558	ENST00000541566	TMEM143	3	51	0.06
Colon/ColoRect-AdenoCA	ENSG00000161217	ENST00000433733	PCYT1A	3	51	0.06
Colon/ColoRect-AdenoCA	ENSG00000160877	ENST00000585663	NACC1	3	51	0.06
Colon/ColoRect-AdenoCA	ENSG00000158747	ENST00000427894	NBL1	3	51	0.06
Colon/ColoRect-AdenoCA	ENSG00000156469	ENST00000517720	MTERFD1	3	51	0.06
Colon/ColoRect-AdenoCA	ENSG00000156413	ENST00000592563	FUT6	3	51	0.06
Colon/ColoRect-AdenoCA	ENSG00000156298	ENST00000286824	TSPAN7	3	51	0.06
Colon/ColoRect-AdenoCA	ENSG00000154447	ENST00000511421	SH3RF1	3	51	0.06
Colon/ColoRect-AdenoCA	ENSG00000153823	ENST00000354069	PID1	3	51	0.06
Colon/ColoRect-AdenoCA	ENSG00000153721	ENST00000479339	CNKSR3	3	51	0.06
Colon/ColoRect-AdenoCA	ENSG00000153391	ENST00000586489	INO80C	3	51	0.06
Colon/ColoRect-AdenoCA	ENSG00000149313	ENST00000525660	AASDHPPT	3	51	0.06
Colon/ColoRect-AdenoCA	ENSG00000148925	ENST00000528120	BTBD10	3	51	0.06
Colon/ColoRect-AdenoCA	ENSG00000147679	ENST00000357148	UTP23	3	51	0.06
Colon/ColoRect-AdenoCA	ENSG00000147274	ENST00000565438	RBMX	3	51	0.06
Colon/ColoRect-AdenoCA	ENSG00000145555	ENST00000274203	MYO10	3	51	0.06
Colon/ColoRect-AdenoCA	ENSG00000144635	ENST00000424991	DYNC1LI1	3	51	0.06
Colon/ColoRect-AdenoCA	ENSG00000144580	ENST00000418808	RQCD1	3	51	0.06
Colon/ColoRect-AdenoCA	ENSG00000143401	ENST00000369115	ANP32E	3	51	0.06
Colon/ColoRect-AdenoCA	ENSG00000141682	ENST00000269518	PMAIP1	3	51	0.06
Colon/ColoRect-AdenoCA	ENSG00000141505	ENST00000380920	ASGR1	3	51	0.06
Colon/ColoRect-AdenoCA	ENSG00000141252	ENST00000401468	VPS53	3	51	0.06
Colon/ColoRect-AdenoCA	ENSG00000140092	ENST00000556154	FBLN5	3	51	0.06
Colon/ColoRect-AdenoCA	ENSG00000139433	ENST00000544393	GLTP	3	51	0.06
Colon/ColoRect-AdenoCA	ENSG00000139131	ENST00000548490	YARS2	3	51	0.06
Colon/ColoRect-AdenoCA	ENSG00000137878	ENST00000587652	GCOM1	3	51	0.06
Colon/ColoRect-AdenoCA	ENSG00000137819	ENST00000558684	PAQR5	3	51	0.06
Colon/ColoRect-AdenoCA	ENSG00000137802	ENST00000456763	MAPKBP1	3	51	0.06
Colon/ColoRect-AdenoCA	ENSG00000136738	ENST00000540523	STAM	3	51	0.06
Colon/ColoRect-AdenoCA	ENSG00000136450	ENST00000585096	SRSF1	3	51	0.06
Colon/ColoRect-AdenoCA	ENSG00000136143	ENST00000543413	SUCLA2	3	51	0.06
Colon/ColoRect-AdenoCA	ENSG00000135919	ENST00000432738	SERPINE2	3	51	0.06
Colon/ColoRect-AdenoCA	ENSG00000135503	ENST00000542485	ACVR1B	3	51	0.06
Colon/ColoRect-AdenoCA	ENSG00000135069	ENST00000347159	PSAT1	3	51	0.06
Colon/ColoRect-AdenoCA	ENSG00000134970	ENST00000508420	TMED7	3	51	0.06
Colon/ColoRect-AdenoCA	ENSG00000132376	ENST00000574561	INPP5K	3	51	0.06
Colon/ColoRect-AdenoCA	ENSG00000131462	ENST00000589688	TUBG1	3	51	0.06
Colon/ColoRect-AdenoCA	ENSG00000128059	ENST00000507724	PPAT	3	51	0.06
Colon/ColoRect-AdenoCA	ENSG00000125962	ENST00000479502	ARMCX5	3	51	0.06
Colon/ColoRect-AdenoCA	ENSG00000125734	ENST00000598955	GPR108	3	51	0.06
Colon/ColoRect-AdenoCA	ENSG00000125124	ENST00000562012	BBS2	3	51	0.06
Colon/ColoRect-AdenoCA	ENSG00000124155	ENST00000545755	PIGT	3	51	0.06
Colon/ColoRect-AdenoCA	ENSG00000123737	ENST00000511454	EXOSC9	3	51	0.06
Colon/ColoRect-AdenoCA	ENSG00000121774	ENST00000492989	KHDRBS1	3	51	0.06
Colon/ColoRect-AdenoCA	ENSG00000121440	ENST00000466780	PDZRN3	3	51	0.06
Colon/ColoRect-AdenoCA	ENSG00000120727	ENST00000511706	PAIP2	3	51	0.06
Colon/ColoRect-AdenoCA	ENSG00000120265	ENST00000494411	PCMT1	3	51	0.06
Colon/ColoRect-AdenoCA	ENSG00000119711	ENST00000350259	ALDH6A1	3	51	0.06
Colon/ColoRect-AdenoCA	ENSG00000119682	ENST00000554070	AREL1	3	51	0.06
Colon/ColoRect-AdenoCA	ENSG00000117595	ENST00000542854	IRF6	3	51	0.06
Colon/ColoRect-AdenoCA	ENSG00000117153	ENST00000435533	KLHL12	3	51	0.06
Colon/ColoRect-AdenoCA	ENSG00000114520	ENST00000465505	SNX4	3	51	0.06
Colon/ColoRect-AdenoCA	ENSG00000113552	ENST00000505689	GNPDA1	3	51	0.06
Colon/ColoRect-AdenoCA	ENSG00000112695	ENST00000459637	COX7A2	3	51	0.06
Colon/ColoRect-AdenoCA	ENSG00000112679	ENST00000603795	DUSP22	3	51	0.06
Colon/ColoRect-AdenoCA	ENSG00000112308	ENST00000378102	C6orf62	3	51	0.06
Colon/ColoRect-AdenoCA	ENSG00000111859	ENST00000504387	NEDD9	3	51	0.06
Colon/ColoRect-AdenoCA	ENSG00000109814	ENST00000503779	UGDH	3	51	0.06
Colon/ColoRect-AdenoCA	ENSG00000109133	ENST00000508448	TMEM33	3	51	0.06
Colon/ColoRect-AdenoCA	ENSG00000108960	ENST00000571578	MMD	3	51	0.06
Colon/ColoRect-AdenoCA	ENSG00000108733	ENST00000586663	PEX12	3	51	0.06
Colon/ColoRect-AdenoCA	ENSG00000108588	ENST00000582252	CCDC47	3	51	0.06
Colon/ColoRect-AdenoCA	ENSG00000106351	ENST00000262935	AGFG2	3	51	0.06
Colon/ColoRect-AdenoCA	ENSG00000105971	ENST00000393480	CAV2	3	51	0.06
Colon/ColoRect-AdenoCA	ENSG00000105355	ENST00000585479	PLIN3	3	51	0.06
Colon/ColoRect-AdenoCA	ENSG00000104331	ENST00000517461	IMPAD1	3	51	0.06
Colon/ColoRect-AdenoCA	ENSG00000104267	ENST00000520127	CA2	3	51	0.06
Colon/ColoRect-AdenoCA	ENSG00000104093	ENST00000559059	DMXL2	3	51	0.06
Colon/ColoRect-AdenoCA	ENSG00000103485	ENST00000562473	QPRT	3	51	0.06
Colon/ColoRect-AdenoCA	ENSG00000101246	ENST00000607873	ARFRP1	3	51	0.06
Colon/ColoRect-AdenoCA	ENSG00000099341	ENST00000592561	PSMD8	3	51	0.06
Colon/ColoRect-AdenoCA	ENSG00000094755	ENST00000521009	GABRP	3	51	0.06
Colon/ColoRect-AdenoCA	ENSG00000094631	ENST00000444343	HDAC6	3	51	0.06
Colon/ColoRect-AdenoCA	ENSG00000092964	ENST00000523027	DPYSL2	3	51	0.06
Colon/ColoRect-AdenoCA	ENSG00000091009	ENST00000506502	RBM27	3	51	0.06
Colon/ColoRect-AdenoCA	ENSG00000090372	ENST00000600615	STRN4	3	51	0.06
Colon/ColoRect-AdenoCA	ENSG00000088387	ENST00000419908	DOCK9	3	51	0.06
Colon/ColoRect-AdenoCA	ENSG00000085832	ENST00000396122	EPS15	3	51	0.06
Colon/ColoRect-AdenoCA	ENSG00000083290	ENST00000575432	ULK2	3	51	0.06
Colon/ColoRect-AdenoCA	ENSG00000082781	ENST00000481591	ITGB5	3	51	0.06
Colon/ColoRect-AdenoCA	ENSG00000081307	ENST00000473651	UBA5	3	51	0.06
Colon/ColoRect-AdenoCA	ENSG00000079999	ENST00000592055	KEAP1	3	51	0.06
Colon/ColoRect-AdenoCA	ENSG00000078399	ENST00000396345	HOXA9	3	51	0.06
Colon/ColoRect-AdenoCA	ENSG00000076043	ENST00000541703	REXO2	3	51	0.06
Colon/ColoRect-AdenoCA	ENSG00000075234	ENST00000445282	TTC38	3	51	0.06
Colon/ColoRect-AdenoCA	ENSG00000074660	ENST00000573852	SCARF1	3	51	0.06
Colon/ColoRect-AdenoCA	ENSG00000072778	ENST00000583858	ACADVL	3	51	0.06
Colon/ColoRect-AdenoCA	ENSG00000072062	ENST00000587372	PRKACA	3	51	0.06
Colon/ColoRect-AdenoCA	ENSG00000070159	ENST00000394827	PTPN3	3	51	0.06
Colon/ColoRect-AdenoCA	ENSG00000068366	ENST00000514500	ACSL4	3	51	0.06
Colon/ColoRect-AdenoCA	ENSG00000064115	ENST00000543655	TM7SF3	3	51	0.06
Colon/ColoRect-AdenoCA	ENSG00000051180	ENST00000531277	RAD51	3	51	0.06
Colon/ColoRect-AdenoCA	ENSG00000043514	ENST00000544981	TRIT1	3	51	0.06
Colon/ColoRect-AdenoCA	ENSG00000025796	ENST00000446496	SEC63	3	51	0.06
Colon/ColoRect-AdenoCA	ENSG00000015479	ENST00000512040	MATR3	3	51	0.06
Colon/ColoRect-AdenoCA	ENSG00000009307	ENST00000534699	CSDE1	3	51	0.06
Colon/ColoRect-AdenoCA	ENSG00000008083	ENST00000397311	JARID2	3	51	0.06
Colon/ColoRect-AdenoCA	ENSG00000005955	ENST00000593016	GGNBP2	3	51	0.06
CervixUteri/Cervix-SCC	ENSG00000244045	ENST00000395404	TMEM199	1	18	0.06
CervixUteri/Cervix-SCC	ENSG00000241106	ENST00000488325	HLA-DOB	1	18	0.06
CervixUteri/Cervix-SCC	ENSG00000235531	ENST00000522519	RP11-383H13.1	1	18	0.06
CervixUteri/Cervix-SCC	ENSG00000198551	ENST00000587939	ZNF627	1	18	0.06
CervixUteri/Cervix-SCC	ENSG00000198420	ENST00000478172	FAM115A	1	18	0.06
CervixUteri/Cervix-SCC	ENSG00000196352	ENST00000391921	CD55	1	18	0.06
CervixUteri/Cervix-SCC	ENSG00000188820	ENST00000368605	FAM26F	1	18	0.06
CervixUteri/Cervix-SCC	ENSG00000188343	ENST00000521641	FAM92A1	1	18	0.06
CervixUteri/Cervix-SCC	ENSG00000187527	ENST00000342358	ATP13A5	1	18	0.06
CervixUteri/Cervix-SCC	ENSG00000186517	ENST00000368016	ARHGAP30	1	18	0.06
CervixUteri/Cervix-SCC	ENSG00000176383	ENST00000324189	B3GNT4	1	18	0.06
CervixUteri/Cervix-SCC	ENSG00000175170	ENST00000584071	FAM182B	1	18	0.06
CervixUteri/Cervix-SCC	ENSG00000173262	ENST00000431042	SLC2A14	1	18	0.06
CervixUteri/Cervix-SCC	ENSG00000172244	ENST00000509489	C5orf34	1	18	0.06
CervixUteri/Cervix-SCC	ENSG00000172006	ENST00000591265	ZNF554	1	18	0.06
CervixUteri/Cervix-SCC	ENSG00000171401	ENST00000590425	KRT13	1	18	0.06
CervixUteri/Cervix-SCC	ENSG00000170417	ENST00000412401	TMEM182	1	18	0.06
CervixUteri/Cervix-SCC	ENSG00000169621	ENST00000529851	APLF	1	18	0.06
CervixUteri/Cervix-SCC	ENSG00000164344	ENST00000428196	KLKB1	1	18	0.06
CervixUteri/Cervix-SCC	ENSG00000163565	ENST00000448393	IFI16	1	18	0.06
CervixUteri/Cervix-SCC	ENSG00000162430	ENST00000354177	SEPN1	1	18	0.06
CervixUteri/Cervix-SCC	ENSG00000160255	ENST00000397846	ITGB2	1	18	0.06
CervixUteri/Cervix-SCC	ENSG00000157540	ENST00000455097	DYRK1A	1	18	0.06
CervixUteri/Cervix-SCC	ENSG00000156042	ENST00000340329	TTC18	1	18	0.06
CervixUteri/Cervix-SCC	ENSG00000153827	ENST00000389045	TRIP12	1	18	0.06
CervixUteri/Cervix-SCC	ENSG00000151503	ENST00000526422	NCAPD3	1	18	0.06
CervixUteri/Cervix-SCC	ENSG00000150459	ENST00000467636	SAP18	1	18	0.06
CervixUteri/Cervix-SCC	ENSG00000147050	ENST00000414389	KDM6A	1	18	0.06
CervixUteri/Cervix-SCC	ENSG00000146067	ENST00000514747	FAM193B	1	18	0.06
CervixUteri/Cervix-SCC	ENSG00000146067	ENST00000513282	FAM193B	1	18	0.06
CervixUteri/Cervix-SCC	ENSG00000142949	ENST00000359947	PTPRF	1	18	0.06
CervixUteri/Cervix-SCC	ENSG00000142798	ENST00000374676	HSPG2	1	18	0.06
CervixUteri/Cervix-SCC	ENSG00000141506	ENST00000269300	PIK3R5	1	18	0.06
CervixUteri/Cervix-SCC	ENSG00000141013	ENST00000536122	GAS8	1	18	0.06
CervixUteri/Cervix-SCC	ENSG00000140632	ENST00000587936	GLYR1	1	18	0.06
CervixUteri/Cervix-SCC	ENSG00000140104	ENST00000549240	C14orf79	1	18	0.06
CervixUteri/Cervix-SCC	ENSG00000137965	ENST00000446486	IFI44	1	18	0.06
CervixUteri/Cervix-SCC	ENSG00000137177	ENST00000502704	KIF13A	1	18	0.06
CervixUteri/Cervix-SCC	ENSG00000136875	ENST00000374199	PRPF4	1	18	0.06
CervixUteri/Cervix-SCC	ENSG00000133422	ENST00000429468	MORC2	1	18	0.06
CervixUteri/Cervix-SCC	ENSG00000132485	ENST00000370920	ZRANB2	1	18	0.06
CervixUteri/Cervix-SCC	ENSG00000131773	ENST00000520981	KHDRBS3	1	18	0.06
CervixUteri/Cervix-SCC	ENSG00000131203	ENST00000253513	IDO1	1	18	0.06
CervixUteri/Cervix-SCC	ENSG00000127990	ENST00000522045	SGCE	1	18	0.06
CervixUteri/Cervix-SCC	ENSG00000126882	ENST00000372271	FAM78A	1	18	0.06
CervixUteri/Cervix-SCC	ENSG00000121964	ENST00000409298	GTDC1	1	18	0.06
CervixUteri/Cervix-SCC	ENSG00000120068	ENST00000498634	HOXB8	1	18	0.06
CervixUteri/Cervix-SCC	ENSG00000119979	ENST00000535029	FAM45A	1	18	0.06
CervixUteri/Cervix-SCC	ENSG00000119946	ENST00000370528	CNNM1	1	18	0.06
CervixUteri/Cervix-SCC	ENSG00000118263	ENST00000423015	KLF7	1	18	0.06
CervixUteri/Cervix-SCC	ENSG00000118257	ENST00000450507	NRP2	1	18	0.06
CervixUteri/Cervix-SCC	ENSG00000115648	ENST00000434770	MLPH	1	18	0.06
CervixUteri/Cervix-SCC	ENSG00000115211	ENST00000347454	EIF2B4	1	18	0.06
CervixUteri/Cervix-SCC	ENSG00000114796	ENST00000473045	KLHL24	1	18	0.06
CervixUteri/Cervix-SCC	ENSG00000114383	ENST00000454201	TUSC2	1	18	0.06
CervixUteri/Cervix-SCC	ENSG00000112096	ENST00000367054	SOD2	1	18	0.06
CervixUteri/Cervix-SCC	ENSG00000109445	ENST00000515453	ZNF330	1	18	0.06
CervixUteri/Cervix-SCC	ENSG00000108654	ENST00000581693	DDX5	1	18	0.06
CervixUteri/Cervix-SCC	ENSG00000108278	ENST00000590827	ZNHIT3	1	18	0.06
CervixUteri/Cervix-SCC	ENSG00000106799	ENST00000374994	TGFBR1	1	18	0.06
CervixUteri/Cervix-SCC	ENSG00000106686	ENST00000381890	SPATA6L	1	18	0.06
CervixUteri/Cervix-SCC	ENSG00000105808	ENST00000519539	RASA4	1	18	0.06
CervixUteri/Cervix-SCC	ENSG00000104044	ENST00000353809	OCA2	1	18	0.06
CervixUteri/Cervix-SCC	ENSG00000103544	ENST00000543152	C16orf62	1	18	0.06
CervixUteri/Cervix-SCC	ENSG00000102935	ENST00000562871	ZNF423	1	18	0.06
CervixUteri/Cervix-SCC	ENSG00000101236	ENST00000545616	RNF24	1	18	0.06
CervixUteri/Cervix-SCC	ENSG00000100399	ENST00000455425	CHADL	1	18	0.06
CervixUteri/Cervix-SCC	ENSG00000100109	ENST00000407690	TFIP11	1	18	0.06
CervixUteri/Cervix-SCC	ENSG00000100109	ENST00000405938	TFIP11	1	18	0.06
CervixUteri/Cervix-SCC	ENSG00000100100	ENST00000441972	PIK3IP1	1	18	0.06
CervixUteri/Cervix-SCC	ENSG00000099256	ENST00000376376	PRTFDC1	1	18	0.06
CervixUteri/Cervix-SCC	ENSG00000087074	ENST00000600406	PPP1R15A	1	18	0.06
CervixUteri/Cervix-SCC	ENSG00000086991	ENST00000263317	NOX4	1	18	0.06
CervixUteri/Cervix-SCC	ENSG00000085185	ENST00000540052	BCORL1	1	18	0.06
CervixUteri/Cervix-SCC	ENSG00000078699	ENST00000543126	CBFA2T2	1	18	0.06
CervixUteri/Cervix-SCC	ENSG00000073146	ENST00000395854	MOV10L1	1	18	0.06
CervixUteri/Cervix-SCC	ENSG00000073008	ENST00000403059	PVR	1	18	0.06
CervixUteri/Cervix-SCC	ENSG00000071889	ENST00000322269	FAM3A	1	18	0.06
CervixUteri/Cervix-SCC	ENSG00000070729	ENST00000311183	CNGB1	1	18	0.06
CervixUteri/Cervix-SCC	ENSG00000070526	ENST00000589992	ST6GALNAC1	1	18	0.06
CervixUteri/Cervix-SCC	ENSG00000070010	ENST00000360834	UFD1L	1	18	0.06
CervixUteri/Cervix-SCC	ENSG00000064933	ENST00000447232	PMS1	1	18	0.06
CervixUteri/Cervix-SCC	ENSG00000043143	ENST00000430087	JADE2	1	18	0.06
CervixUteri/Cervix-SCC	ENSG00000042493	ENST00000453973	CAPG	1	18	0.06
CervixUteri/Cervix-SCC	ENSG00000023171	ENST00000450171	GRAMD1B	1	18	0.06
CervixUteri/Cervix-SCC	ENSG00000013725	ENST00000346437	CD6	1	18	0.06
CervixUteri/Cervix-SCC	ENSG00000003400	ENST00000374650	CASP10	1	18	0.06
Breast/Breast-AdenoCA	ENSG00000138207	ENST00000371469	RBP4	5	85	0.06
Brain/CNS-Oligo	ENSG00000214050	ENST00000346498	FBXO16	1	18	0.06
Brain/CNS-Oligo	ENSG00000165752	ENST00000368625	STK32C	1	18	0.06
Brain/CNS-Oligo	ENSG00000164402	ENST00000458488	SEPT8	1	18	0.06
Brain/CNS-Oligo	ENSG00000134313	ENST00000256707	KIDINS220	1	18	0.06
Brain/CNS-Oligo	ENSG00000128596	ENST00000297788	CCDC136	1	18	0.06
Brain/CNS-Oligo	ENSG00000124140	ENST00000454036	SLC12A5	1	18	0.06
Brain/CNS-Oligo	ENSG00000117139	ENST00000235790	KDM5B	1	18	0.06
Brain/CNS-Oligo	ENSG00000116337	ENST00000342115	AMPD2	1	18	0.06
Brain/CNS-Oligo	ENSG00000113763	ENST00000329542	UNC5A	1	18	0.06
Brain/CNS-Oligo	ENSG00000111790	ENST00000229395	FGFR1OP2	1	18	0.06
Brain/CNS-Oligo	ENSG00000072952	ENST00000423302	MRVI1	1	18	0.06
Brain/CNS-Oligo	ENSG00000072163	ENST00000545738	LIMS2	1	18	0.06
Blood/Lymph-CLL	ENSG00000188452	ENST00000409440	CERKL	4	68	0.06
Blood/Lymph-CLL	ENSG00000185291	ENST00000432757	IL3RA	4	68	0.06
Blood/Lymph-CLL	ENSG00000185291	ENST00000381469	IL3RA	4	68	0.06
Blood/Lymph-CLL	ENSG00000169727	ENST00000584460	GPS1	4	68	0.06
Blood/Lymph-CLL	ENSG00000166595	ENST00000562362	FAM96B	4	68	0.06
Blood/Lymph-CLL	ENSG00000162604	ENST00000371177	TM2D1	4	68	0.06
Blood/Lymph-CLL	ENSG00000160404	ENST00000373281	TOR2A	4	68	0.06
Blood/Lymph-CLL	ENSG00000149541	ENST00000532585	B3GAT3	4	68	0.06
Blood/Lymph-CLL	ENSG00000141574	ENST00000582563	SECTM1	4	68	0.06
Blood/Lymph-CLL	ENSG00000135446	ENST00000546489	CDK4	4	68	0.06
Blood/Lymph-CLL	ENSG00000121064	ENST00000576154	SCPEP1	4	68	0.06
Blood/Lymph-CLL	ENSG00000110931	ENST00000324774	CAMKK2	4	68	0.06
Blood/Lymph-CLL	ENSG00000107331	ENST00000464876	ABCA2	4	68	0.06
Blood/Lymph-CLL	ENSG00000090013	ENST00000597870	BLVRB	4	68	0.06
Blood/Lymph-CLL	ENSG00000084072	ENST00000372830	PPIE	4	68	0.06
Blood/Lymph-CLL	ENSG00000060982	ENST00000342945	BCAT1	4	68	0.06
Blood/Lymph-BNHL	ENSG00000140750	ENST00000571843	ARHGAP17	6	103	0.06
Uterus/Uterus-AdenoCA	ENSG00000267596	ENST00000354059	CCL15	2	44	0.05
Uterus/Uterus-AdenoCA	ENSG00000198756	ENST00000367521	COLGALT2	2	44	0.05
Uterus/Uterus-AdenoCA	ENSG00000196155	ENST00000567136	PLEKHG4	2	44	0.05
Uterus/Uterus-AdenoCA	ENSG00000188811	ENST00000379599	NHLRC3	2	44	0.05
Uterus/Uterus-AdenoCA	ENSG00000187838	ENST00000576362	TMEM256-PLSCR3	2	44	0.05
Uterus/Uterus-AdenoCA	ENSG00000185344	ENST00000544833	ATP6V0A2	2	44	0.05
Uterus/Uterus-AdenoCA	ENSG00000182923	ENST00000514678	CEP63	2	44	0.05
Uterus/Uterus-AdenoCA	ENSG00000182173	ENST00000545228	TSEN54	2	44	0.05
Uterus/Uterus-AdenoCA	ENSG00000181789	ENST00000509889	COPG1	2	44	0.05
Uterus/Uterus-AdenoCA	ENSG00000176463	ENST00000555210	SLCO3A1	2	44	0.05
Uterus/Uterus-AdenoCA	ENSG00000175463	ENST00000542590	TBC1D10C	2	44	0.05
Uterus/Uterus-AdenoCA	ENSG00000166788	ENST00000531751	SAAL1	2	44	0.05
Uterus/Uterus-AdenoCA	ENSG00000159593	ENST00000566663	NAE1	2	44	0.05
Uterus/Uterus-AdenoCA	ENSG00000158201	ENST00000580981	ABHD3	2	44	0.05
Uterus/Uterus-AdenoCA	ENSG00000156269	ENST00000286794	NAA11	2	44	0.05
Uterus/Uterus-AdenoCA	ENSG00000156042	ENST00000401621	TTC18	2	44	0.05
Uterus/Uterus-AdenoCA	ENSG00000151743	ENST00000537562	AMN1	2	44	0.05
Uterus/Uterus-AdenoCA	ENSG00000151465	ENST00000440613	CDC123	2	44	0.05
Uterus/Uterus-AdenoCA	ENSG00000151322	ENST00000552696	NPAS3	2	44	0.05
Uterus/Uterus-AdenoCA	ENSG00000149260	ENST00000456580	CAPN5	2	44	0.05
Uterus/Uterus-AdenoCA	ENSG00000146776	ENST00000388807	ATXN7L1	2	44	0.05
Uterus/Uterus-AdenoCA	ENSG00000141140	ENST00000268852	MYO19	2	44	0.05
Uterus/Uterus-AdenoCA	ENSG00000135905	ENST00000535663	DOCK10	2	44	0.05
Uterus/Uterus-AdenoCA	ENSG00000135541	ENST00000527681	AHI1	2	44	0.05
Uterus/Uterus-AdenoCA	ENSG00000134532	ENST00000396007	SOX5	2	44	0.05
Uterus/Uterus-AdenoCA	ENSG00000134014	ENST00000517975	ELP3	2	44	0.05
Uterus/Uterus-AdenoCA	ENSG00000124222	ENST00000359617	STX16	2	44	0.05
Uterus/Uterus-AdenoCA	ENSG00000120693	ENST00000350148	SMAD9	2	44	0.05
Uterus/Uterus-AdenoCA	ENSG00000119185	ENST00000360635	ITGB1BP1	2	44	0.05
Uterus/Uterus-AdenoCA	ENSG00000118705	ENST00000437329	RPN2	2	44	0.05
Uterus/Uterus-AdenoCA	ENSG00000116285	ENST00000474874	ERRFI1	2	44	0.05
Uterus/Uterus-AdenoCA	ENSG00000110079	ENST00000395016	MS4A4A	2	44	0.05
Uterus/Uterus-AdenoCA	ENSG00000106477	ENST00000489512	CEP41	2	44	0.05
Uterus/Uterus-AdenoCA	ENSG00000102471	ENST00000465762	NDFIP2	2	44	0.05
Uterus/Uterus-AdenoCA	ENSG00000087088	ENST00000506183	BAX	2	44	0.05
Uterus/Uterus-AdenoCA	ENSG00000075618	ENST00000340250	FSCN1	2	44	0.05
Uterus/Uterus-AdenoCA	ENSG00000065665	ENST00000298428	SEC61A2	2	44	0.05
Uterus/Uterus-AdenoCA	ENSG00000064933	ENST00000409593	PMS1	2	44	0.05
Uterus/Uterus-AdenoCA	ENSG00000058091	ENST00000265741	CDK14	2	44	0.05
Uterus/Uterus-AdenoCA	ENSG00000055950	ENST00000299179	MRPL43	2	44	0.05
Uterus/Uterus-AdenoCA	ENSG00000048052	ENST00000405010	HDAC9	2	44	0.05
Uterus/Uterus-AdenoCA	ENSG00000010295	ENST00000396840	IFFO1	2	44	0.05
Prostate/Prost-AdenoCA	ENSG00000241635	ENST00000609767	UGT1A8	1	19	0.05
Prostate/Prost-AdenoCA	ENSG00000175305	ENST00000396133	CCNE2	1	19	0.05
Prostate/Prost-AdenoCA	ENSG00000175161	ENST00000407528	CADM2	1	19	0.05
Prostate/Prost-AdenoCA	ENSG00000170832	ENST00000300896	USP32	1	19	0.05
Prostate/Prost-AdenoCA	ENSG00000168661	ENST00000601957	ZNF30	1	19	0.05
Prostate/Prost-AdenoCA	ENSG00000168661	ENST00000303586	ZNF30	1	19	0.05
Prostate/Prost-AdenoCA	ENSG00000166509	ENST00000299642	CLEC3A	1	19	0.05
Prostate/Prost-AdenoCA	ENSG00000164434	ENST00000368444	FABP7	1	19	0.05
Prostate/Prost-AdenoCA	ENSG00000151466	ENST00000506368	SCLT1	1	19	0.05
Prostate/Prost-AdenoCA	ENSG00000145860	ENST00000424310	RNF145	1	19	0.05
Prostate/Prost-AdenoCA	ENSG00000138347	ENST00000354393	MYPN	1	19	0.05
Prostate/Prost-AdenoCA	ENSG00000138041	ENST00000345102	SMEK2	1	19	0.05
Prostate/Prost-AdenoCA	ENSG00000128805	ENST00000374172	ARHGAP22	1	19	0.05
Prostate/Prost-AdenoCA	ENSG00000127863	ENST00000382258	TNFRSF19	1	19	0.05
Prostate/Prost-AdenoCA	ENSG00000115652	ENST00000409501	UXS1	1	19	0.05
Prostate/Prost-AdenoCA	ENSG00000113889	ENST00000287611	KNG1	1	19	0.05
Prostate/Prost-AdenoCA	ENSG00000109674	ENST00000264596	NEIL3	1	19	0.05
Prostate/Prost-AdenoCA	ENSG00000103024	ENST00000564628	NME3	1	19	0.05
Prostate/Prost-AdenoCA	ENSG00000103024	ENST00000219302	NME3	1	19	0.05
Prostate/Prost-AdenoCA	ENSG00000092529	ENST00000397163	CAPN3	1	19	0.05
Prostate/Prost-AdenoCA	ENSG00000048052	ENST00000406451	HDAC9	1	19	0.05
Prostate/Prost-AdenoCA	ENSG00000035403	ENST00000372755	VCL	1	19	0.05
Prostate/Prost-AdenoCA	ENSG00000035403	ENST00000211998	VCL	1	19	0.05
Pancreas/Panc-AdenoCA	ENSG00000229809	ENST00000567855	ZNF688	4	75	0.05
Pancreas/Panc-AdenoCA	ENSG00000198910	ENST00000361699	L1CAM	4	75	0.05
Pancreas/Panc-AdenoCA	ENSG00000188316	ENST00000369207	ENO4	4	75	0.05
Pancreas/Panc-AdenoCA	ENSG00000187021	ENST00000531984	PNLIPRP1	4	75	0.05
Pancreas/Panc-AdenoCA	ENSG00000185615	ENST00000404312	PDIA2	4	75	0.05
Pancreas/Panc-AdenoCA	ENSG00000185187	ENST00000526395	SIGIRR	4	75	0.05
Pancreas/Panc-AdenoCA	ENSG00000184923	ENST00000381689	NUTM2A	4	75	0.05
Pancreas/Panc-AdenoCA	ENSG00000181392	ENST00000340477	SYNE4	4	75	0.05
Pancreas/Panc-AdenoCA	ENSG00000174871	ENST00000528852	CNIH2	4	75	0.05
Pancreas/Panc-AdenoCA	ENSG00000173933	ENST00000310092	RBM4	4	75	0.05
Pancreas/Panc-AdenoCA	ENSG00000171903	ENST00000326742	CYP4F11	4	75	0.05
Pancreas/Panc-AdenoCA	ENSG00000168781	ENST00000334933	PPIP5K1	4	75	0.05
Pancreas/Panc-AdenoCA	ENSG00000164953	ENST00000323130	TMEM67	4	75	0.05
Pancreas/Panc-AdenoCA	ENSG00000154957	ENST00000580306	ZNF18	4	75	0.05
Pancreas/Panc-AdenoCA	ENSG00000152520	ENST00000380958	PAN3	4	75	0.05
Pancreas/Panc-AdenoCA	ENSG00000147419	ENST00000517979	CCDC25	4	75	0.05
Pancreas/Panc-AdenoCA	ENSG00000139160	ENST00000539633	METTL20	4	75	0.05
Pancreas/Panc-AdenoCA	ENSG00000138834	ENST00000567849	MAPK8IP3	4	75	0.05
Pancreas/Panc-AdenoCA	ENSG00000138756	ENST00000335016	BMP2K	4	75	0.05
Pancreas/Panc-AdenoCA	ENSG00000138448	ENST00000433736	ITGAV	4	75	0.05
Pancreas/Panc-AdenoCA	ENSG00000128298	ENST00000332536	BAIAP2L2	4	75	0.05
Pancreas/Panc-AdenoCA	ENSG00000123810	ENST00000594416	B9D2	4	75	0.05
Pancreas/Panc-AdenoCA	ENSG00000117713	ENST00000374152	ARID1A	4	75	0.05
Pancreas/Panc-AdenoCA	ENSG00000116984	ENST00000535889	MTR	4	75	0.05
Pancreas/Panc-AdenoCA	ENSG00000116852	ENST00000461742	KIF21B	4	75	0.05
Pancreas/Panc-AdenoCA	ENSG00000115970	ENST00000403856	THADA	4	75	0.05
Pancreas/Panc-AdenoCA	ENSG00000114904	ENST00000383721	NEK4	4	75	0.05
Pancreas/Panc-AdenoCA	ENSG00000108506	ENST00000251334	INTS2	4	75	0.05
Pancreas/Panc-AdenoCA	ENSG00000106526	ENST00000477871	ACTR3C	4	75	0.05
Pancreas/Panc-AdenoCA	ENSG00000104490	ENST00000524137	NCALD	4	75	0.05
Pancreas/Panc-AdenoCA	ENSG00000101605	ENST00000261606	MYOM1	4	75	0.05
Pancreas/Panc-AdenoCA	ENSG00000100211	ENST00000411557	CBY1	4	75	0.05
Pancreas/Panc-AdenoCA	ENSG00000059758	ENST00000543119	CDK17	4	75	0.05
Ovary/Ovary-AdenoCA	ENSG00000258465	ENST00000556710	DCAF8	6	110	0.05
Ovary/Ovary-AdenoCA	ENSG00000253309	ENST00000521255	SERPINE3	6	110	0.05
Ovary/Ovary-AdenoCA	ENSG00000215883	ENST00000419823	CYB5RL	6	110	0.05
Ovary/Ovary-AdenoCA	ENSG00000196220	ENST00000360413	SRGAP3	6	110	0.05
Ovary/Ovary-AdenoCA	ENSG00000187790	ENST00000542564	FANCM	5	110	0.05
Ovary/Ovary-AdenoCA	ENSG00000186094	ENST00000371838	AGBL4	5	110	0.05
Ovary/Ovary-AdenoCA	ENSG00000186007	ENST00000367154	LEMD1	5	110	0.05
Ovary/Ovary-AdenoCA	ENSG00000183808	ENST00000517700	RBM12B	5	110	0.05
Ovary/Ovary-AdenoCA	ENSG00000178662	ENST00000421875	CSRNP3	5	110	0.05
Ovary/Ovary-AdenoCA	ENSG00000170906	ENST00000419113	NDUFA3	6	110	0.05
Ovary/Ovary-AdenoCA	ENSG00000167419	ENST00000581008	LPO	6	110	0.05
Ovary/Ovary-AdenoCA	ENSG00000167419	ENST00000262290	LPO	5	110	0.05
Ovary/Ovary-AdenoCA	ENSG00000163564	ENST00000368140	PYHIN1	5	110	0.05
Ovary/Ovary-AdenoCA	ENSG00000157764	ENST00000479537	BRAF	5	110	0.05
Ovary/Ovary-AdenoCA	ENSG00000153982	ENST00000579076	GDPD1	5	110	0.05
Ovary/Ovary-AdenoCA	ENSG00000152689	ENST00000403687	RASGRP3	6	110	0.05
Ovary/Ovary-AdenoCA	ENSG00000144785	ENST00000547423	RP11-977G19.10	6	110	0.05
Ovary/Ovary-AdenoCA	ENSG00000140945	ENST00000567445	CDH13	5	110	0.05
[truncated: 3,542 more rows]
